# Supplementary material for: Pluripotency factors determine gene expression repertoire at zygotic genome activation
Source: Nat Commun. 2022 Feb 10;13:788. doi: 10.1038/s41467-022-28434-1 (PMC8831532; doi:10.1038/s41467-022-28434-1)
Supplement: Supplementary file 4 — Dataset S1 [file 41467_2022_28434_MOESM4_ESM.xlsx]

## Sheet: switch_list_WT
ENSEMBL Transcript	symbol	p-value_Switch	switch in WT (UP -zygotic/DOWN-maternal)	timepoint of switch (hpf)	ENSEMBL gene	Harvey_et_al	Haberle_et_al_SOM cluster	Lee_et_al_2013_first_wave?
ENSDART00000000004.5	slc35a5	0.0401109	DOWN	3.5	ENSDARG00000000001	maternal	4_4	No
ENSDART00000000069.8	slc9a3r1a	0.128562	UP	5	ENSDARG00000000068	maternal-zygotic	3_4	No
ENSDART00000000160.10	thraa	0.06373	DOWN	3	ENSDARG00000000151	maternal	4_1	No
ENSDART00000000192.10	ptpn4b	0.0514803	DOWN	3	ENSDARG00000000183	maternal-zygotic	NA	No
ENSDART00000000221.9	krt91	0.0666409	UP	4.5	ENSDARG00000036830	zygotic	0_1	No
ENSDART00000000250.10	slc40a1	0.118877	UP	4.5	ENSDARG00000000241	maternal-zygotic	0_0	No
ENSDART00000000552.12	ofd1	0.0388618	DOWN	4	ENSDARG00000000529	maternal	4_2	No
ENSDART00000000693.9	osgepl1	0.100328	UP	4	ENSDARG00000000651	maternal-zygotic	NA	No
ENSDART00000000744.10	sypl2b	0.0887026	UP	4.5	ENSDARG00000000690	maternal-zygotic	1_1	No
ENSDART00000000831.9	znf511	0.0953211	DOWN	4	ENSDARG00000000760	maternal-zygotic	4_3	No
ENSDART00000001159.11	mgat4b	0.107738	DOWN	5.5	ENSDARG00000004115	maternal-zygotic	4_2	No
ENSDART00000001201.8	bysl	0.12094	UP	4	ENSDARG00000001057	maternal-zygotic	3_0	No
ENSDART00000001253.9	si:busm1-57f23.1	0.0376123	DOWN	3.5	ENSDARG00000074425	maternal-zygotic	NA	No
ENSDART00000001318.9	nkap	0.102818	UP	3.5	ENSDARG00000033450	maternal-zygotic	2_3	No
ENSDART00000001376.7	arl14ep	0.076433	UP	4.5	ENSDARG00000001210	maternal-zygotic	3_2	No
ENSDART00000001424.8	pcgf1	0.118009	DOWN	3	ENSDARG00000001249	maternal-zygotic	4_2	No
ENSDART00000001444.8	g2e3	0.0817619	UP	5	ENSDARG00000001313	maternal-zygotic	4_2	No
ENSDART00000001678.7	adam8a	0.0483417	DOWN	3	ENSDARG00000001452	maternal-zygotic	4_1	No
ENSDART00000001830.7	echs1	0.0888951	UP	3.5	ENSDARG00000001578	maternal-zygotic	3_2	No
ENSDART00000002029.10	fkbp8	0.126182	DOWN	3	ENSDARG00000001734	maternal-zygotic	4_2	No
ENSDART00000002095.9	tmem39b	0.0477332	DOWN	3	ENSDARG00000018956	maternal-zygotic	2_1	No
ENSDART00000002164.9	unc45b	0.0795971	UP	4.5	ENSDARG00000008433	maternal-zygotic	0_1	No
ENSDART00000002186.8	uck2a	0.057373	DOWN	5.5	ENSDARG00000006074	maternal-zygotic	3_3	No
ENSDART00000002221.8	bco2l	0.107132	UP	4.5	ENSDARG00000027620	maternal	NA	No
ENSDART00000002244.6	sf3b5	0.0933889	UP	4	ENSDARG00000016855	maternal-zygotic	2_4	No
ENSDART00000002250.5	hs6st2	0.101067	UP	4	ENSDARG00000012025	maternal-zygotic	1_3	No
ENSDART00000002309.8	mafba	0.0463416	UP	4.5	ENSDARG00000017121	maternal-zygotic	1_0	No
ENSDART00000002318.8	srsf6b	0.0958201	UP	4	ENSDARG00000016783	maternal-zygotic	2_2	No
ENSDART00000002341.6	cldnc	0.107505	UP	3.5	ENSDARG00000015955	maternal-zygotic	NA	No
ENSDART00000002384.10	phox2a	0.139375	UP	5	ENSDARG00000007406	maternal-zygotic	NA	No
ENSDART00000002401.7	klhdc10	0.0459818	DOWN	3	ENSDARG00000007764	maternal	4_4	No
ENSDART00000002428.10	acvr2aa	0.0932617	DOWN	3	ENSDARG00000011188	maternal-zygotic	4_1	No
ENSDART00000002453.8	acsl4b	0.115414	DOWN	5	ENSDARG00000010752	maternal	3_4	No
ENSDART00000002459.8	ctns	0.055877	UP	4.5	ENSDARG00000008890	maternal-zygotic	NA	No
ENSDART00000002463.5	tmed5	0.0983806	DOWN	5	ENSDARG00000008765	maternal-zygotic	3_3	No
ENSDART00000002465.7	msh2	0.149225	UP	3.5	NA	NA	NA	NA
ENSDART00000002469.7	hspa4b	0.108145	UP	3.5	ENSDARG00000018989	maternal-zygotic	3_2	No
ENSDART00000002501.7	ip6k2a	0.0759161	UP	4.5	ENSDARG00000008310	maternal-zygotic	4_0	No
ENSDART00000002510.3	golim4b	0.102918	UP	3.5	ENSDARG00000014545	maternal-zygotic	NA	No
ENSDART00000002545.8	mcrs1	0.137407	UP	5	ENSDARG00000020840	maternal-zygotic	3_2	No
ENSDART00000002556.8	mrto4	0.142061	UP	4	ENSDARG00000007130	maternal-zygotic	1_3	No
ENSDART00000002583.10	aarsd1	0.0560119	DOWN	5	ENSDARG00000015747	maternal	4_0	No
ENSDART00000002595.7	rpl21	0.1391	UP	4	ENSDARG00000010516	maternal-zygotic	2_1	No
ENSDART00000002624.10	ranbp1	0.0822126	UP	4	ENSDARG00000014817	maternal-zygotic	3_2	No
ENSDART00000002633.7	frzb	0.122911	UP	4.5	ENSDARG00000018383	maternal-zygotic	0_4	No
ENSDART00000002661.8	lama4	0.0703691	UP	4.5	ENSDARG00000020785	maternal-zygotic	NA	No
ENSDART00000002684.8	ints6l	0.00696961	UP	4.5	ENSDARG00000017931	maternal-zygotic	1_1	No
ENSDART00000002691.9	tspan7b	0.136727	DOWN	5	ENSDARG00000008407	maternal-zygotic	4_0	No
ENSDART00000002714.7	slc17a9b	0.113497	DOWN	5	ENSDARG00000011049	maternal-zygotic	3_3	No
ENSDART00000002741.5	itprip	0.0302308	DOWN	3	ENSDARG00000015576	maternal-zygotic	4_4	No
ENSDART00000002764.9	polb	0.0412495	UP	4.5	ENSDARG00000003749	maternal-zygotic	2_3	No
ENSDART00000002767.5	esrra	0.140466	DOWN	4	ENSDARG00000069266	maternal-zygotic	3_0	No
ENSDART00000002922.9	atm	0.0831285	DOWN	3	ENSDARG00000002385	maternal-zygotic	NA	No
ENSDART00000002930.10	phf20l1	0.0792107	UP	4.5	ENSDARG00000017427	maternal-zygotic	2_3	No
ENSDART00000002932.7	marcksb	0.091297	UP	4	ENSDARG00000008803	maternal-zygotic	3_2	Yes
ENSDART00000002938.7	mtmr8	0.081637	DOWN	3	ENSDARG00000008592	maternal-zygotic	4_3	No
ENSDART00000002961.7	rcor2	0.0935666	DOWN	3.5	ENSDARG00000008278	maternal-zygotic	2_1	No
ENSDART00000002992.9	dcaf11	0.125294	DOWN	4	ENSDARG00000009868	maternal-zygotic	NA	No
ENSDART00000003042.6	mdkb	0.000108296	UP	5.5	ENSDARG00000020708	zygotic	0_0	NA
ENSDART00000003066.9	cyth1a	0.023392	DOWN	4.5	ENSDARG00000076742	maternal	4_0	No
ENSDART00000003133.10	yipf2	0.0540967	DOWN	3.5	ENSDARG00000021399	maternal-zygotic	4_1	No
ENSDART00000003164.7	ppp1r8a	0.112945	UP	4	ENSDARG00000007186	maternal-zygotic	0_2	No
ENSDART00000003167.5	ak2	0.133613	UP	4.5	ENSDARG00000005926	maternal-zygotic	3_1	No
ENSDART00000003170.5	mid1ip1l	0.120584	DOWN	3	ENSDARG00000018145	maternal-zygotic	4_4	No
ENSDART00000003195.8	chmp4c	0.0593215	DOWN	4	ENSDARG00000007418	maternal-zygotic	4_3	No
ENSDART00000003221.8	nsrp1	0.0762994	UP	4.5	ENSDARG00000015221	maternal-zygotic	1_4	No
ENSDART00000003252.8	dhtkd1	0.119821	UP	3.5	ENSDARG00000016415	maternal-zygotic	0_3	No
ENSDART00000003299.9	zgc:103482	0.142123	DOWN	4	NA	NA	NA	NA
ENSDART00000003303.8	rnf13	0.129929	UP	4	ENSDARG00000019438	maternal-zygotic	3_4	No
ENSDART00000003310.8	sox21b	0.10121	UP	4.5	ENSDARG00000008540	maternal-zygotic	0_0	No
ENSDART00000003314.9	nusap1	0.107687	UP	5	ENSDARG00000002403	maternal-zygotic	3_2	No
ENSDART00000003317.11	tfdp1b	0.0628816	UP	3.5	ENSDARG00000016304	maternal-zygotic	2_3	No
ENSDART00000003325.9	dennd2db	0.0846867	DOWN	3	ENSDARG00000030250	maternal	4_4	No
ENSDART00000003346.6	pdcd2l	0.115924	UP	5	ENSDARG00000002754	maternal-zygotic	2_2	No
ENSDART00000003418.10	brms1la	0.10808	UP	5	ENSDARG00000006235	maternal-zygotic	3_2	No
ENSDART00000003422.7	smarcd1	0.0912526	UP	4	ENSDARG00000019004	maternal-zygotic	3_2	No
ENSDART00000003482.7	stk17b	0.0990928	DOWN	3	ENSDARG00000014348	maternal-zygotic	4_2	No
ENSDART00000003517.9	trmt61a	0.0194145	DOWN	4.5	ENSDARG00000008480	maternal-zygotic	3_4	No
ENSDART00000003544.7	gabpb2a	0.117973	UP	3	ENSDARG00000007943	maternal-zygotic	NA	No
ENSDART00000003648.10	wdr3	0.144308	UP	4	ENSDARG00000011079	maternal-zygotic	2_2	No
ENSDART00000003674.8	ankmy2a	0.14009	DOWN	3	ENSDARG00000005948	maternal-zygotic	3_2	No
ENSDART00000003694.7	cand1	0.116437	DOWN	4	ENSDARG00000017841	maternal-zygotic	3_1	No
ENSDART00000003706.8	kmo	0.0605972	DOWN	4.5	ENSDARG00000009160	maternal-zygotic	4_4	No
ENSDART00000003715.9	actr6	0.115416	UP	5	ENSDARG00000021370	maternal-zygotic	2_3	No
ENSDART00000003745.8	vim	0.0799268	UP	4	ENSDARG00000010008	maternal-zygotic	0_0	No
ENSDART00000003752.9	cct3	0.0779198	UP	4	ENSDARG00000016173	maternal-zygotic	2_1	No
ENSDART00000003834.10	ccm2	0.144892	DOWN	3.5	ENSDARG00000013705	maternal-zygotic	3_2	No
ENSDART00000003879.5	fam199x	0.0456004	UP	4.5	ENSDARG00000009982	maternal-zygotic	2_2	No
ENSDART00000003884.9	mynn	0.102021	UP	5.5	ENSDARG00000007271	maternal-zygotic	2_3	No
ENSDART00000003888.7	snapc1b	0.0823257	DOWN	4.5	ENSDARG00000003827	maternal-zygotic	3_3	No
ENSDART00000003926.8	fbp1a	0.133945	UP	4	ENSDARG00000021366	maternal-zygotic	NA	No
ENSDART00000003929.7	midn	0.0600433	UP	5	ENSDARG00000018524	maternal-zygotic	2_2	No
ENSDART00000003932.6	erbb2	0.14161	UP	4	ENSDARG00000026294	maternal-zygotic	0_2	No
ENSDART00000003940.9	rab2a	0.121076	UP	4	ENSDARG00000020261	maternal-zygotic	3_1	No
ENSDART00000003947.6	flot2a	0.0717941	UP	4.5	ENSDARG00000004830	maternal-zygotic	1_2	No
ENSDART00000003957.7	tia1l	0.134971	UP	3.5	ENSDARG00000026476	maternal-zygotic	2_3	No
ENSDART00000003962.7	wdr55	0.0762351	UP	4.5	ENSDARG00000007217	maternal-zygotic	1_3	No
ENSDART00000003983.10	rbm22	0.0630405	UP	4	ENSDARG00000010238	maternal-zygotic	NA	No
ENSDART00000004031.10	hacl1	0.147609	DOWN	5.5	ENSDARG00000020529	maternal-zygotic	2_3	No
ENSDART00000004071.7	znfl2a	0.0861724	UP	4	ENSDARG00000008333	maternal-zygotic	1_4	No
ENSDART00000004075.7	uqcc2	0.0993931	DOWN	3	ENSDARG00000011272	maternal-zygotic	4_0	No
ENSDART00000004120.11	adamts18	0.111985	UP	4.5	ENSDARG00000001999	maternal-zygotic	0_4	No
ENSDART00000004181.9	slc27a4	0.0353313	UP	5	ENSDARG00000017047	maternal-zygotic	NA	No
ENSDART00000004200.11	sarm1	0.134876	DOWN	5	ENSDARG00000010610	maternal	NA	No
ENSDART00000004217.9	coro1ca	0.119619	UP	3.5	ENSDARG00000035598	maternal-zygotic	3_2	No
ENSDART00000004233.9	acy3.2	0.0898827	UP	4.5	ENSDARG00000005525	maternal-zygotic	NA	No
ENSDART00000004240.8	prss60.1	0.0440543	UP	5	ENSDARG00000070713	maternal-zygotic	NA	No
ENSDART00000004277.8	lamc1	0.114128	UP	5	ENSDARG00000036279	maternal-zygotic	2_2	No
ENSDART00000004288.8	ift81	0.147805	DOWN	3	ENSDARG00000007444	maternal-zygotic	2_2	No
ENSDART00000004295.6	zgc:112163	0.118478	DOWN	3	ENSDARG00000017657	maternal-zygotic	NA	No
ENSDART00000004338.10	epha4l	0.0781088	DOWN	3	ENSDARG00000010767	maternal-zygotic	4_0	No
ENSDART00000004361.10	pibf1	0.0787083	UP	4.5	ENSDARG00000015506	maternal-zygotic	0_2	No
ENSDART00000004365.8	tada2b	0.120726	DOWN	3	ENSDARG00000003769	maternal-zygotic	4_2	No
ENSDART00000004379.7	nol10	0.142818	UP	4	ENSDARG00000020077	maternal-zygotic	3_2	No
ENSDART00000004392.8	fkbp9	0.0385146	UP	5	ENSDARG00000005023	zygotic	0_1	No
ENSDART00000004420.9	rab4a	0.125577	UP	4	ENSDARG00000019144	maternal-zygotic	0_2	No
ENSDART00000004423.10	iars	0.123094	UP	4	ENSDARG00000007955	maternal-zygotic	3_0	No
ENSDART00000004424.10	znf292a	0.133913	UP	4.5	ENSDARG00000016763	maternal-zygotic	1_3	No
ENSDART00000004431.9	epb41l3b	0.0965451	UP	3.5	ENSDARG00000019917	maternal-zygotic	NA	No
ENSDART00000004483.8	larp6b	0.0723053	DOWN	3.5	ENSDARG00000003968	maternal-zygotic	4_4	No
ENSDART00000004504.8	dag1	0.134031	DOWN	5	NA	NA	NA	NA
ENSDART00000004514.7	bet1	0.144914	DOWN	3	ENSDARG00000034885	maternal-zygotic	3_1	No
ENSDART00000004521.10	arih2	0.135924	UP	5	ENSDARG00000012848	maternal-zygotic	2_3	No
ENSDART00000004585.7	clptm1l	0.116404	DOWN	5	ENSDARG00000021048	maternal-zygotic	4_2	No
ENSDART00000004601.10	laptm4a	0.0212549	DOWN	3	ENSDARG00000006397	maternal-zygotic	4_1	No
ENSDART00000004622.9	sf3b4	0.0727888	UP	4	ENSDARG00000018574	maternal-zygotic	3_2	No
ENSDART00000004625.6	zar1	0.0729026	DOWN	4.5	ENSDARG00000019706	maternal	4_4	No
ENSDART00000004626.9	sec62	0.0839839	UP	3.5	ENSDARG00000019951	maternal-zygotic	2_3	No
ENSDART00000004655.8	sephs2	0.072265	UP	4	ENSDARG00000017659	maternal-zygotic	3_4	No
ENSDART00000004664.8	tram1	0.144426	DOWN	5	NA	NA	NA	NA
ENSDART00000004692.9	idh2	0.084617	UP	3.5	ENSDARG00000003795	maternal-zygotic	2_1	No
ENSDART00000004739.8	nup50	0.140675	UP	4	ENSDARG00000017454	maternal-zygotic	2_3	No
ENSDART00000004771.9	poc1b	0.0512595	DOWN	4.5	ENSDARG00000021110	maternal-zygotic	3_3	No
ENSDART00000004782.8	mphosph10	0.1023	UP	3.5	ENSDARG00000012495	maternal-zygotic	2_3	No
ENSDART00000004848.7	wrnip1	0.0950234	DOWN	4.5	ENSDARG00000005218	maternal	NA	No
ENSDART00000004899.6	ccnl1b	0.0954657	UP	4	ENSDARG00000012140	maternal-zygotic	2_3	Yes
ENSDART00000004903.9	rdh10b	0.118665	UP	4	ENSDARG00000012369	maternal-zygotic	4_4	No
ENSDART00000004923.9	smurf1	0.130403	DOWN	3	ENSDARG00000016086	maternal-zygotic	3_2	No
ENSDART00000005021.6	tktb	0.101625	UP	3	ENSDARG00000006019	maternal-zygotic	3_2	No
ENSDART00000005025.7	hdr	0.137767	DOWN	2.5	ENSDARG00000004392	maternal-zygotic	4_3	No
ENSDART00000005053.11	slc12a4	0.139056	DOWN	4.5	ENSDARG00000014378	maternal-zygotic	2_0	No
ENSDART00000005067.10	rbpja	0.082457	DOWN	3.5	ENSDARG00000003398	maternal-zygotic	4_2	No
ENSDART00000005090.9	alg9	0.137241	DOWN	4	ENSDARG00000012840	maternal-zygotic	4_0	No
ENSDART00000005118.9	gpx8	0.135057	DOWN	4	ENSDARG00000013302	maternal-zygotic	4_2	No
ENSDART00000005127.10	garem	0.0909663	DOWN	3.5	ENSDARG00000017242	maternal-zygotic	4_0	No
ENSDART00000005140.8	med27	0.129418	DOWN	5	ENSDARG00000009681	maternal-zygotic	2_3	No
ENSDART00000005143.6	mycb	0.139561	DOWN	2.5	ENSDARG00000007241	maternal-zygotic	3_0	No
ENSDART00000005145.6	asz1	0.0709169	DOWN	3.5	ENSDARG00000004823	maternal	4_4	No
ENSDART00000005158.8	ccnt1	0.138046	UP	5.5	ENSDARG00000017525	maternal-zygotic	3_2	No
ENSDART00000005168.6	ddx55	0.11735	UP	4	ENSDARG00000009864	maternal-zygotic	3_2	No
ENSDART00000005217.9	alas1	0.114025	UP	4	ENSDARG00000021059	maternal-zygotic	NA	No
ENSDART00000005221.7	thap12b	0.017244	DOWN	3.5	ENSDARG00000020964	maternal-zygotic	4_2	No
ENSDART00000005255.9	mrpl53	0.128228	UP	4	ENSDARG00000008920	maternal-zygotic	4_4	No
ENSDART00000005299.10	hsd17b12a	0.0844296	UP	4.5	ENSDARG00000015709	maternal-zygotic	3_4	No
ENSDART00000005326.5	ttc5	0.0747536	DOWN	3	ENSDARG00000013329	maternal-zygotic	4_2	No
ENSDART00000005337.10	rimkla	0.110831	UP	3.5	ENSDARG00000016830	maternal-zygotic	3_2	No
ENSDART00000005355.8	rtraf	0.0366524	UP	5	ENSDARG00000009253	maternal-zygotic	3_2	No
ENSDART00000005359.8	def6a	0.0641197	UP	4	ENSDARG00000012247	maternal-zygotic	NA	No
ENSDART00000005373.9	spo11	0.146098	DOWN	4.5	ENSDARG00000013837	maternal	4_4	No
ENSDART00000005382.7	gadd45bb	0.0525378	UP	3.5	ENSDARG00000013576	zygotic	1_4	Yes
ENSDART00000005405.8	calub	0.132066	DOWN	4	ENSDARG00000005115	maternal-zygotic	4_2	No
ENSDART00000005431.9	psmd8	0.0822074	UP	4	ENSDARG00000020454	maternal-zygotic	3_1	No
ENSDART00000005464.8	rer1	0.149776	UP	3.5	ENSDARG00000012747	maternal	3_2	No
ENSDART00000005590.7	churc1	0.123296	UP	4	ENSDARG00000010831	maternal-zygotic	2_2	No
ENSDART00000005609.10	kifap3a	0.0759502	DOWN	3.5	ENSDARG00000008639	maternal-zygotic	4_0	No
ENSDART00000005625.9	glipr2l	0.0630756	DOWN	4	ENSDARG00000016837	maternal-zygotic	4_4	No
ENSDART00000005639.9	thoc7	0.129829	UP	4	ENSDARG00000015394	maternal-zygotic	3_4	No
ENSDART00000005641.6	lhx1a	0.0624178	UP	4.5	ENSDARG00000014018	maternal-zygotic	0_4	No
ENSDART00000005643.8	abcd3b	0.0966056	DOWN	4.5	ENSDARG00000002947	maternal-zygotic	4_1	No
ENSDART00000005720.6	stat1a	0.112036	DOWN	2.5	ENSDARG00000006266	maternal-zygotic	4_1	No
ENSDART00000005845.9	mtmr6	0.0454136	DOWN	3.5	ENSDARG00000016794	maternal-zygotic	4_2	No
ENSDART00000005847.9	nav3	0.137209	DOWN	3.5	ENSDARG00000005476	maternal	NA	No
ENSDART00000005853.9	otub1b	0.121788	UP	4	ENSDARG00000011462	maternal-zygotic	2_1	No
ENSDART00000005857.8	prickle2a	0.0935299	DOWN	3	ENSDARG00000020982	maternal	4_4	No
ENSDART00000005879.8	atp5po	0.129593	UP	4.5	ENSDARG00000001788	maternal-zygotic	3_0	No
ENSDART00000005884.8	mmp14a	0.0644969	UP	3.5	ENSDARG00000002235	maternal-zygotic	0_0	No
ENSDART00000005893.7	ube2g1a	0.0869808	DOWN	3.5	ENSDARG00000015292	maternal-zygotic	2_3	No
ENSDART00000005923.7	zgc:77375	0.0998326	UP	4.5	ENSDARG00000004282	maternal-zygotic	0_2	No
ENSDART00000005927.8	rad21a	0.0738412	UP	4	ENSDARG00000006092	maternal-zygotic	NA	No
ENSDART00000005944.8	rpl5a	0.086402	UP	4.5	ENSDARG00000020197	maternal-zygotic	2_0	No
ENSDART00000005985.7	smo	0.145138	UP	4	ENSDARG00000002952	maternal-zygotic	0_2	No
ENSDART00000005989.6	dffb	0.0974622	DOWN	4	ENSDARG00000009748	maternal-zygotic	4_2	No
ENSDART00000006013.9	atp1a1a.5	0.126388	UP	4.5	ENSDARG00000040252	maternal-zygotic	NA	NA
ENSDART00000006021.9	usp20	0.0128168	DOWN	3	ENSDARG00000027501	maternal	4_3	No
ENSDART00000006058.9	eif2s1a	0.092749	UP	3.5	ENSDARG00000005827	maternal-zygotic	2_3	No
ENSDART00000006085.8	cbl	0.0521866	DOWN	3.5	ENSDARG00000009958	maternal-zygotic	4_0	No
ENSDART00000006091.8	carm1	0.0838125	UP	4.5	ENSDARG00000018698	maternal-zygotic	2_2	No
ENSDART00000006120.10	pik3cd	0.0793956	DOWN	3	ENSDARG00000003250	maternal	4_4	No
ENSDART00000006132.8	cfl1	0.101042	UP	3.5	ENSDARG00000021124	maternal-zygotic	3_2	No
ENSDART00000006147.9	primpol	0.11213	DOWN	3.5	ENSDARG00000033273	maternal-zygotic	4_1	No
ENSDART00000006212.7	LIN28A	0.0628275	UP	4.5	ENSDARG00000004328	zygotic	NA	No
ENSDART00000006216.9	plpp2a	0.124832	DOWN	4	ENSDARG00000002231	maternal	2_0	No
ENSDART00000006288.10	dhx16	0.135969	UP	3.5	ENSDARG00000013150	maternal-zygotic	2_4	No
ENSDART00000006300.7	hacd3	0.145873	DOWN	5.5	ENSDARG00000016038	maternal-zygotic	4_0	No
ENSDART00000006343.9	asb7	0.0495357	DOWN	3	ENSDARG00000006494	maternal-zygotic	3_2	No
ENSDART00000006373.6	ndfip1	0.0987547	DOWN	4	ENSDARG00000013979	maternal-zygotic	4_2	No
ENSDART00000006380.9	tbx3a	0.126679	UP	5	ENSDARG00000002216	maternal-zygotic	0_1	No
ENSDART00000006381.8	psen2	0.0805509	UP	3.5	ENSDARG00000015540	maternal-zygotic	3_0	No
ENSDART00000006386.7	atp1b1a	0.0725889	UP	4	ENSDARG00000013144	maternal-zygotic	0_4	No
ENSDART00000006436.9	pink1	0.0892677	DOWN	3	ENSDARG00000001929	maternal-zygotic	4_4	No
ENSDART00000006443.7	gtf2a1	0.0447334	DOWN	5	ENSDARG00000011000	maternal-zygotic	4_3	No
ENSDART00000006489.8	acsl4a	0.104016	DOWN	4.5	ENSDARG00000004078	maternal	4_2	No
ENSDART00000006512.7	sh3gl3b	0.111737	DOWN	3	ENSDARG00000007302	maternal-zygotic	4_3	No
ENSDART00000006513.9	pdhb	0.0881984	UP	4	ENSDARG00000021346	maternal-zygotic	2_0	No
ENSDART00000006538.8	otx2a	0.0534006	UP	5	ENSDARG00000030703	maternal-zygotic	0_2	No
ENSDART00000006612.7	tbr1b	0.061218	UP	5	ENSDARG00000004712	maternal-zygotic	NA	No
ENSDART00000006619.8	rbpms2b	0.0833651	DOWN	4	ENSDARG00000079578	maternal-zygotic	4_4	No
ENSDART00000006622.7	kat6a	0.0747983	UP	4.5	ENSDARG00000018907	maternal	NA	No
ENSDART00000006628.10	zgc:173742	0.143814	DOWN	3.5	ENSDARG00000004529	maternal	4_4	No
ENSDART00000006648.8	mnat1	0.106936	DOWN	3	ENSDARG00000002077	maternal-zygotic	4_2	No
ENSDART00000006673.8	mvk	0.125131	DOWN	3	ENSDARG00000004130	maternal-zygotic	4_3	No
ENSDART00000006703.6	maf1	0.0787067	UP	4	ENSDARG00000013122	maternal-zygotic	2_3	No
ENSDART00000006709.7	dldh	0.0981841	UP	3.5	ENSDARG00000008785	maternal-zygotic	3_1	No
ENSDART00000006748.7	yipf1	0.11927	DOWN	3	ENSDARG00000014474	maternal-zygotic	4_3	No
ENSDART00000006765.9	tm9sf4	0.0819275	UP	3.5	ENSDARG00000002536	maternal-zygotic	2_3	No
ENSDART00000006778.9	acat2	0.119174	DOWN	4	ENSDARG00000007127	maternal-zygotic	4_0	No
ENSDART00000006783.6	snrnp25	0.0820052	UP	4	ENSDARG00000020363	maternal-zygotic	3_2	No
ENSDART00000006802.7	cct7	0.119325	UP	3.5	ENSDARG00000007385	maternal-zygotic	3_2	No
ENSDART00000006840.7	dnm1l	0.110941	DOWN	3	ENSDARG00000015006	maternal-zygotic	4_3	No
ENSDART00000006867.9	ddx3xa	0.0844592	DOWN	5	ENSDARG00000020573	maternal-zygotic	3_2	No
ENSDART00000006868.10	uqcrfs1	0.103938	UP	4.5	ENSDARG00000007745	maternal-zygotic	2_1	No
ENSDART00000006870.8	ptgs2a	0.146858	UP	4	ENSDARG00000004539	maternal-zygotic	0_2	No
ENSDART00000006881.9	zbtb39	0.0812875	DOWN	3	ENSDARG00000019265	maternal-zygotic	NA	No
ENSDART00000006892.11	tp53bp2a	0.131256	UP	3.5	ENSDARG00000009136	maternal-zygotic	2_2	No
ENSDART00000006927.6	use1	0.0878942	DOWN	3.5	ENSDARG00000007250	maternal-zygotic	4_3	No
ENSDART00000006942.10	txndc15	0.108528	UP	4	ENSDARG00000110357	NA	NA	NA
ENSDART00000007053.9	narf	0.120175	DOWN	3.5	ENSDARG00000024184	maternal-zygotic	NA	No
ENSDART00000007066.7	cdk8	0.0678522	DOWN	3.5	ENSDARG00000016496	maternal-zygotic	4_1	No
ENSDART00000007079.9	asna1	0.147381	UP	3.5	NA	NA	NA	NA
ENSDART00000007090.9	tbx16	0.098602	UP	3.5	ENSDARG00000007329	maternal-zygotic	0_4	No
ENSDART00000007103.8	nuak1a	0.0921462	UP	4	ENSDARG00000020086	maternal-zygotic	0_1	No
ENSDART00000007119.6	mfsd6l	0.0787628	DOWN	4	ENSDARG00000014761	maternal-zygotic	4_4	No
ENSDART00000007170.6	prpsap2	0.0672848	DOWN	2.5	ENSDARG00000019326	maternal-zygotic	4_1	No
ENSDART00000007202.9	zgc:92749	0.0412091	UP	5	ENSDARG00000012632	zygotic	0_2	No
ENSDART00000007204.9	ddx49	0.107966	UP	4	ENSDARG00000012899	maternal-zygotic	2_3	No
ENSDART00000007211.8	wbp1la	0.144459	DOWN	3	ENSDARG00000013245	maternal-zygotic	4_1	No
ENSDART00000007231.6	psmb1	0.113355	UP	4	ENSDARG00000009640	maternal-zygotic	2_1	No
ENSDART00000007260.11	si:ch211-210c8.6	0.114055	DOWN	5	ENSDARG00000017811	maternal-zygotic	2_3	No
ENSDART00000007271.8	mtfr1l	0.132036	UP	4	ENSDARG00000003940	maternal-zygotic	3_2	No
ENSDART00000007310.10	zgc:171731	0.090817	DOWN	4.5	ENSDARG00000014657	maternal-zygotic	NA	No
ENSDART00000007335.8	ndc80	0.0604552	UP	5	ENSDARG00000071694	maternal	3_3	No
ENSDART00000007353.9	wdr82	0.0633897	UP	4	ENSDARG00000014083	maternal-zygotic	3_2	No
ENSDART00000007392.7	arl5a	0.118446	DOWN	3	ENSDARG00000018627	maternal-zygotic	4_1	No
ENSDART00000007412.7	zmat2	0.139854	UP	3.5	ENSDARG00000004956	maternal-zygotic	2_4	No
ENSDART00000007482.9	tspy	0.132331	DOWN	5	ENSDARG00000005015	maternal-zygotic	4_2	No
ENSDART00000007487.9	apip	0.126011	UP	4	ENSDARG00000003132	maternal-zygotic	0_2	No
ENSDART00000007577.6	tor4aa	0.0993426	UP	3.5	ENSDARG00000010145	maternal-zygotic	NA	No
ENSDART00000007624.10	plch2a	0.0242312	DOWN	3.5	ENSDARG00000059960	maternal-zygotic	NA	No
ENSDART00000007688.7	slc22a16	0.0419024	UP	4.5	ENSDARG00000015869	maternal-zygotic	1_0	No
ENSDART00000007700.9	atf6	0.145503	UP	5	ENSDARG00000012656	maternal-zygotic	2_1	No
ENSDART00000007726.10	sgf29	0.126112	UP	5.5	ENSDARG00000002339	maternal-zygotic	4_2	No
ENSDART00000007732.8	capn9	0.144629	UP	4	ENSDARG00000012341	zygotic	0_4	No
ENSDART00000007735.7	ust	0.114622	DOWN	3	ENSDARG00000006044	maternal	4_0	No
ENSDART00000007738.8	tmco6	0.108867	DOWN	3.5	ENSDARG00000016336	maternal-zygotic	NA	No
ENSDART00000007744.5	slc30a1a	0.127917	UP	4	ENSDARG00000005463	maternal-zygotic	0_4	No
ENSDART00000007783.8	eefsec	0.0726591	DOWN	4	ENSDARG00000004696	maternal	NA	No
ENSDART00000007797.8	slc30a4	0.089682	DOWN	3	ENSDARG00000007180	maternal-zygotic	4_1	No
ENSDART00000007913.12	psmc3	0.0837757	UP	4	ENSDARG00000007141	maternal-zygotic	2_3	No
ENSDART00000007997.8	acaa1	0.12407	UP	3.5	ENSDARG00000004687	maternal-zygotic	2_4	No
ENSDART00000008035.6	trabd	0.149125	DOWN	3.5	ENSDARG00000010445	maternal-zygotic	2_1	No
ENSDART00000008047.10	wdr24	0.120861	UP	4	ENSDARG00000025507	maternal-zygotic	2_4	No
ENSDART00000008058.9	aak1a	0.14536	DOWN	4	ENSDARG00000011855	maternal	3_2	No
ENSDART00000008115.7	hsd3b2	0.139868	UP	3.5	ENSDARG00000019747	maternal-zygotic	2_4	No
ENSDART00000008170.9	rffl	0.118939	DOWN	3.5	ENSDARG00000042833	maternal-zygotic	4_1	No
ENSDART00000008174.8	pfkma	0.149958	DOWN	4	ENSDARG00000014179	maternal-zygotic	0_0	No
ENSDART00000008215.10	pip5k1bb	0.146659	DOWN	3	ENSDARG00000006508	maternal	4_1	No
ENSDART00000008224.5	aurka	0.0853905	UP	4.5	ENSDARG00000012485	maternal-zygotic	4_3	No
ENSDART00000008243.8	prelid3b	0.0467347	DOWN	3	ENSDARG00000009505	maternal-zygotic	3_3	No
ENSDART00000008268.9	cyp7b1	0.0345167	UP	5	ENSDARG00000008858	maternal-zygotic	2_1	No
ENSDART00000008287.8	pgam1a	0.106329	DOWN	3	ENSDARG00000005423	maternal-zygotic	NA	No
ENSDART00000008302.6	insra	0.0626662	DOWN	3	ENSDARG00000011948	maternal-zygotic	4_0	No
ENSDART00000008365.9	ncbp2	0.0679321	UP	4	ENSDARG00000014898	maternal-zygotic	2_3	No
ENSDART00000008402.9	sart3	0.117188	UP	4	ENSDARG00000008032	maternal-zygotic	3_3	No
ENSDART00000008454.8	skp1	0.0900726	UP	3.5	ENSDARG00000003151	maternal-zygotic	2_2	No
ENSDART00000008468.10	msx1b	0.0500432	UP	5	ENSDARG00000008886	maternal-zygotic	2_0	No
ENSDART00000008490.9	ube2al	0.0539233	DOWN	3	ENSDARG00000003017	maternal-zygotic	4_3	No
ENSDART00000008532.9	mbip	0.0600444	DOWN	2.5	ENSDARG00000019364	maternal-zygotic	4_1	No
ENSDART00000008535.10	u2af2a	0.149385	UP	3.5	ENSDARG00000012505	maternal-zygotic	2_3	No
ENSDART00000008584.5	gdi2	0.0913826	UP	3.5	ENSDARG00000005451	maternal-zygotic	3_1	No
ENSDART00000008589.8	chp2	0.130513	DOWN	3.5	ENSDARG00000025788	maternal-zygotic	4_3	No
ENSDART00000008590.5	itpk1a	0.107009	UP	3.5	ENSDARG00000013056	maternal-zygotic	0_4	No
ENSDART00000008593.7	yipf5	0.114095	DOWN	5	ENSDARG00000007279	maternal-zygotic	3_3	No
ENSDART00000008603.9	prepl	0.0588684	DOWN	4.5	ENSDARG00000017853	maternal-zygotic	4_1	No
ENSDART00000008607.9	ttyh2l	0.149141	DOWN	3.5	ENSDARG00000010727	maternal-zygotic	4_3	No
ENSDART00000008696.8	cttn	0.0930728	DOWN	3	ENSDARG00000011777	maternal-zygotic	4_1	No
ENSDART00000008761.6	arl6ip5b	0.0652072	DOWN	4	ENSDARG00000016238	maternal-zygotic	4_2	No
ENSDART00000008785.9	anp32a	0.0802738	UP	4	ENSDARG00000006487	maternal-zygotic	0_3	No
ENSDART00000008854.5	wsb1	0.133353	UP	4	ENSDARG00000021343	maternal-zygotic	4_1	No
ENSDART00000008898.8	foxm1	0.136092	DOWN	3.5	ENSDARG00000003200	maternal-zygotic	3_3	No
ENSDART00000008906.5	znf503	0.135857	UP	4.5	ENSDARG00000018492	maternal-zygotic	3_1	No
ENSDART00000008920.8	rab11al	0.116184	DOWN	3.5	ENSDARG00000014340	maternal-zygotic	4_1	No
ENSDART00000008959.7	nelfcd	0.0718267	UP	3.5	ENSDARG00000021097	maternal-zygotic	2_3	No
ENSDART00000009076.8	pik3cg	0.139609	DOWN	3	ENSDARG00000017757	maternal	4_4	No
ENSDART00000009126.10	kras	0.117917	UP	4	ENSDARG00000010844	maternal-zygotic	1_2	No
ENSDART00000009149.9	maco1a	0.118154	DOWN	3	ENSDARG00000005625	maternal-zygotic	4_3	No
ENSDART00000009164.8	esco2	0.103258	UP	3.5	ENSDARG00000014685	maternal-zygotic	2_3	No
ENSDART00000009172.10	ttyh2	0.106944	DOWN	3	ENSDARG00000016934	maternal-zygotic	2_0	No
ENSDART00000009178.9	impdh2	0.124368	UP	3	ENSDARG00000006900	maternal-zygotic	4_1	No
ENSDART00000009182.5	aqp3a	0.132408	UP	4	ENSDARG00000003808	maternal-zygotic	0_2	No
ENSDART00000009184.6	hdac8	0.141194	UP	3.5	ENSDARG00000003021	maternal-zygotic	4_3	No
ENSDART00000009194.8	aimp2	0.148892	UP	3	ENSDARG00000018903	maternal-zygotic	3_2	No
ENSDART00000009217.8	ddx11	0.0599834	DOWN	3	ENSDARG00000011072	maternal-zygotic	4_1	No
ENSDART00000009256.9	brd9	0.0821877	UP	5	ENSDARG00000017143	maternal-zygotic	3_1	No
ENSDART00000009277.8	tuba1a	0.114529	UP	4.5	ENSDARG00000001889	maternal-zygotic	0_2	No
ENSDART00000009298.9	tmem248	0.131669	DOWN	3.5	ENSDARG00000018825	maternal-zygotic	3_0	No
ENSDART00000009347.8	exoc3	0.0764652	DOWN	4	ENSDARG00000014582	maternal-zygotic	3_3	No
ENSDART00000009356.11	ppp2r5ea	0.0364774	DOWN	3.5	ENSDARG00000015474	maternal-zygotic	4_2	No
ENSDART00000009386.11	gpatch1	0.114822	UP	4	ENSDARG00000033418	maternal-zygotic	3_2	No
ENSDART00000009411.8	bud31	0.0928323	UP	4	ENSDARG00000017084	maternal-zygotic	2_3	No
ENSDART00000009499.9	nsd2	0.0951211	DOWN	3.5	ENSDARG00000026225	maternal-zygotic	3_2	No
ENSDART00000009500.8	aif1l	0.149009	UP	3.5	ENSDARG00000009336	maternal-zygotic	2_3	No
ENSDART00000009507.9	castor2	0.0906163	UP	4.5	ENSDARG00000018985	maternal-zygotic	2_3	No
ENSDART00000009528.9	mocs3	0.119165	DOWN	3.5	ENSDARG00000008239	maternal-zygotic	NA	No
ENSDART00000009545.10	pak4	0.0632956	DOWN	4.5	ENSDARG00000018110	maternal-zygotic	3_3	No
ENSDART00000009549.7	rhag	0.10947	UP	4.5	ENSDARG00000019253	maternal-zygotic	0_0	No
ENSDART00000009609.10	eif5a	0.117835	UP	4	ENSDARG00000017235	maternal-zygotic	2_2	No
ENSDART00000009642.7	igf2a	0.113361	UP	3.5	ENSDARG00000018643	maternal-zygotic	0_3	No
ENSDART00000009687.8	zgc:56095	0.14049	UP	3.5	ENSDARG00000018461	maternal-zygotic	3_2	No
ENSDART00000009740.7	smad7	0.107578	UP	3.5	ENSDARG00000016858	maternal-zygotic	0_4	No
ENSDART00000009788.7	ddx19	0.110379	UP	3.5	ENSDARG00000005699	maternal-zygotic	3_4	No
ENSDART00000009790.9	cx43.4	0.0957584	UP	4	ENSDARG00000007099	maternal-zygotic	2_3	Yes
ENSDART00000009838.7	gpat4	0.109351	UP	4	ENSDARG00000019897	maternal-zygotic	3_2	No
ENSDART00000009858.6	tmx2b	0.0981529	DOWN	4	ENSDARG00000007786	maternal-zygotic	4_1	No
ENSDART00000009859.9	adgrl4	0.0888089	DOWN	4	ENSDARG00000013653	maternal-zygotic	NA	No
ENSDART00000009889.7	zgc:110540	0.149081	UP	4	ENSDARG00000054929	maternal-zygotic	2_2	No
ENSDART00000009971.9	snx33	0.0390031	DOWN	3.5	ENSDARG00000014954	maternal-zygotic	2_1	No
ENSDART00000010019.7	upf3b	0.146986	UP	3	ENSDARG00000000489	maternal-zygotic	2_4	No
ENSDART00000010028.10	ptgs2b	0.0474483	UP	4.5	ENSDARG00000010276	maternal-zygotic	NA	No
ENSDART00000010041.8	dhfr	0.0703475	UP	4	ENSDARG00000004251	maternal-zygotic	3_1	No
ENSDART00000010046.8	rhpn2	0.144207	UP	4	ENSDARG00000014577	maternal-zygotic	3_3	No
ENSDART00000010048.8	map2k2a	0.0863038	DOWN	4.5	ENSDARG00000006609	maternal-zygotic	4_2	No
ENSDART00000010081.9	etfb	0.139482	UP	3.5	ENSDARG00000009250	maternal-zygotic	2_0	No
ENSDART00000010104.6	crtap	0.141277	UP	4.5	ENSDARG00000018010	zygotic	0_1	No
ENSDART00000010124.10	slc7a8a	0.137913	UP	4	ENSDARG00000075831	maternal-zygotic	0_4	No
ENSDART00000010129.7	pdf	0.14337	UP	3.5	ENSDARG00000013950	maternal-zygotic	0_2	No
ENSDART00000010140.7	igf2bp3	0.053801	DOWN	4	ENSDARG00000010266	maternal-zygotic	3_2	No
ENSDART00000010211.7	paip2b	0.147196	UP	3.5	ENSDARG00000008706	maternal-zygotic	3_2	No
ENSDART00000010256.6	eif3m	0.0755846	UP	4	ENSDARG00000013931	maternal-zygotic	3_2	No
ENSDART00000010257.9	miga1	0.0203196	UP	5	ENSDARG00000020596	maternal-zygotic	0_3	No
ENSDART00000010261.9	pno1	0.0861985	UP	4	ENSDARG00000008502	maternal-zygotic	2_1	No
ENSDART00000010270.6	mfsd4ab	0.088438	UP	4.5	ENSDARG00000008263	maternal-zygotic	0_0	NA
ENSDART00000010271.9	aida	0.1338	DOWN	3	ENSDARG00000014532	maternal	4_2	No
ENSDART00000010293.11	serpina10a	0.0391797	DOWN	4.5	ENSDARG00000005924	maternal-zygotic	4_0	No
ENSDART00000010395.9	uqcrc2a	0.126771	UP	3.5	ENSDARG00000014794	maternal-zygotic	3_0	No
ENSDART00000010420.9	actr1	0.0690952	UP	2.5	ENSDARG00000011611	maternal-zygotic	3_1	No
ENSDART00000010449.8	ugp2a	0.14331	UP	3.5	ENSDARG00000005578	maternal-zygotic	NA	No
ENSDART00000010477.8	hsp70.3	0.13759	UP	4.5	ENSDARG00000021924	maternal-zygotic	0_2	No
ENSDART00000010517.8	eif4eb	0.106548	DOWN	5.5	ENSDARG00000013274	maternal-zygotic	4_0	No
ENSDART00000010543.9	ltv1	0.114798	DOWN	4.5	ENSDARG00000008490	maternal-zygotic	3_2	No
ENSDART00000010550.7	pigc	0.105057	DOWN	4	ENSDARG00000009113	maternal	4_3	No
ENSDART00000010569.6	g6pc3	0.092038	UP	3.5	ENSDARG00000020371	maternal-zygotic	0_0	No
ENSDART00000010580.9	si:ch211-195b13.1	0.13245	UP	3.5	ENSDARG00000016623	maternal-zygotic	1_3	No
ENSDART00000010697.8	osbpl2b	0.0344418	DOWN	3	ENSDARG00000013830	maternal-zygotic	4_3	No
ENSDART00000010699.6	sf3a2	0.145204	UP	3.5	ENSDARG00000021107	maternal-zygotic	2_3	No
ENSDART00000010757.7	rgmb	0.059419	DOWN	3	ENSDARG00000079323	maternal-zygotic	NA	No
ENSDART00000010774.7	zic2a	0.135972	UP	4	ENSDARG00000015554	maternal-zygotic	0_4	No
ENSDART00000010777.7	ldhba	0.105638	UP	3.5	ENSDARG00000019644	maternal-zygotic	4_2	No
ENSDART00000010792.10	ptdss1a	0.115475	UP	3.5	ENSDARG00000012588	maternal-zygotic	3_2	No
ENSDART00000010813.9	foxa3	0.148724	UP	3.5	ENSDARG00000012788	zygotic	0_4	No
ENSDART00000010821.10	utp4	0.0954305	DOWN	4	ENSDARG00000017675	maternal-zygotic	4_2	No
ENSDART00000010862.7	mrpl24	0.143415	UP	4	ENSDARG00000019222	maternal-zygotic	2_1	No
ENSDART00000010932.5	snx15	0.0743751	DOWN	4	ENSDARG00000020397	maternal-zygotic	4_4	No
ENSDART00000010942.8	rnf14	0.0714074	DOWN	4.5	ENSDARG00000043905	maternal-zygotic	4_2	No
ENSDART00000010944.7	dctn5	0.0730235	DOWN	3.5	ENSDARG00000003573	maternal-zygotic	4_0	No
ENSDART00000010997.8	tpm3	0.0693862	UP	4	ENSDARG00000005162	maternal-zygotic	0_0	No
ENSDART00000011025.7	wipf2b	0.030966	DOWN	3.5	ENSDARG00000006712	maternal-zygotic	4_0	No
ENSDART00000011143.7	myd88	0.138259	DOWN	3.5	ENSDARG00000010169	maternal-zygotic	4_1	No
ENSDART00000011149.8	fam185a	0.0375471	DOWN	3.5	ENSDARG00000019142	maternal-zygotic	4_3	No
ENSDART00000011163.7	asmtl	0.0851377	DOWN	3.5	ENSDARG00000021433	maternal	4_3	No
ENSDART00000011201.7	copz1	0.131201	UP	3.5	ENSDARG00000017844	maternal-zygotic	3_1	No
ENSDART00000011251.10	rpl3	0.090026	UP	4	ENSDARG00000003599	maternal-zygotic	2_1	No
ENSDART00000011303.9	ywhae2	0.146789	UP	4	ENSDARG00000017014	maternal-zygotic	1_2	No
ENSDART00000011305.7	dpp3	0.140061	UP	3	ENSDARG00000020676	maternal-zygotic	NA	No
ENSDART00000011320.6	nfatc2ip	0.0636684	UP	5	ENSDARG00000011360	maternal-zygotic	4_3	No
ENSDART00000011324.9	ccdc102a	0.0709444	DOWN	4	ENSDARG00000003872	maternal-zygotic	4_3	No
ENSDART00000011337.8	surf1	0.136047	UP	4	ENSDARG00000003592	maternal-zygotic	1_1	No
ENSDART00000011362.9	arrdc2	0.12247	UP	3.5	ENSDARG00000020761	maternal-zygotic	1_3	No
ENSDART00000011398.11	si:ch73-335l21.1	0.0969225	UP	3.5	ENSDARG00000036414	maternal-zygotic	0_0	No
ENSDART00000011399.5	efnb1	0.123567	UP	4.5	ENSDARG00000007723	zygotic	0_2	No
ENSDART00000011447.9	sae1	0.0752698	UP	4	ENSDARG00000010487	maternal-zygotic	2_3	No
ENSDART00000011456.10	tsg101b	0.0552143	DOWN	3	ENSDARG00000011897	maternal-zygotic	4_3	No
ENSDART00000011506.8	nkd2a	0.109849	DOWN	3	ENSDARG00000055271	maternal-zygotic	0_0	No
ENSDART00000011520.8	noto	0.0290852	UP	3.5	ENSDARG00000021201	maternal-zygotic	0_4	Yes
ENSDART00000011568.9	syngr3a	0.0871082	UP	4.5	ENSDARG00000014871	maternal-zygotic	NA	No
ENSDART00000011627.8	irx7	0.0966419	UP	5.5	ENSDARG00000002601	maternal-zygotic	0_4	Yes
ENSDART00000011663.9	snrpb	0.0951039	UP	4	ENSDARG00000011125	maternal-zygotic	2_2	No
ENSDART00000011691.8	baxa	0.120433	UP	3.5	ENSDARG00000020623	maternal-zygotic	3_2	No
ENSDART00000011727.7	ccdc149b	0.0748762	DOWN	3	ENSDARG00000020857	maternal	4_4	No
ENSDART00000011780.5	xab2	0.0757204	UP	3.5	ENSDARG00000007092	maternal-zygotic	2_3	No
ENSDART00000011785.8	rad54l	0.070345	DOWN	3	ENSDARG00000018623	maternal-zygotic	4_2	No
ENSDART00000011863.10	hdlbpa	0.0981902	UP	3.5	ENSDARG00000009830	maternal-zygotic	3_2	No
ENSDART00000011890.8	zbtb22a	0.0809731	DOWN	3	ENSDARG00000020176	maternal-zygotic	NA	No
ENSDART00000011910.7	arglu1a	0.121411	UP	4.5	ENSDARG00000019223	maternal-zygotic	2_3	No
ENSDART00000011919.10	ss18	0.0774143	UP	4	ENSDARG00000002970	maternal-zygotic	2_3	No
ENSDART00000011922.9	spopla	0.0732609	DOWN	4	ENSDARG00000010563	maternal-zygotic	4_2	No
ENSDART00000011931.10	ruvbl1	0.113203	UP	5	ENSDARG00000002591	maternal-zygotic	3_2	No
ENSDART00000011936.8	ccdc106a	0.0521826	DOWN	2.5	ENSDARG00000004211	maternal-zygotic	4_0	No
ENSDART00000011970.7	zgc:66479	0.139682	UP	3.5	ENSDARG00000008732	maternal-zygotic	3_4	No
ENSDART00000012048.9	cyb5r4	0.0108478	DOWN	3	ENSDARG00000020898	maternal	NA	No
ENSDART00000012050.9	apoa1a	0.0987682	UP	5	ENSDARG00000012076	zygotic	0_0	No
ENSDART00000012089.8	stim2b	0.113611	DOWN	4.5	ENSDARG00000001776	maternal	NA	No
ENSDART00000012091.9	rrm1	0.132842	UP	4	ENSDARG00000014017	maternal-zygotic	3_1	No
ENSDART00000012132.8	cbwd	0.10454	DOWN	3.5	ENSDARG00000004318	maternal-zygotic	3_0	No
ENSDART00000012167.8	ndufs5	0.0753664	UP	5	ENSDARG00000006290	maternal-zygotic	3_0	No
ENSDART00000012191.7	hiat1a	0.110581	DOWN	3.5	ENSDARG00000013117	maternal-zygotic	4_2	No
ENSDART00000012194.9	gata5	0.057394	UP	4	ENSDARG00000017821	maternal-zygotic	0_4	No
ENSDART00000012212.7	commd2	0.101006	UP	4	ENSDARG00000003373	maternal-zygotic	2_2	No
ENSDART00000012232.10	pdss2	0.111132	DOWN	3	ENSDARG00000012563	maternal-zygotic	4_1	No
ENSDART00000012234.8	syap1	0.103487	UP	4	ENSDARG00000012946	maternal-zygotic	3_2	No
ENSDART00000012352.10	cbx3a	0.103575	UP	4	ENSDARG00000003860	maternal-zygotic	3_2	Yes
ENSDART00000012357.5	sav1	0.0994581	DOWN	4	ENSDARG00000006196	maternal-zygotic	4_0	No
ENSDART00000012385.9	me3	0.0866349	DOWN	3.5	ENSDARG00000002305	maternal-zygotic	4_2	No
ENSDART00000012396.9	ik	0.0688339	UP	4	ENSDARG00000004161	maternal-zygotic	2_2	No
ENSDART00000012399.8	armc1	0.0604574	DOWN	5	ENSDARG00000013861	maternal-zygotic	3_2	No
ENSDART00000012438.10	hspa9	0.0969131	UP	4	ENSDARG00000003035	maternal-zygotic	3_2	No
ENSDART00000012450.11	dvl2	0.121627	UP	3.5	ENSDARG00000056184	maternal-zygotic	3_2	No
ENSDART00000012476.9	coa7	0.138277	DOWN	4	ENSDARG00000019355	maternal-zygotic	3_0	No
ENSDART00000012478.9	mmadhc	0.0501362	UP	4.5	ENSDARG00000005870	maternal-zygotic	3_2	No
ENSDART00000012507.8	bcl2l1	0.0911377	DOWN	3	ENSDARG00000008434	maternal-zygotic	4_1	No
ENSDART00000012540.6	chia.4	0.0978714	DOWN	3.5	ENSDARG00000008541	maternal	4_4	No
ENSDART00000012581.8	pfas	0.115923	UP	4	ENSDARG00000003750	maternal	2_2	No
ENSDART00000012630.9	prmt1	0.139854	UP	4	ENSDARG00000010246	maternal-zygotic	3_2	No
ENSDART00000012644.7	krt4	0.132966	UP	4	ENSDARG00000017624	maternal-zygotic	0_2	No
ENSDART00000012653.9	spice1	0.110371	DOWN	3	ENSDARG00000004647	maternal-zygotic	4_4	No
ENSDART00000012670.7	pnn	0.0629685	UP	4	ENSDARG00000015851	maternal-zygotic	2_3	No
ENSDART00000012686.9	dnase1l4.1	0.052353	UP	4.5	ENSDARG00000015123	maternal-zygotic	0_4	No
ENSDART00000012758.7	zgc:77112	0.0623665	DOWN	3	ENSDARG00000015657	maternal	4_4	No
ENSDART00000012759.7	yipf3	0.139418	UP	3.5	ENSDARG00000020449	maternal-zygotic	2_3	No
ENSDART00000012816.10	sel1l	0.063472	DOWN	5	ENSDARG00000004581	maternal-zygotic	2_3	No
ENSDART00000012826.7	pex3	0.0409538	DOWN	3.5	ENSDARG00000013973	maternal-zygotic	4_2	No
ENSDART00000012855.7	sart1	0.0538335	UP	4	ENSDARG00000005945	maternal-zygotic	2_4	No
ENSDART00000012888.7	atp5l	0.0832536	UP	4.5	ENSDARG00000011841	maternal-zygotic	3_0	No
ENSDART00000012919.10	ift57	0.118721	UP	4	ENSDARG00000021022	maternal-zygotic	3_2	No
ENSDART00000012938.7	phgdh	0.116086	UP	3	ENSDARG00000001873	maternal-zygotic	3_2	No
ENSDART00000012963.6	trappc6b	0.145345	DOWN	4	ENSDARG00000016463	maternal-zygotic	4_2	No
ENSDART00000013007.6	degs1	0.0974719	UP	4.5	ENSDARG00000007347	maternal-zygotic	0_2	No
ENSDART00000013011.7	vdac2	0.0866685	UP	4	ENSDARG00000013623	maternal-zygotic	4_0	No
ENSDART00000013033.10	etv4	0.0952005	UP	4	ENSDARG00000018303	maternal-zygotic	0_4	No
ENSDART00000013066.8	ercc3	0.113209	UP	4	ENSDARG00000002402	maternal-zygotic	3_2	No
ENSDART00000013079.9	scp2a	0.12402	DOWN	3.5	ENSDARG00000012194	maternal-zygotic	3_0	No
ENSDART00000013082.6	st8sia2	0.138195	DOWN	3	ENSDARG00000018788	maternal	4_3	No
ENSDART00000013093.8	zfyve19	0.100719	DOWN	3.5	ENSDARG00000003642	maternal-zygotic	4_1	No
ENSDART00000013150.7	cog8	0.0943154	DOWN	3.5	ENSDARG00000002798	maternal-zygotic	3_3	No
ENSDART00000013167.8	retsat	0.0382073	DOWN	4.5	ENSDARG00000018600	maternal-zygotic	3_4	No
ENSDART00000013203.9	cse1l	0.0750159	UP	4.5	ENSDARG00000006963	maternal-zygotic	4_1	No
ENSDART00000013217.9	snrpd1	0.125136	UP	4	ENSDARG00000011648	maternal-zygotic	1_3	No
ENSDART00000013228.9	cacna1aa	0.0952405	DOWN	3.5	ENSDARG00000037905	maternal-zygotic	NA	No
ENSDART00000013264.7	arglu1b	0.0317114	UP	5	ENSDARG00000018319	maternal-zygotic	3_3	No
ENSDART00000013313.6	itfg2	0.0922525	DOWN	3.5	ENSDARG00000002174	maternal	4_0	No
ENSDART00000013343.8	b4galt6	0.138977	UP	3.5	ENSDARG00000010301	maternal-zygotic	4_2	No
ENSDART00000013360.6	ppp1r3cb	0.14539	UP	4	ENSDARG00000014554	maternal-zygotic	0_2	No
ENSDART00000013376.9	cant1a	0.142054	UP	4	ENSDARG00000012192	maternal-zygotic	3_2	No
ENSDART00000013394.6	mtch2	0.108357	DOWN	3	ENSDARG00000019732	maternal-zygotic	4_2	No
ENSDART00000013431.6	hmbsa	0.116998	DOWN	4	ENSDARG00000008840	maternal-zygotic	4_0	No
ENSDART00000013449.8	CHST13	0.0655071	DOWN	3	ENSDARG00000004018	maternal-zygotic	NA	No
ENSDART00000013453.10	fam20b	0.0554962	DOWN	3.5	ENSDARG00000008573	maternal-zygotic	4_0	No
ENSDART00000013465.7	tbx6	0.000781255	UP	5.5	ENSDARG00000011785	maternal-zygotic	0_2	NA
ENSDART00000013497.8	mylipa	0.132952	DOWN	2.5	ENSDARG00000008859	maternal-zygotic	4_3	No
ENSDART00000013525.8	mark3a	0.0953658	DOWN	4	ENSDARG00000019345	maternal-zygotic	3_3	No
ENSDART00000013540.9	si:ch73-141c7.1	0.147531	UP	4	ENSDARG00000009040	zygotic	0_4	No
ENSDART00000013563.9	atf7a	0.101739	DOWN	3	ENSDARG00000011298	maternal-zygotic	NA	No
ENSDART00000013575.7	bzw1a	0.122091	UP	3.5	ENSDARG00000010481	maternal-zygotic	2_3	No
ENSDART00000013590.9	wnt11	0.136085	UP	3.5	ENSDARG00000004256	zygotic	1_4	Yes
ENSDART00000013604.8	lemd3	0.0910174	UP	4	ENSDARG00000015824	maternal-zygotic	4_2	No
ENSDART00000013605.8	zbtb20	0.129456	DOWN	3	ENSDARG00000005586	maternal	NA	No
ENSDART00000013635.7	fbxo30b	0.0460561	DOWN	3.5	ENSDARG00000019311	maternal-zygotic	4_3	No
ENSDART00000013743.9	gorasp2	0.140607	UP	5	NA	NA	NA	NA
ENSDART00000013768.10	eif4e3	0.117814	DOWN	3	ENSDARG00000005078	maternal-zygotic	4_2	No
ENSDART00000013781.9	mcm6	0.115025	UP	4	ENSDARG00000057683	maternal-zygotic	0_2	No
ENSDART00000013814.8	ammecr1	0.0650463	UP	4	ENSDARG00000012892	maternal-zygotic	2_2	No
ENSDART00000013835.8	bloc1s1	0.14862	DOWN	3	ENSDARG00000014171	maternal-zygotic	4_0	No
ENSDART00000013839.4	tmbim4	0.149302	DOWN	3.5	NA	NA	NA	NA
ENSDART00000013870.6	UBL4A	0.0788976	UP	4.5	ENSDARG00000007359	maternal-zygotic	4_1	No
ENSDART00000013933.8	si:dkey-42i9.4	0.0840972	UP	3.5	ENSDARG00000008049	maternal-zygotic	2_3	Yes
ENSDART00000013961.7	mycla	0.13723	DOWN	4.5	ENSDARG00000006003	maternal-zygotic	3_4	Yes
ENSDART00000014021.8	slc25a39	0.0224697	UP	4.5	ENSDARG00000007449	maternal	4_2	No
ENSDART00000014028.6	ppm1db	0.147387	UP	4.5	ENSDARG00000021380	maternal-zygotic	4_2	No
ENSDART00000014031.11	dpf2	0.0513413	DOWN	3.5	ENSDARG00000012219	maternal-zygotic	4_1	No
ENSDART00000014049.9	wdr36	0.0799972	DOWN	4.5	ENSDARG00000004774	maternal-zygotic	3_2	No
ENSDART00000014052.9	neil1	0.0908318	DOWN	4.5	ENSDARG00000018061	maternal-zygotic	4_2	No
ENSDART00000014058.8	zgc:100829	0.103976	DOWN	3	ENSDARG00000015557	maternal-zygotic	4_0	No
ENSDART00000014088.6	cmpk	0.10688	DOWN	5	ENSDARG00000019924	maternal-zygotic	4_1	No
ENSDART00000014095.8	rap2c	0.107611	DOWN	3.5	ENSDARG00000015649	maternal-zygotic	4_2	No
ENSDART00000014140.9	rundc3b	0.0738459	DOWN	5	ENSDARG00000009961	maternal-zygotic	4_4	No
ENSDART00000014149.11	fat2	0.116981	UP	4.5	ENSDARG00000018923	maternal-zygotic	NA	No
ENSDART00000014152.7	aar2	0.109751	UP	4.5	ENSDARG00000018658	maternal-zygotic	3_1	No
ENSDART00000014153.6	cyb5r3	0.125208	DOWN	5.5	NA	NA	NA	NA
ENSDART00000014163.10	fndc1	0.132387	DOWN	3.5	ENSDARG00000002847	maternal-zygotic	NA	No
ENSDART00000014168.6	zfp36l1b	0.126132	UP	4.5	ENSDARG00000021443	zygotic	0_1	No
ENSDART00000014176.6	msx3	0.0925382	UP	5	ENSDARG00000015674	maternal-zygotic	0_1	No
ENSDART00000014182.10	ern1	0.133554	DOWN	4	NA	NA	NA	NA
ENSDART00000014183.8	colgalt2	0.123369	UP	5	ENSDARG00000014670	maternal-zygotic	0_0	No
ENSDART00000014188.7	ube2na	0.0770663	UP	4	ENSDARG00000008748	maternal-zygotic	2_3	No
ENSDART00000014222.9	tcea2	0.0333896	DOWN	4	ENSDARG00000012927	maternal-zygotic	4_1	No
ENSDART00000014232.8	znf330	0.13985	UP	4.5	ENSDARG00000020494	maternal	4_2	No
ENSDART00000014296.7	foxa2	0.140544	UP	4	ENSDARG00000003411	maternal-zygotic	0_2	No
ENSDART00000014379.8	uqcrc2b	0.0870436	UP	4	ENSDARG00000071691	maternal-zygotic	3_1	No
ENSDART00000014536.10	rnls	0.0941702	DOWN	4	ENSDARG00000012453	maternal-zygotic	3_0	No
ENSDART00000014552.9	arl8ba	0.137404	DOWN	2.5	ENSDARG00000006915	maternal-zygotic	4_1	No
ENSDART00000014568.7	urod	0.0781511	UP	4	ENSDARG00000006818	maternal-zygotic	2_1	No
ENSDART00000014606.10	phactr1	0.128872	DOWN	3	ENSDARG00000023916	maternal-zygotic	NA	No
ENSDART00000014632.10	katnb1	0.0204054	DOWN	3	ENSDARG00000005456	maternal-zygotic	2_1	No
ENSDART00000014660.8	ormdl1	0.0915207	UP	4	ENSDARG00000014333	maternal-zygotic	3_2	No
ENSDART00000014666.8	arcn1a	0.129415	DOWN	4.5	ENSDARG00000002792	maternal-zygotic	4_2	No
ENSDART00000014726.11	tp53i11b	0.14072	DOWN	3	ENSDARG00000006025	maternal	4_3	No
ENSDART00000014727.8	ddx39aa	0.0844569	UP	4	ENSDARG00000006225	maternal-zygotic	3_2	No
ENSDART00000014897.12	srgap1b	0.14718	DOWN	3	ENSDARG00000045789	maternal	4_4	No
ENSDART00000014915.8	asb6	0.0681891	UP	4	ENSDARG00000007125	maternal-zygotic	0_2	No
ENSDART00000014916.8	klf3	0.0426988	UP	4	ENSDARG00000015495	maternal-zygotic	1_4	No
ENSDART00000014956.8	polr3glb	0.13273	UP	4	ENSDARG00000013734	maternal-zygotic	0_2	No
ENSDART00000014970.10	btbd3a	0.0543415	DOWN	3.5	ENSDARG00000005544	maternal	2_4	No
ENSDART00000015076.8	zgc:103692	0.0522204	UP	4.5	ENSDARG00000002220	maternal-zygotic	3_4	No
ENSDART00000015127.7	zgc:100846	0.0948866	DOWN	3.5	ENSDARG00000011837	maternal	4_2	No
ENSDART00000015134.7	twf1b	0.102072	UP	3.5	ENSDARG00000011661	maternal-zygotic	3_4	No
ENSDART00000015136.10	mogat3b	0.144208	UP	4.5	ENSDARG00000003635	zygotic	0_0	No
ENSDART00000015139.8	dcaf13	0.0762745	UP	3.5	ENSDARG00000002267	maternal-zygotic	3_4	No
ENSDART00000015154.6	papolg	0.0489253	DOWN	4.5	ENSDARG00000012141	maternal-zygotic	3_3	No
ENSDART00000015159.9	tns1b	0.138434	DOWN	4.5	NA	NA	NA	NA
ENSDART00000015170.8	mtdhb	0.0953925	UP	4	ENSDARG00000004939	maternal-zygotic	2_2	No
ENSDART00000015190.8	ptrhd1	0.0600372	UP	4.5	ENSDARG00000016122	maternal-zygotic	1_1	No
ENSDART00000015193.7	chmp4bb	0.0735962	UP	4	ENSDARG00000007323	maternal-zygotic	2_3	No
ENSDART00000015214.9	pptc7a	0.122249	UP	4	ENSDARG00000011122	maternal-zygotic	0_2	No
ENSDART00000015224.9	gadd45gb.1	0.0187269	UP	5	ENSDARG00000016725	maternal-zygotic	0_0	No
ENSDART00000015251.9	mttp	0.0390551	UP	4.5	ENSDARG00000008637	zygotic	0_4	No
ENSDART00000015277.7	gpx1b	0.141039	DOWN	5	ENSDARG00000006207	maternal	NA	No
ENSDART00000015302.7	tomm40	0.0935157	UP	4	ENSDARG00000092112	maternal-zygotic	2_3	No
ENSDART00000015323.8	fbxo8	0.0828069	DOWN	3	ENSDARG00000007477	maternal-zygotic	4_3	No
ENSDART00000015374.6	cyb5r1	0.0651909	DOWN	3	ENSDARG00000018966	maternal-zygotic	4_3	No
ENSDART00000015393.8	b9d1	0.120183	UP	4.5	ENSDARG00000011727	maternal-zygotic	2_0	No
ENSDART00000015401.7	ercc6l	0.0655917	UP	4	ENSDARG00000002479	maternal-zygotic	3_4	No
ENSDART00000015418.7	irf2bpl	0.124557	UP	3.5	ENSDARG00000004297	maternal-zygotic	4_0	No
ENSDART00000015479.7	psma8	0.102343	UP	4	ENSDARG00000010965	maternal-zygotic	2_1	No
ENSDART00000015547.9	cldng	0.0743382	DOWN	3	ENSDARG00000003701	maternal-zygotic	4_4	No
ENSDART00000015554.8	ubiad1	0.124269	UP	4	ENSDARG00000013009	maternal-zygotic	NA	No
ENSDART00000015628.9	klhl24b	0.0850398	UP	5	ENSDARG00000008275	maternal-zygotic	1_3	No
ENSDART00000015636.9	hnrnph1l	0.0750171	UP	4	ENSDARG00000005551	maternal-zygotic	2_2	No
ENSDART00000015643.8	tbcc	0.0868369	DOWN	4	ENSDARG00000022918	maternal-zygotic	4_3	No
ENSDART00000015655.8	tecrl2b	0.0827995	DOWN	3.5	ENSDARG00000039979	maternal-zygotic	NA	No
ENSDART00000015682.6	ndufs3	0.110619	UP	5	ENSDARG00000015385	maternal-zygotic	4_0	No
ENSDART00000015694.7	rab5ab	0.133775	UP	3.5	ENSDARG00000007257	maternal-zygotic	2_2	No
ENSDART00000015710.8	snrkb	0.092967	DOWN	3.5	ENSDARG00000017665	maternal	NA	No
ENSDART00000015755.8	rasl11b	0.124692	UP	4.5	ENSDARG00000015611	maternal-zygotic	0_4	Yes
ENSDART00000015773.10	ldb1a	0.100286	UP	4	ENSDARG00000010137	maternal-zygotic	0_3	No
ENSDART00000015777.8	abce1	0.112658	UP	4	ENSDARG00000007216	maternal-zygotic	3_2	No
ENSDART00000015884.9	mfge8a	0.137911	DOWN	5	ENSDARG00000015349	maternal-zygotic	4_4	No
ENSDART00000015891.10	fzr1a	0.102786	UP	4	ENSDARG00000015254	maternal-zygotic	3_1	No
ENSDART00000015940.7	edf1	0.0719251	UP	4	ENSDARG00000009950	maternal-zygotic	3_2	No
ENSDART00000015956.7	efna1b	0.0854391	UP	3.5	ENSDARG00000018787	maternal-zygotic	2_3	No
ENSDART00000015979.6	farsb	0.126251	UP	3.5	ENSDARG00000016864	maternal-zygotic	2_2	No
ENSDART00000016002.11	tspan7	0.121681	UP	4	ENSDARG00000015759	maternal-zygotic	3_1	No
ENSDART00000016057.10	ctnnal1	0.12939	DOWN	3.5	ENSDARG00000018162	maternal-zygotic	2_3	No
ENSDART00000016090.7	pla2g7	0.0953032	DOWN	3	ENSDARG00000003584	maternal	4_1	No
ENSDART00000016096.9	dnajc11a	0.109143	UP	3.5	ENSDARG00000011196	maternal-zygotic	3_1	No
ENSDART00000016103.7	nxnl2	0.119644	DOWN	3	ENSDARG00000003934	maternal-zygotic	4_4	No
ENSDART00000016105.11	vps35	0.053717	DOWN	3.5	ENSDARG00000008224	maternal-zygotic	3_1	No
ENSDART00000016112.11	capns1b	0.0603375	UP	4	ENSDARG00000013804	maternal-zygotic	2_1	No
ENSDART00000016139.7	lancl1	0.119248	UP	3.5	ENSDARG00000013741	maternal-zygotic	1_3	No
ENSDART00000016143.9	zmp:0000000521	0.146881	DOWN	4	NA	NA	NA	NA
ENSDART00000016167.8	zw10	0.122684	DOWN	3	ENSDARG00000018738	maternal-zygotic	4_3	No
ENSDART00000016214.9	msna	0.0725288	UP	4	ENSDARG00000058128	maternal-zygotic	3_2	No
ENSDART00000016219.9	ppme1	0.0662484	DOWN	2.5	ENSDARG00000009771	maternal-zygotic	4_2	No
ENSDART00000016230.11	plxna4	0.141657	UP	4	ENSDARG00000019328	maternal-zygotic	NA	No
ENSDART00000016265.8	lrp3	0.0917079	DOWN	4.5	ENSDARG00000008485	maternal-zygotic	NA	No
ENSDART00000016307.6	her1	0.122136	UP	4.5	ENSDARG00000014722	maternal-zygotic	NA	No
ENSDART00000016310.7	banp	0.0372944	DOWN	3.5	ENSDARG00000017562	maternal-zygotic	3_1	No
ENSDART00000016369.8	wls	0.145178	UP	3.5	ENSDARG00000009534	maternal-zygotic	2_2	No
ENSDART00000016370.7	dirc2	0.0395648	DOWN	4.5	ENSDARG00000009783	maternal-zygotic	3_2	No
ENSDART00000016407.7	arf2a	0.080674	UP	4	ENSDARG00000014763	maternal-zygotic	NA	No
ENSDART00000016417.9	atp5mc3a	0.148105	UP	4.5	ENSDARG00000017775	maternal-zygotic	NA	No
ENSDART00000016422.8	mknk2b	0.146099	UP	4	ENSDARG00000015164	maternal-zygotic	2_1	No
ENSDART00000016464.5	dcps	0.0744408	UP	4	ENSDARG00000009862	maternal-zygotic	2_3	No
ENSDART00000016472.9	bmp7a	0.0771128	UP	4	ENSDARG00000018260	maternal-zygotic	0_4	Yes
ENSDART00000016502.8	dlat	0.0943555	UP	3.5	ENSDARG00000015918	maternal-zygotic	2_2	No
ENSDART00000016616.8	arl5c	0.0573535	UP	4	ENSDARG00000035719	maternal-zygotic	2_4	No
ENSDART00000016635.6	bccip	0.124854	UP	4	ENSDARG00000004948	maternal-zygotic	2_2	No
ENSDART00000016658.7	chpt1	0.134393	UP	4.5	ENSDARG00000014572	zygotic	0_0	No
ENSDART00000016660.6	MCUR1	0.120172	DOWN	3.5	ENSDARG00000016964	maternal-zygotic	3_3	No
ENSDART00000016677.9	zgc:77929	0.1062	DOWN	3	ENSDARG00000017337	maternal-zygotic	4_2	No
ENSDART00000016696.8	rhocb	0.120377	UP	3.5	ENSDARG00000018328	maternal-zygotic	3_2	No
ENSDART00000016709.6	ift22	0.102806	UP	4	ENSDARG00000020822	maternal-zygotic	1_3	No
ENSDART00000016728.9	aga	0.0959619	UP	4	ENSDARG00000004889	maternal-zygotic	4_3	No
ENSDART00000016758.8	ftr82	0.112937	UP	3.5	ENSDARG00000055647	maternal-zygotic	0_4	No
ENSDART00000016791.11	eif3c	0.0920233	UP	4	ENSDARG00000016443	maternal-zygotic	2_2	No
ENSDART00000016793.8	memo1	0.139828	DOWN	5	ENSDARG00000010823	maternal-zygotic	4_2	No
ENSDART00000016803.6	grpel1	0.0981059	DOWN	5	ENSDARG00000010021	maternal-zygotic	4_1	No
ENSDART00000016808.9	aldh2.1	0.128106	UP	3.5	ENSDARG00000089924	maternal-zygotic	NA	No
ENSDART00000016860.8	ppp2r1bb	0.12919	UP	3.5	ENSDARG00000032430	maternal-zygotic	3_1	No
ENSDART00000016864.7	slc35f6	0.13718	DOWN	4	ENSDARG00000016745	maternal-zygotic	3_3	No
ENSDART00000016891.6	hsd17b10	0.0528969	UP	4	ENSDARG00000017781	maternal	2_2	No
ENSDART00000016946.10	glud1a	0.0776479	UP	3.5	ENSDARG00000008816	maternal-zygotic	3_2	No
ENSDART00000016960.9	prkg1a	0.148258	DOWN	4	ENSDARG00000020656	maternal-zygotic	2_0	No
ENSDART00000016976.8	nucks1b	0.11667	UP	4	ENSDARG00000012777	maternal-zygotic	1_4	No
ENSDART00000017017.8	zdhhc3a	0.147449	DOWN	5.5	NA	NA	NA	NA
ENSDART00000017034.8	rnf2	0.0824159	UP	3.5	ENSDARG00000010381	maternal-zygotic	4_2	No
ENSDART00000017142.9	m6pr	0.0337237	DOWN	3	ENSDARG00000018432	maternal-zygotic	4_3	No
ENSDART00000017144.7	bag1	0.0995708	UP	3	ENSDARG00000020895	maternal-zygotic	4_0	No
ENSDART00000017148.8	gclc	0.0960765	DOWN	5.5	ENSDARG00000013095	maternal-zygotic	3_2	No
ENSDART00000017153.8	hps4	0.0788454	DOWN	3.5	ENSDARG00000013795	maternal-zygotic	4_3	No
ENSDART00000017176.10	dkc1	0.082058	UP	4	ENSDARG00000016484	maternal-zygotic	2_3	No
ENSDART00000017191.7	dlx3b	0.11306	UP	4	ENSDARG00000014626	zygotic	0_0	No
ENSDART00000017202.8	kcnk1b	0.146254	DOWN	3.5	ENSDARG00000017254	maternal-zygotic	4_4	No
ENSDART00000017230.8	snrpc	0.148555	UP	3.5	ENSDARG00000009871	maternal-zygotic	NA	No
ENSDART00000017299.12	tdg.1	0.144634	UP	4	ENSDARG00000013004	maternal-zygotic	0_2	No
ENSDART00000017304.6	cpsf4	0.107633	DOWN	4	ENSDARG00000020217	maternal-zygotic	4_2	No
ENSDART00000017305.8	znf76	0.0845369	DOWN	4.5	ENSDARG00000013279	maternal	4_3	No
ENSDART00000017307.8	zgc:91890	0.0678553	DOWN	3	ENSDARG00000018980	maternal-zygotic	4_3	No
ENSDART00000017359.8	sfpq	0.0917526	UP	4	ENSDARG00000011564	maternal-zygotic	2_2	No
ENSDART00000017402.7	ip6k2b	0.12937	UP	3	ENSDARG00000019613	maternal-zygotic	0_4	No
ENSDART00000017422.9	tbc1d17	0.0657002	DOWN	3	ENSDARG00000005927	maternal-zygotic	4_2	No
ENSDART00000017445.7	prdm1a	0.114845	UP	5	ENSDARG00000002445	zygotic	0_1	No
ENSDART00000017485.7	sf3b6	0.0998235	UP	4	ENSDARG00000009753	maternal-zygotic	2_3	No
ENSDART00000017553.11	serinc1	0.0963681	UP	3.5	ENSDARG00000009106	maternal-zygotic	2_3	No
ENSDART00000017569.8	tnfb	0.137085	UP	4	ENSDARG00000013598	zygotic	NA	No
ENSDART00000017572.7	ints13	0.114161	DOWN	5	ENSDARG00000011764	maternal-zygotic	2_3	No
ENSDART00000017646.8	atp6v0a1a	0.0646554	DOWN	3	ENSDARG00000020847	maternal-zygotic	4_1	No
ENSDART00000017668.10	ptbp1a	0.0896907	UP	4	ENSDARG00000019362	maternal-zygotic	0_3	No
ENSDART00000017679.10	ppp2r2ca	0.128264	DOWN	4	ENSDARG00000056797	maternal-zygotic	NA	No
ENSDART00000017695.6	foxd3	0.141316	UP	3.5	ENSDARG00000021032	maternal-zygotic	0_4	No
ENSDART00000017709.9	ccdc82	0.131526	DOWN	3	ENSDARG00000014966	maternal-zygotic	4_3	No
ENSDART00000017726.8	etnk1	0.122864	UP	4.5	ENSDARG00000019420	zygotic	NA	No
ENSDART00000017728.8	pgd	0.0909812	UP	3.5	ENSDARG00000015343	maternal-zygotic	3_1	No
ENSDART00000017755.4	ubxn6	0.0165278	DOWN	3	ENSDARG00000003087	maternal-zygotic	2_1	No
ENSDART00000017770.7	zbtb8os	0.094714	UP	4.5	ENSDARG00000016368	maternal-zygotic	1_1	No
ENSDART00000017791.7	tab2	0.102986	DOWN	4	ENSDARG00000021509	maternal-zygotic	4_2	No
ENSDART00000017805.8	nfat5a	0.000685682	DOWN	3	ENSDARG00000020872	maternal-zygotic	3_2	No
ENSDART00000017838.10	safb	0.0878465	UP	4	ENSDARG00000020467	maternal-zygotic	2_4	No
ENSDART00000017849.5	her7	0.115947	UP	4.5	ENSDARG00000017917	maternal-zygotic	1_4	No
ENSDART00000017850.9	ctu1	0.10504	DOWN	3	ENSDARG00000020986	maternal-zygotic	3_3	No
ENSDART00000017912.9	gli2b	0.142493	DOWN	4	ENSDARG00000020884	maternal-zygotic	NA	No
ENSDART00000017941.9	tprb	0.147308	UP	3.5	ENSDARG00000016630	maternal-zygotic	2_3	No
ENSDART00000017962.10	eci1	0.106067	DOWN	2.5	ENSDARG00000018002	maternal-zygotic	4_1	No
ENSDART00000017966.8	nudt17	0.0482254	DOWN	3.5	ENSDARG00000008014	maternal-zygotic	4_3	No
ENSDART00000017977.8	acvr1l	0.136257	UP	3.5	ENSDARG00000014986	maternal-zygotic	2_3	No
ENSDART00000018017.8	gmcl1	0.0758915	DOWN	3	ENSDARG00000020948	maternal-zygotic	4_2	No
ENSDART00000018071.9	eif3g	0.136443	UP	4	ENSDARG00000016889	maternal-zygotic	1_2	No
ENSDART00000018107.6	fancf	0.121732	DOWN	3	ENSDARG00000019250	maternal-zygotic	4_4	No
ENSDART00000018114.9	usp33	0.0916828	DOWN	3	ENSDARG00000016163	maternal-zygotic	4_1	No
ENSDART00000018117.6	ppp1r14aa	0.12021	DOWN	3.5	ENSDARG00000011239	maternal	4_4	No
ENSDART00000018131.8	hnrnpa1a	0.0750793	UP	4	ENSDARG00000011020	maternal-zygotic	2_4	No
ENSDART00000018155.7	adss	0.0506019	UP	5	ENSDARG00000002071	maternal-zygotic	0_1	No
ENSDART00000018163.9	irf2bp1	0.0883534	DOWN	3	ENSDARG00000005468	maternal-zygotic	3_1	No
ENSDART00000018228.9	gsk3b	0.0624992	UP	4.5	ENSDARG00000017803	zygotic	0_2	No
ENSDART00000018235.8	crot	0.118498	UP	4	ENSDARG00000040352	maternal	2_2	No
ENSDART00000018253.6	rbm8a	0.0923698	UP	4	ENSDARG00000016516	maternal-zygotic	2_3	No
ENSDART00000018255.8	ilf2	0.0686186	UP	4	ENSDARG00000014591	maternal-zygotic	2_3	No
ENSDART00000018270.7	ncoa5	0.0800186	UP	4	ENSDARG00000016345	maternal-zygotic	NA	No
ENSDART00000018301.11	itga5	0.0391207	UP	4.5	ENSDARG00000006353	maternal-zygotic	2_4	No
ENSDART00000018304.8	mcm3	0.105618	UP	4	ENSDARG00000024204	maternal-zygotic	0_4	No
ENSDART00000018328.6	fbxl2	0.102644	DOWN	3	ENSDARG00000012135	maternal	4_4	No
ENSDART00000018347.8	cab39l1	0.108509	DOWN	4	ENSDARG00000021374	maternal-zygotic	4_4	No
ENSDART00000018350.8	cnot8	0.0997255	DOWN	4.5	ENSDARG00000020043	maternal-zygotic	3_4	No
ENSDART00000018351.7	zgc:65851	0.120445	UP	4	ENSDARG00000012281	maternal-zygotic	1_2	No
ENSDART00000018401.8	orai1a	0.101249	DOWN	5	ENSDARG00000011515	maternal-zygotic	3_3	No
ENSDART00000018472.8	chmp2bb	0.097371	UP	3.5	ENSDARG00000002190	maternal-zygotic	3_4	No
ENSDART00000018500.9	hif1ab	0.0750811	UP	3.5	ENSDARG00000034293	maternal-zygotic	2_2	No
ENSDART00000018503.9	sucla2	0.0848377	DOWN	5	ENSDARG00000005359	maternal-zygotic	3_1	No
ENSDART00000018504.8	zgc:77086	0.0714827	DOWN	4.5	ENSDARG00000014015	maternal-zygotic	3_2	No
ENSDART00000018512.9	pofut1	0.137175	DOWN	5.5	ENSDARG00000008953	maternal-zygotic	4_1	No
ENSDART00000018514.8	dlc	0.116943	UP	4.5	ENSDARG00000002336	maternal-zygotic	0_2	No
ENSDART00000018515.5	dohh	0.128884	UP	4	ENSDARG00000003564	maternal-zygotic	3_2	No
ENSDART00000018523.9	ahcy	0.137709	UP	3	ENSDARG00000005191	maternal-zygotic	3_1	No
ENSDART00000018532.7	triap1	0.044223	UP	5	ENSDARG00000014963	maternal-zygotic	4_2	No
ENSDART00000018553.5	rpa3	0.129744	UP	4	ENSDARG00000002613	maternal-zygotic	2_3	No
ENSDART00000018570.5	wars2	0.109623	UP	4.5	ENSDARG00000011801	maternal	4_3	No
ENSDART00000018580.7	nedd8	0.136542	UP	3.5	ENSDARG00000007989	maternal-zygotic	3_1	No
ENSDART00000018625.8	napab	0.145076	UP	3.5	ENSDARG00000020405	maternal-zygotic	2_3	No
ENSDART00000018626.8	pdap1b	0.10136	DOWN	4	ENSDARG00000002967	maternal-zygotic	4_2	No
ENSDART00000018686.5	rrp15	0.124581	UP	4	ENSDARG00000013478	maternal-zygotic	1_3	No
ENSDART00000018735.9	dnaja2b	0.111504	UP	3.5	ENSDARG00000010745	maternal-zygotic	2_3	No
ENSDART00000018739.10	tjp2b	0.13147	DOWN	3.5	ENSDARG00000023443	maternal-zygotic	NA	No
ENSDART00000018741.9	pcid2	0.0931887	UP	3.5	ENSDARG00000013802	maternal-zygotic	3_2	No
ENSDART00000018752.8	cops3	0.0881681	UP	5	ENSDARG00000008623	maternal-zygotic	4_0	No
ENSDART00000018817.6	rnf11a	0.149392	UP	3.5	ENSDARG00000010442	maternal-zygotic	2_3	No
ENSDART00000018818.6	mul1a	0.130748	DOWN	4	ENSDARG00000021398	maternal-zygotic	4_3	No
ENSDART00000018868.7	pdia4	0.102519	DOWN	3	ENSDARG00000018491	maternal-zygotic	4_1	No
ENSDART00000018895.11	srrt	0.142138	UP	3.5	ENSDARG00000017762	maternal-zygotic	3_2	No
ENSDART00000018908.7	slc27a1a	0.141493	DOWN	5	ENSDARG00000006240	maternal-zygotic	3_3	No
ENSDART00000018972.8	zgc:92818	0.098495	UP	4	ENSDARG00000002506	maternal-zygotic	4_2	No
ENSDART00000018973.7	scamp3	0.0487796	DOWN	3	ENSDARG00000016765	maternal-zygotic	4_1	No
ENSDART00000018981.10	srp72	0.146355	UP	3.5	NA	NA	NA	NA
ENSDART00000019004.9	arhgdig	0.0985605	UP	4	ENSDARG00000004034	maternal-zygotic	2_1	No
ENSDART00000019050.8	rps6kb1a	0.149511	DOWN	4.5	ENSDARG00000018399	maternal-zygotic	2_1	No
ENSDART00000019063.7	pdcd10b	0.0871675	UP	4	ENSDARG00000012591	maternal-zygotic	3_2	No
ENSDART00000019113.8	maco1b	0.131563	DOWN	4	ENSDARG00000012741	maternal-zygotic	4_2	No
ENSDART00000019149.10	rpl7	0.147647	UP	4	ENSDARG00000007320	maternal-zygotic	2_1	No
ENSDART00000019155.7	btg2	0.0742172	DOWN	4.5	ENSDARG00000020298	maternal-zygotic	4_2	Yes
ENSDART00000019196.7	lft1	0.107257	UP	3.5	ENSDARG00000019920	maternal-zygotic	0_4	Yes
ENSDART00000019202.9	tdrd9	0.0941156	UP	3.5	ENSDARG00000013453	maternal-zygotic	NA	No
ENSDART00000019206.6	ngly1	0.0486752	UP	5	ENSDARG00000003205	maternal-zygotic	3_2	No
ENSDART00000019235.8	atp5f1d	0.0882447	UP	4.5	ENSDARG00000019404	maternal-zygotic	3_0	No
ENSDART00000019248.9	stimate	0.0954264	DOWN	4	ENSDARG00000013694	maternal-zygotic	4_3	No
ENSDART00000019259.9	dlb	0.137007	UP	4.5	ENSDARG00000004232	zygotic	0_0	No
ENSDART00000019267.5	kcnj1b	0.0639343	DOWN	4.5	ENSDARG00000002666	maternal-zygotic	NA	No
ENSDART00000019296.9	gdf9	0.0699483	DOWN	3.5	ENSDARG00000003229	maternal	4_4	No
ENSDART00000019413.11	ndufa9a	0.132375	DOWN	5	ENSDARG00000070723	maternal	4_2	No
ENSDART00000019417.6	dnajb6a	0.0734828	UP	4	ENSDARG00000004680	maternal-zygotic	3_2	No
ENSDART00000019521.11	dip2ba	0.0842861	DOWN	3	ENSDARG00000005350	maternal-zygotic	4_1	No
ENSDART00000019620.10	ddx23	0.0575641	UP	4	ENSDARG00000021945	maternal-zygotic	2_3	No
ENSDART00000019647.7	psmc2	0.084721	UP	4	ENSDARG00000020101	maternal-zygotic	2_2	No
ENSDART00000019667.8	rnf114	0.0907862	DOWN	5	ENSDARG00000009886	maternal	4_4	No
ENSDART00000019706.10	phc2b	0.0402124	DOWN	3.5	ENSDARG00000013224	maternal-zygotic	NA	No
ENSDART00000019743.6	tm9sf2	0.121894	UP	4	ENSDARG00000003866	maternal-zygotic	3_2	No
ENSDART00000019750.9	wdr5	0.0667931	UP	3.5	ENSDARG00000016903	maternal-zygotic	NA	No
ENSDART00000019786.9	smc3	0.0947258	UP	4	ENSDARG00000019000	maternal-zygotic	2_3	No
ENSDART00000019828.10	zgc:63587	0.109439	UP	4.5	ENSDARG00000017140	maternal-zygotic	3_0	No
ENSDART00000019854.8	dnase1l4.2	0.115458	UP	4	ENSDARG00000011376	maternal-zygotic	0_4	No
ENSDART00000019861.9	mbtps1	0.0976855	UP	4.5	ENSDARG00000014634	maternal-zygotic	3_2	No
ENSDART00000019925.9	GNB4	0.0692409	DOWN	3.5	ENSDARG00000019278	maternal-zygotic	NA	No
ENSDART00000019957.10	ddx39ab	0.0622423	UP	4	ENSDARG00000015111	maternal-zygotic	2_3	No
ENSDART00000019976.7	rhbdd1	0.0679706	DOWN	3.5	ENSDARG00000021046	maternal-zygotic	4_4	No
ENSDART00000019983.9	rab23	0.0552992	DOWN	4	ENSDARG00000004151	maternal-zygotic	3_3	No
ENSDART00000019991.9	slc7a6os	0.137121	UP	4	ENSDARG00000010596	maternal-zygotic	4_3	No
ENSDART00000020000.6	COX5B	0.0856185	UP	4	ENSDARG00000015978	maternal-zygotic	2_2	No
ENSDART00000020004.6	mtmr2	0.102446	UP	4	ENSDARG00000004616	maternal-zygotic	1_2	No
ENSDART00000020033.8	xrcc1	0.1397	UP	4.5	ENSDARG00000009494	maternal-zygotic	3_1	No
ENSDART00000020084.10	hsp90ab1	0.113437	UP	4	ENSDARG00000029150	maternal-zygotic	NA	No
ENSDART00000020168.10	kctd5a	0.130193	UP	4	ENSDARG00000015722	maternal-zygotic	1_2	No
ENSDART00000020174.5	dynll2b	0.110793	UP	4	ENSDARG00000005172	maternal-zygotic	3_4	No
ENSDART00000020183.9	fam102bb	0.133737	DOWN	3	ENSDARG00000002333	maternal	4_0	No
ENSDART00000020192.9	tubgcp2	0.0758851	DOWN	3	ENSDARG00000013079	maternal-zygotic	4_0	No
ENSDART00000020233.9	zdhhc7	0.135659	UP	4	ENSDARG00000019484	maternal-zygotic	4_2	No
ENSDART00000020252.7	pdia6	0.0548539	UP	3.5	ENSDARG00000009001	maternal-zygotic	3_1	No
ENSDART00000020256.7	lgsn	0.146494	UP	4.5	ENSDARG00000007715	maternal-zygotic	NA	No
ENSDART00000020270.7	osr1	0.0896913	UP	4	ENSDARG00000014091	maternal-zygotic	0_4	No
ENSDART00000020288.10	epoa	0.134606	DOWN	3	ENSDARG00000055163	maternal-zygotic	NA	No
ENSDART00000020333.8	rae1	0.140407	UP	3.5	ENSDARG00000007196	maternal-zygotic	3_2	No
ENSDART00000020342.10	sgsm3	0.0653	DOWN	3.5	ENSDARG00000019038	maternal-zygotic	4_3	No
ENSDART00000020350.6	snx5	0.137266	DOWN	4.5	ENSDARG00000020442	maternal-zygotic	3_2	No
ENSDART00000020386.7	gclm	0.143082	DOWN	5	NA	NA	NA	NA
ENSDART00000020412.8	pkd2	0.143153	UP	4	ENSDARG00000014098	maternal-zygotic	0_2	No
ENSDART00000020425.9	mcamb	0.0552684	UP	4	ENSDARG00000005368	zygotic	0_0	No
ENSDART00000020463.8	zgc:63882	0.144121	UP	4	ENSDARG00000004525	maternal-zygotic	2_4	No
ENSDART00000020497.8	snx13	0.113957	DOWN	3	ENSDARG00000013828	maternal	NA	No
ENSDART00000020505.8	chd1l	0.147574	DOWN	3	ENSDARG00000015471	maternal-zygotic	4_1	No
ENSDART00000020529.9	tcf3a	0.0516696	UP	4.5	ENSDARG00000005915	maternal-zygotic	1_2	No
ENSDART00000020582.8	tmed9	0.131034	DOWN	3.5	ENSDARG00000004261	maternal-zygotic	NA	No
ENSDART00000020654.9	psmd4b	0.135011	UP	4	ENSDARG00000023279	maternal-zygotic	2_2	No
ENSDART00000020665.11	sgtb	0.0775769	DOWN	4	ENSDARG00000016769	maternal-zygotic	4_2	No
ENSDART00000020667.9	osbpl7	0.12437	DOWN	3.5	ENSDARG00000012981	maternal-zygotic	4_3	No
ENSDART00000020680.9	nup133	0.0588773	UP	4.5	ENSDARG00000010078	maternal-zygotic	1_3	No
ENSDART00000020725.10	smarca1	0.132534	DOWN	3	ENSDARG00000012776	maternal-zygotic	NA	No
ENSDART00000020741.8	aldoaa	0.116438	UP	4	ENSDARG00000011665	maternal-zygotic	0_0	No
ENSDART00000020792.6	cnpy1	0.11125	DOWN	3.5	ENSDARG00000003757	maternal-zygotic	3_3	No
ENSDART00000020808.6	paqr3a	0.148608	DOWN	4.5	ENSDARG00000017703	maternal-zygotic	3_4	No
ENSDART00000020884.7	lypd6	0.117643	UP	4.5	ENSDARG00000004307	maternal-zygotic	0_2	No
ENSDART00000020908.6	zc4h2	0.0814479	UP	4.5	ENSDARG00000015314	maternal-zygotic	3_2	No
ENSDART00000020936.7	fibpa	0.0694563	DOWN	4	ENSDARG00000016058	maternal-zygotic	3_1	No
ENSDART00000020967.7	csnk2a2a	0.110019	DOWN	3.5	ENSDARG00000012818	maternal-zygotic	4_1	No
ENSDART00000020969.9	gtf3c2	0.0890721	DOWN	3	ENSDARG00000004574	maternal-zygotic	4_3	No
ENSDART00000021037.10	hspa4a	0.0246523	UP	4.5	ENSDARG00000004754	maternal-zygotic	3_2	No
ENSDART00000021060.5	eaf2	0.107629	UP	4	ENSDARG00000010432	maternal-zygotic	3_2	No
ENSDART00000021083.10	calm2a	0.132186	UP	4	ENSDARG00000031427	maternal-zygotic	2_3	No
ENSDART00000021092.9	snx27b	0.0914278	DOWN	4	ENSDARG00000016977	maternal-zygotic	4_1	No
ENSDART00000021139.8	fgfr1op2	0.0861019	UP	3.5	ENSDARG00000009657	maternal-zygotic	2_3	No
ENSDART00000021145.6	slc25a40	0.0564983	DOWN	3	ENSDARG00000015856	maternal-zygotic	4_2	No
ENSDART00000021168.9	rxrga	0.140956	DOWN	4	ENSDARG00000005593	maternal-zygotic	0_0	No
ENSDART00000021177.8	pex13	0.12195	DOWN	3	ENSDARG00000071037	maternal-zygotic	3_3	No
ENSDART00000021191.6	u2af1	0.0974442	UP	4	ENSDARG00000015325	maternal-zygotic	2_3	No
ENSDART00000021192.7	kcnk6	0.111509	UP	4	ENSDARG00000007383	maternal-zygotic	3_4	No
ENSDART00000021266.7	tra2b	0.144927	UP	3.5	ENSDARG00000002168	maternal-zygotic	3_2	No
ENSDART00000021298.5	asb3	0.147818	DOWN	3	ENSDARG00000005246	maternal-zygotic	4_3	No
ENSDART00000021299.8	nmd3	0.105527	UP	4.5	ENSDARG00000015676	maternal-zygotic	4_1	No
ENSDART00000021317.10	ctr9	0.0744557	UP	4	ENSDARG00000009170	maternal-zygotic	NA	No
ENSDART00000021336.7	dnaja1	0.110408	UP	4	ENSDARG00000030972	maternal	2_3	No
ENSDART00000021394.11	mettl13	0.113994	DOWN	4	ENSDARG00000010905	maternal-zygotic	4_2	No
ENSDART00000021462.6	rnf128a	0.0767526	DOWN	3	ENSDARG00000016867	maternal-zygotic	4_3	No
ENSDART00000021491.9	csnk1db	0.111115	UP	4.5	ENSDARG00000006125	maternal-zygotic	4_2	No
ENSDART00000021502.9	mllt3	0.0877319	DOWN	3	ENSDARG00000006754	maternal-zygotic	0_0	No
ENSDART00000021504.9	smcr8b	0.1362	UP	3.5	ENSDARG00000015803	maternal-zygotic	NA	No
ENSDART00000021533.9	fam8a1b	0.089298	DOWN	3.5	ENSDARG00000004308	maternal-zygotic	4_1	No
ENSDART00000021559.9	coro1b	0.045718	DOWN	4	ENSDARG00000008660	maternal-zygotic	NA	No
ENSDART00000021577.11	phf21ab	0.0632286	UP	4.5	ENSDARG00000021378	maternal-zygotic	0_3	No
ENSDART00000021610.10	recql	0.134638	UP	4	ENSDARG00000007175	maternal-zygotic	0_3	No
ENSDART00000021620.7	cldnd	0.0910244	DOWN	3	ENSDARG00000006580	maternal-zygotic	4_4	No
ENSDART00000021664.7	cldnb	0.0763999	UP	4	ENSDARG00000009544	maternal-zygotic	0_4	No
ENSDART00000021666.10	rtca	0.0895888	UP	4.5	ENSDARG00000002215	maternal-zygotic	3_2	No
ENSDART00000021672.7	epc2	0.0646881	DOWN	3	ENSDARG00000007485	maternal-zygotic	4_2	No
ENSDART00000021683.10	csnk1g2b	0.116751	DOWN	3.5	ENSDARG00000034056	maternal-zygotic	3_2	No
ENSDART00000021715.11	slc23a2	0.122275	DOWN	4	ENSDARG00000017365	maternal-zygotic	NA	No
ENSDART00000021736.8	scocb	0.137418	UP	4	ENSDARG00000002217	maternal-zygotic	1_2	No
ENSDART00000021942.5	eapp	0.092855	UP	3.5	ENSDARG00000017272	maternal-zygotic	3_3	No
ENSDART00000021950.10	mthfd1b	0.0939647	UP	3.5	ENSDARG00000040492	maternal-zygotic	3_2	No
ENSDART00000021976.9	nsa2	0.11824	UP	4	ENSDARG00000007708	maternal-zygotic	2_1	No
ENSDART00000021977.5	dnmt1	0.0334868	DOWN	3	ENSDARG00000030756	maternal-zygotic	4_2	No
ENSDART00000021997.10	med15	0.137168	UP	5	NA	NA	NA	NA
ENSDART00000022051.9	gins1	0.148582	DOWN	4	ENSDARG00000007624	maternal-zygotic	3_2	No
ENSDART00000022074.8	dhrs9	0.11781	UP	4	ENSDARG00000019260	maternal-zygotic	NA	No
ENSDART00000022132.9	haus4	0.0423867	DOWN	3.5	ENSDARG00000016594	maternal-zygotic	4_1	No
ENSDART00000022179.9	prkag1	0.118323	UP	4.5	ENSDARG00000003818	maternal-zygotic	2_2	No
ENSDART00000022236.9	emx3	0.128423	DOWN	3.5	ENSDARG00000020417	maternal-zygotic	3_0	No
ENSDART00000022246.8	bcs1l	0.0895818	DOWN	3.5	ENSDARG00000012295	maternal-zygotic	NA	No
ENSDART00000022307.10	atic	0.110374	UP	3	ENSDARG00000016706	maternal-zygotic	NA	No
ENSDART00000022325.8	parp16	0.0745349	UP	4.5	ENSDARG00000018593	maternal-zygotic	0_1	No
ENSDART00000022358.8	zc3h15	0.0757055	DOWN	3.5	ENSDARG00000015889	maternal-zygotic	3_2	No
ENSDART00000022379.9	nr2f6a	0.0584621	UP	4.5	ENSDARG00000003607	maternal-zygotic	1_2	No
ENSDART00000022481.9	mccc2	0.0934572	UP	3	ENSDARG00000017571	maternal-zygotic	3_1	No
ENSDART00000022484.7	rnft1	0.132444	DOWN	3	ENSDARG00000015917	maternal-zygotic	4_2	No
ENSDART00000022498.7	tti1	0.146523	UP	4	ENSDARG00000004114	maternal-zygotic	2_2	No
ENSDART00000022499.9	psmb3	0.105466	UP	4	ENSDARG00000013938	maternal-zygotic	2_1	No
ENSDART00000022506.10	rab3il1	0.0683228	DOWN	4	ENSDARG00000007711	maternal-zygotic	NA	No
ENSDART00000022549.10	atp1b3a	0.109445	UP	4.5	ENSDARG00000015790	maternal-zygotic	0_2	No
ENSDART00000022574.9	stam2	0.0468526	DOWN	5	ENSDARG00000005318	maternal-zygotic	2_3	No
ENSDART00000022579.9	CR407584.1	0.140655	DOWN	3	ENSDARG00000099919	NA	NA	NA
ENSDART00000022581.10	rab22a	0.12351	DOWN	4	ENSDARG00000015807	maternal	4_1	No
ENSDART00000022586.10	lrrc40	0.0831262	DOWN	3.5	ENSDARG00000017708	maternal	4_3	No
ENSDART00000022621.11	kdsr	0.139413	DOWN	3.5	ENSDARG00000012021	maternal-zygotic	4_1	No
ENSDART00000022625.10	nrarpb	0.0376754	UP	5	ENSDARG00000018958	maternal-zygotic	0_2	No
ENSDART00000022643.7	znf622	0.0598624	DOWN	5	ENSDARG00000014692	maternal-zygotic	2_3	No
ENSDART00000022646.7	cnot4b	0.0504133	DOWN	4	ENSDARG00000007639	maternal	3_3	No
ENSDART00000022667.8	fam8a1a	0.114486	DOWN	3	ENSDARG00000017111	maternal-zygotic	NA	No
ENSDART00000022668.11	crybg1b	0.131583	UP	4.5	ENSDARG00000006060	maternal-zygotic	NA	No
ENSDART00000022685.9	nradd	0.103726	UP	4.5	ENSDARG00000057143	maternal-zygotic	0_4	No
ENSDART00000022688.7	tob1b	0.0684349	DOWN	4	ENSDARG00000021372	maternal-zygotic	4_0	No
ENSDART00000022758.7	setd3	0.146703	DOWN	4.5	ENSDARG00000016513	maternal-zygotic	4_1	No
ENSDART00000022765.10	riok1	0.119764	DOWN	4.5	ENSDARG00000016399	maternal-zygotic	2_3	No
ENSDART00000022830.9	pygb	0.117815	UP	3.5	ENSDARG00000002021	maternal	4_1	No
ENSDART00000022840.8	riox2	0.148949	UP	3.5	ENSDARG00000036359	maternal-zygotic	2_0	No
ENSDART00000022841.8	metap1d	0.110384	DOWN	3.5	ENSDARG00000019715	maternal-zygotic	4_1	No
ENSDART00000022870.6	fam110a	0.1017	DOWN	4	ENSDARG00000015293	maternal-zygotic	NA	No
ENSDART00000022874.8	psma6a	0.137295	UP	3.5	ENSDARG00000019398	maternal-zygotic	4_0	No
ENSDART00000022909.9	klhl18	0.108494	DOWN	3.5	ENSDARG00000004306	maternal-zygotic	4_3	No
ENSDART00000023006.5	fam84a	0.0945084	UP	4	ENSDARG00000018921	maternal-zygotic	4_2	No
ENSDART00000023038.8	dacha	0.12852	DOWN	4	ENSDARG00000010132	maternal	1_0	No
ENSDART00000023039.11	sept9a	0.0933456	DOWN	3	ENSDARG00000020235	maternal-zygotic	NA	No
ENSDART00000023040.8	hes6	0.109486	UP	4.5	ENSDARG00000019335	maternal-zygotic	NA	No
ENSDART00000023054.10	atl3	0.0168586	DOWN	3	ENSDARG00000004270	maternal-zygotic	4_3	No
ENSDART00000023074.8	mrps18b	0.108092	UP	4	ENSDARG00000007065	maternal-zygotic	2_3	No
ENSDART00000023094.9	acvr1ba	0.0801633	UP	4	ENSDARG00000018968	maternal-zygotic	2_3	No
ENSDART00000023099.8	slc16a7	0.115476	DOWN	4	ENSDARG00000021573	maternal-zygotic	NA	No
ENSDART00000023101.7	pes	0.124773	UP	4	ENSDARG00000018902	maternal-zygotic	2_3	No
ENSDART00000023123.8	nup88	0.080451	UP	4.5	ENSDARG00000003235	maternal-zygotic	2_3	No
ENSDART00000023156.7	eef1a1l1	0.102141	UP	4	ENSDARG00000020850	maternal-zygotic	2_2	Yes
ENSDART00000023293.7	kcnk5b	0.129799	DOWN	3	ENSDARG00000012390	maternal-zygotic	4_3	No
ENSDART00000023336.9	rps6	0.121768	UP	4	ENSDARG00000019778	maternal-zygotic	2_1	No
ENSDART00000023379.7	mgme1	0.136374	DOWN	3.5	ENSDARG00000016656	maternal-zygotic	4_3	No
ENSDART00000023452.10	dpy19l1l	0.145762	UP	3.5	ENSDARG00000069995	maternal-zygotic	NA	No
ENSDART00000023453.9	lsm14aa	0.101828	DOWN	5	ENSDARG00000006600	maternal-zygotic	4_2	No
ENSDART00000023454.11	adsl	0.103727	UP	4	ENSDARG00000017049	maternal-zygotic	4_0	No
ENSDART00000023470.6	pgrmc2	0.146613	UP	3.5	ENSDARG00000030237	maternal-zygotic	4_2	No
ENSDART00000023488.6	atp6v1d	0.149072	DOWN	5	ENSDARG00000011175	maternal-zygotic	4_0	No
ENSDART00000023515.8	chmp4ba	0.0916971	DOWN	3.5	ENSDARG00000016255	maternal-zygotic	4_2	No
ENSDART00000023531.5	hey2	0.114872	DOWN	3	ENSDARG00000013441	maternal-zygotic	0_0	No
ENSDART00000023539.8	cyba	0.0849693	UP	5	ENSDARG00000018283	maternal-zygotic	1_4	No
ENSDART00000023550.11	hsp90aa1.2	0.117222	UP	4.5	ENSDARG00000024746	maternal-zygotic	1_2	No
ENSDART00000023568.10	kif18a	0.0750213	DOWN	3.5	ENSDARG00000008022	maternal-zygotic	NA	No
ENSDART00000023571.9	u2af2b	0.0720692	UP	4	ENSDARG00000011740	maternal-zygotic	2_3	No
ENSDART00000023588.8	guca1a	0.117534	UP	4.5	ENSDARG00000010454	maternal-zygotic	NA	No
ENSDART00000023676.6	bckdk	0.104319	UP	3.5	ENSDARG00000016904	maternal-zygotic	2_3	No
ENSDART00000023684.10	cwc22	0.0937713	UP	3	ENSDARG00000014008	maternal-zygotic	4_2	No
ENSDART00000023721.8	nudt21	0.0845106	UP	4	ENSDARG00000003153	maternal-zygotic	2_3	No
ENSDART00000023763.7	wdcp	0.138305	DOWN	3.5	ENSDARG00000016528	maternal-zygotic	4_4	No
ENSDART00000023779.9	vcp	0.144786	UP	3.5	ENSDARG00000020008	maternal-zygotic	3_1	No
ENSDART00000023796.9	dcxr	0.134531	UP	4	ENSDARG00000079271	maternal-zygotic	1_3	No
ENSDART00000023823.11	cass4	0.078965	DOWN	3.5	ENSDARG00000006775	maternal-zygotic	NA	No
ENSDART00000023833.6	eif2s3	0.0883668	UP	4	ENSDARG00000008292	maternal-zygotic	3_0	No
ENSDART00000023838.8	lipia	0.0748306	DOWN	3.5	ENSDARG00000007108	maternal	4_3	No
ENSDART00000023842.8	ppm1da	0.146759	UP	4	ENSDARG00000009273	maternal-zygotic	2_3	No
ENSDART00000023859.9	atp6v0ca	0.113269	UP	4	ENSDARG00000057853	maternal-zygotic	3_2	No
ENSDART00000023889.9	barx1	0.136181	UP	4	ENSDARG00000007407	maternal-zygotic	NA	No
ENSDART00000023944.9	lmnl3	0.0992306	DOWN	3.5	ENSDARG00000007751	maternal-zygotic	4_4	No
ENSDART00000023977.10	fbxw2	0.0863697	DOWN	3.5	ENSDARG00000009745	maternal-zygotic	4_2	No
ENSDART00000023995.9	calhm5.2	0.134443	DOWN	3.5	ENSDARG00000012726	maternal-zygotic	4_3	No
ENSDART00000023997.8	tbca	0.133855	UP	3.5	ENSDARG00000016754	maternal-zygotic	2_2	No
ENSDART00000024034.7	gpsm2	0.023325	DOWN	3	ENSDARG00000017311	maternal	4_1	No
ENSDART00000024064.10	galnt6	0.101352	DOWN	4	ENSDARG00000014386	maternal-zygotic	4_3	No
ENSDART00000024076.10	scamp2l	0.11579	DOWN	3.5	ENSDARG00000017010	maternal-zygotic	4_4	No
ENSDART00000024082.7	psmb6	0.140767	UP	4	ENSDARG00000002240	maternal-zygotic	2_2	No
ENSDART00000024084.7	pck2	0.109587	UP	5	ENSDARG00000020956	maternal-zygotic	0_2	No
ENSDART00000024088.10	wdr21	0.123888	DOWN	4	ENSDARG00000003197	maternal-zygotic	NA	No
ENSDART00000024104.7	mycn	0.149845	UP	3	ENSDARG00000006837	maternal-zygotic	0_3	No
ENSDART00000024137.8	p4ha2	0.0457009	UP	5	ENSDARG00000010085	maternal-zygotic	0_2	No
ENSDART00000024185.8	zgc:56231	0.121369	DOWN	2.5	ENSDARG00000010332	maternal-zygotic	4_4	No
ENSDART00000024193.8	rnf19a	0.138921	UP	3.5	ENSDARG00000012040	maternal-zygotic	2_3	Yes
ENSDART00000024194.9	kif11	0.0795033	UP	4.5	ENSDARG00000010948	maternal-zygotic	4_1	No
ENSDART00000024199.8	atp5fa1	0.147072	UP	3	ENSDARG00000010149	maternal-zygotic	4_0	No
ENSDART00000024208.7	nutf2l	0.0999664	UP	3	ENSDARG00000014499	maternal-zygotic	4_1	No
ENSDART00000024224.4	fen1	0.0820869	UP	5	ENSDARG00000011404	maternal-zygotic	3_2	No
ENSDART00000024282.9	ewsr1a	0.0666471	UP	4.5	ENSDARG00000020258	maternal-zygotic	0_3	No
ENSDART00000024296.8	egln1b	0.106151	DOWN	3.5	ENSDARG00000004632	maternal-zygotic	4_1	No
ENSDART00000024302.8	kdm4ab	0.0148216	DOWN	3	ENSDARG00000019103	maternal-zygotic	3_3	No
ENSDART00000024309.10	rb1	0.13351	UP	3.5	ENSDARG00000006782	maternal-zygotic	3_2	No
ENSDART00000024312.10	dera	0.138553	UP	3.5	ENSDARG00000005897	maternal	4_2	No
ENSDART00000024313.9	rnf150b	0.102903	DOWN	3	ENSDARG00000009524	maternal-zygotic	2_3	No
ENSDART00000024316.9	mcm5	0.082322	UP	4	ENSDARG00000019507	maternal-zygotic	3_2	No
ENSDART00000024330.9	creb3l1	0.0858074	UP	4.5	ENSDARG00000015793	maternal-zygotic	0_0	No
ENSDART00000024354.8	csad	0.131133	UP	4.5	ENSDARG00000026348	maternal-zygotic	2_3	No
ENSDART00000024415.9	epas1a	0.138995	UP	4.5	ENSDARG00000008697	zygotic	0_2	No
ENSDART00000024514.8	chordc1b	0.0808796	UP	4.5	ENSDARG00000017067	maternal-zygotic	3_1	No
ENSDART00000024528.9	emc7	0.0559211	DOWN	3.5	ENSDARG00000012144	maternal-zygotic	4_1	No
ENSDART00000024555.7	gli2a	0.0646048	UP	5	ENSDARG00000025641	maternal	1_2	No
ENSDART00000024576.9	fkbp4	0.067429	DOWN	3.5	ENSDARG00000008447	maternal-zygotic	4_1	No
ENSDART00000024578.8	npepl1	0.149299	UP	4	NA	NA	NA	NA
ENSDART00000024590.8	syt13	0.0794995	DOWN	4.5	ENSDARG00000012306	maternal-zygotic	4_4	No
ENSDART00000024595.5	ubr7	0.0504115	DOWN	4	ENSDARG00000005536	maternal-zygotic	4_2	No
ENSDART00000024615.10	rnpepl1	0.0786056	DOWN	3	ENSDARG00000007813	maternal-zygotic	4_4	No
ENSDART00000024616.9	fam219aa	0.0787874	DOWN	3.5	ENSDARG00000016396	maternal-zygotic	4_2	No
ENSDART00000024619.6	gorasp1a	0.116716	UP	3.5	ENSDARG00000003068	maternal-zygotic	3_2	No
ENSDART00000024627.11	cdh2	0.099016	UP	4.5	ENSDARG00000018693	maternal-zygotic	0_2	No
ENSDART00000024633.9	dusp8a	0.0645638	DOWN	3.5	ENSDARG00000009299	maternal	4_0	No
ENSDART00000024644.9	xrcc4	0.0485122	DOWN	5	ENSDARG00000010732	maternal	4_2	No
ENSDART00000024647.8	dennd6b	0.0568268	DOWN	3.5	ENSDARG00000011605	maternal	4_3	No
ENSDART00000024662.8	plppr3a	0.0852514	UP	4	ENSDARG00000010144	maternal-zygotic	0_0	No
ENSDART00000024677.7	dia1a	0.0306835	DOWN	3.5	ENSDARG00000012816	maternal-zygotic	4_0	No
ENSDART00000024720.7	si:ch211-282j22.3	0.0675532	DOWN	3.5	ENSDARG00000010524	maternal-zygotic	4_2	No
ENSDART00000024722.10	ezh2	0.104473	UP	4	ENSDARG00000010571	maternal-zygotic	2_3	No
ENSDART00000024729.9	pabpc1a	0.0862328	UP	4	ENSDARG00000017219	maternal-zygotic	3_1	No
ENSDART00000024750.8	hmgb3b	0.132059	UP	3.5	ENSDARG00000006408	maternal-zygotic	4_2	No
ENSDART00000024777.8	c19h1orf109	0.108939	UP	4.5	ENSDARG00000012113	maternal-zygotic	NA	No
ENSDART00000024815.8	fam76b	0.0733057	UP	5	ENSDARG00000012432	maternal-zygotic	3_2	No
ENSDART00000024861.11	cpsf1	0.112115	UP	4	ENSDARG00000034178	maternal-zygotic	2_2	No
ENSDART00000024925.6	gcc1	0.130134	DOWN	3	ENSDARG00000045541	maternal-zygotic	4_2	No
ENSDART00000024935.8	gsk3ab	0.141139	UP	4	ENSDARG00000015681	maternal-zygotic	3_2	No
ENSDART00000024967.10	ripk1l	0.106857	UP	4	ENSDARG00000006677	maternal-zygotic	0_2	No
ENSDART00000024984.9	papss1	0.128949	DOWN	3.5	ENSDARG00000057099	maternal-zygotic	NA	No
ENSDART00000025013.9	kptn	0.138164	DOWN	3.5	ENSDARG00000015937	maternal-zygotic	4_3	No
ENSDART00000025024.7	slc38a5b	0.0482834	UP	5	ENSDARG00000014587	maternal-zygotic	2_2	No
ENSDART00000025046.7	ppp1caa	0.114713	UP	4	ENSDARG00000003486	maternal-zygotic	2_3	No
ENSDART00000025096.10	larp1b	0.14439	UP	4	ENSDARG00000061169	maternal-zygotic	4_1	No
ENSDART00000025107.9	map2k1	0.0798809	DOWN	5	ENSDARG00000007825	maternal-zygotic	4_0	No
ENSDART00000025120.9	ndc1	0.0782371	UP	4	ENSDARG00000021120	maternal-zygotic	3_3	No
ENSDART00000025153.7	gata3	0.134878	UP	3	ENSDARG00000016526	maternal-zygotic	0_4	No
ENSDART00000025171.9	ythdf1	0.0916631	UP	4	ENSDARG00000016447	maternal-zygotic	3_2	No
ENSDART00000025214.9	tsr2	0.131917	UP	3	ENSDARG00000005772	maternal-zygotic	2_3	No
ENSDART00000025229.8	adi1	0.131872	UP	3.5	ENSDARG00000020448	maternal-zygotic	3_1	No
ENSDART00000025308.6	tbc1d19	0.136272	DOWN	4	ENSDARG00000013842	maternal-zygotic	4_3	No
ENSDART00000025326.7	csnk1da	0.112732	UP	4	ENSDARG00000008370	maternal-zygotic	3_2	No
ENSDART00000025330.8	rdh14b	0.144904	DOWN	3.5	ENSDARG00000002467	maternal-zygotic	3_3	No
ENSDART00000025356.7	haus5	0.0861352	DOWN	3.5	ENSDARG00000019156	maternal-zygotic	3_3	No
ENSDART00000025366.8	cetn3	0.0710391	DOWN	3	ENSDARG00000011825	maternal-zygotic	NA	No
ENSDART00000025385.8	cers2a	0.104848	DOWN	4	ENSDARG00000013704	maternal	4_2	No
ENSDART00000025423.9	cstf3	0.095047	UP	3.5	ENSDARG00000018904	maternal-zygotic	3_4	No
ENSDART00000025428.7	epha2a	0.103173	UP	4	ENSDARG00000017354	maternal-zygotic	0_4	No
ENSDART00000025487.7	icmt	0.0910458	DOWN	4	ENSDARG00000020241	maternal-zygotic	4_1	No
ENSDART00000025494.10	hprt1l	0.0968373	DOWN	3	ENSDARG00000014866	maternal-zygotic	4_4	No
ENSDART00000025496.10	rras	0.0815012	DOWN	4	ENSDARG00000006553	maternal-zygotic	3_3	No
ENSDART00000025535.8	sept5a	0.130234	DOWN	3.5	ENSDARG00000013843	maternal-zygotic	3_0	No
ENSDART00000025583.7	fgf8a	0.125367	UP	3.5	ENSDARG00000003399	zygotic	0_4	No
ENSDART00000025620.8	ppiaa	0.0979088	UP	4	ENSDARG00000009212	maternal-zygotic	4_0	No
ENSDART00000025719.7	ism1	0.104598	UP	4	ENSDARG00000020541	maternal-zygotic	NA	No
ENSDART00000025749.8	ttc9c	0.138065	DOWN	3.5	ENSDARG00000007025	maternal-zygotic	4_3	No
ENSDART00000025803.7	pola2	0.131228	DOWN	3	ENSDARG00000015070	maternal-zygotic	4_0	No
ENSDART00000025841.9	arhgef18a	0.0997067	DOWN	3.5	ENSDARG00000011157	maternal-zygotic	3_3	No
ENSDART00000025853.7	zfp36l1a	0.0855829	UP	4.5	ENSDARG00000016154	maternal-zygotic	4_0	No
ENSDART00000025862.11	map3k7	0.112998	DOWN	4	ENSDARG00000020469	maternal-zygotic	4_2	No
ENSDART00000025877.8	cldn12	0.0761057	DOWN	3	ENSDARG00000003927	maternal-zygotic	4_2	No
ENSDART00000025940.10	ywhaba	0.130897	UP	3.5	ENSDARG00000013078	maternal-zygotic	2_1	No
ENSDART00000026011.9	efnb2a	0.10904	UP	4.5	ENSDARG00000020164	zygotic	0_2	No
ENSDART00000026120.8	ap3m2	0.110408	UP	4	ENSDARG00000016128	maternal-zygotic	2_2	No
ENSDART00000026152.11	asap2a	0.0881949	DOWN	3.5	ENSDARG00000010181	maternal-zygotic	3_1	No
ENSDART00000026189.7	cog2	0.0757386	DOWN	3.5	ENSDARG00000004037	maternal-zygotic	4_2	No
ENSDART00000026213.11	mark3b	0.0335656	DOWN	3.5	ENSDARG00000026630	maternal-zygotic	NA	No
ENSDART00000026249.7	gnl3l	0.06079	UP	4.5	ENSDARG00000020595	maternal-zygotic	2_0	No
ENSDART00000026273.8	cd164	0.097231	UP	3.5	ENSDARG00000013628	maternal-zygotic	3_1	No
ENSDART00000026295.9	arrb2b	0.125954	UP	4	ENSDARG00000011545	maternal-zygotic	0_2	No
ENSDART00000026303.9	rasd1	0.0720221	UP	5	ENSDARG00000019274	maternal-zygotic	0_1	No
ENSDART00000026313.8	tmx1	0.122526	UP	4.5	ENSDARG00000019487	maternal-zygotic	4_2	No
ENSDART00000026314.8	phf8	0.10056	UP	4.5	ENSDARG00000006584	maternal-zygotic	4_0	No
ENSDART00000026339.5	gtpbp4	0.139429	UP	4	ENSDARG00000018961	maternal-zygotic	4_0	No
ENSDART00000026409.7	cct4	0.11482	UP	4	ENSDARG00000013475	maternal-zygotic	2_1	No
ENSDART00000026448.9	evpla	0.138645	UP	4	ENSDARG00000019808	zygotic	0_4	No
ENSDART00000026464.8	cfl1l	0.105551	UP	4	ENSDARG00000012972	maternal-zygotic	2_3	No
ENSDART00000026509.9	cwf19l1	0.149411	UP	3.5	ENSDARG00000002128	maternal-zygotic	2_3	No
ENSDART00000026569.9	gpc4	0.0808126	UP	4	ENSDARG00000015472	maternal-zygotic	1_3	No
ENSDART00000026578.8	ube2v2	0.122614	UP	4	ENSDARG00000028198	maternal-zygotic	2_2	No
ENSDART00000026658.9	zgc:66474	0.149588	DOWN	4.5	ENSDARG00000026453	maternal-zygotic	4_2	No
ENSDART00000026701.9	tubg1	0.0835213	DOWN	5	ENSDARG00000015610	maternal-zygotic	2_1	No
ENSDART00000026712.8	mmp2	0.135708	UP	3.5	ENSDARG00000017676	maternal-zygotic	0_0	No
ENSDART00000026726.8	utp25	0.0875701	UP	4.5	ENSDARG00000017696	maternal-zygotic	2_3	No
ENSDART00000026749.9	nipsnap1	0.0411288	UP	5	ENSDARG00000005320	maternal-zygotic	0_4	No
ENSDART00000026767.9	akt2	0.141301	UP	4	ENSDARG00000011219	maternal-zygotic	3_2	No
ENSDART00000026794.9	nt5dc1	0.0917413	DOWN	3	ENSDARG00000006797	maternal-zygotic	4_3	No
ENSDART00000026800.11	kifap3b	0.0984271	DOWN	4	ENSDARG00000006862	maternal-zygotic	3_2	No
ENSDART00000026814.10	ptp4a1	0.124172	UP	4	ENSDARG00000006242	maternal-zygotic	1_3	No
ENSDART00000026846.7	pin4	0.0719413	UP	5	ENSDARG00000004527	maternal-zygotic	2_2	No
ENSDART00000026866.8	cox4i1	0.117792	UP	4	ENSDARG00000032970	maternal-zygotic	4_0	No
ENSDART00000026963.7	pmpcb	0.134503	UP	4.5	NA	NA	NA	NA
ENSDART00000026965.11	plxnb3	0.092959	DOWN	5	ENSDARG00000032990	maternal	2_2	No
ENSDART00000027020.9	ankrd28b	0.0537622	DOWN	3.5	ENSDARG00000009023	maternal-zygotic	4_2	No
ENSDART00000027060.9	DMWD	0.120924	DOWN	4	ENSDARG00000006585	maternal-zygotic	2_1	No
ENSDART00000027119.9	lats1	0.103448	DOWN	3	ENSDARG00000003751	maternal	4_1	No
ENSDART00000027158.10	psmd3	0.140751	UP	3.5	ENSDARG00000018124	maternal-zygotic	2_1	No
ENSDART00000027171.8	f3b	0.0733153	DOWN	3.5	ENSDARG00000005673	maternal-zygotic	4_4	No
ENSDART00000027212.8	parp9	0.102778	DOWN	3.5	ENSDARG00000006848	maternal-zygotic	4_4	No
ENSDART00000027213.8	inaa	0.0778156	UP	4.5	ENSDARG00000011862	maternal-zygotic	2_4	No
ENSDART00000027214.7	slc25a25a	0.139575	DOWN	3	ENSDARG00000010572	maternal-zygotic	4_4	No
ENSDART00000027217.9	cwc15	0.120238	UP	4	ENSDARG00000013382	maternal-zygotic	3_2	No
ENSDART00000027224.6	lmbr1l	0.0846242	UP	3.5	ENSDARG00000004745	maternal-zygotic	3_4	No
ENSDART00000027242.6	nr2f1b	0.0172766	DOWN	3	ENSDARG00000017168	maternal-zygotic	0_0	No
ENSDART00000027304.8	mapk12b	0.0609197	UP	4	ENSDARG00000006409	zygotic	0_4	No
ENSDART00000027313.9	ndufv2	0.141663	UP	4	ENSDARG00000013044	maternal-zygotic	2_0	No
ENSDART00000027316.8	cnot3b	0.122392	UP	4	ENSDARG00000019842	maternal-zygotic	3_2	No
ENSDART00000027321.10	prdm9	0.0953786	DOWN	3	ENSDARG00000005382	maternal-zygotic	NA	No
ENSDART00000027329.8	fth1a	0.133348	UP	3.5	ENSDARG00000015551	maternal-zygotic	3_2	Yes
ENSDART00000027379.11	bicral	0.143611	UP	4	ENSDARG00000016089	maternal-zygotic	NA	No
ENSDART00000027417.10	zgc:171704	0.0690176	UP	3.5	ENSDARG00000018048	maternal-zygotic	4_4	No
ENSDART00000027443.8	esyt3	0.13515	DOWN	3.5	ENSDARG00000006422	maternal-zygotic	2_1	No
ENSDART00000027459.10	grk6	0.105843	DOWN	3.5	ENSDARG00000032157	maternal	4_2	No
ENSDART00000027466.10	mindy2	0.118218	DOWN	3.5	ENSDARG00000017431	maternal-zygotic	4_0	No
ENSDART00000027532.9	mapkapk2a	0.0919124	DOWN	4.5	ENSDARG00000002552	maternal-zygotic	3_2	No
ENSDART00000027582.9	brms1lb	0.0662284	DOWN	4	ENSDARG00000018047	maternal-zygotic	4_2	No
ENSDART00000027587.7	ralab	0.10578	UP	3.5	ENSDARG00000016253	maternal-zygotic	0_3	No
ENSDART00000027624.7	stn1	0.0416554	DOWN	3.5	ENSDARG00000007734	maternal-zygotic	4_3	No
ENSDART00000027630.6	kdelr2a	0.0822027	UP	4	ENSDARG00000005254	maternal-zygotic	2_3	No
ENSDART00000027667.9	rragd	0.13593	DOWN	3.5	ENSDARG00000006279	maternal-zygotic	4_4	No
ENSDART00000027697.9	serinc2	0.145069	DOWN	3	ENSDARG00000056532	maternal-zygotic	3_3	No
ENSDART00000027772.10	pcyt1ab	0.106838	DOWN	4.5	ENSDARG00000004492	maternal-zygotic	NA	No
ENSDART00000027782.10	mknk2a	0.0518499	DOWN	3	ENSDARG00000011373	maternal-zygotic	4_4	No
ENSDART00000027829.10	ERC1	0.059537	DOWN	5	ENSDARG00000076014	maternal	2_0	No
ENSDART00000027850.8	slc35e1	0.0835319	DOWN	3.5	ENSDARG00000011945	maternal-zygotic	4_2	No
ENSDART00000028003.5	ankrd22	0.119727	DOWN	3	ENSDARG00000002298	maternal-zygotic	4_4	No
ENSDART00000028007.7	supt6h	0.0630524	UP	4	ENSDARG00000006524	maternal-zygotic	3_2	No
ENSDART00000028008.9	itm2ba	0.0682599	UP	4	ENSDARG00000007098	maternal-zygotic	3_2	No
ENSDART00000028016.8	waslb	0.0938609	UP	4.5	ENSDARG00000006283	maternal-zygotic	3_3	No
ENSDART00000028017.7	mad2l1	0.0678467	UP	4.5	ENSDARG00000004713	maternal-zygotic	3_2	No
ENSDART00000028044.8	galcb	0.0908774	DOWN	3	ENSDARG00000016474	maternal-zygotic	4_3	No
ENSDART00000028048.11	necap1	0.0785131	UP	3.5	ENSDARG00000020798	maternal	4_4	No
ENSDART00000028085.4	ttc14	0.132663	UP	5.5	ENSDARG00000013845	maternal-zygotic	2_2	No
ENSDART00000028087.7	cds2	0.111014	DOWN	4	ENSDARG00000035577	maternal	4_2	No
ENSDART00000028105.9	mfap1	0.126902	UP	3.5	ENSDARG00000018241	maternal-zygotic	2_3	No
ENSDART00000028159.8	foxf2a	0.118403	UP	5	ENSDARG00000017195	maternal-zygotic	NA	NA
ENSDART00000028171.7	lta4h	0.133099	UP	3	ENSDARG00000006029	maternal	4_1	No
ENSDART00000028217.8	srsf3a	0.131534	UP	4	ENSDARG00000025397	maternal-zygotic	2_2	No
ENSDART00000028225.7	mao	0.0967979	UP	4.5	ENSDARG00000023712	maternal-zygotic	NA	No
ENSDART00000028247.7	gdap2	0.103071	DOWN	3	ENSDARG00000021569	maternal-zygotic	4_2	No
ENSDART00000028285.6	pgbd5	0.0881798	DOWN	4	ENSDARG00000011042	maternal	NA	No
ENSDART00000028294.5	zgc:56106	0.131977	UP	3.5	ENSDARG00000022564	maternal-zygotic	3_2	No
ENSDART00000028338.8	scamp5a	0.127219	UP	4	ENSDARG00000018743	maternal-zygotic	0_4	No
ENSDART00000028406.10	dlg1	0.12272	DOWN	5	ENSDARG00000009677	maternal	4_2	No
ENSDART00000028500.8	nxn	0.143907	DOWN	4.5	ENSDARG00000033978	maternal-zygotic	3_0	No
ENSDART00000028542.9	ccdc191	0.116177	DOWN	3.5	ENSDARG00000027851	maternal	NA	No
ENSDART00000028617.8	mpc2	0.13682	UP	3.5	ENSDARG00000024478	maternal-zygotic	3_0	No
ENSDART00000028623.8	brd8	0.12047	UP	3.5	ENSDARG00000025071	maternal-zygotic	4_4	No
ENSDART00000028634.7	cherp	0.0510269	UP	4	ENSDARG00000021812	maternal-zygotic	3_2	No
ENSDART00000028673.7	lfng	0.0375189	UP	3	ENSDARG00000037879	maternal-zygotic	0_3	Yes
ENSDART00000028694.8	gnsa	0.128037	DOWN	2.5	ENSDARG00000023766	maternal-zygotic	NA	No
ENSDART00000028887.7	tmem9b	0.124272	UP	5	ENSDARG00000025693	maternal-zygotic	4_1	No
ENSDART00000028895.7	negr1	0.143358	DOWN	4.5	ENSDARG00000021607	maternal-zygotic	2_0	No
ENSDART00000028906.9	pigk	0.147463	DOWN	4.5	ENSDARG00000024479	maternal-zygotic	2_0	No
ENSDART00000028940.5	styxl1	0.0470468	DOWN	3.5	ENSDARG00000026338	maternal-zygotic	NA	No
ENSDART00000028960.6	ndufa2	0.119751	UP	4	ENSDARG00000021984	maternal-zygotic	1_1	No
ENSDART00000028997.8	myo9ab	0.0912163	DOWN	4	ENSDARG00000073843	maternal	NA	No
ENSDART00000029133.7	snu13b	0.141762	UP	4	ENSDARG00000023299	maternal-zygotic	3_2	No
ENSDART00000029157.9	mfsd4aa	0.134832	DOWN	4.5	ENSDARG00000023768	maternal-zygotic	NA	No
ENSDART00000029252.7	aptx	0.134277	UP	4	ENSDARG00000027143	maternal-zygotic	2_1	No
ENSDART00000029308.8	itgb4	0.0969593	UP	3.5	ENSDARG00000028507	maternal-zygotic	0_0	No
ENSDART00000029380.10	bnip4	0.0601678	UP	4	ENSDARG00000022832	maternal	2_3	No
ENSDART00000029387.8	ppan	0.146407	UP	4.5	ENSDARG00000022232	maternal-zygotic	3_2	No
ENSDART00000029450.6	rnf181	0.14558	DOWN	3	ENSDARG00000023958	maternal-zygotic	4_2	No
ENSDART00000029451.7	prkcbb	0.0865385	DOWN	3.5	ENSDARG00000022254	maternal	3_3	No
ENSDART00000029492.7	cmtm7	0.0937682	UP	3.5	ENSDARG00000010032	maternal-zygotic	0_4	No
ENSDART00000029579.8	ccdc12	0.140082	UP	5	ENSDARG00000023003	maternal-zygotic	3_2	No
ENSDART00000029580.6	fth1b	0.0779346	UP	4	ENSDARG00000007975	maternal-zygotic	0_2	No
ENSDART00000029699.7	atp6v0a2b	0.0610187	DOWN	3.5	ENSDARG00000035565	maternal	4_3	No
ENSDART00000029719.6	si:ch211-114c12.2	0.0676465	UP	4	ENSDARG00000028542	maternal-zygotic	2_2	No
ENSDART00000029763.8	sap30l	0.0702005	UP	4	ENSDARG00000030213	maternal-zygotic	2_1	No
ENSDART00000029797.9	faf2	0.0212487	DOWN	4.5	ENSDARG00000052374	maternal-zygotic	4_2	No
ENSDART00000029801.6	sppl2	0.111764	DOWN	4	ENSDARG00000030448	maternal	3_2	No
ENSDART00000029824.8	map4k5	0.121031	DOWN	3	ENSDARG00000039125	maternal-zygotic	3_1	No
ENSDART00000029874.6	nkx6.1	0.118664	UP	3.5	ENSDARG00000022569	maternal-zygotic	0_0	No
ENSDART00000029889.6	ctdnep1a	0.0611116	DOWN	3	ENSDARG00000016519	maternal-zygotic	4_3	No
ENSDART00000029939.9	rfx2	0.104462	UP	4	ENSDARG00000013575	maternal-zygotic	3_2	No
ENSDART00000029946.9	ube2b	0.11051	UP	4	ENSDARG00000026035	maternal-zygotic	0_2	No
ENSDART00000029974.7	clcnk	0.0614644	DOWN	4	ENSDARG00000022560	maternal-zygotic	NA	No
ENSDART00000029981.8	ppp3cb	0.0858864	DOWN	3.5	ENSDARG00000025106	maternal-zygotic	NA	No
ENSDART00000030125.5	znhit3	0.135123	UP	5	ENSDARG00000023950	maternal-zygotic	2_3	No
ENSDART00000030205.7	bnip3lb	0.0765526	UP	4	ENSDARG00000028067	maternal-zygotic	2_3	No
ENSDART00000030211.9	gmfb	0.128812	UP	3.5	ENSDARG00000028327	maternal-zygotic	2_3	No
ENSDART00000030215.6	rpl18a	0.115264	UP	4	ENSDARG00000025073	maternal-zygotic	2_1	No
ENSDART00000030444.8	tesca	0.122591	UP	4	ENSDARG00000028346	maternal-zygotic	0_4	No
ENSDART00000030547.8	cdh7a	0.0503389	UP	4.5	ENSDARG00000023542	maternal-zygotic	NA	No
ENSDART00000030566.8	galk1	0.0906968	DOWN	3.5	ENSDARG00000028088	maternal	4_2	No
ENSDART00000030683.8	tmpob	0.102085	UP	4	ENSDARG00000022978	maternal-zygotic	2_2	No
ENSDART00000030709.6	pnx	0.0760811	UP	4.5	ENSDARG00000025899	zygotic	0_4	No
ENSDART00000030738.8	lmf2b	0.137778	DOWN	4	ENSDARG00000025859	maternal-zygotic	4_1	No
ENSDART00000030773.5	foxo3a	0.142025	DOWN	4	ENSDARG00000023058	maternal-zygotic	4_2	No
ENSDART00000030794.6	tmem169a	0.0931807	UP	4.5	ENSDARG00000027131	maternal-zygotic	2_2	No
ENSDART00000030835.10	hmbox1a	0.114956	DOWN	4.5	ENSDARG00000027082	maternal-zygotic	NA	No
ENSDART00000030921.8	mapk14b	0.0895796	DOWN	4.5	ENSDARG00000028721	maternal-zygotic	4_2	No
ENSDART00000030984.4	wdr73	0.0238521	DOWN	3.5	ENSDARG00000023152	maternal-zygotic	4_4	No
ENSDART00000031028.8	cnot6a	0.112812	UP	4.5	ENSDARG00000008255	maternal-zygotic	4_2	No
ENSDART00000031047.7	cd63	0.110628	UP	4	ENSDARG00000025147	maternal-zygotic	0_2	No
ENSDART00000031127.6	snx4	0.147209	DOWN	3	ENSDARG00000022659	maternal-zygotic	4_2	No
ENSDART00000031153.6	ccdc174	0.110906	DOWN	4	ENSDARG00000023858	maternal-zygotic	3_4	No
ENSDART00000031154.7	gucy2g	0.113977	DOWN	3	ENSDARG00000076776	maternal	NA	No
ENSDART00000031173.8	rps27.1	0.0975409	UP	4.5	ENSDARG00000023298	maternal-zygotic	1_2	No
ENSDART00000031194.5	lysmd3	0.0566062	DOWN	3.5	ENSDARG00000024693	maternal-zygotic	3_3	No
ENSDART00000031211.7	bicc2	0.0998162	UP	4.5	ENSDARG00000076557	maternal-zygotic	NA	NA
ENSDART00000031234.9	stxbp2	0.0684388	DOWN	2.5	ENSDARG00000007603	maternal-zygotic	4_3	No
ENSDART00000031304.9	derl1	0.0790503	UP	4	ENSDARG00000021905	maternal-zygotic	2_2	No
ENSDART00000031425.8	cdk5rap2	0.130686	DOWN	4	ENSDARG00000024219	maternal-zygotic	4_1	No
ENSDART00000031458.8	traf3	0.0492846	DOWN	3	ENSDARG00000022000	maternal-zygotic	4_3	No
ENSDART00000031470.6	pafah1b1b	0.11821	DOWN	4	ENSDARG00000026595	maternal-zygotic	4_2	No
ENSDART00000031485.7	znf1162	0.118674	UP	5	NA	NA	NA	NA
ENSDART00000031564.8	sfr1	0.100802	DOWN	4.5	ENSDARG00000021974	maternal-zygotic	4_4	No
ENSDART00000031638.6	slc48a1a	0.0612868	DOWN	4	ENSDARG00000026907	maternal	2_2	No
ENSDART00000031676.6	nrbf2b	0.0460918	DOWN	4	ENSDARG00000023591	maternal-zygotic	4_1	No
ENSDART00000031727.5	vamp8	0.0719721	UP	5	ENSDARG00000024116	maternal-zygotic	2_3	No
ENSDART00000031761.5	fzd5	0.0687715	DOWN	3	ENSDARG00000025420	maternal	4_1	No
ENSDART00000031814.8	tsg101a	0.0768452	DOWN	5	ENSDARG00000040854	maternal-zygotic	4_2	No
ENSDART00000031976.7	tmem136a	0.0695074	UP	4	ENSDARG00000024920	maternal-zygotic	NA	No
ENSDART00000031992.7	rgs14a	0.0742386	DOWN	3	ENSDARG00000021521	maternal	4_4	No
ENSDART00000032118.9	ube2g2	0.115465	DOWN	3	ENSDARG00000025404	maternal-zygotic	4_1	No
ENSDART00000032141.9	spon2a	0.124551	UP	4.5	ENSDARG00000025465	maternal-zygotic	NA	No
ENSDART00000032151.7	cotl1	0.126622	UP	3.5	ENSDARG00000026829	maternal-zygotic	2_1	No
ENSDART00000032188.7	si:dkey-256h2.1	0.0846346	DOWN	3.5	ENSDARG00000021849	maternal-zygotic	4_4	No
ENSDART00000032212.8	frk	0.14878	UP	4	ENSDARG00000027807	zygotic	NA	No
ENSDART00000032275.9	atp6v1c1a	0.137463	DOWN	4	ENSDARG00000023967	maternal-zygotic	NA	No
ENSDART00000032277.6	ddx51	0.115396	UP	4.5	ENSDARG00000025854	maternal-zygotic	2_3	No
ENSDART00000032306.7	ywhae1	0.130392	UP	3.5	ENSDARG00000006399	maternal-zygotic	3_2	No
ENSDART00000032324.6	hddc3	0.115958	DOWN	3	ENSDARG00000020473	maternal-zygotic	4_0	No
ENSDART00000032331.8	gmppab	0.0560984	DOWN	4	ENSDARG00000023498	maternal-zygotic	4_0	No
ENSDART00000032341.4	pef1	0.128481	UP	4	ENSDARG00000023989	maternal-zygotic	3_1	No
ENSDART00000032389.5	plekhf2	0.139625	DOWN	3	ENSDARG00000021141	maternal-zygotic	4_1	No
ENSDART00000032390.6	gtf2h1	0.13008	DOWN	3	ENSDARG00000026701	maternal	4_3	No
ENSDART00000032460.7	med21	0.112013	UP	4	ENSDARG00000026839	maternal-zygotic	3_1	No
ENSDART00000032474.11	pabpc1b	0.129592	UP	4	ENSDARG00000021140	maternal-zygotic	1_0	No
ENSDART00000032494.8	ttc26	0.126728	DOWN	4	NA	NA	NA	NA
ENSDART00000032498.7	tspan36	0.119208	DOWN	3.5	ENSDARG00000024540	maternal	4_2	No
ENSDART00000032540.8	usp14	0.111156	UP	3	ENSDARG00000025889	maternal-zygotic	3_1	No
ENSDART00000032603.5	tspo	0.145771	DOWN	4	ENSDARG00000026655	maternal-zygotic	4_0	No
ENSDART00000032805.6	gxylt1b	0.100596	UP	4.5	ENSDARG00000022550	maternal-zygotic	0_0	No
ENSDART00000032827.6	zgc:162964	0.0527914	UP	4	ENSDARG00000024602	maternal-zygotic	1_4	No
ENSDART00000032857.7	mapk11	0.108003	UP	4	ENSDARG00000045836	zygotic	0_2	No
ENSDART00000032861.8	ankrd52a	0.106886	DOWN	3	ENSDARG00000036826	maternal	4_2	No
ENSDART00000032880.6	rpa1	0.0694007	UP	4.5	ENSDARG00000003938	maternal-zygotic	3_1	No
ENSDART00000032978.10	nsl1	0.144199	UP	4.5	ENSDARG00000024471	maternal-zygotic	4_2	No
ENSDART00000033018.11	pi4k2b	0.0709883	DOWN	3.5	ENSDARG00000013881	maternal-zygotic	4_3	No
ENSDART00000033132.6	fam126a	0.0695935	DOWN	3	ENSDARG00000026762	maternal	3_0	No
ENSDART00000033152.7	rab35b	0.0698672	DOWN	4.5	ENSDARG00000058425	maternal-zygotic	3_3	No
ENSDART00000033188.5	btg1	0.0928816	UP	3.5	ENSDARG00000027249	maternal-zygotic	0_4	Yes
ENSDART00000033211.5	zgc:66448	0.14255	DOWN	3.5	ENSDARG00000022952	maternal-zygotic	3_2	No
ENSDART00000033316.5	vangl2	0.108966	UP	4	ENSDARG00000027397	maternal-zygotic	2_2	No
ENSDART00000033362.9	gatad2b	0.107183	DOWN	3	ENSDARG00000005834	maternal	NA	No
ENSDART00000033411.8	trappc4	0.0989776	DOWN	3	ENSDARG00000027418	maternal-zygotic	3_1	No
ENSDART00000033621.7	tm9sf1	0.120074	UP	4	ENSDARG00000022970	maternal-zygotic	4_2	No
ENSDART00000033630.6	si:ch211-106a19.1	0.142256	DOWN	3.5	ENSDARG00000022772	maternal	NA	No
ENSDART00000033669.8	lipt1	0.0510715	DOWN	3.5	ENSDARG00000025233	maternal-zygotic	2_0	No
ENSDART00000033717.6	cradd	0.144924	DOWN	3	ENSDARG00000028192	maternal	4_3	No
ENSDART00000033746.7	gins2	0.147908	DOWN	4	ENSDARG00000002304	maternal-zygotic	4_2	No
ENSDART00000033755.7	homezb	0.108294	DOWN	3	ENSDARG00000024598	maternal-zygotic	4_0	No
ENSDART00000033817.7	scyl3	0.137323	DOWN	3	ENSDARG00000027046	maternal	4_3	No
ENSDART00000033819.5	prkcda	0.0677879	DOWN	3.5	ENSDARG00000009208	maternal	4_4	No
ENSDART00000033848.9	brf1a	0.0540048	DOWN	4.5	ENSDARG00000017835	maternal-zygotic	4_3	No
ENSDART00000033871.8	ap2s1	0.0751133	UP	4	ENSDARG00000026967	maternal-zygotic	2_1	No
ENSDART00000033947.7	chrna2a	0.106649	UP	4	ENSDARG00000006602	maternal-zygotic	NA	No
ENSDART00000033949.4	oser1	0.0453887	UP	5	ENSDARG00000024669	maternal-zygotic	4_2	No
ENSDART00000033980.7	lims1	0.148307	UP	4	ENSDARG00000026985	maternal-zygotic	3_1	No
ENSDART00000034004.6	faf1	0.0198296	DOWN	5	ENSDARG00000022418	maternal-zygotic	3_2	No
ENSDART00000034054.8	nus1	0.133126	DOWN	3	ENSDARG00000027813	maternal-zygotic	4_1	No
ENSDART00000034078.6	psmc4	0.0800297	UP	3.5	ENSDARG00000027099	maternal-zygotic	3_1	No
ENSDART00000034098.6	dtl	0.0990928	DOWN	3	ENSDARG00000023002	maternal-zygotic	3_3	No
ENSDART00000034109.8	coq3	0.0589153	DOWN	3.5	ENSDARG00000069857	maternal-zygotic	4_3	No
ENSDART00000034124.8	rab5aa	0.107717	UP	4.5	ENSDARG00000018602	maternal-zygotic	3_2	No
ENSDART00000034218.9	acin1b	0.100096	UP	4	ENSDARG00000026842	maternal-zygotic	2_1	No
ENSDART00000034246.6	cdc7	0.101598	UP	4	ENSDARG00000023584	maternal-zygotic	3_3	No
ENSDART00000034248.6	rab32a	0.0682985	DOWN	4.5	ENSDARG00000029036	maternal-zygotic	4_4	No
ENSDART00000034252.7	pnocb	0.139171	UP	4	ENSDARG00000024189	maternal-zygotic	0_4	No
ENSDART00000034441.7	tcp11l2	0.102862	UP	4	ENSDARG00000027316	maternal-zygotic	2_2	No
ENSDART00000034456.10	kpna4	0.106801	UP	3.5	ENSDARG00000023190	maternal-zygotic	2_3	No
ENSDART00000034505.9	ap1m2	0.142562	DOWN	2.5	ENSDARG00000096454	NA	NA	No
ENSDART00000034523.8	tars	0.148597	UP	4	ENSDARG00000013250	maternal-zygotic	3_1	No
ENSDART00000034536.7	rab5c	0.116475	DOWN	3.5	ENSDARG00000026712	maternal-zygotic	4_1	No
ENSDART00000034541.7	gpatch11	0.104831	UP	5	ENSDARG00000026892	maternal-zygotic	3_2	No
ENSDART00000034555.7	ddx56	0.0776618	UP	4.5	ENSDARG00000020913	maternal-zygotic	2_3	No
ENSDART00000034580.8	calm3a	0.0679541	UP	4	ENSDARG00000021811	maternal-zygotic	2_3	No
ENSDART00000034686.7	cops8	0.103143	UP	4	ENSDARG00000024846	maternal	2_3	No
ENSDART00000034707.6	lsm14b	0.078936	DOWN	3	ENSDARG00000025386	maternal	4_4	No
ENSDART00000034730.8	sec61a1	0.10438	UP	3.5	ENSDARG00000021669	maternal-zygotic	3_1	No
ENSDART00000034745.7	prkcha	0.0986526	DOWN	3	ENSDARG00000018382	maternal-zygotic	4_4	No
ENSDART00000034817.5	rbm28	0.0921442	UP	3.5	ENSDARG00000025332	maternal-zygotic	2_4	No
ENSDART00000034829.9	rrp12	0.0912344	UP	4	ENSDARG00000022410	maternal-zygotic	3_2	No
ENSDART00000034850.8	dbi	0.135684	UP	4	ENSDARG00000026369	maternal-zygotic	2_0	No
ENSDART00000034875.7	sdf2	0.118527	DOWN	4.5	ENSDARG00000024026	maternal-zygotic	4_3	No
ENSDART00000034935.5	desi2	0.14878	DOWN	4	ENSDARG00000004460	maternal-zygotic	4_4	No
ENSDART00000035018.7	ntpcr	0.0765523	UP	4	ENSDARG00000021853	maternal-zygotic	1_3	No
ENSDART00000035150.8	spast	0.116175	DOWN	3	ENSDARG00000024933	maternal-zygotic	4_2	No
ENSDART00000035152.7	kif26ab	0.0981986	UP	5	ENSDARG00000015016	maternal-zygotic	0_0	No
ENSDART00000035235.8	UBB	0.0733559	UP	4	ENSDARG00000002369	maternal-zygotic	2_3	No
ENSDART00000035239.10	nek1	0.0311624	DOWN	3	ENSDARG00000022350	maternal-zygotic	NA	No
ENSDART00000035409.8	zc2hc1a	0.145246	DOWN	4.5	ENSDARG00000027915	maternal-zygotic	4_0	No
ENSDART00000035432.7	entpd6	0.084102	DOWN	3.5	ENSDARG00000008757	maternal-zygotic	4_1	No
ENSDART00000035513.7	shq1	0.0507562	DOWN	3	ENSDARG00000058522	maternal-zygotic	3_3	No
ENSDART00000035531.5	mettl26	0.128402	DOWN	4	ENSDARG00000027461	maternal-zygotic	4_3	No
ENSDART00000035581.8	OTOP1	0.055938	UP	4.5	ENSDARG00000021566	maternal-zygotic	0_4	No
ENSDART00000035602.7	cxxc1b	0.106141	DOWN	3	ENSDARG00000025718	maternal	3_3	No
ENSDART00000035676.5	bnip3la	0.10254	UP	4.5	ENSDARG00000025468	maternal-zygotic	3_0	No
ENSDART00000035693.7	ppp4r2a	0.081184	DOWN	5	ENSDARG00000026540	maternal-zygotic	3_4	No
ENSDART00000035713.8	rnf150a	0.102393	DOWN	4	ENSDARG00000024827	maternal-zygotic	NA	No
ENSDART00000035737.8	slc11a2	0.137121	UP	3.5	NA	NA	NA	NA
ENSDART00000035761.9	ubr5	0.100183	UP	4	ENSDARG00000018192	maternal	2_2	No
ENSDART00000035762.6	ube2d1b	0.128246	UP	4.5	ENSDARG00000038576	maternal-zygotic	2_3	No
ENSDART00000035859.8	atad1a	0.1419	DOWN	3.5	ENSDARG00000023267	maternal-zygotic	3_3	No
ENSDART00000035905.6	sumo3a	0.0930167	UP	4	ENSDARG00000028119	maternal-zygotic	3_2	No
ENSDART00000035939.8	panx1a	0.0584743	UP	4.5	ENSDARG00000025285	maternal-zygotic	2_2	No
ENSDART00000035967.8	brd2a	0.137895	UP	3	ENSDARG00000022280	maternal-zygotic	0_2	Yes
ENSDART00000036147.8	irx5b	0.0615201	UP	4.5	ENSDARG00000074070	maternal-zygotic	NA	No
ENSDART00000036172.5	crkl	0.0637597	UP	5	ENSDARG00000028699	maternal-zygotic	4_1	No
ENSDART00000036204.5	cdv3	0.147336	UP	3.5	ENSDARG00000023028	maternal-zygotic	3_2	No
ENSDART00000036283.8	trim35-34	0.105459	UP	4	ENSDARG00000022271	maternal-zygotic	NA	No
ENSDART00000036331.8	atp6v1g1	0.0599238	UP	5	ENSDARG00000022315	maternal-zygotic	4_0	No
ENSDART00000036371.8	angel2	0.0834764	DOWN	4.5	ENSDARG00000016743	maternal-zygotic	4_3	No
ENSDART00000036419.9	vrk2	0.0948985	DOWN	3.5	ENSDARG00000021547	maternal	4_4	No
ENSDART00000036421.7	chek2	0.0625464	DOWN	3	ENSDARG00000025820	maternal-zygotic	4_3	No
ENSDART00000036448.8	lias	0.0144803	DOWN	4.5	ENSDARG00000022845	maternal-zygotic	4_2	No
ENSDART00000036456.6	cycsb	0.103588	UP	4.5	ENSDARG00000044562	maternal-zygotic	3_1	No
ENSDART00000036461.6	arhgap1	0.0102212	DOWN	3	ENSDARG00000024324	maternal-zygotic	4_1	No
ENSDART00000036463.9	dnd1	0.146186	DOWN	3	NA	NA	NA	NA
ENSDART00000036513.9	trib3	0.0970052	UP	3.5	ENSDARG00000016200	maternal-zygotic	2_3	No
ENSDART00000036531.6	gnai1	0.0776197	UP	4.5	ENSDARG00000021647	zygotic	0_2	No
ENSDART00000036581.6	cdk2	0.137935	DOWN	4.5	ENSDARG00000026577	maternal-zygotic	3_2	No
ENSDART00000036631.6	cyr61	0.0926174	UP	3	ENSDARG00000023062	maternal-zygotic	4_1	No
ENSDART00000036649.8	sfxn2	0.0719139	UP	3.5	ENSDARG00000017960	maternal-zygotic	3_2	No
ENSDART00000036668.6	psmc1a	0.13255	UP	3.5	ENSDARG00000030537	maternal-zygotic	NA	No
ENSDART00000036680.8	ptgr1	0.0612401	DOWN	3	ENSDARG00000024877	maternal-zygotic	3_0	No
ENSDART00000036703.7	pfdn2	0.0642213	UP	4.5	ENSDARG00000025391	maternal-zygotic	3_0	No
ENSDART00000036783.7	cryzl1	0.0772759	DOWN	3.5	ENSDARG00000026902	maternal-zygotic	NA	No
ENSDART00000036797.9	uchl1	0.0596436	DOWN	4	ENSDARG00000026871	maternal	4_4	No
ENSDART00000036854.9	glcci1a	0.104756	DOWN	3.5	ENSDARG00000008503	maternal	4_4	No
ENSDART00000036906.5	kpna7	0.0888869	DOWN	3	ENSDARG00000027169	maternal-zygotic	4_4	No
ENSDART00000036926.8	vangl1	0.102814	DOWN	4.5	ENSDARG00000004305	maternal-zygotic	NA	No
ENSDART00000036939.7	gadd45ba	0.0596672	UP	4	ENSDARG00000027744	maternal-zygotic	0_4	Yes
ENSDART00000036989.8	get4	0.0849077	DOWN	3.5	ENSDARG00000024398	maternal-zygotic	4_1	No
ENSDART00000037007.5	tpi1a	0.0486424	DOWN	3	ENSDARG00000025012	maternal-zygotic	4_4	No
ENSDART00000037065.6	sccpdhb	0.107794	DOWN	5.5	ENSDARG00000024564	maternal-zygotic	3_0	No
ENSDART00000037119.6	slc46a1	0.124305	DOWN	3	ENSDARG00000026149	maternal	4_3	No
ENSDART00000037140.7	ing3	0.0891956	UP	5	ENSDARG00000034326	maternal-zygotic	4_2	No
ENSDART00000037183.6	tmed2	0.0679164	UP	3.5	ENSDARG00000026908	maternal-zygotic	3_2	No
ENSDART00000037224.7	cst14a.2	0.130253	UP	4	ENSDARG00000045352	maternal-zygotic	2_1	No
ENSDART00000037282.4	ccdc25	0.131565	UP	4	ENSDARG00000021753	maternal-zygotic	2_3	No
ENSDART00000037292.9	epha4b	0.0870745	DOWN	3.5	ENSDARG00000011600	maternal	0_0	No
ENSDART00000037371.8	ppp1r13ba	0.0782123	DOWN	3.5	ENSDARG00000004377	maternal-zygotic	0_0	No
ENSDART00000037420.10	ralgps2	0.138254	DOWN	4	ENSDARG00000026519	maternal	4_0	No
ENSDART00000037501.8	fam50a	0.117941	UP	4	ENSDARG00000024895	maternal-zygotic	2_4	No
ENSDART00000037515.7	msto1	0.112546	UP	4	ENSDARG00000024381	maternal-zygotic	3_4	No
ENSDART00000037516.9	znf827	0.0865826	UP	5	ENSDARG00000076171	maternal-zygotic	0_0	No
ENSDART00000037541.7	rmnd1	0.118234	DOWN	4.5	ENSDARG00000027465	maternal	3_3	No
ENSDART00000037557.6	admp	0.137553	UP	3	ENSDARG00000025372	maternal-zygotic	1_4	Yes
ENSDART00000037576.8	slc25a10	0.0605127	DOWN	3	ENSDARG00000025074	maternal-zygotic	4_2	No
ENSDART00000037670.5	orc5	0.111262	DOWN	4	ENSDARG00000021579	maternal	4_1	No
ENSDART00000037691.6	tbx5a	0.0736969	UP	4.5	ENSDARG00000024894	maternal-zygotic	NA	No
ENSDART00000037698.6	uck2b	0.116908	UP	3.5	ENSDARG00000022213	maternal-zygotic	3_2	No
ENSDART00000037749.6	stx5a	0.0155653	DOWN	4.5	ENSDARG00000025033	maternal-zygotic	4_2	No
ENSDART00000037824.8	lsm4	0.111794	DOWN	3	ENSDARG00000023852	maternal-zygotic	4_1	No
ENSDART00000037846.8	focad	0.148582	UP	3.5	NA	NA	NA	NA
ENSDART00000037850.8	dync1li2	0.0623788	DOWN	3	ENSDARG00000035924	maternal-zygotic	4_1	No
ENSDART00000037855.8	tnfrsf21	0.0796347	UP	3.5	ENSDARG00000001807	maternal-zygotic	0_0	No
ENSDART00000037894.10	namptb	0.0745631	UP	4.5	ENSDARG00000027183	maternal-zygotic	1_3	No
ENSDART00000037904.7	socs3b	0.10518	DOWN	3	ENSDARG00000026611	maternal-zygotic	3_0	No
ENSDART00000037906.6	hirip3	0.147617	UP	5.5	NA	NA	NA	NA
ENSDART00000037914.6	cox6a1	0.127005	UP	4	ENSDARG00000022438	maternal-zygotic	3_0	No
ENSDART00000037973.6	morc2	0.114982	UP	3.5	ENSDARG00000028539	maternal-zygotic	2_3	No
ENSDART00000038036.8	ube3d	0.056547	UP	4.5	ENSDARG00000026178	maternal-zygotic	3_2	No
ENSDART00000038038.6	sem1	0.0986716	UP	4	ENSDARG00000027899	maternal-zygotic	2_2	No
ENSDART00000038128.4	mcts1	0.125612	UP	3.5	ENSDARG00000025972	maternal-zygotic	3_2	No
ENSDART00000038157.6	naprt	0.149014	DOWN	5	ENSDARG00000027930	maternal-zygotic	0_0	No
ENSDART00000038163.7	rad18	0.120302	DOWN	3.5	ENSDARG00000027938	maternal-zygotic	4_2	No
ENSDART00000038228.6	ap1s3b	0.11956	DOWN	3.5	ENSDARG00000027966	maternal-zygotic	4_3	No
ENSDART00000038230.8	snrnp40	0.133142	UP	3.5	ENSDARG00000023160	maternal-zygotic	3_2	No
ENSDART00000038273.6	traf6	0.132409	DOWN	3.5	ENSDARG00000028058	maternal-zygotic	4_0	No
ENSDART00000038294.9	tp53inp1	0.06069	UP	3.5	ENSDARG00000028017	maternal-zygotic	0_3	Yes
ENSDART00000038301.8	gnpda2	0.148122	UP	3.5	ENSDARG00000024443	maternal-zygotic	3_2	No
ENSDART00000038310.8	ormdl3	0.0544791	DOWN	3.5	ENSDARG00000025555	maternal	4_4	No
ENSDART00000038315.9	nvl	0.113937	UP	4	ENSDARG00000025605	maternal-zygotic	NA	No
ENSDART00000038330.9	khsrp	0.0545013	UP	4	ENSDARG00000026489	maternal-zygotic	3_2	No
ENSDART00000038401.5	cldn23a	0.100652	UP	4	ENSDARG00000028096	maternal-zygotic	NA	Yes
ENSDART00000038415.9	rhoq	0.142312	DOWN	4.5	ENSDARG00000025953	maternal-zygotic	4_4	No
ENSDART00000038495.9	ctnnb1	0.0989917	UP	4	ENSDARG00000014571	maternal-zygotic	2_2	Yes
ENSDART00000038575.5	nprl3	0.0604263	DOWN	3.5	ENSDARG00000010918	maternal-zygotic	2_1	No
ENSDART00000038602.7	slc37a2	0.125751	UP	4	ENSDARG00000023394	maternal-zygotic	2_3	No
ENSDART00000038642.4	slc26a5	0.0545853	DOWN	4.5	ENSDARG00000022424	maternal	4_1	No
ENSDART00000038648.10	ptbp2b	0.123137	UP	4	ENSDARG00000015901	maternal-zygotic	0_3	No
ENSDART00000038780.8	sppl3	0.0282766	UP	4	ENSDARG00000025220	maternal-zygotic	NA	No
ENSDART00000038955.7	suv39h1a	0.0697206	DOWN	3	ENSDARG00000026799	maternal-zygotic	4_4	No
ENSDART00000038990.8	jak1	0.123317	DOWN	4.5	ENSDARG00000020625	maternal-zygotic	3_2	No
ENSDART00000039109.8	leng1	0.0810626	UP	4.5	ENSDARG00000037633	maternal-zygotic	2_4	No
ENSDART00000039145.4	inip	0.140042	DOWN	4.5	ENSDARG00000028523	maternal-zygotic	3_1	No
ENSDART00000039187.8	march5l	0.0459657	DOWN	3.5	ENSDARG00000028559	maternal-zygotic	4_2	No
ENSDART00000039206.6	rps23	0.12569	UP	4.5	ENSDARG00000021838	maternal-zygotic	NA	No
ENSDART00000039235.8	lcp1	0.087644	UP	4.5	ENSDARG00000023188	maternal-zygotic	NA	No
ENSDART00000039265.8	naa40	0.0933858	UP	3.5	ENSDARG00000024109	maternal-zygotic	NA	No
ENSDART00000039267.7	ptgdsb.1	0.079147	UP	4.5	ENSDARG00000027088	maternal-zygotic	0_4	No
ENSDART00000039280.6	fzd7b	0.0911238	UP	4	ENSDARG00000027589	maternal-zygotic	2_4	No
ENSDART00000039313.7	zgc:162331	0.111557	UP	4	ENSDARG00000069607	maternal-zygotic	NA	NA
ENSDART00000039369.4	fancg	0.0982007	DOWN	3	ENSDARG00000024967	maternal-zygotic	4_3	No
ENSDART00000039381.6	cops7a	0.0996669	UP	4	ENSDARG00000022788	maternal-zygotic	4_0	No
ENSDART00000039386.6	zgc:66427	0.149317	UP	4	ENSDARG00000023303	maternal-zygotic	4_2	No
ENSDART00000039438.8	jkamp	0.0633426	DOWN	3	ENSDARG00000028581	maternal-zygotic	3_2	No
ENSDART00000039485.7	gabarapl2	0.112973	DOWN	3.5	ENSDARG00000027200	maternal-zygotic	4_2	No
ENSDART00000039535.7	trmt44	0.14059	DOWN	3.5	NA	NA	NA	NA
ENSDART00000039597.6	crabp2b	0.0780645	UP	4.5	ENSDARG00000030449	zygotic	0_4	No
ENSDART00000039693.7	pgp	0.0558665	DOWN	3	ENSDARG00000029695	maternal-zygotic	4_3	No
ENSDART00000039810.8	myo9aa	0.0578636	DOWN	4	ENSDARG00000076729	maternal	NA	No
ENSDART00000039822.9	ptbp1b	0.061231	UP	4	ENSDARG00000031907	maternal-zygotic	2_3	No
ENSDART00000039829.6	adtrp1	0.103265	DOWN	2.5	ENSDARG00000037810	maternal-zygotic	NA	No
ENSDART00000039832.6	tgfbr2b	0.0320337	DOWN	3.5	ENSDARG00000034541	maternal-zygotic	4_4	No
ENSDART00000039865.5	sdhdb	0.0705303	DOWN	4.5	ENSDARG00000030139	maternal-zygotic	4_0	No
ENSDART00000039878.6	sap30bp	0.136372	UP	3.5	ENSDARG00000031261	maternal-zygotic	3_2	No
ENSDART00000039880.7	tm9sf5	0.104178	UP	4.5	ENSDARG00000034943	maternal-zygotic	NA	No
ENSDART00000039969.6	slc20a1b	0.146126	UP	4	ENSDARG00000010641	maternal-zygotic	NA	No
ENSDART00000039973.6	rufy3	0.139384	DOWN	3.5	ENSDARG00000029692	maternal-zygotic	0_0	No
ENSDART00000039987.7	pgm3	0.0576997	DOWN	3.5	ENSDARG00000024654	maternal-zygotic	4_1	No
ENSDART00000040065.7	casc3	0.0929035	UP	3.5	ENSDARG00000029911	maternal-zygotic	2_3	No
ENSDART00000040191.6	snx17	0.0964285	DOWN	3.5	ENSDARG00000091418	maternal-zygotic	4_1	No
ENSDART00000040204.6	tuba8l2	0.0842801	UP	4.5	ENSDARG00000031164	maternal-zygotic	1_1	No
ENSDART00000040209.9	ephb3a	0.100267	UP	5	ENSDARG00000031548	maternal-zygotic	0_0	No
ENSDART00000040278.8	efna2a	0.0960529	DOWN	3.5	ENSDARG00000031372	maternal-zygotic	1_0	No
ENSDART00000040292.6	cpsf3	0.131427	UP	4	ENSDARG00000027649	maternal-zygotic	3_2	No
ENSDART00000040307.9	tdrd7a	0.0407378	DOWN	3	ENSDARG00000032808	maternal	4_4	No
ENSDART00000040328.4	h2afx	0.146377	UP	3.5	ENSDARG00000029406	maternal-zygotic	2_3	No
ENSDART00000040330.7	prkab1b	0.0705022	DOWN	3	ENSDARG00000046143	maternal-zygotic	4_0	No
ENSDART00000040334.6	pik3r3b	0.141312	DOWN	3	ENSDARG00000034409	maternal-zygotic	4_1	No
ENSDART00000040405.8	snd1	0.129365	UP	3	ENSDARG00000006766	maternal-zygotic	2_1	No
ENSDART00000040409.6	ppa1b	0.0374019	DOWN	3.5	ENSDARG00000030441	maternal-zygotic	4_1	No
ENSDART00000040443.6	zgc:110224	0.0858589	DOWN	4.5	ENSDARG00000032263	maternal-zygotic	3_2	No
ENSDART00000040456.9	cdc42bpab	0.0511333	DOWN	3.5	ENSDARG00000016464	maternal	3_0	No
ENSDART00000040645.8	rhoaa	0.13352	UP	4	ENSDARG00000026845	maternal-zygotic	0_3	No
ENSDART00000040680.7	rngtt	0.140426	DOWN	3	ENSDARG00000032261	maternal-zygotic	NA	No
ENSDART00000040708.8	caprin2	0.115462	DOWN	3	ENSDARG00000020749	maternal	4_4	No
ENSDART00000040753.6	nudt1	0.139147	UP	3.5	ENSDARG00000030573	maternal-zygotic	1_3	No
ENSDART00000040756.6	zgc:136493	0.142769	DOWN	5	ENSDARG00000029259	maternal-zygotic	NA	No
ENSDART00000040793.6	sirt5	0.0722236	DOWN	4.5	ENSDARG00000039684	maternal-zygotic	3_3	No
ENSDART00000040804.5	praf2	0.117976	UP	4.5	ENSDARG00000032535	zygotic	0_2	No
ENSDART00000040810.4	arl4ab	0.0507608	UP	3.5	ENSDARG00000033182	zygotic	0_4	Yes
ENSDART00000040812.7	nuf2	0.141364	UP	4	ENSDARG00000034624	maternal-zygotic	3_3	No
ENSDART00000040865.6	pdss1	0.103272	DOWN	3.5	ENSDARG00000017910	maternal-zygotic	4_0	No
ENSDART00000040900.7	baxb	0.132719	DOWN	3	ENSDARG00000030881	maternal-zygotic	4_3	No
ENSDART00000040926.5	eif4ebp2	0.125294	DOWN	3	ENSDARG00000031819	maternal-zygotic	4_0	No
ENSDART00000041068.7	slc38a9	0.055632	DOWN	3.5	ENSDARG00000032769	maternal-zygotic	4_2	No
ENSDART00000041114.5	psmb2	0.147884	UP	3.5	ENSDARG00000031511	maternal-zygotic	2_2	No
ENSDART00000041236.8	rfx3	0.0889271	DOWN	4	ENSDARG00000014550	maternal	4_0	No
ENSDART00000041279.6	tubb4b	0.0989447	UP	4	ENSDARG00000002344	maternal-zygotic	4_1	No
ENSDART00000041319.6	slc4a2a	0.0951947	UP	4	ENSDARG00000028173	maternal-zygotic	0_0	No
ENSDART00000041349.6	crygn2	0.0954895	UP	4	ENSDARG00000030411	maternal-zygotic	0_0	No
ENSDART00000041385.5	zgc:163061	0.0981209	UP	3	ENSDARG00000075538	maternal-zygotic	1_4	Yes
ENSDART00000041397.5	flvcr1	0.10456	UP	4.5	ENSDARG00000031587	maternal-zygotic	0_2	No
ENSDART00000041468.8	ap1ar	0.0522084	UP	4.5	ENSDARG00000031496	maternal-zygotic	2_2	No
ENSDART00000041476.5	mia3	0.118645	DOWN	5	ENSDARG00000008184	maternal-zygotic	NA	No
ENSDART00000041504.6	tescb	0.0812346	DOWN	3	ENSDARG00000030839	maternal	NA	No
ENSDART00000041515.6	sar1ab	0.132044	DOWN	3	ENSDARG00000033320	maternal-zygotic	4_1	No
ENSDART00000041549.4	zc3h10	0.0651628	UP	4.5	ENSDARG00000030335	maternal-zygotic	1_2	No
ENSDART00000041597.3	arpp19a	0.0684132	UP	4	ENSDARG00000032532	maternal-zygotic	2_2	No
ENSDART00000041627.5	ssb	0.127408	UP	3.5	ENSDARG00000029252	maternal-zygotic	2_3	No
ENSDART00000041677.8	serpine2	0.127704	UP	3.5	ENSDARG00000029353	maternal-zygotic	3_4	No
ENSDART00000041728.7	cyp26a1	0.103384	UP	4.5	ENSDARG00000033999	maternal-zygotic	2_4	No
ENSDART00000041740.7	ubl7a	0.0293223	DOWN	3	ENSDARG00000024229	maternal-zygotic	4_4	No
ENSDART00000041751.7	ercc1	0.146983	UP	4	ENSDARG00000031680	maternal-zygotic	4_2	No
ENSDART00000041805.6	metrn	0.144835	UP	4	ENSDARG00000030367	maternal-zygotic	0_2	No
ENSDART00000041806.6	acsm3	0.0376994	UP	3.5	ENSDARG00000004880	maternal-zygotic	NA	No
ENSDART00000041811.8	otud7b	0.0238079	DOWN	3.5	ENSDARG00000017220	maternal-zygotic	4_1	No
ENSDART00000041833.6	fitm2	0.0685911	DOWN	4	ENSDARG00000034568	maternal-zygotic	4_3	No
ENSDART00000041858.7	mtx2	0.0975978	UP	3.5	ENSDARG00000029415	maternal-zygotic	2_2	No
ENSDART00000041895.7	ssu72	0.103242	UP	3.5	ENSDARG00000031216	maternal-zygotic	3_2	No
ENSDART00000041942.8	tspan2a	0.0920608	DOWN	4.5	ENSDARG00000003754	maternal	NA	No
ENSDART00000041960.7	ywhaz	0.13463	UP	3.5	ENSDARG00000032575	maternal-zygotic	3_1	No
ENSDART00000042006.9	baiap2l1a	0.0870192	DOWN	4	ENSDARG00000029305	maternal-zygotic	4_4	No
ENSDART00000042049.5	hif1an	0.127263	DOWN	3.5	ENSDARG00000031915	maternal-zygotic	4_2	No
ENSDART00000042158.5	serhl	0.0351275	DOWN	3.5	ENSDARG00000032340	maternal	NA	No
ENSDART00000042194.6	cers4a	0.103985	DOWN	3	ENSDARG00000031387	maternal-zygotic	4_3	No
ENSDART00000042218.6	pafah1b1a	0.0285602	DOWN	3.5	ENSDARG00000032013	maternal-zygotic	4_1	No
ENSDART00000042297.7	kdelc1	0.118719	DOWN	3.5	ENSDARG00000031971	maternal	NA	No
ENSDART00000042322.4	map1lc3a	0.0983005	UP	4	ENSDARG00000033609	maternal-zygotic	0_2	No
ENSDART00000042376.7	snapc1a	0.14719	DOWN	3	ENSDARG00000029569	maternal-zygotic	4_4	No
ENSDART00000042421.9	ppp2ca	0.0757208	UP	3.5	ENSDARG00000030224	maternal	1_3	No
ENSDART00000042514.10	atrnl1b	0.0975983	DOWN	4	ENSDARG00000006420	maternal-zygotic	3_0	No
ENSDART00000042672.7	guf1	0.0840396	DOWN	4	ENSDARG00000029088	maternal-zygotic	NA	No
ENSDART00000042755.7	ampd1	0.0638745	UP	4	ENSDARG00000033832	maternal-zygotic	NA	No
ENSDART00000042770.8	znf1163	0.113636	UP	3	ENSDARG00000022905	maternal-zygotic	NA	No
ENSDART00000042781.8	plxnb2b	0.129666	DOWN	4.5	ENSDARG00000036985	maternal-zygotic	NA	No
ENSDART00000042963.6	chst11	0.134265	UP	4.5	ENSDARG00000034375	maternal-zygotic	0_0	No
ENSDART00000042972.7	srpk1b	0.0163092	DOWN	5	ENSDARG00000031560	maternal-zygotic	3_1	No
ENSDART00000043002.6	rab1ab	0.148459	UP	4	ENSDARG00000029663	maternal-zygotic	2_1	No
ENSDART00000043076.5	ppdpfb	0.10674	DOWN	2.5	ENSDARG00000031317	maternal-zygotic	4_1	No
ENSDART00000043091.8	iqsec1b	0.0108007	DOWN	3	ENSDARG00000016551	maternal-zygotic	4_3	No
ENSDART00000043156.6	cyp17a1	0.14849	DOWN	3	ENSDARG00000033566	maternal-zygotic	4_2	No
ENSDART00000043162.7	reep2	0.0953746	DOWN	4.5	ENSDARG00000031382	maternal	4_4	No
ENSDART00000043190.6	lsm12a	0.12988	DOWN	3.5	ENSDARG00000028848	maternal-zygotic	4_2	No
ENSDART00000043298.8	fosab	0.106633	UP	3.5	ENSDARG00000031683	maternal-zygotic	0_4	No
ENSDART00000043316.7	katna1	0.0578597	DOWN	3	ENSDARG00000021827	maternal-zygotic	4_4	No
ENSDART00000043345.7	rsrp1	0.0756099	UP	4.5	ENSDARG00000030440	maternal-zygotic	2_2	No
ENSDART00000043397.5	ZBTB26	0.110763	UP	4	ENSDARG00000028949	maternal-zygotic	4_3	No
ENSDART00000043403.6	ethe1	0.125703	DOWN	3	ENSDARG00000005713	maternal-zygotic	4_4	No
ENSDART00000043455.5	smad3b	0.0827886	DOWN	3	ENSDARG00000010207	maternal	2_0	No
ENSDART00000043507.7	ciarta	0.0434567	DOWN	3.5	ENSDARG00000058094	maternal-zygotic	4_3	No
ENSDART00000043522.7	tmem198b	0.0237785	DOWN	3.5	ENSDARG00000034685	maternal-zygotic	4_3	No
ENSDART00000043546.7	mrpl27	0.107061	UP	4	ENSDARG00000032985	maternal-zygotic	NA	No
ENSDART00000043651.7	dnal1	0.101206	UP	5	ENSDARG00000034042	maternal-zygotic	2_2	No
ENSDART00000043660.8	copg2	0.12155	UP	3	ENSDARG00000034823	maternal-zygotic	3_2	No
ENSDART00000043713.8	angpt1	0.0833888	DOWN	3	ENSDARG00000030364	maternal-zygotic	0_0	No
ENSDART00000043727.8	slc7a3a	0.107235	UP	4	ENSDARG00000020645	maternal-zygotic	1_3	No
ENSDART00000043751.5	macrod1	0.106909	UP	3.5	ENSDARG00000029609	maternal-zygotic	4_4	No
ENSDART00000043756.9	ephb2b	0.078296	DOWN	3.5	ENSDARG00000021539	maternal	0_0	No
ENSDART00000043774.6	sde2	0.106162	UP	3.5	ENSDARG00000024124	maternal-zygotic	3_4	No
ENSDART00000043843.7	siah1	0.127761	UP	4	ENSDARG00000030871	maternal-zygotic	4_2	No
ENSDART00000043866.7	plk4	0.0972538	UP	4	ENSDARG00000004576	maternal-zygotic	4_1	No
ENSDART00000043881.7	zgc:77880	0.0309876	DOWN	2.5	ENSDARG00000030563	maternal-zygotic	4_3	No
ENSDART00000043933.5	ndufb7	0.123207	UP	4	ENSDARG00000033789	maternal-zygotic	2_0	No
ENSDART00000043938.9	tram2	0.0831289	DOWN	3.5	ENSDARG00000030092	maternal-zygotic	4_1	No
ENSDART00000043956.6	zgc:161973	0.118434	DOWN	2.5	ENSDARG00000029848	maternal-zygotic	NA	No
ENSDART00000043960.8	agfg1a	0.133203	UP	4	ENSDARG00000030020	maternal	3_2	No
ENSDART00000044043.7	rbm17	0.0987835	UP	3.5	ENSDARG00000031346	maternal-zygotic	2_3	No
ENSDART00000044085.8	capn2l	0.145758	UP	4.5	ENSDARG00000034211	maternal-zygotic	2_0	No
ENSDART00000044115.6	med6	0.0526326	UP	4	ENSDARG00000034734	maternal-zygotic	3_3	No
ENSDART00000044208.6	lmo1	0.0556949	UP	4.5	ENSDARG00000034504	maternal-zygotic	0_2	No
ENSDART00000044214.6	wbp1lb	0.0828779	DOWN	4	ENSDARG00000029751	maternal-zygotic	3_0	No
ENSDART00000044235.8	phactr4b	0.101038	DOWN	3	ENSDARG00000032221	maternal-zygotic	4_1	No
ENSDART00000044238.8	fthl27	0.13205	UP	3.5	ENSDARG00000031776	maternal-zygotic	NA	No
ENSDART00000044270.11	ttc21b	0.101017	UP	4.5	ENSDARG00000012368	maternal-zygotic	1_3	No
ENSDART00000044331.7	copb2	0.141906	UP	3.5	ENSDARG00000038743	maternal-zygotic	3_2	No
ENSDART00000044357.6	cdkl1	0.0948193	UP	4	ENSDARG00000017329	zygotic	0_0	No
ENSDART00000044411.6	gna11b	0.102372	DOWN	3.5	ENSDARG00000053326	maternal-zygotic	4_1	No
ENSDART00000044425.6	BX957278.1	0.0579285	UP	5	ENSDARG00000010940	maternal-zygotic	NA	No
ENSDART00000044519.6	cx44.2	0.0993562	DOWN	3.5	ENSDARG00000034207	maternal-zygotic	NA	No
ENSDART00000044647.6	ppil3	0.118978	UP	4	ENSDARG00000033370	maternal-zygotic	0_3	No
ENSDART00000044859.6	znf207a	0.0689864	UP	4	ENSDARG00000015538	maternal-zygotic	2_3	No
ENSDART00000044918.8	epha2b	0.132505	UP	3.5	ENSDARG00000022727	maternal-zygotic	0_4	No
ENSDART00000044971.6	myo1eb	0.128457	UP	3	ENSDARG00000009133	maternal-zygotic	2_3	No
ENSDART00000045056.6	lrrc42	0.125024	DOWN	3	ENSDARG00000030591	maternal-zygotic	4_3	No
ENSDART00000045109.6	zgc:92242	0.0588284	UP	5	ENSDARG00000029443	maternal-zygotic	0_2	No
ENSDART00000045110.8	chrd	0.137456	UP	3.5	ENSDARG00000006110	maternal-zygotic	0_4	No
ENSDART00000045124.7	pomp	0.114411	UP	4	ENSDARG00000032296	maternal-zygotic	2_1	No
ENSDART00000045126.7	lama5	0.0581595	UP	4.5	ENSDARG00000058543	maternal-zygotic	0_0	No
ENSDART00000045185.6	lin9	0.104609	DOWN	3	ENSDARG00000028475	maternal-zygotic	3_3	No
ENSDART00000045245.5	ing4	0.123196	UP	4	ENSDARG00000030716	maternal-zygotic	1_2	No
ENSDART00000045253.8	aco1	0.137577	UP	3	ENSDARG00000026376	maternal-zygotic	NA	No
ENSDART00000045284.7	rpl37	0.0637666	UP	4.5	ENSDARG00000034291	maternal-zygotic	1_2	No
ENSDART00000045292.7	spred2b	0.122962	UP	5	ENSDARG00000008372	maternal-zygotic	2_1	No
ENSDART00000045329.6	mgst3b	0.0856526	UP	4	ENSDARG00000033364	maternal-zygotic	2_3	No
ENSDART00000045397.4	stx11b.1	0.0345907	UP	4.5	ENSDARG00000029290	maternal-zygotic	0_2	No
ENSDART00000045410.7	thy1	0.0943714	DOWN	3	ENSDARG00000035018	maternal-zygotic	4_4	No
ENSDART00000045488.7	csnk2a2b	0.12784	UP	5	ENSDARG00000013582	maternal-zygotic	4_2	No
ENSDART00000045518.6	prkrip1	0.124601	DOWN	4.5	ENSDARG00000033126	maternal-zygotic	3_3	No
ENSDART00000045533.3	tmem127	0.129358	UP	3.5	ENSDARG00000030981	maternal-zygotic	2_4	No
ENSDART00000045574.5	shisa2a	0.0992896	UP	3	ENSDARG00000034138	maternal-zygotic	2_4	Yes
ENSDART00000045598.6	zgc:110626	0.149749	UP	4	ENSDARG00000053159	maternal-zygotic	0_0	No
ENSDART00000045639.6	rint1	0.138337	DOWN	4	ENSDARG00000005547	maternal	4_1	No
ENSDART00000045659.6	tcp11l1	0.149261	DOWN	4	ENSDARG00000031890	maternal-zygotic	4_2	No
ENSDART00000045675.7	slc52a2	0.115099	UP	4.5	ENSDARG00000102035	NA	NA	NA
ENSDART00000045679.9	tle3a	0.0639751	DOWN	3.5	ENSDARG00000002787	maternal-zygotic	4_0	No
ENSDART00000045682.7	rrp36	0.123427	UP	5	ENSDARG00000032516	maternal-zygotic	NA	No
ENSDART00000045697.6	TXN	0.0853634	UP	4	ENSDARG00000031435	maternal-zygotic	3_1	No
ENSDART00000045850.6	si:ch211-243j20.2	0.0658115	DOWN	3	ENSDARG00000033916	maternal-zygotic	2_0	No
ENSDART00000045881.7	dicer1	0.147816	DOWN	3	ENSDARG00000001129	maternal-zygotic	NA	No
ENSDART00000045933.7	sh3glb1b	0.128592	DOWN	4	ENSDARG00000010956	maternal-zygotic	3_2	No
ENSDART00000045991.7	vrk1	0.0648904	UP	5	ENSDARG00000018006	maternal-zygotic	4_3	No
ENSDART00000046003.7	slc4a1ap	0.140457	DOWN	4	NA	NA	NA	NA
ENSDART00000046042.8	susd6	0.135615	UP	4	ENSDARG00000030116	maternal-zygotic	2_2	No
ENSDART00000046050.7	pcbd1	0.114378	UP	3.5	ENSDARG00000031981	maternal	3_1	No
ENSDART00000046098.9	plcd1b	0.129657	DOWN	4.5	ENSDARG00000034080	maternal-zygotic	3_4	No
ENSDART00000046360.7	rhoua	0.104629	DOWN	4	ENSDARG00000019709	maternal-zygotic	1_0	No
ENSDART00000046530.5	rab42a	0.0909334	UP	4	ENSDARG00000034215	maternal-zygotic	NA	NA
ENSDART00000046542.7	igf1rb	0.14564	DOWN	3.5	ENSDARG00000034434	maternal-zygotic	3_2	No
ENSDART00000046599.6	zar1l	0.142685	DOWN	4.5	ENSDARG00000055973	maternal-zygotic	4_4	No
ENSDART00000046648.6	clptm1	0.112139	UP	4	ENSDARG00000018973	maternal-zygotic	3_2	No
ENSDART00000046678.8	pak2b	0.128563	UP	4	ENSDARG00000018476	maternal-zygotic	2_2	No
ENSDART00000046783.5	zgc:113294	0.0674665	UP	4.5	ENSDARG00000032285	maternal-zygotic	NA	No
ENSDART00000046784.5	fkbp1ab	0.0956549	UP	4.5	ENSDARG00000033567	maternal-zygotic	NA	No
ENSDART00000046802.7	sccpdha	0.102461	DOWN	3	ENSDARG00000075766	maternal-zygotic	NA	No
ENSDART00000046841.9	sash1a	0.102003	DOWN	4	ENSDARG00000007179	maternal-zygotic	3_2	No
ENSDART00000046903.7	mylka	0.089257	DOWN	3.5	ENSDARG00000034801	maternal-zygotic	NA	No
ENSDART00000046922.5	rab13	0.147578	DOWN	3.5	ENSDARG00000034771	maternal-zygotic	NA	No
ENSDART00000046973.8	capza1a	0.0905095	UP	3.5	ENSDARG00000034240	maternal-zygotic	3_2	No
ENSDART00000046981.6	pdlim1	0.0534551	DOWN	5.5	ENSDARG00000019845	maternal-zygotic	3_0	No
ENSDART00000046995.9	txn2	0.130315	UP	4	ENSDARG00000034777	maternal-zygotic	2_1	No
ENSDART00000047008.7	efhd2	0.0756053	UP	4	ENSDARG00000055759	maternal-zygotic	3_2	No
ENSDART00000047013.5	srprb	0.13914	UP	4.5	ENSDARG00000030949	maternal-zygotic	2_3	No
ENSDART00000047020.7	casp9	0.114275	DOWN	4	ENSDARG00000004325	maternal	4_3	No
ENSDART00000047055.7	trim55a	0.0982525	UP	4.5	ENSDARG00000029596	maternal-zygotic	0_0	No
ENSDART00000047069.7	tyms	0.0476107	DOWN	3	ENSDARG00000042894	maternal-zygotic	4_2	No
ENSDART00000047071.6	tmed1a	0.147892	DOWN	5.5	ENSDARG00000031325	maternal	3_2	No
ENSDART00000047073.8	oxsr1a	0.143517	DOWN	5	NA	NA	NA	NA
ENSDART00000047110.7	gsnb	0.0566558	UP	4	ENSDARG00000045262	maternal-zygotic	2_1	No
ENSDART00000047134.8	clcn6	0.111289	DOWN	3	ENSDARG00000032577	maternal	NA	No
ENSDART00000047159.7	hmgb2a	0.103868	UP	4	ENSDARG00000029722	maternal-zygotic	2_3	Yes
ENSDART00000047212.6	cpsf2	0.111367	UP	4	ENSDARG00000028971	maternal-zygotic	2_3	No
ENSDART00000047251.9	gramd4b	0.0354423	DOWN	3	ENSDARG00000045506	maternal-zygotic	4_3	No
ENSDART00000047418.9	notum1a	0.103912	UP	4	ENSDARG00000031126	maternal-zygotic	0_4	No
ENSDART00000047442.9	bcor	0.140474	UP	5.5	ENSDARG00000017798	maternal-zygotic	4_2	No
ENSDART00000047452.7	ube2s	0.142249	UP	4.5	ENSDARG00000031775	maternal-zygotic	4_2	No
ENSDART00000047461.4	mfsd2ab	0.121467	UP	4	ENSDARG00000035909	maternal-zygotic	4_2	No
ENSDART00000047471.8	cluha	0.0998529	DOWN	4.5	ENSDARG00000030913	maternal	3_1	No
ENSDART00000047515.7	rnf145b	0.147529	DOWN	5.5	ENSDARG00000032373	maternal-zygotic	3_4	No
ENSDART00000047528.6	gnai3	0.124606	DOWN	5	NA	NA	NA	NA
ENSDART00000047570.6	mboat7	0.0844651	DOWN	3.5	ENSDARG00000033436	maternal-zygotic	4_3	No
ENSDART00000047624.5	tmem165	0.104171	UP	3.5	ENSDARG00000034600	maternal-zygotic	2_3	No
ENSDART00000047662.8	ppp1r13bb	0.0715213	DOWN	4	ENSDARG00000009142	maternal-zygotic	4_2	No
ENSDART00000047728.7	melk	0.069743	UP	4.5	ENSDARG00000030759	maternal-zygotic	3_3	No
ENSDART00000047740.6	wdr32	0.0778289	UP	4.5	ENSDARG00000029600	maternal-zygotic	4_1	No
ENSDART00000047834.9	nbas	0.128357	DOWN	3.5	ENSDARG00000008593	maternal	4_0	No
ENSDART00000047857.8	orc3	0.136067	DOWN	3	ENSDARG00000008805	maternal-zygotic	4_2	No
ENSDART00000047865.9	si:dkey-46g23.2	0.145414	UP	4	NA	NA	NA	NA
ENSDART00000047902.8	arcn1b	0.0917073	DOWN	5	ENSDARG00000031214	maternal-zygotic	4_2	No
ENSDART00000047912.9	gpkow	0.0676822	DOWN	4.5	ENSDARG00000029612	maternal-zygotic	2_3	No
ENSDART00000047954.6	ugcg	0.064745	DOWN	3	ENSDARG00000058221	maternal-zygotic	4_2	No
ENSDART00000047993.8	rps6kal	0.045444	DOWN	3	ENSDARG00000037574	maternal-zygotic	NA	No
ENSDART00000048036.6	gem	0.10978	UP	4	ENSDARG00000029112	maternal-zygotic	NA	No
ENSDART00000048046.5	naglu	0.0627901	UP	5	ENSDARG00000030156	maternal-zygotic	0_3	No
ENSDART00000048095.8	elac2	0.037143	DOWN	3	ENSDARG00000034060	maternal-zygotic	3_3	No
ENSDART00000048104.7	znf143a	0.142194	UP	3.5	NA	NA	NA	NA
ENSDART00000048110.5	six4b	0.141575	UP	5	ENSDARG00000031983	maternal-zygotic	NA	No
ENSDART00000048130.7	stard14	0.121194	UP	3.5	ENSDARG00000031929	maternal-zygotic	4_4	No
ENSDART00000048164.6	paics	0.0845736	UP	3.5	ENSDARG00000033539	maternal-zygotic	0_4	Yes
ENSDART00000048206.5	tmem263	0.10398	DOWN	3.5	ENSDARG00000030465	maternal-zygotic	4_1	No
ENSDART00000048277.8	copa	0.145766	UP	3.5	ENSDARG00000004173	maternal-zygotic	4_0	No
ENSDART00000048391.10	braf	0.0905732	DOWN	4.5	ENSDARG00000017661	maternal-zygotic	4_1	No
ENSDART00000048432.8	dlg4a	0.0197862	DOWN	5	ENSDARG00000041926	maternal	NA	No
ENSDART00000048449.7	mtrf1	0.146274	UP	4.5	ENSDARG00000033579	maternal-zygotic	NA	No
ENSDART00000048498.8	LO018102.1	0.117001	UP	4	ENSDARG00000079790	maternal-zygotic	0_4	No
ENSDART00000048507.5	uevld	0.0826791	DOWN	3	ENSDARG00000009266	maternal-zygotic	4_4	No
ENSDART00000048537.6	cep57l1	0.0513386	DOWN	3	ENSDARG00000002826	maternal-zygotic	4_3	No
ENSDART00000048633.8	trdmt1	0.065504	UP	4	ENSDARG00000034518	maternal-zygotic	4_3	No
ENSDART00000048675.6	mrps33	0.147477	UP	4	ENSDARG00000020015	maternal-zygotic	3_1	No
ENSDART00000048739.6	trim9	0.0919728	DOWN	4	ENSDARG00000039123	maternal-zygotic	NA	No
ENSDART00000048753.7	ddx18	0.0961225	UP	4	ENSDARG00000030789	maternal-zygotic	NA	No
ENSDART00000048847.8	nos2b	0.131464	UP	4	ENSDARG00000031976	zygotic	0_0	No
ENSDART00000048859.6	ascc2	0.147708	DOWN	3	ENSDARG00000013058	maternal-zygotic	4_1	No
ENSDART00000048866.7	ipmkb	0.118282	DOWN	4	ENSDARG00000029291	maternal-zygotic	4_4	No
ENSDART00000048927.7	cox10	0.061455	UP	4.5	ENSDARG00000034309	maternal-zygotic	0_2	No
ENSDART00000048977.6	abcf1	0.109389	UP	4	ENSDARG00000031795	maternal-zygotic	NA	No
ENSDART00000048985.8	veph1	0.115904	DOWN	5	ENSDARG00000031095	maternal	2_0	No
ENSDART00000049061.5	cdkn1ba	0.0865733	UP	4.5	ENSDARG00000029018	maternal-zygotic	0_0	No
ENSDART00000049075.8	add3a	0.114145	UP	4.5	ENSDARG00000040874	maternal-zygotic	3_3	No
ENSDART00000049099.7	trip13	0.100461	UP	4.5	ENSDARG00000025043	maternal-zygotic	3_1	No
ENSDART00000049109.6	seta	0.107386	UP	4	ENSDARG00000031495	maternal-zygotic	2_3	Yes
ENSDART00000049147.6	rbm48	0.101834	UP	5	ENSDARG00000033754	maternal-zygotic	4_2	No
ENSDART00000049170.5	ckap4	0.111815	UP	4.5	ENSDARG00000032405	maternal-zygotic	0_0	No
ENSDART00000049230.8	pqbp1	0.0604112	UP	4	ENSDARG00000029724	maternal-zygotic	2_4	No
ENSDART00000049240.6	tob1a	0.133144	DOWN	5	ENSDARG00000032619	maternal-zygotic	4_2	Yes
ENSDART00000049375.9	ube2e2	0.0661933	UP	5	ENSDARG00000034670	maternal-zygotic	NA	No
ENSDART00000049425.7	sec61a1l	0.0613643	UP	4.5	ENSDARG00000005675	maternal-zygotic	3_3	No
ENSDART00000049437.6	cdc42bpb	0.0674499	DOWN	5	ENSDARG00000019383	maternal	3_2	No
ENSDART00000049462.5	rab15	0.0775389	DOWN	3	ENSDARG00000026484	maternal-zygotic	4_3	No
ENSDART00000049503.5	peli2	0.0887396	DOWN	3.5	ENSDARG00000029045	maternal-zygotic	4_2	No
ENSDART00000049551.6	rarga	0.123396	DOWN	3.5	ENSDARG00000034117	maternal-zygotic	3_0	No
ENSDART00000049572.4	ncapd3	0.147122	UP	4	NA	NA	NA	NA
ENSDART00000049676.8	depdc1a	0.0399233	DOWN	3	ENSDARG00000018165	maternal-zygotic	4_2	No
ENSDART00000049793.8	gstm.1	0.0433163	DOWN	3.5	ENSDARG00000042533	maternal-zygotic	4_4	No
ENSDART00000049840.9	eya3	0.121688	UP	4	ENSDARG00000036100	maternal-zygotic	2_3	No
ENSDART00000049900.7	tagln2	0.0898722	UP	4.5	ENSDARG00000033466	maternal-zygotic	0_4	No
ENSDART00000050070.5	pigf	0.126293	UP	4	ENSDARG00000032780	maternal-zygotic	1_2	No
ENSDART00000050125.7	nupl2	0.0679795	UP	4	ENSDARG00000029043	maternal-zygotic	1_3	No
ENSDART00000050217.7	efna1a	0.112361	UP	4	ENSDARG00000030326	zygotic	0_2	No
ENSDART00000050230.6	tspan3a	0.126884	DOWN	5.5	ENSDARG00000034753	maternal-zygotic	3_0	No
ENSDART00000050245.6	xpnpep3	0.107688	UP	4	ENSDARG00000007916	maternal-zygotic	2_1	No
ENSDART00000050407.7	si:dkeyp-38g8.5	0.134893	UP	3.5	ENSDARG00000056954	maternal-zygotic	2_4	No
ENSDART00000050457.7	zgc:65895	0.115528	UP	4.5	ENSDARG00000034086	maternal-zygotic	0_0	No
ENSDART00000050534.6	crim1	0.133192	DOWN	4	ENSDARG00000029668	maternal-zygotic	1_0	No
ENSDART00000050559.7	sh3rf1	0.125589	DOWN	3	ENSDARG00000070470	maternal-zygotic	3_1	No
ENSDART00000050597.8	xpr1b	0.092961	DOWN	4	ENSDARG00000029671	maternal-zygotic	3_2	No
ENSDART00000050603.6	hadh	0.13503	UP	3.5	ENSDARG00000030765	maternal-zygotic	3_0	No
ENSDART00000050671.8	rap1aa	0.0793654	UP	4	ENSDARG00000012553	maternal-zygotic	2_3	No
ENSDART00000050687.6	lpcat4	0.0491417	UP	5	ENSDARG00000035028	maternal-zygotic	4_4	No
ENSDART00000050729.8	hddc2	0.121873	DOWN	2.5	ENSDARG00000034957	maternal-zygotic	4_1	No
ENSDART00000050753.6	cd36	0.124115	UP	5	ENSDARG00000032639	maternal-zygotic	NA	NA
ENSDART00000050826.9	rmc1	0.128094	UP	4	ENSDARG00000029307	maternal-zygotic	4_2	No
ENSDART00000050831.7	chac2	0.0287791	DOWN	3	ENSDARG00000055078	maternal-zygotic	NA	No
ENSDART00000050863.4	zgc:101858	0.0866763	UP	4.5	ENSDARG00000035129	maternal-zygotic	0_0	No
ENSDART00000050865.5	surf4l	0.100391	DOWN	3.5	ENSDARG00000035131	maternal-zygotic	4_1	No
ENSDART00000050898.5	ncf1	0.107762	UP	4	ENSDARG00000033735	maternal-zygotic	NA	No
ENSDART00000050902.6	polr2j	0.0666505	UP	4	ENSDARG00000035146	maternal-zygotic	2_3	No
ENSDART00000050906.6	lrwd1	0.138803	UP	3.5	ENSDARG00000035147	maternal-zygotic	0_3	No
ENSDART00000050912.6	pex12	0.0538688	DOWN	4	ENSDARG00000035149	maternal-zygotic	4_2	No
ENSDART00000050949.6	btg4	0.125166	DOWN	3	ENSDARG00000035171	maternal-zygotic	4_4	No
ENSDART00000050966.5	slc25a46	0.0293523	DOWN	3	ENSDARG00000035181	maternal-zygotic	4_1	No
ENSDART00000050969.6	tmem150ab	0.0461055	DOWN	3.5	ENSDARG00000035184	maternal-zygotic	4_0	No
ENSDART00000050971.6	rab14l	0.144397	UP	3.5	ENSDARG00000035188	maternal-zygotic	2_2	No
ENSDART00000050988.4	gcnt4a	0.114578	UP	4.5	ENSDARG00000035198	maternal-zygotic	0_2	No
ENSDART00000051003.6	cdk7	0.146503	UP	4	ENSDARG00000051916	maternal	4_2	No
ENSDART00000051092.6	riok2	0.148666	UP	4	ENSDARG00000035264	maternal-zygotic	2_3	No
ENSDART00000051139.7	ncor2	0.11476	DOWN	3	ENSDARG00000000966	maternal-zygotic	NA	No
ENSDART00000051196.4	taf1	0.126894	UP	4	ENSDARG00000035330	maternal-zygotic	3_2	No
ENSDART00000051198.6	mis18a	0.142387	UP	4	ENSDARG00000035333	maternal-zygotic	2_1	No
ENSDART00000051278.7	tnpo1	0.122462	DOWN	4.5	ENSDARG00000035390	maternal-zygotic	NA	No
ENSDART00000051312.4	ttc33	0.0437805	DOWN	4	ENSDARG00000035406	maternal-zygotic	4_2	No
ENSDART00000051483.5	tm2d2	0.0419535	DOWN	3.5	ENSDARG00000035515	maternal-zygotic	4_3	No
ENSDART00000051491.5	sfrp1a	0.12616	UP	4	ENSDARG00000035521	maternal-zygotic	4_4	No
ENSDART00000051515.5	zgc:110329	0.140276	DOWN	3.5	ENSDARG00000035532	maternal-zygotic	4_3	No
ENSDART00000051527.5	tbpl2	0.109732	DOWN	2.5	ENSDARG00000097302	NA	NA	NA
ENSDART00000051529.6	uprt	0.135661	DOWN	5	ENSDARG00000035549	maternal-zygotic	NA	No
ENSDART00000051546.6	rps6ka3a	0.0879573	DOWN	5	ENSDARG00000035556	maternal-zygotic	3_4	No
ENSDART00000051566.5	zgc:101016	0.120683	DOWN	5.5	ENSDARG00000035570	maternal-zygotic	3_4	No
ENSDART00000051607.4	ISCU (1 of many)	0.131557	UP	3.5	ENSDARG00000035596	maternal-zygotic	3_2	No
ENSDART00000051621.6	pgam5	0.133081	UP	3	ENSDARG00000035608	maternal	3_1	No
ENSDART00000051644.5	coq5	0.086848	UP	3.5	ENSDARG00000035618	maternal-zygotic	4_0	No
ENSDART00000051655.5	snrnp27	0.076236	UP	4	ENSDARG00000035625	maternal-zygotic	2_2	No
ENSDART00000051663.7	ppil2	0.117652	DOWN	5	ENSDARG00000002016	maternal-zygotic	2_3	No
ENSDART00000051666.5	ppm1f	0.111836	DOWN	4	ENSDARG00000005786	maternal-zygotic	NA	No
ENSDART00000051712.7	gatad1	0.0893432	UP	4	ENSDARG00000027612	maternal-zygotic	0_4	No
ENSDART00000051749.6	zgc:91910	0.0712002	UP	4	ENSDARG00000035678	maternal-zygotic	2_3	No
ENSDART00000051751.6	zgc:113424	0.096646	DOWN	3.5	ENSDARG00000035680	maternal-zygotic	4_4	Yes
ENSDART00000051763.3	rps3a	0.149342	UP	4	ENSDARG00000035692	maternal-zygotic	2_1	No
ENSDART00000051774.6	spinb	0.142083	UP	5	NA	NA	NA	NA
ENSDART00000051776.5	srp19	0.0870463	UP	4	ENSDARG00000035699	maternal-zygotic	2_4	No
ENSDART00000051777.7	zgc:101664	0.11363	UP	3.5	ENSDARG00000035700	maternal-zygotic	1_3	No
ENSDART00000051792.6	sema3aa	0.0282035	DOWN	4	ENSDARG00000019235	maternal-zygotic	0_0	No
ENSDART00000051804.4	marcksl1b	0.0629319	UP	4	ENSDARG00000035715	maternal-zygotic	1_3	Yes
ENSDART00000051893.7	stx18	0.142564	UP	3	ENSDARG00000035763	maternal-zygotic	2_3	No
ENSDART00000051973.7	sirt3	0.146984	DOWN	3.5	ENSDARG00000035819	maternal	3_3	No
ENSDART00000052004.5	mosmob	0.11131	DOWN	3	ENSDARG00000035837	maternal-zygotic	NA	No
ENSDART00000052061.6	cnn2	0.0655586	UP	4	ENSDARG00000035858	maternal-zygotic	0_3	No
ENSDART00000052080.4	laptm4b	0.112059	DOWN	3	ENSDARG00000035870	maternal-zygotic	4_2	No
ENSDART00000052082.6	rpl30	0.115208	UP	4.5	ENSDARG00000035871	maternal-zygotic	1_2	No
ENSDART00000052083.5	fjx1	0.0643126	DOWN	3.5	ENSDARG00000035873	maternal-zygotic	4_4	No
ENSDART00000052090.4	fuca1.2	0.0758627	UP	4.5	ENSDARG00000035879	maternal-zygotic	2_0	No
ENSDART00000052091.7	atp6v1c1b	0.104184	DOWN	3	ENSDARG00000035880	maternal	4_1	No
ENSDART00000052104.6	fuca1.1	0.0688842	UP	4.5	ENSDARG00000035890	maternal-zygotic	2_4	No
ENSDART00000052123.5	slc25a44b	0.0901551	DOWN	4	ENSDARG00000035905	maternal-zygotic	4_3	No
ENSDART00000052179.7	cdr2a	0.075065	DOWN	3	ENSDARG00000035952	maternal	4_3	No
ENSDART00000052183.5	zgc:111986	0.0861001	UP	4	ENSDARG00000093406	maternal-zygotic	2_2	No
ENSDART00000052185.6	gmnn	0.0852573	DOWN	4	ENSDARG00000035957	maternal-zygotic	3_4	No
ENSDART00000052201.6	ccdc96	0.0491152	DOWN	4	ENSDARG00000035963	maternal-zygotic	NA	No
ENSDART00000052239.6	ptpn2b	0.10926	DOWN	5.5	ENSDARG00000035986	maternal-zygotic	3_3	No
ENSDART00000052240.5	psmg2	0.148737	UP	4	ENSDARG00000035987	maternal-zygotic	4_1	No
ENSDART00000052256.6	sumo3b	0.082354	UP	4	ENSDARG00000035993	maternal-zygotic	3_2	No
ENSDART00000052307.5	arrdc3b	0.111737	UP	4	ENSDARG00000036028	maternal-zygotic	0_2	No
ENSDART00000052322.5	zgc:110699	0.112442	UP	4.5	ENSDARG00000017474	maternal-zygotic	0_4	No
ENSDART00000052324.6	atg13	0.0958787	UP	4	ENSDARG00000036040	maternal-zygotic	3_2	No
ENSDART00000052331.6	rps20	0.145016	UP	4	ENSDARG00000036044	maternal-zygotic	2_0	Yes
ENSDART00000052342.5	thap11	0.114798	UP	4.5	ENSDARG00000036055	maternal-zygotic	3_4	No
ENSDART00000052345.6	tradd	0.103141	DOWN	3	ENSDARG00000036057	maternal-zygotic	4_3	No
ENSDART00000052349.8	ogfod1	0.100923	DOWN	4	ENSDARG00000036061	maternal-zygotic	4_1	No
ENSDART00000052351.4	cnep1r1	0.041558	DOWN	4.5	ENSDARG00000036064	maternal-zygotic	NA	No
ENSDART00000052352.5	ppp1r11	0.122363	UP	4.5	ENSDARG00000036063	maternal-zygotic	2_3	No
ENSDART00000052358.6	znrd1	0.136801	UP	4.5	ENSDARG00000036070	maternal-zygotic	3_2	No
ENSDART00000052365.7	cebpg	0.0621993	DOWN	3.5	ENSDARG00000036073	maternal-zygotic	4_2	No
ENSDART00000052366.6	cebpa	0.14768	UP	4	ENSDARG00000036074	maternal-zygotic	0_2	No
ENSDART00000052368.6	heatr3	0.0726304	DOWN	4	ENSDARG00000036076	maternal-zygotic	4_3	No
ENSDART00000052383.7	cd81a	0.0566202	UP	4.5	ENSDARG00000036080	maternal-zygotic	0_1	No
ENSDART00000052385.5	tph1b	0.0813699	UP	4	ENSDARG00000036082	maternal-zygotic	NA	No
ENSDART00000052393.4	pard6gb	0.0862789	UP	4.5	ENSDARG00000036090	maternal-zygotic	4_2	No
ENSDART00000052396.5	sdhaf3	0.139406	DOWN	3.5	ENSDARG00000036092	maternal-zygotic	NA	No
ENSDART00000052404.6	map2k5	0.0930707	DOWN	4.5	ENSDARG00000011851	maternal-zygotic	3_2	No
ENSDART00000052421.4	txnipa	0.0657238	UP	4	ENSDARG00000036107	maternal-zygotic	0_2	No
ENSDART00000052422.3	mtx1b	0.105388	DOWN	4.5	ENSDARG00000036109	maternal-zygotic	4_1	No
ENSDART00000052423.6	spry2	0.113888	UP	4	ENSDARG00000078308	maternal-zygotic	0_2	No
ENSDART00000052439.7	si:ch211-266g18.6	0.134829	DOWN	3.5	ENSDARG00000003381	maternal-zygotic	4_4	No
ENSDART00000052503.5	nudcd1	0.149119	DOWN	3.5	ENSDARG00000036158	maternal-zygotic	4_2	No
ENSDART00000052511.6	hnrnpa0l	0.0673127	UP	4	ENSDARG00000036161	maternal-zygotic	2_3	No
ENSDART00000052541.6	ccnb2	0.0784877	DOWN	3	ENSDARG00000036180	maternal-zygotic	4_4	No
ENSDART00000052569.7	pitx2	0.0652187	UP	4	ENSDARG00000036194	maternal-zygotic	0_0	No
ENSDART00000052641.5	gatm	0.140884	UP	4	ENSDARG00000036239	maternal-zygotic	0_0	No
ENSDART00000052648.5	tmem144b	0.10792	DOWN	4	ENSDARG00000036247	maternal-zygotic	4_4	No
ENSDART00000052649.6	sb:cb649	0.118813	UP	4.5	ENSDARG00000036245	maternal-zygotic	NA	No
ENSDART00000052656.6	rras2	0.0670312	UP	4	ENSDARG00000036252	maternal-zygotic	3_0	No
ENSDART00000052666.7	rasal2	0.0402904	DOWN	3.5	ENSDARG00000036257	maternal-zygotic	4_1	No
ENSDART00000052746.7	ube2ia	0.0920175	UP	4.5	ENSDARG00000052649	maternal-zygotic	3_2	No
ENSDART00000052750.7	adamtsl3	0.0605359	DOWN	3.5	ENSDARG00000027903	maternal-zygotic	NA	No
ENSDART00000052787.7	vps11	0.0409136	DOWN	3.5	ENSDARG00000036338	maternal-zygotic	4_2	No
ENSDART00000052789.5	c1galt1c1	0.0992186	UP	4.5	ENSDARG00000036335	maternal-zygotic	2_2	No
ENSDART00000052805.4	cmtr2	0.0560363	DOWN	3	ENSDARG00000036345	maternal-zygotic	3_0	No
ENSDART00000052862.7	rbm4.1	0.0939341	UP	4.5	ENSDARG00000036386	maternal-zygotic	4_0	No
ENSDART00000052902.9	acap1	0.0374376	UP	4	ENSDARG00000056346	maternal-zygotic	NA	No
ENSDART00000052917.8	slc3a2a	0.117587	UP	5	ENSDARG00000036427	maternal-zygotic	1_0	No
ENSDART00000052930.6	ndufv1	0.0958661	DOWN	5	ENSDARG00000036438	maternal-zygotic	3_1	No
ENSDART00000053003.5	hexim1	0.123481	UP	4.5	ENSDARG00000036482	maternal-zygotic	3_1	No
ENSDART00000053011.8	si:ch73-174h16.4	0.120078	DOWN	3	ENSDARG00000036493	maternal-zygotic	4_2	No
ENSDART00000053026.5	fam122b	0.118883	DOWN	3	ENSDARG00000036500	maternal-zygotic	4_2	No
ENSDART00000053095.8	rhbdf1a	0.0387002	DOWN	3.5	ENSDARG00000036541	maternal	3_0	No
ENSDART00000053106.3	s1pr2	0.0347076	UP	4.5	ENSDARG00000036548	maternal-zygotic	NA	No
ENSDART00000053125.7	sema3e	0.081821	DOWN	4	ENSDARG00000036571	maternal	0_0	No
ENSDART00000053126.7	aanat1	0.0620074	UP	4	ENSDARG00000036567	maternal	4_4	No
ENSDART00000053139.7	atp6v0cb	0.0837852	UP	4.5	ENSDARG00000036577	maternal-zygotic	0_0	No
ENSDART00000053153.6	mhc1zba	0.116436	UP	3.5	ENSDARG00000036588	maternal-zygotic	1_1	No
ENSDART00000053157.6	setd4	0.114809	DOWN	3	ENSDARG00000036592	maternal-zygotic	4_3	No
ENSDART00000053187.6	stk35l	0.0668678	DOWN	4.5	ENSDARG00000057497	maternal-zygotic	3_4	No
ENSDART00000053201.6	polr2f	0.144618	UP	4	ENSDARG00000036625	maternal-zygotic	2_2	No
ENSDART00000053208.6	rps14	0.110695	UP	4	ENSDARG00000036629	maternal-zygotic	2_1	No
ENSDART00000053222.7	rcbtb1	0.0733823	DOWN	3	ENSDARG00000036645	maternal-zygotic	4_3	No
ENSDART00000053240.6	cab39l	0.148545	DOWN	4	ENSDARG00000036658	maternal	3_2	No
ENSDART00000053267.6	hnrnpa1b	0.14491	UP	3.5	ENSDARG00000036675	maternal-zygotic	2_3	Yes
ENSDART00000053285.6	ndufa7	0.132222	UP	4.5	ENSDARG00000036684	maternal-zygotic	NA	No
ENSDART00000053304.6	si:ch211-114n24.6	0.102176	UP	4	ENSDARG00000036700	maternal-zygotic	0_0	No
ENSDART00000053310.3	tmem18	0.122483	UP	4	ENSDARG00000036704	maternal-zygotic	3_2	No
ENSDART00000053332.8	FOXN2 (1 of many)	0.0523333	DOWN	3.5	ENSDARG00000055574	maternal-zygotic	NA	No
ENSDART00000053418.6	dnmt3bb.1	0.116321	DOWN	5	ENSDARG00000036791	maternal-zygotic	2_3	No
ENSDART00000053422.8	ttll5	0.0804826	DOWN	4.5	ENSDARG00000036793	maternal-zygotic	NA	No
ENSDART00000053426.7	pfn2l	0.133417	UP	4	ENSDARG00000012682	maternal-zygotic	3_1	No
ENSDART00000053460.7	naa80	0.125508	DOWN	3	ENSDARG00000068590	maternal-zygotic	3_2	No
ENSDART00000053463.4	mgll	0.128216	UP	4	ENSDARG00000036820	maternal-zygotic	0_4	No
ENSDART00000053472.5	rnf41	0.112311	UP	5	ENSDARG00000036831	maternal-zygotic	4_2	No
ENSDART00000053482.6	tsen54	0.145277	DOWN	3.5	ENSDARG00000036844	maternal-zygotic	4_4	No
ENSDART00000053494.3	anks4b	0.0657354	UP	4.5	ENSDARG00000036846	maternal-zygotic	NA	No
ENSDART00000053502.6	DXO	0.0695811	DOWN	3	ENSDARG00000036852	maternal-zygotic	4_4	No
ENSDART00000053509.6	plagx	0.147257	UP	4	ENSDARG00000036855	maternal-zygotic	4_0	No
ENSDART00000053527.6	slc34a2b	0.13624	UP	4	ENSDARG00000036864	maternal-zygotic	NA	No
ENSDART00000053531.5	slc2a12	0.123185	UP	4	ENSDARG00000036865	maternal-zygotic	1_4	No
ENSDART00000053535.7	arih1l	0.131635	DOWN	3.5	ENSDARG00000036870	maternal-zygotic	4_3	No
ENSDART00000053542.6	rps12	0.133973	UP	4	ENSDARG00000036875	maternal-zygotic	2_2	No
ENSDART00000053571.6	sgms2b	0.107008	UP	4.5	ENSDARG00000036897	maternal-zygotic	NA	No
ENSDART00000053622.3	rnf139	0.135067	DOWN	4.5	ENSDARG00000036929	maternal-zygotic	3_2	No
ENSDART00000053681.6	rnf24	0.0624414	UP	4.5	ENSDARG00000036965	maternal-zygotic	NA	No
ENSDART00000053754.7	has2	0.117264	UP	3	ENSDARG00000036987	maternal-zygotic	0_4	Yes
ENSDART00000053761.7	bms1	0.104375	UP	4	ENSDARG00000054154	maternal-zygotic	1_3	No
ENSDART00000053763.4	dctd	0.117135	DOWN	4.5	ENSDARG00000036990	maternal-zygotic	2_3	No
ENSDART00000053794.4	banf1	0.0606699	UP	4	ENSDARG00000037009	maternal-zygotic	3_2	No
ENSDART00000053797.5	slc3a2b	0.11456	UP	4	ENSDARG00000037012	maternal-zygotic	0_4	No
ENSDART00000053804.8	ube4b	0.106861	UP	3.5	ENSDARG00000037017	maternal-zygotic	3_2	No
ENSDART00000053814.8	mtfmt	0.121768	DOWN	3	ENSDARG00000005448	maternal	4_3	No
ENSDART00000053834.5	psmc6	0.105473	UP	4	ENSDARG00000037038	maternal-zygotic	2_2	No
ENSDART00000053847.6	rad51b	0.14406	DOWN	3.5	ENSDARG00000037046	maternal	4_4	No
ENSDART00000053858.7	papola	0.0525437	UP	4	ENSDARG00000009585	maternal-zygotic	1_2	No
ENSDART00000053863.7	kmt2d	0.0792859	UP	4.5	ENSDARG00000037060	maternal-zygotic	2_2	No
ENSDART00000053883.7	si:dkey-60a16.1	0.0637573	DOWN	3.5	ENSDARG00000037073	maternal-zygotic	4_2	No
ENSDART00000053892.7	si:ch1073-314i13.4	0.13347	UP	4	ENSDARG00000074266	maternal-zygotic	1_2	No
ENSDART00000053924.5	irs2a	0.129631	DOWN	3.5	ENSDARG00000037099	maternal-zygotic	4_3	No
ENSDART00000053925.6	mtmr7a	0.0267528	DOWN	3	ENSDARG00000037101	maternal	4_3	No
ENSDART00000053936.7	pfdn6	0.0906369	UP	4.5	ENSDARG00000037108	maternal-zygotic	2_2	No
ENSDART00000053946.4	cxcl12a	0.0793434	UP	3.5	ENSDARG00000037116	maternal-zygotic	0_4	No
ENSDART00000053963.7	mat2ab	0.0830396	UP	4.5	ENSDARG00000037121	maternal	2_2	No
ENSDART00000054020.6	hivep3b	0.129762	DOWN	2.5	ENSDARG00000037154	maternal	NA	No
ENSDART00000054026.5	rcc1	0.136714	UP	3.5	ENSDARG00000037158	maternal-zygotic	3_4	No
ENSDART00000054064.5	zc3h13	0.147868	DOWN	4	NA	NA	NA	NA
ENSDART00000054077.6	tpbgb	0.145118	UP	4.5	ENSDARG00000037186	maternal	1_0	No
ENSDART00000054115.5	tsc22d3	0.120887	UP	3	ENSDARG00000075666	maternal-zygotic	0_3	No
ENSDART00000054183.2	gpr137	0.109839	UP	4	ENSDARG00000037244	maternal-zygotic	4_4	No
ENSDART00000054208.8	mtap	0.118519	DOWN	5.5	ENSDARG00000037261	maternal-zygotic	2_2	No
ENSDART00000054235.7	plrg1	0.0985514	UP	3.5	ENSDARG00000037283	maternal-zygotic	NA	No
ENSDART00000054243.5	dpf2l	0.0737138	UP	4	ENSDARG00000037291	maternal-zygotic	2_3	No
ENSDART00000054337.5	gpr157	0.124592	DOWN	2.5	ENSDARG00000034975	maternal-zygotic	4_4	No
ENSDART00000054362.7	phc2a	0.0881968	DOWN	3	ENSDARG00000056695	maternal-zygotic	0_0	No
ENSDART00000054363.6	si:ch1073-272o11.3	0.0719532	UP	5	ENSDARG00000037359	maternal-zygotic	0_4	No
ENSDART00000054366.8	scube2	0.083533	UP	4.5	ENSDARG00000037362	maternal-zygotic	2_1	No
ENSDART00000054367.5	kdelr2b	0.0726614	UP	4	ENSDARG00000037361	maternal-zygotic	2_0	No
ENSDART00000054410.5	med19a	0.130577	UP	3.5	ENSDARG00000037392	maternal-zygotic	3_2	No
ENSDART00000054420.5	rad9a	0.0374762	DOWN	3.5	ENSDARG00000056984	maternal-zygotic	3_2	No
ENSDART00000054428.5	zgc:112083	0.0449324	DOWN	3	ENSDARG00000037405	maternal-zygotic	4_4	No
ENSDART00000054440.7	tmem144a	0.14451	DOWN	3	ENSDARG00000037409	maternal-zygotic	NA	No
ENSDART00000054462.8	smim19	0.137955	UP	4	ENSDARG00000037423	maternal-zygotic	3_3	No
ENSDART00000054575.6	tmem192	0.145644	DOWN	4	ENSDARG00000037484	maternal	4_4	No
ENSDART00000054591.7	bmp15	0.144847	DOWN	3	ENSDARG00000037491	maternal	NA	No
ENSDART00000054594.7	il10rb	0.134021	UP	4	ENSDARG00000078042	maternal-zygotic	2_2	No
ENSDART00000054653.5	mcm3l	0.0821132	DOWN	3.5	ENSDARG00000037532	maternal	4_4	No
ENSDART00000054659.6	ccnq	0.104305	DOWN	3.5	ENSDARG00000037537	maternal-zygotic	4_2	No
ENSDART00000054710.6	polr1d	0.0618226	UP	5	ENSDARG00000037570	maternal-zygotic	4_2	No
ENSDART00000054738.8	gid8b	0.124986	UP	4	ENSDARG00000037589	maternal-zygotic	3_4	No
ENSDART00000054809.6	trappc11	0.0992687	DOWN	5	ENSDARG00000004726	maternal-zygotic	3_1	No
ENSDART00000054823.7	aurkb	0.0784737	UP	4.5	ENSDARG00000037640	maternal-zygotic	4_2	No
ENSDART00000054867.6	aup1	0.138754	DOWN	4.5	ENSDARG00000092609	maternal-zygotic	3_2	No
ENSDART00000054876.7	npm1b	0.131779	UP	3.5	ENSDARG00000037675	maternal-zygotic	3_1	No
ENSDART00000054877.7	fgf24	0.0407011	UP	4.5	ENSDARG00000037677	zygotic	0_4	No
ENSDART00000054981.5	zgc:112980	0.12918	DOWN	3	ENSDARG00000037739	maternal-zygotic	4_4	No
ENSDART00000054987.7	actb1	0.120091	UP	4	ENSDARG00000037746	maternal-zygotic	4_0	No
ENSDART00000055038.4	rybpa	0.0840087	DOWN	4	ENSDARG00000037773	maternal-zygotic	3_3	No
ENSDART00000055047.7	stk16	0.0728874	UP	4	ENSDARG00000037777	maternal-zygotic	2_3	No
ENSDART00000055087.5	phlda3	0.149313	UP	3.5	ENSDARG00000037804	maternal-zygotic	0_4	No
ENSDART00000055129.4	polr3k	0.0732876	UP	4.5	ENSDARG00000037835	maternal-zygotic	2_2	No
ENSDART00000055134.7	ogfr	0.0800374	UP	4.5	ENSDARG00000037837	maternal-zygotic	0_2	No
ENSDART00000055170.4	cln3	0.138226	DOWN	3	ENSDARG00000037865	maternal-zygotic	4_4	No
ENSDART00000055186.6	atp5mf	0.129444	UP	4	ENSDARG00000037867	maternal-zygotic	3_0	No
ENSDART00000055201.5	foxk1	0.0880377	DOWN	5	ENSDARG00000037872	maternal-zygotic	4_2	No
ENSDART00000055248.6	alkbh7	0.10536	DOWN	3.5	ENSDARG00000037906	maternal-zygotic	NA	No
ENSDART00000055259.5	nmrk1	0.0690624	UP	5.5	ENSDARG00000037913	maternal-zygotic	2_2	No
ENSDART00000055266.9	rbbp6	0.10687	UP	4	ENSDARG00000037919	maternal-zygotic	2_2	No
ENSDART00000055279.5	snrnp70	0.0697313	UP	4	ENSDARG00000077126	maternal-zygotic	2_4	No
ENSDART00000055340.7	fus	0.146827	UP	4	ENSDARG00000037968	maternal-zygotic	1_3	No
ENSDART00000055379.6	gdf3	0.0447215	DOWN	4.5	ENSDARG00000037995	maternal-zygotic	4_4	No
ENSDART00000055380.6	tubb5	0.12076	UP	5	ENSDARG00000037997	maternal-zygotic	1_1	No
ENSDART00000055385.4	crls1	0.110324	DOWN	3.5	ENSDARG00000038000	maternal-zygotic	3_2	No
ENSDART00000055414.5	pex26	0.103575	UP	4	ENSDARG00000073858	maternal-zygotic	1_3	No
ENSDART00000055430.4	ndufa6	0.0665618	UP	4.5	ENSDARG00000038028	maternal-zygotic	2_0	No
ENSDART00000055432.8	rbx1	0.0836581	UP	4	ENSDARG00000038030	maternal-zygotic	3_1	No
ENSDART00000055473.6	grb2b	0.065677	UP	4.5	ENSDARG00000038059	maternal-zygotic	4_1	No
ENSDART00000055490.7	kpna2	0.135248	UP	4	ENSDARG00000038066	maternal-zygotic	4_2	No
ENSDART00000055491.6	smurf2	0.0926047	DOWN	3.5	ENSDARG00000038067	maternal-zygotic	2_2	No
ENSDART00000055492.7	ddx5	0.0955572	UP	3.5	ENSDARG00000038068	maternal-zygotic	2_3	Yes
ENSDART00000055500.5	ptx4	0.109773	DOWN	4	ENSDARG00000038072	maternal-zygotic	NA	No
ENSDART00000055504.6	cyc1	0.0959165	UP	4	ENSDARG00000038075	maternal-zygotic	3_0	No
ENSDART00000055510.6	romo1	0.0938625	UP	4	ENSDARG00000038076	maternal-zygotic	3_1	No
ENSDART00000055564.6	rprd1b	0.139001	UP	3.5	ENSDARG00000038113	maternal-zygotic	NA	No
ENSDART00000055566.6	xpa	0.0355767	UP	4.5	ENSDARG00000038114	maternal	4_2	No
ENSDART00000055609.4	atf4b	0.112924	UP	4	ENSDARG00000038141	maternal-zygotic	0_2	No
ENSDART00000055619.9	phactr4a	0.00978111	DOWN	3	ENSDARG00000015552	maternal	0_0	No
ENSDART00000055676.4	zgc:103564	0.149133	DOWN	2.5	ENSDARG00000038186	maternal-zygotic	4_4	No
ENSDART00000055722.7	slc35b1	0.0674104	DOWN	3.5	ENSDARG00000038213	maternal-zygotic	0_2	No
ENSDART00000055737.5	tyw3	0.149003	DOWN	3.5	ENSDARG00000038222	maternal-zygotic	4_3	No
ENSDART00000055742.5	nras	0.0618641	DOWN	5	ENSDARG00000038225	maternal-zygotic	2_3	No
ENSDART00000055754.5	pkdccb	0.0584671	UP	5	ENSDARG00000038235	maternal-zygotic	0_4	No
ENSDART00000055766.6	zgc:113333	0.0998655	UP	4.5	ENSDARG00000038242	maternal-zygotic	0_2	No
ENSDART00000055780.8	jpt2	0.0993144	DOWN	2.5	ENSDARG00000034427	maternal-zygotic	2_3	No
ENSDART00000055787.6	natd1	0.126218	UP	4	ENSDARG00000038281	maternal-zygotic	1_3	No
ENSDART00000055817.7	PIGG	0.135601	DOWN	5	ENSDARG00000038270	maternal-zygotic	4_0	No
ENSDART00000055834.6	phospho1	0.076582	UP	4.5	ENSDARG00000008403	maternal-zygotic	0_3	No
ENSDART00000055859.5	pold1	0.0677978	DOWN	5	ENSDARG00000027689	maternal	3_1	No
ENSDART00000055872.5	dnajc15	0.145527	DOWN	4.5	ENSDARG00000038309	maternal-zygotic	4_1	No
ENSDART00000055878.7	rcl1	0.107593	UP	3.5	ENSDARG00000038312	maternal-zygotic	2_3	No
ENSDART00000055961.5	thg1l	0.0752925	DOWN	3.5	ENSDARG00000038360	maternal-zygotic	4_2	No
ENSDART00000055978.7	LO018197.1	0.149507	UP	4	ENSDARG00000020891	maternal-zygotic	NA	No
ENSDART00000055995.6	sagb	0.0288841	UP	4	ENSDARG00000038378	maternal-zygotic	NA	No
ENSDART00000056034.8	rpap2	0.126683	UP	4.5	ENSDARG00000038397	maternal-zygotic	2_3	No
ENSDART00000056035.7	pmm1	0.0508294	DOWN	3.5	ENSDARG00000038398	maternal-zygotic	2_3	No
ENSDART00000056074.6	entpd4	0.0994255	DOWN	4	ENSDARG00000038422	maternal-zygotic	3_3	No
ENSDART00000056089.6	si:zfos-1505d6.3	0.0545812	UP	4	ENSDARG00000089966	maternal-zygotic	NA	No
ENSDART00000056103.8	nrp2b	0.0666221	UP	5	ENSDARG00000038446	maternal-zygotic	0_0	No
ENSDART00000056121.6	mrps35	0.104664	DOWN	4	ENSDARG00000038456	maternal-zygotic	4_0	No
ENSDART00000056132.7	tprkb	0.14092	UP	4	ENSDARG00000014941	maternal-zygotic	NA	No
ENSDART00000056138.7	igsf8	0.142546	UP	5.5	NA	NA	NA	NA
ENSDART00000056180.5	cep41	0.0630436	DOWN	3.5	ENSDARG00000038500	maternal-zygotic	4_4	No
ENSDART00000056188.6	polr2h	0.104609	UP	4	ENSDARG00000038505	maternal-zygotic	2_3	No
ENSDART00000056205.7	satb1a	0.00678792	UP	4.5	ENSDARG00000057649	maternal-zygotic	1_4	No
ENSDART00000056248.5	wdr48b	0.115584	DOWN	3.5	ENSDARG00000038543	maternal-zygotic	4_1	No
ENSDART00000056254.5	stap2a	0.137655	UP	4	ENSDARG00000092810	maternal-zygotic	3_4	No
ENSDART00000056277.6	gigyf2	0.103978	DOWN	3.5	ENSDARG00000009735	maternal-zygotic	3_2	No
ENSDART00000056286.7	h1f0	0.0915365	UP	4	ENSDARG00000038559	maternal-zygotic	0_0	No
ENSDART00000056295.8	psap	0.066641	UP	4	ENSDARG00000013968	maternal-zygotic	3_2	No
ENSDART00000056305.5	fzd8b	0.0437166	UP	5	ENSDARG00000038569	maternal-zygotic	0_4	No
ENSDART00000056319.4	cox6c	0.0522295	UP	4.5	ENSDARG00000038577	maternal-zygotic	3_0	No
ENSDART00000056405.5	magoh	0.0992707	UP	4	ENSDARG00000038635	maternal-zygotic	2_4	No
ENSDART00000056519.4	gpr160	0.148919	UP	3.5	ENSDARG00000038700	maternal-zygotic	4_4	No
ENSDART00000056523.6	hkdc1	0.0405347	UP	5	ENSDARG00000038703	zygotic	0_4	No
ENSDART00000056570.5	phf20b	0.142446	DOWN	3	ENSDARG00000038737	maternal-zygotic	2_1	No
ENSDART00000056614.8	ubtf	0.114319	UP	4	ENSDARG00000035066	maternal-zygotic	2_4	No
ENSDART00000056640.4	abcf2a	0.0927832	DOWN	3	ENSDARG00000038785	maternal-zygotic	4_2	Yes
ENSDART00000056642.4	tmub1	0.147598	DOWN	2.5	ENSDARG00000038787	maternal-zygotic	4_2	No
ENSDART00000056649.4	tmem53	0.146846	DOWN	2.5	ENSDARG00000038789	maternal-zygotic	4_3	No
ENSDART00000056655.5	klf17	0.106818	UP	3	ENSDARG00000038792	maternal-zygotic	1_4	Yes
ENSDART00000056666.6	klhl20	0.134435	DOWN	3	ENSDARG00000038801	maternal-zygotic	4_3	No
ENSDART00000056667.7	cenpl	0.141571	UP	4	ENSDARG00000038802	maternal-zygotic	4_4	No
ENSDART00000056712.6	etfdh	0.13607	UP	4	ENSDARG00000038834	maternal-zygotic	0_2	No
ENSDART00000056721.5	ldhd	0.101134	DOWN	4.5	ENSDARG00000038845	maternal	4_4	No
ENSDART00000056723.5	gins3	0.104711	DOWN	3.5	ENSDARG00000038847	maternal-zygotic	3_3	No
ENSDART00000056734.4	setd7	0.119337	UP	3.5	ENSDARG00000038858	maternal-zygotic	2_0	No
ENSDART00000056745.6	acox3	0.116413	DOWN	4	ENSDARG00000038865	maternal-zygotic	NA	No
ENSDART00000056750.8	si:ch211-207d6.2	0.032834	UP	5	ENSDARG00000031658	maternal-zygotic	NA	No
ENSDART00000056767.6	acaa2	0.107833	UP	3.5	ENSDARG00000038881	maternal-zygotic	3_2	No
ENSDART00000056772.6	trim59	0.0827587	DOWN	3.5	ENSDARG00000079238	maternal	NA	No
ENSDART00000056801.6	msl2a	0.0750258	UP	4	ENSDARG00000038909	maternal-zygotic	1_3	No
ENSDART00000056865.6	ctnnbip1	0.081838	UP	4	ENSDARG00000038954	maternal-zygotic	2_3	No
ENSDART00000056878.4	traf4b	0.0901261	DOWN	3	ENSDARG00000038964	maternal-zygotic	4_3	No
ENSDART00000056882.4	cul3a	0.136395	UP	3	ENSDARG00000038967	maternal-zygotic	3_1	No
ENSDART00000056893.5	pdcd7	0.0598818	DOWN	3	ENSDARG00000038976	maternal-zygotic	4_3	No
ENSDART00000056921.8	csnk1g2a	0.146953	DOWN	3.5	ENSDARG00000005458	maternal-zygotic	4_2	No
ENSDART00000056963.8	stk25b	0.0992309	DOWN	4.5	ENSDARG00000039022	maternal-zygotic	4_3	No
ENSDART00000056987.6	marcksl1a	0.122104	UP	3.5	ENSDARG00000039034	maternal-zygotic	0_3	Yes
ENSDART00000057052.4	slx4ip	0.0729694	DOWN	3.5	ENSDARG00000039069	maternal-zygotic	4_3	No
ENSDART00000057053.6	im:7138239	0.0875104	UP	4.5	ENSDARG00000039070	zygotic	0_4	No
ENSDART00000057124.5	tefa	0.148024	UP	4	ENSDARG00000039117	maternal-zygotic	3_0	No
ENSDART00000057159.8	cacnb1	0.13197	DOWN	5	ENSDARG00000002167	maternal-zygotic	2_0	No
ENSDART00000057164.5	cox16	0.0866406	UP	4	ENSDARG00000039136	maternal-zygotic	1_3	No
ENSDART00000057174.7	arpc5a	0.131491	UP	4	ENSDARG00000039142	maternal-zygotic	2_2	No
ENSDART00000057216.8	arhgef4	0.0802708	DOWN	3.5	ENSDARG00000012914	maternal-zygotic	3_3	No
ENSDART00000057223.5	rhebl1	0.0863874	UP	4	ENSDARG00000039162	maternal-zygotic	1_3	No
ENSDART00000057254.7	nfyba	0.0849261	UP	4	ENSDARG00000039185	maternal-zygotic	2_2	No
ENSDART00000057290.4	prpf38a	0.0807988	UP	3.5	ENSDARG00000039213	maternal-zygotic	3_4	No
ENSDART00000057305.7	thbs3a	0.0946203	UP	4	ENSDARG00000077641	maternal-zygotic	0_0	No
ENSDART00000057315.5	cep78	0.0420653	DOWN	4	ENSDARG00000039229	maternal-zygotic	4_3	No
ENSDART00000057377.5	arg2	0.133072	UP	3.5	ENSDARG00000039269	maternal-zygotic	1_4	No
ENSDART00000057379.6	vti1b	0.0423926	DOWN	5	ENSDARG00000039270	maternal-zygotic	4_2	No
ENSDART00000057382.5	fbln5	0.0753921	DOWN	3.5	ENSDARG00000039273	maternal-zygotic	NA	No
ENSDART00000057386.4	golga5	0.0788502	DOWN	3.5	ENSDARG00000039279	maternal-zygotic	4_2	No
ENSDART00000057421.4	rdh14a	0.140696	UP	5	NA	NA	NA	NA
ENSDART00000057466.6	ccndbp1	0.1112	DOWN	5	ENSDARG00000039328	maternal-zygotic	3_3	No
ENSDART00000057500.6	drg1	0.144301	UP	3	ENSDARG00000039345	maternal-zygotic	3_1	No
ENSDART00000057507.4	ssbp1	0.140993	UP	4	ENSDARG00000039350	maternal-zygotic	3_2	No
ENSDART00000057513.5	ska1	0.0982263	DOWN	3.5	ENSDARG00000039354	maternal-zygotic	4_3	No
ENSDART00000057519.7	zgc:194209	0.0899273	UP	3.5	ENSDARG00000039356	maternal	4_3	No
ENSDART00000057528.5	cuedc2	0.0961714	DOWN	4.5	ENSDARG00000039365	maternal-zygotic	4_3	No
ENSDART00000057541.7	apool	0.119842	DOWN	4.5	ENSDARG00000039374	maternal-zygotic	3_3	No
ENSDART00000057565.5	sdhaf4	0.12495	UP	4	ENSDARG00000039390	maternal-zygotic	4_0	No
ENSDART00000057588.6	cep68	0.107744	DOWN	3	ENSDARG00000039411	maternal	4_3	No
ENSDART00000057601.6	snrpb2	0.116863	UP	4	ENSDARG00000039424	maternal-zygotic	3_3	No
ENSDART00000057612.5	rgs17	0.10763	DOWN	4	ENSDARG00000039435	maternal	4_4	No
ENSDART00000057624.6	zgc:110353	0.0905972	UP	4.5	ENSDARG00000039443	maternal-zygotic	NA	No
ENSDART00000057638.4	hk1	0.0900598	UP	4.5	ENSDARG00000039452	zygotic	0_0	No
ENSDART00000057642.6	acbd6	0.139127	UP	3.5	ENSDARG00000039456	maternal-zygotic	1_2	No
ENSDART00000057644.7	lhx4	0.108402	UP	4	ENSDARG00000039458	maternal-zygotic	NA	No
ENSDART00000057645.6	qsox1	0.0702747	DOWN	4	ENSDARG00000039459	maternal	4_2	No
ENSDART00000057689.4	bag3	0.142556	UP	4.5	ENSDARG00000039486	maternal-zygotic	1_0	No
ENSDART00000057700.6	naa20	0.0769604	UP	4	ENSDARG00000039493	maternal-zygotic	2_1	No
ENSDART00000057733.6	zgc:153119	0.134905	DOWN	4	ENSDARG00000039513	maternal-zygotic	4_0	No
ENSDART00000057774.5	mrps6	0.143087	UP	4	ENSDARG00000039543	maternal-zygotic	3_1	No
ENSDART00000057823.7	pa2g4a	0.0694872	UP	3.5	ENSDARG00000039578	maternal-zygotic	3_1	No
ENSDART00000057865.4	ier3ip1	0.138541	UP	4	ENSDARG00000039601	maternal-zygotic	2_2	No
ENSDART00000057880.5	poll	0.051746	DOWN	3.5	ENSDARG00000039613	maternal-zygotic	4_3	No
ENSDART00000057957.4	itm2cb	0.0721412	DOWN	2.5	ENSDARG00000039650	maternal-zygotic	NA	No
ENSDART00000057980.6	tsta3	0.100973	UP	4.5	ENSDARG00000039666	maternal-zygotic	1_1	No
ENSDART00000057986.7	TSTA3 (1 of many)	0.0725759	UP	4.5	ENSDARG00000039669	maternal-zygotic	0_2	No
ENSDART00000058020.7	helb	0.10819	UP	4	ENSDARG00000053127	maternal-zygotic	3_4	No
ENSDART00000058036.6	emx2	0.0362275	UP	5	ENSDARG00000039701	maternal-zygotic	0_0	No
ENSDART00000058099.6	si:ch73-308m11.1	0.145052	DOWN	3	ENSDARG00000039752	maternal-zygotic	NA	No
ENSDART00000058111.6	grin3ba	0.0537335	DOWN	3.5	ENSDARG00000005364	maternal-zygotic	NA	No
ENSDART00000058147.5	dync2li1	0.0652255	UP	4.5	ENSDARG00000039770	maternal-zygotic	1_3	No
ENSDART00000058221.7	dcaf7	0.121882	UP	4.5	ENSDARG00000054355	maternal-zygotic	3_2	No
ENSDART00000058238.7	tjap1	0.105095	DOWN	3	ENSDARG00000010681	maternal	4_0	No
ENSDART00000058258.4	gng5	0.148256	UP	3.5	ENSDARG00000039830	maternal-zygotic	2_3	No
ENSDART00000058324.6	rpz4	0.126946	UP	4.5	ENSDARG00000039871	maternal-zygotic	0_2	No
ENSDART00000058346.7	c1qbp	0.0765193	UP	4	ENSDARG00000039887	maternal-zygotic	3_1	No
ENSDART00000058351.7	gnpnat1	0.0656914	DOWN	3	ENSDARG00000039892	maternal-zygotic	4_3	No
ENSDART00000058380.6	rbm42	0.0968002	UP	4.5	ENSDARG00000039910	maternal-zygotic	4_2	No
ENSDART00000058400.7	lamb4	0.129567	UP	4.5	ENSDARG00000039133	maternal-zygotic	NA	No
ENSDART00000058407.6	slc25a33	0.0650635	UP	5	ENSDARG00000039931	maternal-zygotic	3_3	No
ENSDART00000058460.4	utp11l	0.147955	UP	4.5	ENSDARG00000039958	maternal-zygotic	2_3	No
ENSDART00000058513.5	xkr8.3	0.0445328	DOWN	3	ENSDARG00000039996	maternal-zygotic	4_1	No
ENSDART00000058524.5	anapc4	0.0504207	DOWN	4	ENSDARG00000032237	maternal-zygotic	3_3	No
ENSDART00000058555.7	tardbp	0.128695	UP	4	ENSDARG00000040031	maternal-zygotic	2_2	No
ENSDART00000058564.4	mcm4	0.0978864	UP	3.5	ENSDARG00000040041	maternal-zygotic	3_0	No
ENSDART00000058565.6	pttg1ipb	0.127318	DOWN	4	ENSDARG00000040039	maternal-zygotic	3_4	No
ENSDART00000058571.7	snai2	0.114268	UP	3	ENSDARG00000040046	maternal-zygotic	1_4	Yes
ENSDART00000058578.6	rspo3	0.08542	UP	4	ENSDARG00000070081	maternal-zygotic	NA	No
ENSDART00000058586.7	dek	0.137041	UP	3.5	ENSDARG00000070108	maternal-zygotic	2_4	No
ENSDART00000058622.8	aak1b	0.1334	DOWN	4	ENSDARG00000077686	maternal	2_1	No
ENSDART00000058628.5	ccsapb	0.0369112	DOWN	3.5	ENSDARG00000040085	maternal-zygotic	4_1	No
ENSDART00000058665.7	kif20bb	0.136876	UP	4	ENSDARG00000040110	maternal-zygotic	0_3	No
ENSDART00000058666.6	pi4kb	0.0887178	UP	4.5	ENSDARG00000040111	maternal-zygotic	2_4	No
ENSDART00000058680.3	psma2	0.104038	UP	4	ENSDARG00000040121	maternal-zygotic	4_0	No
ENSDART00000058719.4	znf1124	0.102097	UP	4	ENSDARG00000069796	maternal-zygotic	NA	No
ENSDART00000058735.5	glt8d1	0.122179	UP	4	ENSDARG00000040157	maternal-zygotic	2_1	No
ENSDART00000058737.7	cdc42l	0.0787751	UP	4	ENSDARG00000040158	maternal-zygotic	3_2	No
ENSDART00000058742.6	zgc:92287	0.084889	DOWN	2.5	ENSDARG00000040161	maternal	4_4	No
ENSDART00000058775.6	zgc:101562	0.0914439	DOWN	3.5	ENSDARG00000040179	maternal	4_3	No
ENSDART00000058779.6	syncrip	0.0674374	UP	4	ENSDARG00000040184	maternal-zygotic	NA	No
ENSDART00000058785.4	fam210ab	0.0718187	DOWN	3	ENSDARG00000040186	maternal-zygotic	4_0	No
ENSDART00000058789.7	qdpra	0.147927	UP	4	NA	NA	NA	NA
ENSDART00000058843.7	krcp	0.0811359	UP	5	ENSDARG00000040224	maternal-zygotic	4_2	No
ENSDART00000058858.7	kif13bb	0.0515929	DOWN	3.5	ENSDARG00000073859	maternal	NA	No
ENSDART00000058870.6	rhbg	0.0932041	UP	4.5	ENSDARG00000009018	maternal-zygotic	0_1	NA
ENSDART00000058876.9	kpnb3	0.106039	UP	3.5	ENSDARG00000040245	maternal-zygotic	2_3	No
ENSDART00000058890.5	ephx2	0.115527	UP	4	ENSDARG00000040255	maternal	4_2	No
ENSDART00000058910.6	sox19b	0.0698835	DOWN	3	ENSDARG00000040266	maternal-zygotic	4_1	Yes
ENSDART00000058913.5	eif4a1a	0.0882375	UP	4	ENSDARG00000092115	maternal-zygotic	3_2	Yes
ENSDART00000058943.5	zgc:110182	0.0948523	DOWN	3	ENSDARG00000040280	maternal-zygotic	4_4	No
ENSDART00000058955.6	arl6ip1	0.140697	UP	4	ENSDARG00000054578	maternal-zygotic	4_0	No
ENSDART00000058958.6	atp13a1	0.134639	UP	4	ENSDARG00000029931	maternal-zygotic	2_1	No
ENSDART00000058965.6	apoeb	0.137176	UP	4	ENSDARG00000040295	maternal-zygotic	1_4	Yes
ENSDART00000058970.5	gtpbp10	0.137834	UP	4.5	ENSDARG00000040300	maternal-zygotic	3_2	No
ENSDART00000058993.7	psph	0.124454	UP	3.5	ENSDARG00000040314	maternal-zygotic	2_2	No
ENSDART00000059013.6	sec61b	0.0485927	UP	4	ENSDARG00000076568	maternal-zygotic	3_2	No
ENSDART00000059017.4	nfkbil1	0.133947	DOWN	3.5	ENSDARG00000003157	maternal-zygotic	4_3	No
ENSDART00000059028.5	hvcn1	0.125605	DOWN	4.5	ENSDARG00000040338	maternal-zygotic	NA	No
ENSDART00000059035.7	mindy3	0.0467706	DOWN	3	ENSDARG00000028715	maternal	4_3	No
ENSDART00000059053.4	rpp38	0.123376	DOWN	3	ENSDARG00000040350	maternal-zygotic	4_3	No
ENSDART00000059063.4	ehd2b	0.130092	UP	3.5	ENSDARG00000040362	maternal-zygotic	0_0	No
ENSDART00000059102.7	arhgef1a	0.0572042	UP	4	ENSDARG00000040380	maternal-zygotic	NA	No
ENSDART00000059117.7	mmd	0.0964331	DOWN	4.5	ENSDARG00000040387	maternal-zygotic	3_2	No
ENSDART00000059135.6	bcl7bb	0.112718	UP	3.5	ENSDARG00000040396	maternal-zygotic	3_2	No
ENSDART00000059188.5	klf2b	0.145927	UP	4.5	ENSDARG00000040432	maternal-zygotic	0_4	Yes
ENSDART00000059194.6	snrpd2	0.0835621	UP	4.5	ENSDARG00000040440	maternal-zygotic	2_2	No
ENSDART00000059195.7	mff	0.0995994	UP	4.5	ENSDARG00000053753	maternal-zygotic	0_2	No
ENSDART00000059212.5	unc50	0.0663538	DOWN	3	ENSDARG00000040455	maternal-zygotic	4_1	No
ENSDART00000059231.6	enpp6	0.146414	UP	4	ENSDARG00000040469	maternal-zygotic	NA	NA
ENSDART00000059264.6	mxd4	0.0927041	UP	3.5	ENSDARG00000054031	maternal-zygotic	0_0	No
ENSDART00000059298.4	zgc:92313	0.111985	DOWN	3	ENSDARG00000040513	maternal-zygotic	4_3	No
ENSDART00000059311.8	siae	0.0551074	DOWN	3.5	ENSDARG00000040527	maternal-zygotic	NA	No
ENSDART00000059327.7	spsb4b	0.123545	UP	5	ENSDARG00000040538	maternal-zygotic	3_4	No
ENSDART00000059347.5	bckdha	0.12962	UP	3.5	ENSDARG00000040555	maternal-zygotic	3_2	No
ENSDART00000059352.6	exosc5	0.0811395	UP	4.5	ENSDARG00000040557	maternal-zygotic	2_2	No
ENSDART00000059360.5	hnrnpul1	0.0711442	UP	4.5	ENSDARG00000040564	maternal-zygotic	1_3	No
ENSDART00000059369.6	phykpl	0.139858	UP	4	NA	NA	NA	NA
ENSDART00000059376.7	ube4a	0.13107	DOWN	4	ENSDARG00000040571	maternal-zygotic	3_2	No
ENSDART00000059480.5	fosl2	0.0949414	UP	5	ENSDARG00000040623	maternal-zygotic	3_0	No
ENSDART00000059484.7	zgc:110333	0.146056	UP	4	ENSDARG00000040628	maternal-zygotic	NA	No
ENSDART00000059508.5	pxylp1	0.144932	UP	4	ENSDARG00000040644	maternal-zygotic	NA	No
ENSDART00000059514.7	prickle1a	0.0481655	UP	5	ENSDARG00000040649	maternal-zygotic	0_4	No
ENSDART00000059549.6	nifk	0.0988756	UP	4	ENSDARG00000040666	maternal-zygotic	2_3	Yes
ENSDART00000059619.5	fkbp14	0.0681745	DOWN	4.5	ENSDARG00000040695	maternal-zygotic	4_0	No
ENSDART00000059623.5	plekha8	0.130217	UP	4.5	ENSDARG00000040698	maternal-zygotic	2_2	No
ENSDART00000059628.5	nab1b	0.0680347	DOWN	3.5	ENSDARG00000040700	maternal	NA	No
ENSDART00000059667.7	wdr75	0.0771481	UP	4.5	ENSDARG00000040730	maternal-zygotic	NA	No
ENSDART00000059732.5	id1	0.051114	UP	3.5	ENSDARG00000040764	maternal-zygotic	0_3	Yes
ENSDART00000059800.4	lactb	0.0245833	DOWN	3.5	ENSDARG00000040803	maternal-zygotic	4_2	No
ENSDART00000059893.7	tcf25	0.0743625	DOWN	4.5	ENSDARG00000040861	maternal-zygotic	3_2	No
ENSDART00000059955.5	ildr1b	0.0702536	DOWN	3	ENSDARG00000040910	maternal-zygotic	4_4	No
ENSDART00000059967.8	polr3c	0.135014	DOWN	3.5	ENSDARG00000057562	maternal-zygotic	3_3	No
ENSDART00000060004.7	ntd5	0.0522959	UP	5.5	ENSDARG00000040944	maternal-zygotic	0_0	No
ENSDART00000060005.6	rpl32	0.108335	UP	4	ENSDARG00000054818	maternal-zygotic	2_2	No
ENSDART00000060018.8	dharma	0.119489	UP	3	ENSDARG00000040955	zygotic	NA	Yes
ENSDART00000060034.4	zgc:113149	0.0589172	DOWN	3.5	ENSDARG00000040966	maternal-zygotic	3_3	No
ENSDART00000060049.7	hspa13	0.000291011	UP	5.5	ENSDARG00000040984	maternal	2_0	No
ENSDART00000060051.5	fgf14	0.128138	DOWN	3.5	ENSDARG00000040982	maternal-zygotic	NA	No
ENSDART00000060150.5	mid1ip1a	0.101011	UP	4	ENSDARG00000041051	maternal-zygotic	1_4	Yes
ENSDART00000060157.4	lgals9l3	0.0762022	UP	4.5	ENSDARG00000041060	maternal	NA	No
ENSDART00000060162.5	hspb1	0.146492	UP	4	ENSDARG00000041065	maternal-zygotic	0_4	Yes
ENSDART00000060166.5	got2a	0.0558934	DOWN	3	ENSDARG00000041068	maternal	4_3	No
ENSDART00000060245.4	ctsh	0.103626	UP	4.5	ENSDARG00000041108	maternal-zygotic	0_2	No
ENSDART00000060251.4	wdr18	0.136435	UP	3.5	ENSDARG00000041113	maternal-zygotic	3_2	No
ENSDART00000060255.7	blmh	0.143296	UP	3.5	ENSDARG00000025977	maternal-zygotic	1_2	No
ENSDART00000060291.7	ighmbp2	0.131826	UP	5	ENSDARG00000069274	maternal-zygotic	NA	No
ENSDART00000060344.4	aagab	0.108723	DOWN	5	ENSDARG00000041170	maternal	3_3	No
ENSDART00000060363.5	rpl4	0.104902	UP	4	ENSDARG00000041182	maternal-zygotic	3_0	No
ENSDART00000060399.6	drap1	0.146373	UP	3.5	ENSDARG00000041203	maternal-zygotic	2_3	No
ENSDART00000060417.7	cetn4	0.147845	UP	4.5	ENSDARG00000041215	maternal-zygotic	4_0	No
ENSDART00000060432.6	cdc40	0.102392	UP	5	ENSDARG00000041226	maternal-zygotic	3_2	No
ENSDART00000060444.6	rps29	0.105251	UP	4.5	ENSDARG00000041232	maternal-zygotic	1_2	No
ENSDART00000060447.4	med18	0.0681421	UP	5	ENSDARG00000041237	maternal-zygotic	2_2	No
ENSDART00000060532.4	zgc:110796	0.136835	UP	4	ENSDARG00000041299	maternal-zygotic	0_2	Yes
ENSDART00000060542.6	mrps25	0.0777224	UP	4	ENSDARG00000041306	maternal-zygotic	2_2	No
ENSDART00000060550.6	ndufb9	0.116603	UP	4	ENSDARG00000041314	maternal-zygotic	3_0	No
ENSDART00000060628.5	chmp7	0.0548067	DOWN	3	ENSDARG00000041362	maternal-zygotic	4_3	No
ENSDART00000060689.5	eif2b2	0.132556	UP	4	ENSDARG00000041397	maternal-zygotic	3_0	No
ENSDART00000060706.5	rad51	0.0965297	UP	4	ENSDARG00000041411	maternal-zygotic	4_2	No
ENSDART00000060729.6	yrdc	0.117585	DOWN	3.5	ENSDARG00000041428	maternal-zygotic	4_4	No
ENSDART00000060745.5	uba52	0.058286	UP	4.5	ENSDARG00000041435	maternal-zygotic	2_1	No
ENSDART00000060764.6	spred1	0.101042	UP	4.5	ENSDARG00000041449	maternal-zygotic	0_1	No
ENSDART00000060766.4	rab11a	0.0569579	UP	4	ENSDARG00000041450	maternal-zygotic	3_2	No
ENSDART00000060809.6	smg5	0.0761791	UP	4	ENSDARG00000041481	maternal-zygotic	2_3	No
ENSDART00000060839.3	tgfb1a	0.0511207	DOWN	3.5	ENSDARG00000041502	maternal-zygotic	NA	No
ENSDART00000060840.5	med4	0.121774	UP	4.5	ENSDARG00000041503	maternal-zygotic	4_2	No
ENSDART00000060853.5	pex10	0.0387305	DOWN	3.5	ENSDARG00000041511	maternal-zygotic	4_4	No
ENSDART00000060910.7	pimr138	0.0724617	UP	4	ENSDARG00000041550	maternal-zygotic	NA	NA
ENSDART00000060919.6	qars	0.137989	UP	4.5	ENSDARG00000010316	maternal	2_1	No
ENSDART00000060971.5	dcun1d2b	0.075958	UP	4	ENSDARG00000041592	maternal-zygotic	4_0	No
[truncated: 6,253 more rows]

## Sheet: zygotic transcripts
ENSEMBL Transcript	symbol	p-value_Switch	switch in WT (UP, zygotic)	timepoint of switch	2MZsox19b<WT (time points, hpf)	2MZspg<WT (time points,hpf)	2MZsox19bspg<WT (time points,hpf)	group (d=MZsox19bspg, p=MZspg, s=MZsox19b, w=WT)	group (Fig.3b)
ENSDART00000000069.8	slc9a3r1a	0.128562	UP	5	.	6.0hpf	.	p<w	E
ENSDART00000000221.9	krt91	0.0666409	UP	4.5	4.0hpf 4.5hpf 5.0hpf 5.5hpf 6.0hpf	4.0hpf 4.5hpf 5.0hpf 5.5hpf 6.0hpf	4.5hpf 5.0hpf 5.5hpf 6.0hpf	s,p,d<w	A
ENSDART00000000250.10	slc40a1	0.118877	UP	4.5	.	.	.	unchanged	H
ENSDART00000000693.9	osgepl1	0.100328	UP	4	.	.	.	unchanged	H
ENSDART00000000744.10	sypl2b	0.0887026	UP	4.5	5.0hpf 5.5hpf 6.0hpf	.	.	s<w	C
ENSDART00000001201.8	bysl	0.12094	UP	4	5.0hpf 5.5hpf 6.0hpf	.	.	s<w	C
ENSDART00000001318.9	nkap	0.102818	UP	3.5	.	.	.	unchanged	H
ENSDART00000001376.7	arl14ep	0.076433	UP	4.5	.	.	.	unchanged	H
ENSDART00000001444.8	g2e3	0.0817619	UP	5	5.5hpf 6.0hpf	.	.	s<w	C
ENSDART00000001830.7	echs1	0.0888951	UP	3.5	.	.	.	unchanged	H
ENSDART00000002164.9	unc45b	0.0795971	UP	4.5	4.0hpf 4.5hpf 5.0hpf 5.5hpf 6.0hpf	.	.	s<w	C
ENSDART00000002221.8	bco2l	0.107132	UP	4.5	.	2.5hpf 3.0hpf 3.5hpf 4.5hpf 5.0hpf 5.5hpf 6.0hpf	.	p<w	E
ENSDART00000002244.6	sf3b5	0.0933889	UP	4	5.0hpf 5.5hpf	.	.	s<w	C
ENSDART00000002250.5	hs6st2	0.101067	UP	4	4.5hpf 5.0hpf 5.5hpf 6.0hpf	.	.	s<w	C
ENSDART00000002309.8	mafba	0.0463416	UP	4.5	.	.	.	unchanged	H
ENSDART00000002318.8	srsf6b	0.0958201	UP	4	5.0hpf 5.5hpf	.	.	s<w	C
ENSDART00000002341.6	cldnc	0.107505	UP	3.5	3.5hpf	.	4.0hpf 4.5hpf	s,d<w	D
ENSDART00000002384.10	phox2a	0.139375	UP	5	.	5.5hpf 6.0hpf	6.0hpf	p,d<w	F
ENSDART00000002459.8	ctns	0.055877	UP	4.5	.	.	.	unchanged	H
ENSDART00000002465.7	msh2	0.149225	UP	3.5	.	.	.	unchanged	H
ENSDART00000002469.7	hspa4b	0.108145	UP	3.5	5.5hpf	.	.	s<w	C
ENSDART00000002501.7	ip6k2a	0.0759161	UP	4.5	6.0hpf	.	.	s<w	C
ENSDART00000002510.3	golim4b	0.102918	UP	3.5	3.5hpf 4.0hpf 4.5hpf 5.0hpf 5.5hpf 6.0hpf	3.5hpf 4.0hpf 4.5hpf 5.0hpf 5.5hpf 6.0hpf	3.5hpf 4.0hpf 4.5hpf 5.0hpf 5.5hpf 6.0hpf	s,p,d<w	A
ENSDART00000002545.8	mcrs1	0.137407	UP	5	.	5.0hpf	.	p<w	E
ENSDART00000002556.8	mrto4	0.142061	UP	4	5.0hpf 5.5hpf 6.0hpf	4.5hpf 5.0hpf 5.5hpf 6.0hpf	.	s,p<w	B
ENSDART00000002595.7	rpl21	0.1391	UP	4	6.0hpf	3.5hpf 4.0hpf 4.5hpf 5.0hpf 5.5hpf 6.0hpf	6.0hpf	s,p,d<w	A
ENSDART00000002624.10	ranbp1	0.0822126	UP	4	5.0hpf 5.5hpf 6.0hpf	.	.	s<w	C
ENSDART00000002633.7	frzb	0.122911	UP	4.5	5.0hpf 5.5hpf 6.0hpf	.	.	s<w	C
ENSDART00000002661.8	lama4	0.0703691	UP	4.5	.	4.5hpf 5.0hpf 5.5hpf 6.0hpf	4.5hpf 5.0hpf 5.5hpf 6.0hpf	p,d<w	F
ENSDART00000002684.8	ints6l	0.00696961	UP	4.5	.	.	.	unchanged	H
ENSDART00000002764.9	polb	0.0412495	UP	4.5	2.5hpf 5.0hpf 5.5hpf 6.0hpf	.	.	s<w	C
ENSDART00000002930.10	phf20l1	0.0792107	UP	4.5	5.5hpf 6.0hpf	.	.	s<w	C
ENSDART00000002932.7	marcksb	0.091297	UP	4	5.0hpf	.	.	s<w	C
ENSDART00000003042.6	mdkb	0.000108296	UP	5.5	6.0hpf	6.0hpf	6.0hpf	s,p,d<w	A
ENSDART00000003164.7	ppp1r8a	0.112945	UP	4	4.0hpf 4.5hpf 5.0hpf	.	.	s<w	C
ENSDART00000003167.5	ak2	0.133613	UP	4.5	.	.	.	unchanged	H
ENSDART00000003221.8	nsrp1	0.0762994	UP	4.5	.	.	.	unchanged	H
ENSDART00000003252.8	dhtkd1	0.119821	UP	3.5	4.0hpf 4.5hpf 5.0hpf 5.5hpf 6.0hpf	.	4.5hpf 5.0hpf 5.5hpf	s,d<w	D
ENSDART00000003303.8	rnf13	0.129929	UP	4	5.0hpf 5.5hpf	2.5hpf 3.0hpf 3.5hpf 4.0hpf 4.5hpf	.	s,p<w	B
ENSDART00000003310.8	sox21b	0.10121	UP	4.5	4.0hpf 4.5hpf 5.0hpf 5.5hpf 6.0hpf	5.5hpf	4.0hpf 4.5hpf 5.0hpf 5.5hpf 6.0hpf	s,p,d<w	A
ENSDART00000003314.9	nusap1	0.107687	UP	5	6.0hpf	.	.	s<w	C
ENSDART00000003317.11	tfdp1b	0.0628816	UP	3.5	.	.	.	unchanged	H
ENSDART00000003346.6	pdcd2l	0.115924	UP	5	.	2.5hpf 3.0hpf 3.5hpf 4.0hpf 4.5hpf	6.0hpf	d<w	G
ENSDART00000003418.10	brms1la	0.10808	UP	5	.	.	.	unchanged	H
ENSDART00000003422.7	smarcd1	0.0912526	UP	4	.	.	.	unchanged	H
ENSDART00000003544.7	gabpb2a	0.117973	UP	3	.	.	.	unchanged	H
ENSDART00000003648.10	wdr3	0.144308	UP	4	5.0hpf 5.5hpf 6.0hpf	5.0hpf 5.5hpf 6.0hpf	2.5hpf	s,p<w	B
ENSDART00000003715.9	actr6	0.115416	UP	5	.	.	.	unchanged	H
ENSDART00000003745.8	vim	0.0799268	UP	4	.	4.0hpf 4.5hpf 5.0hpf 5.5hpf 6.0hpf	4.0hpf 4.5hpf 5.0hpf 5.5hpf 6.0hpf	p,d<w	F
ENSDART00000003752.9	cct3	0.0779198	UP	4	.	.	.	unchanged	H
ENSDART00000003879.5	fam199x	0.0456004	UP	4.5	5.0hpf 5.5hpf 6.0hpf	.	.	s<w	C
ENSDART00000003884.9	mynn	0.102021	UP	5.5	.	.	.	unchanged	H
ENSDART00000003926.8	fbp1a	0.133945	UP	4	5.5hpf 6.0hpf	.	.	s<w	C
ENSDART00000003929.7	midn	0.0600433	UP	5	5.5hpf 6.0hpf	.	.	s<w	C
ENSDART00000003932.6	erbb2	0.14161	UP	4	5.0hpf 5.5hpf	5.0hpf 5.5hpf	.	s,p<w	B
ENSDART00000003940.9	rab2a	0.121076	UP	4	.	.	.	unchanged	H
ENSDART00000003947.6	flot2a	0.0717941	UP	4.5	4.0hpf 4.5hpf 5.0hpf 5.5hpf 6.0hpf	4.5hpf 5.0hpf 5.5hpf 6.0hpf	3.0hpf	s,p<w	B
ENSDART00000003957.7	tia1l	0.134971	UP	3.5	5.0hpf 5.5hpf	5.0hpf	.	s,p<w	B
ENSDART00000003962.7	wdr55	0.0762351	UP	4.5	.	.	.	unchanged	H
ENSDART00000003983.10	rbm22	0.0630405	UP	4	.	.	.	unchanged	H
ENSDART00000004071.7	znfl2a	0.0861724	UP	4	5.0hpf 5.5hpf 6.0hpf	.	6.0hpf	s,d<w	D
ENSDART00000004120.11	adamts18	0.111985	UP	4.5	4.5hpf 5.0hpf 5.5hpf 6.0hpf	4.5hpf 5.0hpf 5.5hpf 6.0hpf	4.5hpf 5.0hpf 5.5hpf 6.0hpf	s,p,d<w	A
ENSDART00000004181.9	slc27a4	0.0353313	UP	5	5.5hpf 6.0hpf	5.5hpf 6.0hpf	5.5hpf	s,p,d<w	A
ENSDART00000004217.9	coro1ca	0.119619	UP	3.5	.	.	.	unchanged	H
ENSDART00000004233.9	acy3.2	0.0898827	UP	4.5	5.5hpf 6.0hpf	.	5.0hpf	s,d<w	D
ENSDART00000004240.8	prss60.1	0.0440543	UP	5	5.5hpf 6.0hpf	.	.	s<w	C
ENSDART00000004277.8	lamc1	0.114128	UP	5	.	.	.	unchanged	H
ENSDART00000004361.10	pibf1	0.0787083	UP	4.5	5.0hpf 5.5hpf 6.0hpf	5.0hpf	5.0hpf 5.5hpf 6.0hpf	s,p,d<w	A
ENSDART00000004379.7	nol10	0.142818	UP	4	.	6.0hpf	.	p<w	E
ENSDART00000004392.8	fkbp9	0.0385146	UP	5	6.0hpf	.	.	s<w	C
ENSDART00000004420.9	rab4a	0.125577	UP	4	6.0hpf	.	.	s<w	C
ENSDART00000004423.10	iars	0.123094	UP	4	.	.	.	unchanged	H
ENSDART00000004424.10	znf292a	0.133913	UP	4.5	.	.	.	unchanged	H
ENSDART00000004431.9	epb41l3b	0.0965451	UP	3.5	.	.	.	unchanged	H
ENSDART00000004521.10	arih2	0.135924	UP	5	.	.	.	unchanged	H
ENSDART00000004622.9	sf3b4	0.0727888	UP	4	5.0hpf	4.0hpf 5.0hpf	.	s,p<w	B
ENSDART00000004626.9	sec62	0.0839839	UP	3.5	.	.	.	unchanged	H
ENSDART00000004655.8	sephs2	0.072265	UP	4	.	.	.	unchanged	H
ENSDART00000004692.9	idh2	0.084617	UP	3.5	5.0hpf	.	.	s<w	C
ENSDART00000004739.8	nup50	0.140675	UP	4	.	.	.	unchanged	H
ENSDART00000004782.8	mphosph10	0.1023	UP	3.5	.	.	.	unchanged	H
ENSDART00000004899.6	ccnl1b	0.0954657	UP	4	.	.	.	unchanged	H
ENSDART00000004903.9	rdh10b	0.118665	UP	4	5.0hpf 5.5hpf 6.0hpf	5.0hpf	.	s,p<w	B
ENSDART00000005021.6	tktb	0.101625	UP	3	.	.	.	unchanged	H
ENSDART00000005158.8	ccnt1	0.138046	UP	5.5	.	.	.	unchanged	H
ENSDART00000005168.6	ddx55	0.11735	UP	4	2.5hpf 3.0hpf 3.5hpf 6.0hpf	.	2.5hpf 3.0hpf 3.5hpf	s<w	C
ENSDART00000005217.9	alas1	0.114025	UP	4	5.5hpf	.	.	s<w	C
ENSDART00000005255.9	mrpl53	0.128228	UP	4	.	.	.	unchanged	H
ENSDART00000005299.10	hsd17b12a	0.0844296	UP	4.5	5.5hpf 6.0hpf	.	5.5hpf	s,d<w	D
ENSDART00000005337.10	rimkla	0.110831	UP	3.5	2.5hpf 3.0hpf 3.5hpf 4.0hpf 4.5hpf 5.0hpf 5.5hpf 6.0hpf	.	.	s<w	C
ENSDART00000005355.8	rtraf	0.0366524	UP	5	.	.	.	unchanged	H
ENSDART00000005359.8	def6a	0.0641197	UP	4	4.0hpf 4.5hpf 5.0hpf 5.5hpf	4.0hpf 4.5hpf	3.0hpf 4.0hpf	s,p,d<w	A
ENSDART00000005382.7	gadd45bb	0.0525378	UP	3.5	4.5hpf 5.0hpf	.	.	s<w	C
ENSDART00000005431.9	psmd8	0.0822074	UP	4	.	.	.	unchanged	H
ENSDART00000005464.8	rer1	0.149776	UP	3.5	.	.	.	unchanged	H
ENSDART00000005590.7	churc1	0.123296	UP	4	2.5hpf 3.0hpf 3.5hpf 4.5hpf 5.0hpf 5.5hpf 6.0hpf	.	.	s<w	C
ENSDART00000005639.9	thoc7	0.129829	UP	4	.	.	.	unchanged	H
ENSDART00000005641.6	lhx1a	0.0624178	UP	4.5	5.0hpf 5.5hpf 6.0hpf	5.0hpf	.	s,p<w	B
ENSDART00000005853.9	otub1b	0.121788	UP	4	.	.	.	unchanged	H
ENSDART00000005879.8	atp5po	0.129593	UP	4.5	.	.	.	unchanged	H
ENSDART00000005884.8	mmp14a	0.0644969	UP	3.5	.	.	.	unchanged	H
ENSDART00000005923.7	zgc:77375	0.0998326	UP	4.5	5.0hpf 5.5hpf 6.0hpf	.	.	s<w	C
ENSDART00000005927.8	rad21a	0.0738412	UP	4	5.0hpf	.	.	s<w	C
ENSDART00000005944.8	rpl5a	0.086402	UP	4.5	5.0hpf 5.5hpf 6.0hpf	.	.	s<w	C
ENSDART00000005985.7	smo	0.145138	UP	4	5.0hpf 5.5hpf 6.0hpf	3.0hpf 3.5hpf 4.0hpf	.	s,p<w	B
ENSDART00000006013.9	atp1a1a.5	0.126388	UP	4.5	.	.	.	unchanged	H
ENSDART00000006058.9	eif2s1a	0.092749	UP	3.5	.	.	.	unchanged	H
ENSDART00000006091.8	carm1	0.0838125	UP	4.5	.	.	.	unchanged	H
ENSDART00000006132.8	cfl1	0.101042	UP	3.5	.	.	.	unchanged	H
ENSDART00000006212.7	LIN28A	0.0628275	UP	4.5	5.0hpf 5.5hpf 6.0hpf	5.0hpf	.	s,p<w	B
ENSDART00000006288.10	dhx16	0.135969	UP	3.5	.	.	.	unchanged	H
ENSDART00000006380.9	tbx3a	0.126679	UP	5	.	6.0hpf	.	p<w	E
ENSDART00000006381.8	psen2	0.0805509	UP	3.5	.	.	.	unchanged	H
ENSDART00000006386.7	atp1b1a	0.0725889	UP	4	3.5hpf 4.0hpf 4.5hpf 5.0hpf 5.5hpf 6.0hpf	3.5hpf 4.0hpf 4.5hpf 5.0hpf 5.5hpf 6.0hpf	3.5hpf 4.0hpf 4.5hpf 5.0hpf 5.5hpf 6.0hpf	s,p,d<w	A
ENSDART00000006513.9	pdhb	0.0881984	UP	4	.	.	.	unchanged	H
ENSDART00000006538.8	otx2a	0.0534006	UP	5	5.0hpf 5.5hpf 6.0hpf	3.5hpf 4.0hpf 4.5hpf 5.0hpf 5.5hpf 6.0hpf	.	s,p<w	B
ENSDART00000006612.7	tbr1b	0.061218	UP	5	.	.	.	unchanged	H
ENSDART00000006622.7	kat6a	0.0747983	UP	4.5	.	5.0hpf	.	p<w	E
ENSDART00000006703.6	maf1	0.0787067	UP	4	.	.	.	unchanged	H
ENSDART00000006709.7	dldh	0.0981841	UP	3.5	.	.	.	unchanged	H
ENSDART00000006765.9	tm9sf4	0.0819275	UP	3.5	.	.	.	unchanged	H
ENSDART00000006783.6	snrnp25	0.0820052	UP	4	.	.	.	unchanged	H
ENSDART00000006802.7	cct7	0.119325	UP	3.5	.	.	.	unchanged	H
ENSDART00000006868.10	uqcrfs1	0.103938	UP	4.5	.	.	.	unchanged	H
ENSDART00000006870.8	ptgs2a	0.146858	UP	4	4.5hpf 5.0hpf 5.5hpf	4.5hpf 5.0hpf 5.5hpf	4.5hpf 5.0hpf 5.5hpf	s,p,d<w	A
ENSDART00000006892.11	tp53bp2a	0.131256	UP	3.5	.	.	.	unchanged	H
ENSDART00000006942.10	txndc15	0.108528	UP	4	2.5hpf 3.0hpf 3.5hpf 4.0hpf 4.5hpf 5.0hpf 5.5hpf 6.0hpf	.	.	s<w	C
ENSDART00000007079.9	asna1	0.147381	UP	3.5	.	.	.	unchanged	H
ENSDART00000007090.9	tbx16	0.098602	UP	3.5	3.0hpf 3.5hpf 4.0hpf 4.5hpf 5.0hpf	3.0hpf 3.5hpf 4.0hpf 4.5hpf 5.0hpf	3.5hpf 4.0hpf 4.5hpf 5.0hpf	s,p,d<w	A
ENSDART00000007103.8	nuak1a	0.0921462	UP	4	.	.	.	unchanged	H
ENSDART00000007202.9	zgc:92749	0.0412091	UP	5	5.5hpf 6.0hpf	5.5hpf 6.0hpf	6.0hpf	s,p,d<w	A
ENSDART00000007204.9	ddx49	0.107966	UP	4	.	5.0hpf 5.5hpf 6.0hpf	.	p<w	E
ENSDART00000007231.6	psmb1	0.113355	UP	4	.	.	.	unchanged	H
ENSDART00000007271.8	mtfr1l	0.132036	UP	4	5.5hpf	.	.	s<w	C
ENSDART00000007335.8	ndc80	0.0604552	UP	5	.	.	.	unchanged	H
ENSDART00000007353.9	wdr82	0.0633897	UP	4	.	.	.	unchanged	H
ENSDART00000007412.7	zmat2	0.139854	UP	3.5	.	.	.	unchanged	H
ENSDART00000007487.9	apip	0.126011	UP	4	5.0hpf 5.5hpf 6.0hpf	2.5hpf 3.0hpf 3.5hpf 4.0hpf 4.5hpf 5.0hpf 5.5hpf 6.0hpf	.	s,p<w	B
ENSDART00000007577.6	tor4aa	0.0993426	UP	3.5	3.5hpf 4.0hpf 4.5hpf 5.0hpf 5.5hpf 6.0hpf	.	3.0hpf 3.5hpf 4.0hpf 4.5hpf 5.0hpf 5.5hpf 6.0hpf	s,d<w	D
ENSDART00000007688.7	slc22a16	0.0419024	UP	4.5	5.0hpf 5.5hpf 6.0hpf	5.0hpf 5.5hpf 6.0hpf	.	s,p<w	B
ENSDART00000007700.9	atf6	0.145503	UP	5	.	.	.	unchanged	H
ENSDART00000007726.10	sgf29	0.126112	UP	5.5	.	4.0hpf 4.5hpf 5.0hpf 5.5hpf 6.0hpf	.	p<w	E
ENSDART00000007732.8	capn9	0.144629	UP	4	4.0hpf 4.5hpf 5.0hpf 5.5hpf 6.0hpf	4.0hpf 4.5hpf 5.0hpf 5.5hpf 6.0hpf	4.0hpf 4.5hpf 5.0hpf 5.5hpf	s,p,d<w	A
ENSDART00000007744.5	slc30a1a	0.127917	UP	4	5.0hpf 5.5hpf 6.0hpf	4.0hpf 4.5hpf 5.0hpf 5.5hpf 6.0hpf	.	s,p<w	B
ENSDART00000007913.12	psmc3	0.0837757	UP	4	.	.	.	unchanged	H
ENSDART00000007997.8	acaa1	0.12407	UP	3.5	.	2.5hpf 3.0hpf 3.5hpf 4.0hpf 4.5hpf 5.0hpf 5.5hpf	.	p<w	E
ENSDART00000008047.10	wdr24	0.120861	UP	4	.	.	.	unchanged	H
ENSDART00000008115.7	hsd3b2	0.139868	UP	3.5	4.5hpf 6.0hpf	3.5hpf 4.0hpf 4.5hpf 5.0hpf 5.5hpf 6.0hpf	4.0hpf 4.5hpf 5.0hpf 5.5hpf 6.0hpf	s,p,d<w	A
ENSDART00000008224.5	aurka	0.0853905	UP	4.5	.	.	.	unchanged	H
ENSDART00000008268.9	cyp7b1	0.0345167	UP	5	.	5.5hpf 6.0hpf	5.5hpf 6.0hpf	p,d<w	F
ENSDART00000008365.9	ncbp2	0.0679321	UP	4	.	.	.	unchanged	H
ENSDART00000008402.9	sart3	0.117188	UP	4	.	.	.	unchanged	H
ENSDART00000008454.8	skp1	0.0900726	UP	3.5	.	.	.	unchanged	H
ENSDART00000008468.10	msx1b	0.0500432	UP	5	5.5hpf 6.0hpf	.	.	s<w	C
ENSDART00000008535.10	u2af2a	0.149385	UP	3.5	.	.	.	unchanged	H
ENSDART00000008584.5	gdi2	0.0913826	UP	3.5	5.0hpf	.	.	s<w	C
ENSDART00000008590.5	itpk1a	0.107009	UP	3.5	4.0hpf 4.5hpf 5.0hpf 5.5hpf 6.0hpf	4.0hpf 4.5hpf 5.5hpf	4.0hpf 4.5hpf 5.0hpf 5.5hpf 6.0hpf	s,p,d<w	A
ENSDART00000008785.9	anp32a	0.0802738	UP	4	4.0hpf 4.5hpf 5.0hpf 5.5hpf 6.0hpf	4.5hpf	4.5hpf 5.0hpf	s,p,d<w	A
ENSDART00000008854.5	wsb1	0.133353	UP	4	5.0hpf 5.5hpf 6.0hpf	.	.	s<w	C
ENSDART00000008906.5	znf503	0.135857	UP	4.5	.	.	.	unchanged	H
ENSDART00000008959.7	nelfcd	0.0718267	UP	3.5	.	.	.	unchanged	H
ENSDART00000009126.10	kras	0.117917	UP	4	.	.	.	unchanged	H
ENSDART00000009164.8	esco2	0.103258	UP	3.5	.	.	.	unchanged	H
ENSDART00000009178.9	impdh2	0.124368	UP	3	.	.	.	unchanged	H
ENSDART00000009182.5	aqp3a	0.132408	UP	4	5.0hpf 5.5hpf 6.0hpf	3.5hpf 4.0hpf 4.5hpf 5.0hpf 5.5hpf 6.0hpf	4.0hpf 4.5hpf 5.0hpf 5.5hpf 6.0hpf	s,p,d<w	A
ENSDART00000009184.6	hdac8	0.141194	UP	3.5	4.0hpf 4.5hpf 5.0hpf 5.5hpf	4.0hpf 4.5hpf	2.5hpf 3.5hpf 4.0hpf 4.5hpf 5.0hpf 5.5hpf 6.0hpf	s,p,d<w	A
ENSDART00000009194.8	aimp2	0.148892	UP	3	.	.	.	unchanged	H
ENSDART00000009256.9	brd9	0.0821877	UP	5	.	.	.	unchanged	H
ENSDART00000009277.8	tuba1a	0.114529	UP	4.5	.	.	.	unchanged	H
ENSDART00000009386.11	gpatch1	0.114822	UP	4	.	.	.	unchanged	H
ENSDART00000009411.8	bud31	0.0928323	UP	4	.	.	.	unchanged	H
ENSDART00000009500.8	aif1l	0.149009	UP	3.5	.	.	.	unchanged	H
ENSDART00000009507.9	castor2	0.0906163	UP	4.5	.	4.5hpf 5.0hpf 5.5hpf 6.0hpf	.	p<w	E
ENSDART00000009549.7	rhag	0.10947	UP	4.5	5.0hpf	2.5hpf 3.5hpf 4.0hpf 4.5hpf 5.0hpf	.	s,p<w	B
ENSDART00000009609.10	eif5a	0.117835	UP	4	5.5hpf 6.0hpf	.	.	s<w	C
ENSDART00000009642.7	igf2a	0.113361	UP	3.5	3.5hpf 4.0hpf 4.5hpf	3.5hpf 4.0hpf 4.5hpf 5.0hpf	3.0hpf 3.5hpf 4.0hpf 4.5hpf 5.0hpf 5.5hpf 6.0hpf	s,p,d<w	A
ENSDART00000009687.8	zgc:56095	0.14049	UP	3.5	.	.	.	unchanged	H
ENSDART00000009740.7	smad7	0.107578	UP	3.5	3.5hpf	3.5hpf 4.0hpf	.	s,p<w	B
ENSDART00000009788.7	ddx19	0.110379	UP	3.5	.	.	.	unchanged	H
ENSDART00000009790.9	cx43.4	0.0957584	UP	4	4.5hpf 5.0hpf 5.5hpf 6.0hpf	4.0hpf 4.5hpf 5.0hpf 5.5hpf 6.0hpf	.	s,p<w	B
ENSDART00000009838.7	gpat4	0.109351	UP	4	5.0hpf 5.5hpf 6.0hpf	5.0hpf 5.5hpf 6.0hpf	4.5hpf 5.0hpf 5.5hpf	s,p,d<w	A
ENSDART00000009889.7	zgc:110540	0.149081	UP	4	6.0hpf	.	.	s<w	C
ENSDART00000010019.7	upf3b	0.146986	UP	3	.	.	.	unchanged	H
ENSDART00000010028.10	ptgs2b	0.0474483	UP	4.5	4.5hpf 5.0hpf 5.5hpf 6.0hpf	4.5hpf 5.0hpf 5.5hpf 6.0hpf	5.0hpf 5.5hpf 6.0hpf	s,p,d<w	A
ENSDART00000010041.8	dhfr	0.0703475	UP	4	.	4.5hpf	.	p<w	E
ENSDART00000010046.8	rhpn2	0.144207	UP	4	5.5hpf 6.0hpf	5.0hpf 5.5hpf 6.0hpf	5.0hpf 5.5hpf 6.0hpf	s,p,d<w	A
ENSDART00000010081.9	etfb	0.139482	UP	3.5	.	.	.	unchanged	H
ENSDART00000010104.6	crtap	0.141277	UP	4.5	5.0hpf 5.5hpf 6.0hpf	.	.	s<w	C
ENSDART00000010124.10	slc7a8a	0.137913	UP	4	3.5hpf 4.0hpf 4.5hpf 5.0hpf 5.5hpf 6.0hpf	4.0hpf 4.5hpf	4.0hpf	s,p,d<w	A
ENSDART00000010129.7	pdf	0.14337	UP	3.5	5.0hpf 5.5hpf 6.0hpf	5.0hpf	.	s,p<w	B
ENSDART00000010211.7	paip2b	0.147196	UP	3.5	.	.	.	unchanged	H
ENSDART00000010256.6	eif3m	0.0755846	UP	4	.	.	.	unchanged	H
ENSDART00000010257.9	miga1	0.0203196	UP	5	6.0hpf	.	.	s<w	C
ENSDART00000010261.9	pno1	0.0861985	UP	4	.	.	.	unchanged	H
ENSDART00000010270.6	mfsd4ab	0.088438	UP	4.5	6.0hpf	4.5hpf 5.0hpf 5.5hpf 6.0hpf	4.5hpf 5.0hpf 5.5hpf 6.0hpf	s,p,d<w	A
ENSDART00000010395.9	uqcrc2a	0.126771	UP	3.5	.	.	.	unchanged	H
ENSDART00000010420.9	actr1	0.0690952	UP	2.5	.	.	.	unchanged	H
ENSDART00000010449.8	ugp2a	0.14331	UP	3.5	3.5hpf 5.0hpf 5.5hpf	.	.	s<w	C
ENSDART00000010477.8	hsp70.3	0.13759	UP	4.5	.	.	5.0hpf	d<w	G
ENSDART00000010569.6	g6pc3	0.092038	UP	3.5	.	2.5hpf 3.0hpf 3.5hpf 4.0hpf 4.5hpf 5.0hpf 5.5hpf 6.0hpf	.	p<w	E
ENSDART00000010580.9	si:ch211-195b13.1	0.13245	UP	3.5	.	.	.	unchanged	H
ENSDART00000010699.6	sf3a2	0.145204	UP	3.5	4.5hpf 5.0hpf	.	.	s<w	C
ENSDART00000010774.7	zic2a	0.135972	UP	4	3.5hpf 4.0hpf 5.0hpf 5.5hpf 6.0hpf	2.5hpf 3.5hpf 4.0hpf 4.5hpf 5.0hpf 5.5hpf	.	s,p<w	B
ENSDART00000010777.7	ldhba	0.105638	UP	3.5	.	.	.	unchanged	H
ENSDART00000010792.10	ptdss1a	0.115475	UP	3.5	5.0hpf	.	.	s<w	C
ENSDART00000010813.9	foxa3	0.148724	UP	3.5	3.0hpf 3.5hpf 4.0hpf 4.5hpf 5.0hpf	3.5hpf 4.0hpf 4.5hpf 5.0hpf	.	s,p<w	B
ENSDART00000010862.7	mrpl24	0.143415	UP	4	5.0hpf 5.5hpf 6.0hpf	.	.	s<w	C
ENSDART00000010997.8	tpm3	0.0693862	UP	4	.	5.0hpf	.	p<w	E
ENSDART00000011201.7	copz1	0.131201	UP	3.5	.	.	.	unchanged	H
ENSDART00000011251.10	rpl3	0.090026	UP	4	4.5hpf	.	.	s<w	C
ENSDART00000011303.9	ywhae2	0.146789	UP	4	5.0hpf 5.5hpf 6.0hpf	.	.	s<w	C
ENSDART00000011305.7	dpp3	0.140061	UP	3	.	.	.	unchanged	H
ENSDART00000011320.6	nfatc2ip	0.0636684	UP	5	.	.	.	unchanged	H
ENSDART00000011337.8	surf1	0.136047	UP	4	5.5hpf 6.0hpf	.	.	s<w	C
ENSDART00000011362.9	arrdc2	0.12247	UP	3.5	.	.	.	unchanged	H
ENSDART00000011398.11	si:ch73-335l21.1	0.0969225	UP	3.5	4.5hpf 5.0hpf 5.5hpf	5.0hpf 5.5hpf 6.0hpf	4.5hpf 5.0hpf 5.5hpf 6.0hpf	s,p,d<w	A
ENSDART00000011399.5	efnb1	0.123567	UP	4.5	5.5hpf 6.0hpf	5.5hpf 6.0hpf	5.5hpf 6.0hpf	s,p,d<w	A
ENSDART00000011447.9	sae1	0.0752698	UP	4	5.0hpf 5.5hpf 6.0hpf	.	.	s<w	C
ENSDART00000011520.8	noto	0.0290852	UP	3.5	2.5hpf 3.0hpf 3.5hpf 4.0hpf 4.5hpf	3.0hpf 3.5hpf 4.0hpf 4.5hpf	.	s,p<w	B
ENSDART00000011568.9	syngr3a	0.0871082	UP	4.5	6.0hpf	.	.	s<w	C
ENSDART00000011627.8	irx7	0.0966419	UP	5.5	2.5hpf 3.0hpf 6.0hpf	2.5hpf 3.0hpf 3.5hpf 5.5hpf 6.0hpf	2.5hpf 3.0hpf 5.5hpf 6.0hpf	s,p,d<w	A
ENSDART00000011663.9	snrpb	0.0951039	UP	4	5.0hpf 5.5hpf 6.0hpf	.	.	s<w	C
ENSDART00000011691.8	baxa	0.120433	UP	3.5	.	.	.	unchanged	H
ENSDART00000011780.5	xab2	0.0757204	UP	3.5	.	.	.	unchanged	H
ENSDART00000011863.10	hdlbpa	0.0981902	UP	3.5	5.0hpf	.	.	s<w	C
ENSDART00000011910.7	arglu1a	0.121411	UP	4.5	.	.	.	unchanged	H
ENSDART00000011919.10	ss18	0.0774143	UP	4	5.0hpf	.	.	s<w	C
ENSDART00000011931.10	ruvbl1	0.113203	UP	5	.	.	.	unchanged	H
ENSDART00000011970.7	zgc:66479	0.139682	UP	3.5	.	.	.	unchanged	H
ENSDART00000012050.9	apoa1a	0.0987682	UP	5	5.0hpf 5.5hpf 6.0hpf	6.0hpf	.	s,p<w	B
ENSDART00000012091.9	rrm1	0.132842	UP	4	.	.	.	unchanged	H
ENSDART00000012167.8	ndufs5	0.0753664	UP	5	.	.	.	unchanged	H
ENSDART00000012194.9	gata5	0.057394	UP	4	3.5hpf 4.5hpf 5.0hpf 5.5hpf 6.0hpf	3.5hpf 4.0hpf 4.5hpf 5.0hpf	4.5hpf 5.0hpf	s,p,d<w	A
ENSDART00000012212.7	commd2	0.101006	UP	4	.	.	.	unchanged	H
ENSDART00000012234.8	syap1	0.103487	UP	4	.	.	.	unchanged	H
ENSDART00000012352.10	cbx3a	0.103575	UP	4	.	.	.	unchanged	H
ENSDART00000012396.9	ik	0.0688339	UP	4	5.0hpf 5.5hpf 6.0hpf	.	.	s<w	C
ENSDART00000012438.10	hspa9	0.0969131	UP	4	.	.	.	unchanged	H
ENSDART00000012450.11	dvl2	0.121627	UP	3.5	.	.	.	unchanged	H
ENSDART00000012478.9	mmadhc	0.0501362	UP	4.5	.	.	.	unchanged	H
ENSDART00000012581.8	pfas	0.115923	UP	4	.	2.5hpf 3.0hpf 3.5hpf 4.0hpf 4.5hpf 5.0hpf	.	p<w	E
ENSDART00000012630.9	prmt1	0.139854	UP	4	.	.	.	unchanged	H
ENSDART00000012644.7	krt4	0.132966	UP	4	3.5hpf 4.0hpf 4.5hpf 5.0hpf 5.5hpf 6.0hpf	4.0hpf 4.5hpf 5.0hpf	3.5hpf 4.0hpf 4.5hpf 5.0hpf 5.5hpf 6.0hpf	s,p,d<w	A
ENSDART00000012670.7	pnn	0.0629685	UP	4	.	.	.	unchanged	H
ENSDART00000012686.9	dnase1l4.1	0.052353	UP	4.5	4.0hpf 4.5hpf 5.0hpf 5.5hpf 6.0hpf	3.5hpf 4.0hpf 4.5hpf 5.0hpf 5.5hpf 6.0hpf	4.0hpf 4.5hpf 5.0hpf 5.5hpf 6.0hpf	s,p,d<w	A
ENSDART00000012759.7	yipf3	0.139418	UP	3.5	5.0hpf 5.5hpf	.	.	s<w	C
ENSDART00000012855.7	sart1	0.0538335	UP	4	5.0hpf	.	.	s<w	C
ENSDART00000012888.7	atp5l	0.0832536	UP	4.5	.	.	.	unchanged	H
ENSDART00000012919.10	ift57	0.118721	UP	4	5.5hpf 6.0hpf	.	.	s<w	C
ENSDART00000012938.7	phgdh	0.116086	UP	3	.	.	.	unchanged	H
ENSDART00000013007.6	degs1	0.0974719	UP	4.5	5.0hpf 5.5hpf 6.0hpf	.	5.5hpf	s,d<w	D
ENSDART00000013011.7	vdac2	0.0866685	UP	4	.	.	.	unchanged	H
ENSDART00000013033.10	etv4	0.0952005	UP	4	4.5hpf 5.0hpf 5.5hpf 6.0hpf	4.5hpf 5.0hpf 5.5hpf 6.0hpf	4.5hpf 5.0hpf 5.5hpf 6.0hpf	s,p,d<w	A
ENSDART00000013066.8	ercc3	0.113209	UP	4	.	2.5hpf 4.5hpf 5.0hpf	.	p<w	E
ENSDART00000013203.9	cse1l	0.0750159	UP	4.5	6.0hpf	.	.	s<w	C
ENSDART00000013217.9	snrpd1	0.125136	UP	4	.	.	.	unchanged	H
ENSDART00000013264.7	arglu1b	0.0317114	UP	5	.	.	.	unchanged	H
ENSDART00000013343.8	b4galt6	0.138977	UP	3.5	.	.	.	unchanged	H
ENSDART00000013360.6	ppp1r3cb	0.14539	UP	4	4.5hpf 5.0hpf 5.5hpf 6.0hpf	.	.	s<w	C
ENSDART00000013376.9	cant1a	0.142054	UP	4	.	.	.	unchanged	H
ENSDART00000013465.7	tbx6	0.000781255	UP	5.5	.	.	.	unchanged	H
ENSDART00000013540.9	si:ch73-141c7.1	0.147531	UP	4	6.0hpf	6.0hpf	6.0hpf	s,p,d<w	A
ENSDART00000013575.7	bzw1a	0.122091	UP	3.5	.	.	.	unchanged	H
ENSDART00000013590.9	wnt11	0.136085	UP	3.5	5.0hpf 5.5hpf	.	.	s<w	C
ENSDART00000013604.8	lemd3	0.0910174	UP	4	.	.	.	unchanged	H
ENSDART00000013743.9	gorasp2	0.140607	UP	5	.	.	.	unchanged	H
ENSDART00000013781.9	mcm6	0.115025	UP	4	3.5hpf 5.0hpf 5.5hpf 6.0hpf	.	4.5hpf 5.0hpf 5.5hpf 6.0hpf	s,d<w	D
ENSDART00000013814.8	ammecr1	0.0650463	UP	4	5.0hpf 6.0hpf	.	.	s<w	C
ENSDART00000013870.6	UBL4A	0.0788976	UP	4.5	.	.	.	unchanged	H
ENSDART00000013933.8	si:dkey-42i9.4	0.0840972	UP	3.5	.	.	.	unchanged	H
ENSDART00000014021.8	slc25a39	0.0224697	UP	4.5	.	.	.	unchanged	H
ENSDART00000014028.6	ppm1db	0.147387	UP	4.5	.	.	.	unchanged	H
ENSDART00000014149.11	fat2	0.116981	UP	4.5	2.5hpf 3.0hpf 4.0hpf 4.5hpf 5.0hpf 5.5hpf 6.0hpf	5.0hpf 5.5hpf 6.0hpf	5.0hpf 5.5hpf 6.0hpf	s,p,d<w	A
ENSDART00000014152.7	aar2	0.109751	UP	4.5	5.5hpf 6.0hpf	.	.	s<w	C
ENSDART00000014168.6	zfp36l1b	0.126132	UP	4.5	6.0hpf	.	.	s<w	C
ENSDART00000014176.6	msx3	0.0925382	UP	5	6.0hpf	.	.	s<w	C
ENSDART00000014183.8	colgalt2	0.123369	UP	5	6.0hpf	5.5hpf 6.0hpf	5.5hpf 6.0hpf	s,p,d<w	A
ENSDART00000014188.7	ube2na	0.0770663	UP	4	.	.	.	unchanged	H
ENSDART00000014232.8	znf330	0.13985	UP	4.5	2.5hpf	.	.	unchanged	H
ENSDART00000014296.7	foxa2	0.140544	UP	4	4.5hpf 5.0hpf 6.0hpf	4.0hpf 4.5hpf 5.0hpf 6.0hpf	4.5hpf	s,p,d<w	A
ENSDART00000014379.8	uqcrc2b	0.0870436	UP	4	.	.	.	unchanged	H
ENSDART00000014568.7	urod	0.0781511	UP	4	.	.	.	unchanged	H
ENSDART00000014660.8	ormdl1	0.0915207	UP	4	.	.	.	unchanged	H
ENSDART00000014727.8	ddx39aa	0.0844569	UP	4	.	.	.	unchanged	H
ENSDART00000014915.8	asb6	0.0681891	UP	4	5.0hpf 6.0hpf	.	.	s<w	C
ENSDART00000014916.8	klf3	0.0426988	UP	4	4.5hpf 5.0hpf 5.5hpf	.	4.5hpf 5.0hpf 5.5hpf	s,d<w	D
ENSDART00000014956.8	polr3glb	0.13273	UP	4	5.0hpf 5.5hpf 6.0hpf	.	.	s<w	C
ENSDART00000015076.8	zgc:103692	0.0522204	UP	4.5	5.5hpf 6.0hpf	.	.	s<w	C
ENSDART00000015134.7	twf1b	0.102072	UP	3.5	.	.	.	unchanged	H
ENSDART00000015136.10	mogat3b	0.144208	UP	4.5	5.5hpf 6.0hpf	.	.	s<w	C
ENSDART00000015139.8	dcaf13	0.0762745	UP	3.5	.	.	.	unchanged	H
ENSDART00000015170.8	mtdhb	0.0953925	UP	4	.	.	.	unchanged	H
ENSDART00000015190.8	ptrhd1	0.0600372	UP	4.5	.	.	.	unchanged	H
ENSDART00000015193.7	chmp4bb	0.0735962	UP	4	.	.	.	unchanged	H
ENSDART00000015214.9	pptc7a	0.122249	UP	4	.	.	.	unchanged	H
ENSDART00000015224.9	gadd45gb.1	0.0187269	UP	5	3.0hpf 3.5hpf 5.5hpf 6.0hpf	3.0hpf 5.0hpf 5.5hpf 6.0hpf	3.0hpf 3.5hpf 5.5hpf 6.0hpf	s,p,d<w	A
ENSDART00000015251.9	mttp	0.0390551	UP	4.5	4.0hpf 4.5hpf 5.0hpf 5.5hpf 6.0hpf	.	.	s<w	C
ENSDART00000015302.7	tomm40	0.0935157	UP	4	.	.	.	unchanged	H
ENSDART00000015393.8	b9d1	0.120183	UP	4.5	.	.	.	unchanged	H
ENSDART00000015401.7	ercc6l	0.0655917	UP	4	.	.	.	unchanged	H
ENSDART00000015418.7	irf2bpl	0.124557	UP	3.5	2.5hpf 3.0hpf 3.5hpf 4.0hpf	4.5hpf 5.0hpf 5.5hpf 6.0hpf	.	s,p<w	B
ENSDART00000015479.7	psma8	0.102343	UP	4	.	.	.	unchanged	H
ENSDART00000015554.8	ubiad1	0.124269	UP	4	.	.	.	unchanged	H
ENSDART00000015628.9	klhl24b	0.0850398	UP	5	.	.	.	unchanged	H
ENSDART00000015636.9	hnrnph1l	0.0750171	UP	4	5.0hpf 5.5hpf 6.0hpf	.	.	s<w	C
ENSDART00000015682.6	ndufs3	0.110619	UP	5	.	.	.	unchanged	H
ENSDART00000015694.7	rab5ab	0.133775	UP	3.5	.	.	.	unchanged	H
ENSDART00000015755.8	rasl11b	0.124692	UP	4.5	5.5hpf 6.0hpf	.	.	s<w	C
ENSDART00000015773.10	ldb1a	0.100286	UP	4	5.0hpf 5.5hpf 6.0hpf	.	.	s<w	C
ENSDART00000015777.8	abce1	0.112658	UP	4	.	.	.	unchanged	H
ENSDART00000015891.10	fzr1a	0.102786	UP	4	.	.	.	unchanged	H
ENSDART00000015940.7	edf1	0.0719251	UP	4	5.0hpf 5.5hpf 6.0hpf	.	.	s<w	C
ENSDART00000015956.7	efna1b	0.0854391	UP	3.5	2.5hpf 3.0hpf 3.5hpf 4.0hpf 4.5hpf 5.0hpf 5.5hpf 6.0hpf	2.5hpf 3.0hpf 3.5hpf 4.0hpf 4.5hpf 5.0hpf 5.5hpf	4.0hpf 4.5hpf 5.0hpf 5.5hpf	s,p,d<w	A
ENSDART00000015979.6	farsb	0.126251	UP	3.5	.	.	.	unchanged	H
ENSDART00000016002.11	tspan7	0.121681	UP	4	5.0hpf 5.5hpf 6.0hpf	.	.	s<w	C
ENSDART00000016096.9	dnajc11a	0.109143	UP	3.5	.	.	.	unchanged	H
ENSDART00000016112.11	capns1b	0.0603375	UP	4	.	.	.	unchanged	H
ENSDART00000016139.7	lancl1	0.119248	UP	3.5	.	3.0hpf 3.5hpf 4.0hpf 4.5hpf 5.0hpf 6.0hpf	.	p<w	E
ENSDART00000016214.9	msna	0.0725288	UP	4	.	4.0hpf 5.0hpf	.	p<w	E
ENSDART00000016230.11	plxna4	0.141657	UP	4	.	.	.	unchanged	H
ENSDART00000016307.6	her1	0.122136	UP	4.5	5.0hpf 5.5hpf 6.0hpf	5.0hpf 5.5hpf 6.0hpf	5.0hpf 5.5hpf 6.0hpf	s,p,d<w	A
ENSDART00000016369.8	wls	0.145178	UP	3.5	.	.	.	unchanged	H
ENSDART00000016407.7	arf2a	0.080674	UP	4	5.0hpf 5.5hpf 6.0hpf	.	.	s<w	C
ENSDART00000016417.9	atp5mc3a	0.148105	UP	4.5	.	.	.	unchanged	H
ENSDART00000016422.8	mknk2b	0.146099	UP	4	.	.	.	unchanged	H
ENSDART00000016464.5	dcps	0.0744408	UP	4	.	.	.	unchanged	H
ENSDART00000016472.9	bmp7a	0.0771128	UP	4	3.5hpf 4.0hpf 4.5hpf 5.0hpf 5.5hpf	.	3.5hpf 4.0hpf 4.5hpf 5.0hpf 5.5hpf 6.0hpf	s,d<w	D
ENSDART00000016502.8	dlat	0.0943555	UP	3.5	.	.	.	unchanged	H
ENSDART00000016616.8	arl5c	0.0573535	UP	4	4.0hpf 4.5hpf 5.0hpf 5.5hpf 6.0hpf	5.0hpf 5.5hpf 6.0hpf	4.0hpf 4.5hpf 5.0hpf 5.5hpf 6.0hpf	s,p,d<w	A
ENSDART00000016635.6	bccip	0.124854	UP	4	5.0hpf 5.5hpf 6.0hpf	.	.	s<w	C
ENSDART00000016658.7	chpt1	0.134393	UP	4.5	5.0hpf 5.5hpf 6.0hpf	.	.	s<w	C
ENSDART00000016696.8	rhocb	0.120377	UP	3.5	2.5hpf 3.0hpf 3.5hpf 4.0hpf 4.5hpf 5.0hpf 5.5hpf 6.0hpf	.	.	s<w	C
ENSDART00000016709.6	ift22	0.102806	UP	4	5.0hpf 5.5hpf	.	.	s<w	C
ENSDART00000016728.9	aga	0.0959619	UP	4	.	.	.	unchanged	H
ENSDART00000016758.8	ftr82	0.112937	UP	3.5	3.5hpf 4.0hpf 4.5hpf 5.0hpf	2.5hpf 3.0hpf 3.5hpf	3.5hpf	s,p,d<w	A
ENSDART00000016791.11	eif3c	0.0920233	UP	4	.	.	.	unchanged	H
ENSDART00000016808.9	aldh2.1	0.128106	UP	3.5	5.0hpf 5.5hpf 6.0hpf	2.5hpf 3.0hpf 3.5hpf 4.0hpf 4.5hpf 5.0hpf 5.5hpf 6.0hpf	4.0hpf	s,p,d<w	A
ENSDART00000016860.8	ppp2r1bb	0.12919	UP	3.5	.	.	.	unchanged	H
ENSDART00000016891.6	hsd17b10	0.0528969	UP	4	.	.	.	unchanged	H
ENSDART00000016946.10	glud1a	0.0776479	UP	3.5	.	5.0hpf	.	p<w	E
ENSDART00000016976.8	nucks1b	0.11667	UP	4	5.0hpf 5.5hpf 6.0hpf	2.5hpf 3.0hpf 3.5hpf 4.0hpf	.	s,p<w	B
ENSDART00000017034.8	rnf2	0.0824159	UP	3.5	.	.	.	unchanged	H
ENSDART00000017144.7	bag1	0.0995708	UP	3	.	.	.	unchanged	H
ENSDART00000017176.10	dkc1	0.082058	UP	4	.	.	.	unchanged	H
ENSDART00000017191.7	dlx3b	0.11306	UP	4	4.5hpf 5.0hpf 5.5hpf 6.0hpf	4.5hpf 5.0hpf 5.5hpf 6.0hpf	4.5hpf	s,p,d<w	A
ENSDART00000017230.8	snrpc	0.148555	UP	3.5	5.0hpf 5.5hpf	.	.	s<w	C
ENSDART00000017299.12	tdg.1	0.144634	UP	4	4.5hpf 5.0hpf 5.5hpf 6.0hpf	.	.	s<w	C
ENSDART00000017359.8	sfpq	0.0917526	UP	4	5.0hpf 5.5hpf	.	.	s<w	C
ENSDART00000017402.7	ip6k2b	0.12937	UP	3	3.5hpf 4.0hpf 4.5hpf 5.0hpf 5.5hpf	.	.	s<w	C
ENSDART00000017445.7	prdm1a	0.114845	UP	5	5.5hpf 6.0hpf	6.0hpf	.	s,p<w	B
ENSDART00000017485.7	sf3b6	0.0998235	UP	4	.	.	.	unchanged	H
ENSDART00000017553.11	serinc1	0.0963681	UP	3.5	.	.	.	unchanged	H
ENSDART00000017569.8	tnfb	0.137085	UP	4	4.5hpf 5.0hpf 5.5hpf	.	.	s<w	C
ENSDART00000017668.10	ptbp1a	0.0896907	UP	4	4.5hpf 5.0hpf 5.5hpf	.	.	s<w	C
ENSDART00000017695.6	foxd3	0.141316	UP	3.5	3.0hpf 3.5hpf 4.0hpf 4.5hpf 5.0hpf 5.5hpf 6.0hpf	3.0hpf 3.5hpf 4.0hpf 4.5hpf 5.0hpf 5.5hpf 6.0hpf	3.0hpf 3.5hpf 4.0hpf 4.5hpf 5.0hpf 5.5hpf 6.0hpf	s,p,d<w	A
ENSDART00000017726.8	etnk1	0.122864	UP	4.5	5.0hpf 5.5hpf 6.0hpf	5.5hpf 6.0hpf	5.0hpf 5.5hpf 6.0hpf	s,p,d<w	A
ENSDART00000017728.8	pgd	0.0909812	UP	3.5	.	.	.	unchanged	H
ENSDART00000017770.7	zbtb8os	0.094714	UP	4.5	5.5hpf	4.5hpf	.	s,p<w	B
ENSDART00000017838.10	safb	0.0878465	UP	4	6.0hpf	.	.	s<w	C
ENSDART00000017849.5	her7	0.115947	UP	4.5	5.0hpf 5.5hpf 6.0hpf	5.0hpf 5.5hpf 6.0hpf	5.0hpf 5.5hpf 6.0hpf	s,p,d<w	A
ENSDART00000017941.9	tprb	0.147308	UP	3.5	.	.	.	unchanged	H
ENSDART00000017977.8	acvr1l	0.136257	UP	3.5	.	.	.	unchanged	H
ENSDART00000018071.9	eif3g	0.136443	UP	4	5.5hpf 6.0hpf	.	.	s<w	C
ENSDART00000018131.8	hnrnpa1a	0.0750793	UP	4	5.0hpf 5.5hpf 6.0hpf	.	.	s<w	C
ENSDART00000018155.7	adss	0.0506019	UP	5	5.0hpf 5.5hpf 6.0hpf	5.5hpf 6.0hpf	4.5hpf 5.0hpf 5.5hpf 6.0hpf	s,p,d<w	A
ENSDART00000018228.9	gsk3b	0.0624992	UP	4.5	4.5hpf 5.0hpf 5.5hpf 6.0hpf	5.0hpf 6.0hpf	.	s,p<w	B
ENSDART00000018235.8	crot	0.118498	UP	4	.	2.5hpf 3.0hpf 3.5hpf 4.0hpf 4.5hpf	.	p<w	E
ENSDART00000018253.6	rbm8a	0.0923698	UP	4	5.0hpf 6.0hpf	.	.	s<w	C
ENSDART00000018255.8	ilf2	0.0686186	UP	4	.	.	.	unchanged	H
ENSDART00000018270.7	ncoa5	0.0800186	UP	4	5.5hpf	.	.	s<w	C
ENSDART00000018301.11	itga5	0.0391207	UP	4.5	.	.	.	unchanged	H
ENSDART00000018304.8	mcm3	0.105618	UP	4	3.5hpf 4.5hpf 5.0hpf 5.5hpf 6.0hpf	.	4.5hpf 5.0hpf 5.5hpf 6.0hpf	s,d<w	D
ENSDART00000018351.7	zgc:65851	0.120445	UP	4	4.0hpf 4.5hpf 5.0hpf 5.5hpf 6.0hpf	4.0hpf 4.5hpf 5.0hpf 5.5hpf 6.0hpf	3.0hpf 3.5hpf 4.0hpf 4.5hpf 5.0hpf 5.5hpf 6.0hpf	s,p,d<w	A
ENSDART00000018472.8	chmp2bb	0.097371	UP	3.5	.	.	.	unchanged	H
ENSDART00000018500.9	hif1ab	0.0750811	UP	3.5	.	.	.	unchanged	H
ENSDART00000018514.8	dlc	0.116943	UP	4.5	5.0hpf 5.5hpf 6.0hpf	5.0hpf 5.5hpf	5.0hpf 5.5hpf	s,p,d<w	A
ENSDART00000018515.5	dohh	0.128884	UP	4	.	.	.	unchanged	H
ENSDART00000018523.9	ahcy	0.137709	UP	3	.	.	.	unchanged	H
ENSDART00000018532.7	triap1	0.044223	UP	5	.	2.5hpf	.	unchanged	H
ENSDART00000018553.5	rpa3	0.129744	UP	4	.	.	.	unchanged	H
ENSDART00000018570.5	wars2	0.109623	UP	4.5	.	.	.	unchanged	H
ENSDART00000018580.7	nedd8	0.136542	UP	3.5	.	.	.	unchanged	H
ENSDART00000018625.8	napab	0.145076	UP	3.5	.	.	.	unchanged	H
ENSDART00000018686.5	rrp15	0.124581	UP	4	5.0hpf 5.5hpf 6.0hpf	.	.	s<w	C
ENSDART00000018735.9	dnaja2b	0.111504	UP	3.5	5.0hpf	2.5hpf 3.0hpf 3.5hpf 4.0hpf 4.5hpf 5.0hpf 5.5hpf 6.0hpf	.	s,p<w	B
ENSDART00000018741.9	pcid2	0.0931887	UP	3.5	5.0hpf	.	.	s<w	C
ENSDART00000018752.8	cops3	0.0881681	UP	5	.	.	.	unchanged	H
ENSDART00000018817.6	rnf11a	0.149392	UP	3.5	.	.	.	unchanged	H
ENSDART00000018895.11	srrt	0.142138	UP	3.5	5.0hpf 6.0hpf	3.0hpf 3.5hpf 4.0hpf 4.5hpf 5.0hpf 5.5hpf 6.0hpf	.	s,p<w	B
ENSDART00000018972.8	zgc:92818	0.098495	UP	4	.	4.5hpf 5.0hpf 5.5hpf	5.0hpf 5.5hpf	p,d<w	F
ENSDART00000018981.10	srp72	0.146355	UP	3.5	.	.	.	unchanged	H
ENSDART00000019004.9	arhgdig	0.0985605	UP	4	.	.	.	unchanged	H
ENSDART00000019063.7	pdcd10b	0.0871675	UP	4	5.0hpf 5.5hpf 6.0hpf	.	.	s<w	C
ENSDART00000019149.10	rpl7	0.147647	UP	4	5.0hpf 5.5hpf 6.0hpf	.	.	s<w	C
ENSDART00000019196.7	lft1	0.107257	UP	3.5	5.0hpf	4.5hpf	6.0hpf	s,p,d<w	A
ENSDART00000019202.9	tdrd9	0.0941156	UP	3.5	.	.	.	unchanged	H
ENSDART00000019206.6	ngly1	0.0486752	UP	5	5.5hpf 6.0hpf	5.0hpf 5.5hpf	.	s,p<w	B
ENSDART00000019235.8	atp5f1d	0.0882447	UP	4.5	.	.	.	unchanged	H
ENSDART00000019259.9	dlb	0.137007	UP	4.5	5.0hpf	.	.	s<w	C
ENSDART00000019417.6	dnajb6a	0.0734828	UP	4	5.0hpf	.	.	s<w	C
ENSDART00000019620.10	ddx23	0.0575641	UP	4	5.0hpf	5.0hpf	.	s,p<w	B
ENSDART00000019647.7	psmc2	0.084721	UP	4	.	.	.	unchanged	H
ENSDART00000019743.6	tm9sf2	0.121894	UP	4	5.0hpf 5.5hpf 6.0hpf	.	.	s<w	C
ENSDART00000019750.9	wdr5	0.0667931	UP	3.5	.	.	.	unchanged	H
ENSDART00000019786.9	smc3	0.0947258	UP	4	.	5.0hpf	.	p<w	E
ENSDART00000019828.10	zgc:63587	0.109439	UP	4.5	.	.	.	unchanged	H
ENSDART00000019854.8	dnase1l4.2	0.115458	UP	4	4.5hpf 5.0hpf 5.5hpf 6.0hpf	4.0hpf 4.5hpf 5.0hpf 5.5hpf 6.0hpf	4.5hpf 5.0hpf 5.5hpf 6.0hpf	s,p,d<w	A
ENSDART00000019861.9	mbtps1	0.0976855	UP	4.5	5.5hpf 6.0hpf	.	.	s<w	C
ENSDART00000019957.10	ddx39ab	0.0622423	UP	4	5.0hpf 5.5hpf 6.0hpf	.	.	s<w	C
ENSDART00000019991.9	slc7a6os	0.137121	UP	4	.	.	.	unchanged	H
ENSDART00000020000.6	COX5B	0.0856185	UP	4	6.0hpf	.	.	s<w	C
ENSDART00000020004.6	mtmr2	0.102446	UP	4	.	.	.	unchanged	H
ENSDART00000020033.8	xrcc1	0.1397	UP	4.5	.	.	.	unchanged	H
ENSDART00000020084.10	hsp90ab1	0.113437	UP	4	5.0hpf	.	.	s<w	C
ENSDART00000020168.10	kctd5a	0.130193	UP	4	.	.	.	unchanged	H
ENSDART00000020174.5	dynll2b	0.110793	UP	4	5.0hpf 5.5hpf 6.0hpf	.	.	s<w	C
ENSDART00000020233.9	zdhhc7	0.135659	UP	4	.	.	.	unchanged	H
ENSDART00000020252.7	pdia6	0.0548539	UP	3.5	.	2.5hpf 3.0hpf 3.5hpf 4.0hpf 4.5hpf 5.0hpf 5.5hpf 6.0hpf	.	p<w	E
ENSDART00000020256.7	lgsn	0.146494	UP	4.5	5.5hpf 6.0hpf	5.5hpf 6.0hpf	5.5hpf 6.0hpf	s,p,d<w	A
ENSDART00000020270.7	osr1	0.0896913	UP	4	5.0hpf 5.5hpf 6.0hpf	.	.	s<w	C
ENSDART00000020333.8	rae1	0.140407	UP	3.5	.	.	.	unchanged	H
ENSDART00000020412.8	pkd2	0.143153	UP	4	5.0hpf 5.5hpf	3.0hpf 4.5hpf 5.0hpf	.	s,p<w	B
ENSDART00000020425.9	mcamb	0.0552684	UP	4	5.0hpf 5.5hpf 6.0hpf	2.5hpf 3.0hpf 3.5hpf 4.0hpf 4.5hpf 5.0hpf 5.5hpf 6.0hpf	5.0hpf 5.5hpf 6.0hpf	s,p,d<w	A
ENSDART00000020463.8	zgc:63882	0.144121	UP	4	5.5hpf 6.0hpf	.	.	s<w	C
ENSDART00000020529.9	tcf3a	0.0516696	UP	4.5	.	.	.	unchanged	H
ENSDART00000020654.9	psmd4b	0.135011	UP	4	5.5hpf 6.0hpf	.	.	s<w	C
ENSDART00000020680.9	nup133	0.0588773	UP	4.5	5.5hpf 6.0hpf	.	.	s<w	C
ENSDART00000020741.8	aldoaa	0.116438	UP	4	5.0hpf 5.5hpf 6.0hpf	.	.	s<w	C
ENSDART00000020884.7	lypd6	0.117643	UP	4.5	5.5hpf 6.0hpf	5.5hpf 6.0hpf	.	s,p<w	B
ENSDART00000020908.6	zc4h2	0.0814479	UP	4.5	5.5hpf 6.0hpf	.	.	s<w	C
ENSDART00000021037.10	hspa4a	0.0246523	UP	4.5	.	.	6.0hpf	d<w	G
ENSDART00000021060.5	eaf2	0.107629	UP	4	.	.	.	unchanged	H
ENSDART00000021083.10	calm2a	0.132186	UP	4	.	.	.	unchanged	H
ENSDART00000021139.8	fgfr1op2	0.0861019	UP	3.5	.	.	.	unchanged	H
ENSDART00000021191.6	u2af1	0.0974442	UP	4	5.0hpf	.	.	s<w	C
ENSDART00000021192.7	kcnk6	0.111509	UP	4	.	.	.	unchanged	H
ENSDART00000021266.7	tra2b	0.144927	UP	3.5	5.0hpf 5.5hpf	.	.	s<w	C
ENSDART00000021299.8	nmd3	0.105527	UP	4.5	.	.	.	unchanged	H
ENSDART00000021317.10	ctr9	0.0744557	UP	4	.	.	.	unchanged	H
ENSDART00000021336.7	dnaja1	0.110408	UP	4	.	.	.	unchanged	H
ENSDART00000021491.9	csnk1db	0.111115	UP	4.5	.	.	.	unchanged	H
ENSDART00000021504.9	smcr8b	0.1362	UP	3.5	5.0hpf 5.5hpf	.	6.0hpf	s,d<w	D
ENSDART00000021577.11	phf21ab	0.0632286	UP	4.5	5.0hpf 5.5hpf 6.0hpf	.	.	s<w	C
ENSDART00000021610.10	recql	0.134638	UP	4	5.0hpf 5.5hpf 6.0hpf	.	.	s<w	C
ENSDART00000021664.7	cldnb	0.0763999	UP	4	.	4.0hpf	4.0hpf	p,d<w	F
ENSDART00000021666.10	rtca	0.0895888	UP	4.5	5.0hpf 5.5hpf 6.0hpf	.	.	s<w	C
ENSDART00000021736.8	scocb	0.137418	UP	4	6.0hpf	.	.	s<w	C
ENSDART00000021942.5	eapp	0.092855	UP	3.5	.	.	.	unchanged	H
ENSDART00000021950.10	mthfd1b	0.0939647	UP	3.5	.	5.0hpf	.	p<w	E
ENSDART00000021976.9	nsa2	0.11824	UP	4	5.0hpf 5.5hpf 6.0hpf	.	.	s<w	C
ENSDART00000021997.10	med15	0.137168	UP	5	.	.	.	unchanged	H
ENSDART00000022074.8	dhrs9	0.11781	UP	4	.	.	.	unchanged	H
ENSDART00000022179.9	prkag1	0.118323	UP	4.5	.	.	.	unchanged	H
ENSDART00000022307.10	atic	0.110374	UP	3	.	.	6.0hpf	d<w	G
ENSDART00000022325.8	parp16	0.0745349	UP	4.5	5.0hpf 5.5hpf 6.0hpf	5.0hpf	.	s,p<w	B
ENSDART00000022379.9	nr2f6a	0.0584621	UP	4.5	5.5hpf 6.0hpf	.	.	s<w	C
ENSDART00000022481.9	mccc2	0.0934572	UP	3	.	.	.	unchanged	H
ENSDART00000022498.7	tti1	0.146523	UP	4	5.5hpf 6.0hpf	.	.	s<w	C
ENSDART00000022499.9	psmb3	0.105466	UP	4	4.5hpf 5.0hpf 5.5hpf 6.0hpf	.	.	s<w	C
ENSDART00000022549.10	atp1b3a	0.109445	UP	4.5	3.5hpf 4.0hpf 4.5hpf 5.0hpf 5.5hpf 6.0hpf	3.5hpf 4.0hpf 4.5hpf 5.0hpf 6.0hpf	4.0hpf 4.5hpf 5.0hpf 5.5hpf 6.0hpf	s,p,d<w	A
ENSDART00000022625.10	nrarpb	0.0376754	UP	5	5.0hpf 5.5hpf 6.0hpf	5.0hpf 5.5hpf 6.0hpf	4.0hpf 4.5hpf 5.0hpf 5.5hpf 6.0hpf	s,p,d<w	A
ENSDART00000022668.11	crybg1b	0.131583	UP	4.5	5.0hpf 5.5hpf 6.0hpf	4.5hpf 5.0hpf 5.5hpf 6.0hpf	4.5hpf 5.0hpf 5.5hpf 6.0hpf	s,p,d<w	A
ENSDART00000022685.9	nradd	0.103726	UP	4.5	4.0hpf 4.5hpf 5.0hpf 5.5hpf 6.0hpf	.	.	s<w	C
ENSDART00000022830.9	pygb	0.117815	UP	3.5	.	.	.	unchanged	H
ENSDART00000022840.8	riox2	0.148949	UP	3.5	.	.	.	unchanged	H
ENSDART00000022874.8	psma6a	0.137295	UP	3.5	.	.	.	unchanged	H
ENSDART00000023006.5	fam84a	0.0945084	UP	4	4.5hpf 5.0hpf	5.5hpf	5.0hpf	s,p,d<w	A
ENSDART00000023040.8	hes6	0.109486	UP	4.5	4.0hpf 4.5hpf 5.0hpf 5.5hpf 6.0hpf	4.0hpf 4.5hpf 5.0hpf	4.0hpf 4.5hpf 5.0hpf 5.5hpf 6.0hpf	s,p,d<w	A
ENSDART00000023074.8	mrps18b	0.108092	UP	4	2.5hpf	.	.	unchanged	H
ENSDART00000023094.9	acvr1ba	0.0801633	UP	4	.	5.5hpf	6.0hpf	p,d<w	F
ENSDART00000023101.7	pes	0.124773	UP	4	.	2.5hpf 3.0hpf 3.5hpf 4.0hpf 4.5hpf 5.0hpf 5.5hpf 6.0hpf	.	p<w	E
ENSDART00000023123.8	nup88	0.080451	UP	4.5	.	.	.	unchanged	H
ENSDART00000023156.7	eef1a1l1	0.102141	UP	4	5.0hpf 5.5hpf 6.0hpf	.	.	s<w	C
ENSDART00000023336.9	rps6	0.121768	UP	4	4.5hpf 5.0hpf 5.5hpf 6.0hpf	.	.	s<w	C
ENSDART00000023452.10	dpy19l1l	0.145762	UP	3.5	.	.	.	unchanged	H
ENSDART00000023454.11	adsl	0.103727	UP	4	.	.	.	unchanged	H
ENSDART00000023470.6	pgrmc2	0.146613	UP	3.5	.	.	.	unchanged	H
ENSDART00000023539.8	cyba	0.0849693	UP	5	5.5hpf 6.0hpf	5.5hpf 6.0hpf	5.5hpf 6.0hpf	s,p,d<w	A
ENSDART00000023550.11	hsp90aa1.2	0.117222	UP	4.5	.	.	5.0hpf	d<w	G
ENSDART00000023571.9	u2af2b	0.0720692	UP	4	5.0hpf 5.5hpf	.	.	s<w	C
ENSDART00000023588.8	guca1a	0.117534	UP	4.5	5.0hpf 5.5hpf 6.0hpf	6.0hpf	.	s,p<w	B
ENSDART00000023676.6	bckdk	0.104319	UP	3.5	.	.	.	unchanged	H
ENSDART00000023684.10	cwc22	0.0937713	UP	3	.	.	.	unchanged	H
ENSDART00000023721.8	nudt21	0.0845106	UP	4	.	.	.	unchanged	H
ENSDART00000023779.9	vcp	0.144786	UP	3.5	5.0hpf	.	.	s<w	C
ENSDART00000023796.9	dcxr	0.134531	UP	4	2.5hpf 3.0hpf 3.5hpf 4.0hpf 4.5hpf 5.0hpf 5.5hpf 6.0hpf	4.0hpf 4.5hpf	2.5hpf 3.0hpf 3.5hpf 4.0hpf 4.5hpf 5.0hpf 5.5hpf 6.0hpf	s,p,d<w	A
ENSDART00000023833.6	eif2s3	0.0883668	UP	4	.	.	.	unchanged	H
ENSDART00000023842.8	ppm1da	0.146759	UP	4	.	.	.	unchanged	H
ENSDART00000023859.9	atp6v0ca	0.113269	UP	4	.	.	.	unchanged	H
ENSDART00000023889.9	barx1	0.136181	UP	4	4.5hpf 5.0hpf	.	4.5hpf	s,d<w	D
ENSDART00000023997.8	tbca	0.133855	UP	3.5	.	.	.	unchanged	H
ENSDART00000024082.7	psmb6	0.140767	UP	4	5.0hpf 5.5hpf 6.0hpf	4.0hpf 4.5hpf 5.0hpf 5.5hpf 6.0hpf	.	s,p<w	B
ENSDART00000024084.7	pck2	0.109587	UP	5	5.0hpf 5.5hpf 6.0hpf	6.0hpf	.	s,p<w	B
ENSDART00000024104.7	mycn	0.149845	UP	3	3.5hpf 4.0hpf 4.5hpf	3.5hpf 4.0hpf 4.5hpf 5.0hpf	3.5hpf 4.0hpf 4.5hpf 5.0hpf	s,p,d<w	A
ENSDART00000024137.8	p4ha2	0.0457009	UP	5	5.0hpf 5.5hpf 6.0hpf	4.5hpf 5.0hpf 5.5hpf 6.0hpf	4.5hpf 5.0hpf 5.5hpf 6.0hpf	s,p,d<w	A
ENSDART00000024193.8	rnf19a	0.138921	UP	3.5	4.5hpf 5.0hpf 5.5hpf 6.0hpf	4.5hpf 5.0hpf 5.5hpf 6.0hpf	4.5hpf 5.0hpf 5.5hpf 6.0hpf	s,p,d<w	A
ENSDART00000024194.9	kif11	0.0795033	UP	4.5	.	.	.	unchanged	H
ENSDART00000024199.8	atp5fa1	0.147072	UP	3	.	.	.	unchanged	H
ENSDART00000024208.7	nutf2l	0.0999664	UP	3	.	.	.	unchanged	H
ENSDART00000024224.4	fen1	0.0820869	UP	5	.	.	.	unchanged	H
ENSDART00000024282.9	ewsr1a	0.0666471	UP	4.5	5.0hpf 5.5hpf 6.0hpf	.	.	s<w	C
ENSDART00000024309.10	rb1	0.13351	UP	3.5	.	.	.	unchanged	H
ENSDART00000024312.10	dera	0.138553	UP	3.5	.	.	.	unchanged	H
ENSDART00000024316.9	mcm5	0.082322	UP	4	.	.	6.0hpf	d<w	G
ENSDART00000024330.9	creb3l1	0.0858074	UP	4.5	5.5hpf	5.5hpf 6.0hpf	6.0hpf	s,p,d<w	A
ENSDART00000024354.8	csad	0.131133	UP	4.5	.	.	.	unchanged	H
ENSDART00000024415.9	epas1a	0.138995	UP	4.5	5.0hpf 5.5hpf 6.0hpf	.	5.5hpf	s,d<w	D
ENSDART00000024514.8	chordc1b	0.0808796	UP	4.5	5.5hpf 6.0hpf	.	.	s<w	C
ENSDART00000024555.7	gli2a	0.0646048	UP	5	6.0hpf	6.0hpf	.	s,p<w	B
ENSDART00000024578.8	npepl1	0.149299	UP	4	.	.	.	unchanged	H
ENSDART00000024619.6	gorasp1a	0.116716	UP	3.5	.	.	.	unchanged	H
ENSDART00000024627.11	cdh2	0.099016	UP	4.5	4.5hpf 5.0hpf 5.5hpf 6.0hpf	.	5.0hpf	s,d<w	D
ENSDART00000024662.8	plppr3a	0.0852514	UP	4	5.0hpf 5.5hpf	.	.	s<w	C
ENSDART00000024722.10	ezh2	0.104473	UP	4	5.5hpf	.	.	s<w	C
ENSDART00000024729.9	pabpc1a	0.0862328	UP	4	4.5hpf 5.0hpf 5.5hpf 6.0hpf	.	.	s<w	C
ENSDART00000024750.8	hmgb3b	0.132059	UP	3.5	.	.	.	unchanged	H
ENSDART00000024777.8	c19h1orf109	0.108939	UP	4.5	.	.	.	unchanged	H
ENSDART00000024815.8	fam76b	0.0733057	UP	5	.	.	.	unchanged	H
ENSDART00000024861.11	cpsf1	0.112115	UP	4	.	.	.	unchanged	H
ENSDART00000024935.8	gsk3ab	0.141139	UP	4	.	.	.	unchanged	H
ENSDART00000024967.10	ripk1l	0.106857	UP	4	.	2.5hpf 3.0hpf 3.5hpf 4.0hpf	2.5hpf 3.0hpf 3.5hpf 4.0hpf	p,d<w	F
ENSDART00000025024.7	slc38a5b	0.0482834	UP	5	2.5hpf 3.0hpf 3.5hpf 4.0hpf 4.5hpf 5.0hpf 5.5hpf 6.0hpf	.	.	s<w	C
ENSDART00000025046.7	ppp1caa	0.114713	UP	4	.	.	.	unchanged	H
ENSDART00000025096.10	larp1b	0.14439	UP	4	.	.	.	unchanged	H
ENSDART00000025120.9	ndc1	0.0782371	UP	4	.	.	.	unchanged	H
ENSDART00000025153.7	gata3	0.134878	UP	3	3.0hpf 3.5hpf	3.0hpf	.	s,p<w	B
ENSDART00000025171.9	ythdf1	0.0916631	UP	4	.	.	.	unchanged	H
ENSDART00000025214.9	tsr2	0.131917	UP	3	.	.	.	unchanged	H
ENSDART00000025229.8	adi1	0.131872	UP	3.5	.	.	.	unchanged	H
ENSDART00000025326.7	csnk1da	0.112732	UP	4	.	.	.	unchanged	H
ENSDART00000025423.9	cstf3	0.095047	UP	3.5	.	.	.	unchanged	H
ENSDART00000025428.7	epha2a	0.103173	UP	4	3.5hpf 4.0hpf 4.5hpf 5.0hpf 5.5hpf 6.0hpf	3.5hpf 4.0hpf	3.5hpf 4.0hpf 4.5hpf	s,p,d<w	A
ENSDART00000025583.7	fgf8a	0.125367	UP	3.5	3.5hpf 4.0hpf 4.5hpf 5.0hpf 5.5hpf	4.0hpf 4.5hpf	4.0hpf 4.5hpf 5.0hpf	s,p,d<w	A
ENSDART00000025620.8	ppiaa	0.0979088	UP	4	.	.	.	unchanged	H
ENSDART00000025719.7	ism1	0.104598	UP	4	4.0hpf 4.5hpf 5.0hpf 5.5hpf 6.0hpf	4.0hpf 4.5hpf 5.0hpf	.	s,p<w	B
ENSDART00000025853.7	zfp36l1a	0.0855829	UP	4.5	6.0hpf	.	.	s<w	C
ENSDART00000025940.10	ywhaba	0.130897	UP	3.5	.	.	.	unchanged	H
ENSDART00000026011.9	efnb2a	0.10904	UP	4.5	4.5hpf 5.0hpf 5.5hpf 6.0hpf	4.5hpf 5.0hpf 5.5hpf	3.5hpf 5.0hpf 5.5hpf	s,p,d<w	A
ENSDART00000026120.8	ap3m2	0.110408	UP	4	.	.	.	unchanged	H
ENSDART00000026249.7	gnl3l	0.06079	UP	4.5	5.5hpf 6.0hpf	.	.	s<w	C
ENSDART00000026273.8	cd164	0.097231	UP	3.5	.	.	.	unchanged	H
ENSDART00000026295.9	arrb2b	0.125954	UP	4	6.0hpf	.	5.5hpf 6.0hpf	s,d<w	D
ENSDART00000026303.9	rasd1	0.0720221	UP	5	5.0hpf 5.5hpf 6.0hpf	2.5hpf 5.0hpf 5.5hpf 6.0hpf	.	s,p<w	B
ENSDART00000026313.8	tmx1	0.122526	UP	4.5	.	.	.	unchanged	H
ENSDART00000026314.8	phf8	0.10056	UP	4.5	.	.	.	unchanged	H
ENSDART00000026339.5	gtpbp4	0.139429	UP	4	5.0hpf 5.5hpf 6.0hpf	.	.	s<w	C
ENSDART00000026409.7	cct4	0.11482	UP	4	5.0hpf 5.5hpf 6.0hpf	.	.	s<w	C
ENSDART00000026448.9	evpla	0.138645	UP	4	3.0hpf 4.0hpf 4.5hpf 5.0hpf 5.5hpf 6.0hpf	3.0hpf 4.0hpf 4.5hpf 5.0hpf 5.5hpf 6.0hpf	4.0hpf 4.5hpf 5.0hpf 5.5hpf 6.0hpf	s,p,d<w	A
ENSDART00000026464.8	cfl1l	0.105551	UP	4	.	.	.	unchanged	H
ENSDART00000026509.9	cwf19l1	0.149411	UP	3.5	.	.	.	unchanged	H
ENSDART00000026569.9	gpc4	0.0808126	UP	4	5.0hpf 5.5hpf 6.0hpf	5.5hpf	5.0hpf 5.5hpf	s,p,d<w	A
ENSDART00000026578.8	ube2v2	0.122614	UP	4	5.0hpf 5.5hpf 6.0hpf	.	.	s<w	C
ENSDART00000026712.8	mmp2	0.135708	UP	3.5	.	.	.	unchanged	H
ENSDART00000026726.8	utp25	0.0875701	UP	4.5	5.5hpf	.	.	s<w	C
ENSDART00000026749.9	nipsnap1	0.0411288	UP	5	5.0hpf 5.5hpf 6.0hpf	.	5.5hpf 6.0hpf	s,d<w	D
ENSDART00000026767.9	akt2	0.141301	UP	4	5.5hpf 6.0hpf	.	.	s<w	C
ENSDART00000026814.10	ptp4a1	0.124172	UP	4	4.5hpf 5.0hpf 5.5hpf 6.0hpf	.	.	s<w	C
ENSDART00000026846.7	pin4	0.0719413	UP	5	.	5.5hpf	.	p<w	E
ENSDART00000026866.8	cox4i1	0.117792	UP	4	5.5hpf	.	.	s<w	C
ENSDART00000026963.7	pmpcb	0.134503	UP	4.5	.	.	.	unchanged	H
ENSDART00000027158.10	psmd3	0.140751	UP	3.5	.	.	.	unchanged	H
ENSDART00000027213.8	inaa	0.0778156	UP	4.5	5.0hpf 5.5hpf 6.0hpf	3.0hpf 3.5hpf 4.5hpf	5.5hpf 6.0hpf	s,p,d<w	A
ENSDART00000027217.9	cwc15	0.120238	UP	4	.	.	.	unchanged	H
ENSDART00000027224.6	lmbr1l	0.0846242	UP	3.5	.	.	.	unchanged	H
ENSDART00000027304.8	mapk12b	0.0609197	UP	4	3.5hpf 4.0hpf 4.5hpf 5.0hpf 5.5hpf 6.0hpf	3.5hpf 4.5hpf	4.5hpf 5.5hpf	s,p,d<w	A
ENSDART00000027313.9	ndufv2	0.141663	UP	4	5.0hpf 5.5hpf 6.0hpf	5.0hpf	.	s,p<w	B
ENSDART00000027316.8	cnot3b	0.122392	UP	4	.	.	.	unchanged	H
ENSDART00000027329.8	fth1a	0.133348	UP	3.5	.	.	.	unchanged	H
ENSDART00000027379.11	bicral	0.143611	UP	4	.	.	.	unchanged	H
ENSDART00000027417.10	zgc:171704	0.0690176	UP	3.5	.	4.5hpf 5.0hpf 5.5hpf 6.0hpf	5.0hpf 5.5hpf 6.0hpf	p,d<w	F
ENSDART00000027587.7	ralab	0.10578	UP	3.5	3.5hpf 4.0hpf 4.5hpf 5.0hpf	4.0hpf 4.5hpf 5.0hpf 5.5hpf 6.0hpf	3.5hpf 4.0hpf 4.5hpf 5.0hpf 5.5hpf 6.0hpf	s,p,d<w	A
ENSDART00000027630.6	kdelr2a	0.0822027	UP	4	.	.	.	unchanged	H
ENSDART00000028007.7	supt6h	0.0630524	UP	4	.	.	.	unchanged	H
ENSDART00000028008.9	itm2ba	0.0682599	UP	4	5.0hpf 5.5hpf 6.0hpf	.	.	s<w	C
ENSDART00000028016.8	waslb	0.0938609	UP	4.5	.	.	.	unchanged	H
ENSDART00000028017.7	mad2l1	0.0678467	UP	4.5	.	.	.	unchanged	H
ENSDART00000028048.11	necap1	0.0785131	UP	3.5	.	.	.	unchanged	H
ENSDART00000028085.4	ttc14	0.132663	UP	5.5	2.5hpf 3.0hpf 3.5hpf	.	.	unchanged	H
ENSDART00000028105.9	mfap1	0.126902	UP	3.5	.	.	.	unchanged	H
ENSDART00000028159.8	foxf2a	0.118403	UP	5	5.5hpf 6.0hpf	5.5hpf 6.0hpf	5.5hpf 6.0hpf	s,p,d<w	A
ENSDART00000028171.7	lta4h	0.133099	UP	3	.	.	6.0hpf	d<w	G
ENSDART00000028217.8	srsf3a	0.131534	UP	4	4.5hpf 5.0hpf 5.5hpf 6.0hpf	.	.	s<w	C
ENSDART00000028225.7	mao	0.0967979	UP	4.5	.	.	6.0hpf	d<w	G
ENSDART00000028294.5	zgc:56106	0.131977	UP	3.5	.	4.5hpf	.	p<w	E
ENSDART00000028338.8	scamp5a	0.127219	UP	4	4.0hpf 4.5hpf 5.0hpf 5.5hpf 6.0hpf	4.0hpf 4.5hpf 5.0hpf 5.5hpf 6.0hpf	4.5hpf 5.0hpf 5.5hpf 6.0hpf	s,p,d<w	A
ENSDART00000028617.8	mpc2	0.13682	UP	3.5	.	.	.	unchanged	H
ENSDART00000028623.8	brd8	0.12047	UP	3.5	.	.	.	unchanged	H
ENSDART00000028634.7	cherp	0.0510269	UP	4	.	.	.	unchanged	H
ENSDART00000028673.7	lfng	0.0375189	UP	3	3.0hpf 3.5hpf 4.0hpf 4.5hpf 6.0hpf	2.5hpf 3.0hpf 3.5hpf 4.0hpf 4.5hpf	3.0hpf 3.5hpf 4.0hpf 4.5hpf	s,p,d<w	A
ENSDART00000028887.7	tmem9b	0.124272	UP	5	6.0hpf	.	.	s<w	C
ENSDART00000028960.6	ndufa2	0.119751	UP	4	5.0hpf 5.5hpf 6.0hpf	.	.	s<w	C
ENSDART00000029133.7	snu13b	0.141762	UP	4	.	.	.	unchanged	H
ENSDART00000029252.7	aptx	0.134277	UP	4	.	6.0hpf	.	p<w	E
ENSDART00000029308.8	itgb4	0.0969593	UP	3.5	4.0hpf 4.5hpf 5.0hpf 5.5hpf 6.0hpf	5.0hpf 6.0hpf	4.0hpf 4.5hpf 5.0hpf 5.5hpf 6.0hpf	s,p,d<w	A
ENSDART00000029380.10	bnip4	0.0601678	UP	4	.	.	.	unchanged	H
ENSDART00000029387.8	ppan	0.146407	UP	4.5	.	.	.	unchanged	H
ENSDART00000029492.7	cmtm7	0.0937682	UP	3.5	3.5hpf 4.0hpf 4.5hpf 5.0hpf 5.5hpf 6.0hpf	3.5hpf 4.0hpf 4.5hpf 5.0hpf 5.5hpf 6.0hpf	3.5hpf 4.0hpf 4.5hpf 5.0hpf 5.5hpf 6.0hpf	s,p,d<w	A
ENSDART00000029579.8	ccdc12	0.140082	UP	5	.	.	.	unchanged	H
ENSDART00000029580.6	fth1b	0.0779346	UP	4	.	.	.	unchanged	H
ENSDART00000029719.6	si:ch211-114c12.2	0.0676465	UP	4	5.0hpf 5.5hpf	2.5hpf 3.0hpf 3.5hpf 4.0hpf 4.5hpf 5.0hpf 5.5hpf 6.0hpf	.	s,p<w	B
ENSDART00000029763.8	sap30l	0.0702005	UP	4	.	.	.	unchanged	H
ENSDART00000029874.6	nkx6.1	0.118664	UP	3.5	5.0hpf	5.0hpf 5.5hpf 6.0hpf	5.0hpf 5.5hpf 6.0hpf	s,p,d<w	A
ENSDART00000029939.9	rfx2	0.104462	UP	4	5.0hpf 5.5hpf	.	.	s<w	C
ENSDART00000029946.9	ube2b	0.11051	UP	4	.	.	.	unchanged	H
ENSDART00000030125.5	znhit3	0.135123	UP	5	.	2.5hpf 3.5hpf 4.5hpf 5.0hpf 5.5hpf 6.0hpf	6.0hpf	p,d<w	F
ENSDART00000030205.7	bnip3lb	0.0765526	UP	4	.	.	.	unchanged	H
ENSDART00000030211.9	gmfb	0.128812	UP	3.5	5.0hpf 5.5hpf	.	.	s<w	C
ENSDART00000030215.6	rpl18a	0.115264	UP	4	.	.	.	unchanged	H
ENSDART00000030444.8	tesca	0.122591	UP	4	3.5hpf 4.0hpf 4.5hpf 5.0hpf 5.5hpf 6.0hpf	3.5hpf 4.0hpf 4.5hpf 5.0hpf 5.5hpf 6.0hpf	3.5hpf 4.0hpf 4.5hpf 5.0hpf 5.5hpf	s,p,d<w	A
ENSDART00000030547.8	cdh7a	0.0503389	UP	4.5	5.0hpf 5.5hpf 6.0hpf	.	.	s<w	C
ENSDART00000030683.8	tmpob	0.102085	UP	4	.	.	.	unchanged	H
ENSDART00000030709.6	pnx	0.0760811	UP	4.5	5.0hpf 5.5hpf 6.0hpf	5.0hpf 5.5hpf 6.0hpf	5.0hpf 5.5hpf 6.0hpf	s,p,d<w	A
ENSDART00000030794.6	tmem169a	0.0931807	UP	4.5	.	.	.	unchanged	H
ENSDART00000031028.8	cnot6a	0.112812	UP	4.5	.	.	.	unchanged	H
ENSDART00000031047.7	cd63	0.110628	UP	4	.	.	.	unchanged	H
ENSDART00000031173.8	rps27.1	0.0975409	UP	4.5	4.5hpf 5.0hpf 5.5hpf 6.0hpf	.	.	s<w	C
ENSDART00000031211.7	bicc2	0.0998162	UP	4.5	5.0hpf 5.5hpf 6.0hpf	4.5hpf 5.0hpf 5.5hpf 6.0hpf	5.0hpf 5.5hpf 6.0hpf	s,p,d<w	A
ENSDART00000031304.9	derl1	0.0790503	UP	4	.	.	.	unchanged	H
ENSDART00000031485.7	znf1162	0.118674	UP	5	2.5hpf 3.0hpf 3.5hpf 5.0hpf 5.5hpf 6.0hpf	4.5hpf 5.0hpf 5.5hpf 6.0hpf	2.5hpf 3.0hpf 3.5hpf 4.0hpf 4.5hpf 5.0hpf 5.5hpf 6.0hpf	s,p,d<w	A
ENSDART00000031727.5	vamp8	0.0719721	UP	5	.	2.5hpf 3.0hpf 3.5hpf 4.0hpf 4.5hpf 5.0hpf 5.5hpf 6.0hpf	.	p<w	E
ENSDART00000031976.7	tmem136a	0.0695074	UP	4	5.0hpf 5.5hpf 6.0hpf	.	.	s<w	C
ENSDART00000032141.9	spon2a	0.124551	UP	4.5	4.5hpf 5.0hpf 5.5hpf 6.0hpf	4.5hpf 5.0hpf 5.5hpf 6.0hpf	4.5hpf 5.0hpf 5.5hpf 6.0hpf	s,p,d<w	A
ENSDART00000032151.7	cotl1	0.126622	UP	3.5	5.0hpf	.	.	s<w	C
ENSDART00000032212.8	frk	0.14878	UP	4	4.5hpf 5.0hpf 5.5hpf 6.0hpf	.	5.0hpf	s,d<w	D
ENSDART00000032277.6	ddx51	0.115396	UP	4.5	.	.	.	unchanged	H
ENSDART00000032306.7	ywhae1	0.130392	UP	3.5	.	.	.	unchanged	H
ENSDART00000032341.4	pef1	0.128481	UP	4	4.5hpf 5.0hpf 5.5hpf 6.0hpf	.	5.0hpf 5.5hpf	s,d<w	D
ENSDART00000032460.7	med21	0.112013	UP	4	.	.	.	unchanged	H
ENSDART00000032474.11	pabpc1b	0.129592	UP	4	.	.	.	unchanged	H
ENSDART00000032540.8	usp14	0.111156	UP	3	.	.	.	unchanged	H
ENSDART00000032805.6	gxylt1b	0.100596	UP	4.5	5.5hpf 6.0hpf	.	.	s<w	C
ENSDART00000032827.6	zgc:162964	0.0527914	UP	4	4.5hpf 5.0hpf 5.5hpf 6.0hpf	4.5hpf 5.0hpf	4.5hpf 5.0hpf 5.5hpf	s,p,d<w	A
ENSDART00000032857.7	mapk11	0.108003	UP	4	4.0hpf 4.5hpf 5.0hpf 5.5hpf 6.0hpf	4.5hpf	4.5hpf 5.0hpf 5.5hpf 6.0hpf	s,p,d<w	A
ENSDART00000032880.6	rpa1	0.0694007	UP	4.5	.	.	.	unchanged	H
ENSDART00000032978.10	nsl1	0.144199	UP	4.5	5.5hpf 6.0hpf	.	.	s<w	C
ENSDART00000033188.5	btg1	0.0928816	UP	3.5	.	.	.	unchanged	H
ENSDART00000033316.5	vangl2	0.108966	UP	4	.	.	.	unchanged	H
ENSDART00000033621.7	tm9sf1	0.120074	UP	4	5.0hpf	.	.	s<w	C
ENSDART00000033871.8	ap2s1	0.0751133	UP	4	.	.	.	unchanged	H
ENSDART00000033947.7	chrna2a	0.106649	UP	4	.	.	.	unchanged	H
ENSDART00000033949.4	oser1	0.0453887	UP	5	.	.	.	unchanged	H
ENSDART00000033980.7	lims1	0.148307	UP	4	6.0hpf	4.0hpf 4.5hpf 5.0hpf 5.5hpf 6.0hpf	.	s,p<w	B
ENSDART00000034078.6	psmc4	0.0800297	UP	3.5	.	3.5hpf 4.0hpf 4.5hpf 5.0hpf 5.5hpf	.	p<w	E
ENSDART00000034124.8	rab5aa	0.107717	UP	4.5	.	.	.	unchanged	H
ENSDART00000034218.9	acin1b	0.100096	UP	4	5.0hpf 5.5hpf 6.0hpf	4.5hpf 5.0hpf 5.5hpf 6.0hpf	4.0hpf 4.5hpf 5.0hpf 5.5hpf 6.0hpf	s,p,d<w	A
ENSDART00000034246.6	cdc7	0.101598	UP	4	5.0hpf 5.5hpf	.	.	s<w	C
ENSDART00000034252.7	pnocb	0.139171	UP	4	5.0hpf 5.5hpf 6.0hpf	5.0hpf 5.5hpf 6.0hpf	5.0hpf	s,p,d<w	A
ENSDART00000034441.7	tcp11l2	0.102862	UP	4	5.0hpf 5.5hpf 6.0hpf	.	.	s<w	C
ENSDART00000034456.10	kpna4	0.106801	UP	3.5	.	.	.	unchanged	H
ENSDART00000034523.8	tars	0.148597	UP	4	.	.	.	unchanged	H
ENSDART00000034541.7	gpatch11	0.104831	UP	5	.	.	.	unchanged	H
ENSDART00000034555.7	ddx56	0.0776618	UP	4.5	.	.	.	unchanged	H
ENSDART00000034580.8	calm3a	0.0679541	UP	4	4.5hpf 5.0hpf 5.5hpf	.	.	s<w	C
ENSDART00000034686.7	cops8	0.103143	UP	4	.	.	.	unchanged	H
ENSDART00000034730.8	sec61a1	0.10438	UP	3.5	.	.	.	unchanged	H
ENSDART00000034817.5	rbm28	0.0921442	UP	3.5	.	.	.	unchanged	H
ENSDART00000034829.9	rrp12	0.0912344	UP	4	.	.	.	unchanged	H
ENSDART00000034850.8	dbi	0.135684	UP	4	6.0hpf	.	2.5hpf 3.0hpf 3.5hpf 4.0hpf 4.5hpf 5.0hpf 5.5hpf 6.0hpf	s,d<w	D
ENSDART00000035018.7	ntpcr	0.0765523	UP	4	3.5hpf 4.5hpf 5.0hpf 5.5hpf	.	.	s<w	C
ENSDART00000035152.7	kif26ab	0.0981986	UP	5	2.5hpf 3.0hpf 3.5hpf 4.0hpf 4.5hpf 5.0hpf 5.5hpf 6.0hpf	2.5hpf 3.0hpf 3.5hpf 4.0hpf 4.5hpf 5.0hpf 5.5hpf 6.0hpf	2.5hpf 3.0hpf 3.5hpf 4.0hpf 4.5hpf 5.0hpf 5.5hpf 6.0hpf	s,p,d<w	A
ENSDART00000035235.8	UBB	0.0733559	UP	4	2.5hpf 3.0hpf 3.5hpf 4.0hpf 4.5hpf 5.0hpf 5.5hpf 6.0hpf	2.5hpf 3.0hpf 3.5hpf 4.0hpf 4.5hpf 5.0hpf 5.5hpf 6.0hpf	2.5hpf 3.0hpf 3.5hpf 4.0hpf 4.5hpf 5.0hpf 5.5hpf 6.0hpf	s,p,d<w	A
ENSDART00000035581.8	OTOP1	0.055938	UP	4.5	4.5hpf 5.0hpf 5.5hpf 6.0hpf	3.5hpf 4.0hpf 4.5hpf	.	s,p<w	B
ENSDART00000035676.5	bnip3la	0.10254	UP	4.5	.	.	.	unchanged	H
ENSDART00000035737.8	slc11a2	0.137121	UP	3.5	.	.	.	unchanged	H
ENSDART00000035761.9	ubr5	0.100183	UP	4	.	.	.	unchanged	H
ENSDART00000035762.6	ube2d1b	0.128246	UP	4.5	5.5hpf	.	.	s<w	C
ENSDART00000035905.6	sumo3a	0.0930167	UP	4	.	.	.	unchanged	H
ENSDART00000035939.8	panx1a	0.0584743	UP	4.5	.	.	.	unchanged	H
ENSDART00000035967.8	brd2a	0.137895	UP	3	3.5hpf 4.0hpf 4.5hpf 5.0hpf	.	.	s<w	C
ENSDART00000036147.8	irx5b	0.0615201	UP	4.5	5.0hpf 5.5hpf 6.0hpf	2.5hpf 3.0hpf 3.5hpf 4.0hpf	4.5hpf 5.0hpf 5.5hpf 6.0hpf	s,d<w	D
ENSDART00000036172.5	crkl	0.0637597	UP	5	.	.	.	unchanged	H
ENSDART00000036204.5	cdv3	0.147336	UP	3.5	.	.	.	unchanged	H
ENSDART00000036283.8	trim35-34	0.105459	UP	4	.	.	6.0hpf	d<w	G
ENSDART00000036331.8	atp6v1g1	0.0599238	UP	5	.	.	2.5hpf 3.0hpf 6.0hpf	d<w	G
ENSDART00000036456.6	cycsb	0.103588	UP	4.5	2.5hpf 3.0hpf 3.5hpf 4.0hpf 4.5hpf 5.0hpf 5.5hpf 6.0hpf	.	.	s<w	C
ENSDART00000036513.9	trib3	0.0970052	UP	3.5	.	4.5hpf	.	p<w	E
ENSDART00000036531.6	gnai1	0.0776197	UP	4.5	4.5hpf 5.0hpf 5.5hpf 6.0hpf	.	.	s<w	C
ENSDART00000036631.6	cyr61	0.0926174	UP	3	.	.	.	unchanged	H
ENSDART00000036649.8	sfxn2	0.0719139	UP	3.5	.	.	.	unchanged	H
ENSDART00000036668.6	psmc1a	0.13255	UP	3.5	.	.	.	unchanged	H
ENSDART00000036703.7	pfdn2	0.0642213	UP	4.5	5.0hpf 5.5hpf 6.0hpf	.	.	s<w	C
ENSDART00000036939.7	gadd45ba	0.0596672	UP	4	4.5hpf 5.0hpf	4.0hpf 4.5hpf	4.0hpf 4.5hpf 5.0hpf	s,p,d<w	A
ENSDART00000037140.7	ing3	0.0891956	UP	5	.	.	.	unchanged	H
ENSDART00000037183.6	tmed2	0.0679164	UP	3.5	.	.	.	unchanged	H
ENSDART00000037224.7	cst14a.2	0.130253	UP	4	.	.	.	unchanged	H
ENSDART00000037282.4	ccdc25	0.131565	UP	4	5.0hpf 5.5hpf	.	.	s<w	C
ENSDART00000037501.8	fam50a	0.117941	UP	4	.	5.0hpf	.	p<w	E
ENSDART00000037515.7	msto1	0.112546	UP	4	.	.	.	unchanged	H
ENSDART00000037516.9	znf827	0.0865826	UP	5	6.0hpf	.	.	s<w	C
ENSDART00000037557.6	admp	0.137553	UP	3	3.0hpf 3.5hpf	3.0hpf 3.5hpf 4.0hpf 4.5hpf	3.0hpf 3.5hpf 4.0hpf	s,p,d<w	A
ENSDART00000037691.6	tbx5a	0.0736969	UP	4.5	3.0hpf 3.5hpf	2.5hpf 3.0hpf 3.5hpf	.	unchanged	H
ENSDART00000037698.6	uck2b	0.116908	UP	3.5	.	.	.	unchanged	H
ENSDART00000037846.8	focad	0.148582	UP	3.5	.	.	.	unchanged	H
ENSDART00000037855.8	tnfrsf21	0.0796347	UP	3.5	.	.	.	unchanged	H
ENSDART00000037894.10	namptb	0.0745631	UP	4.5	5.5hpf 6.0hpf	.	.	s<w	C
ENSDART00000037906.6	hirip3	0.147617	UP	5.5	6.0hpf	5.0hpf 5.5hpf 6.0hpf	5.5hpf 6.0hpf	s,p,d<w	A
ENSDART00000037914.6	cox6a1	0.127005	UP	4	.	.	.	unchanged	H
ENSDART00000037973.6	morc2	0.114982	UP	3.5	.	.	.	unchanged	H
ENSDART00000038036.8	ube3d	0.056547	UP	4.5	6.0hpf	.	6.0hpf	s,d<w	D
ENSDART00000038038.6	sem1	0.0986716	UP	4	.	.	.	unchanged	H
ENSDART00000038128.4	mcts1	0.125612	UP	3.5	.	.	.	unchanged	H
ENSDART00000038230.8	snrnp40	0.133142	UP	3.5	.	.	.	unchanged	H
ENSDART00000038294.9	tp53inp1	0.06069	UP	3.5	.	.	.	unchanged	H
ENSDART00000038301.8	gnpda2	0.148122	UP	3.5	.	.	.	unchanged	H
ENSDART00000038315.9	nvl	0.113937	UP	4	.	.	.	unchanged	H
ENSDART00000038330.9	khsrp	0.0545013	UP	4	.	.	.	unchanged	H
ENSDART00000038401.5	cldn23a	0.100652	UP	4	3.5hpf 4.0hpf 4.5hpf 5.0hpf 5.5hpf	4.5hpf	3.5hpf 4.0hpf 4.5hpf 5.0hpf 5.5hpf	s,p,d<w	A
ENSDART00000038495.9	ctnnb1	0.0989917	UP	4	5.0hpf 5.5hpf 6.0hpf	.	.	s<w	C
ENSDART00000038602.7	slc37a2	0.125751	UP	4	.	.	.	unchanged	H
ENSDART00000038648.10	ptbp2b	0.123137	UP	4	.	.	.	unchanged	H
ENSDART00000038780.8	sppl3	0.0282766	UP	4	.	.	.	unchanged	H
ENSDART00000039109.8	leng1	0.0810626	UP	4.5	.	.	.	unchanged	H
ENSDART00000039206.6	rps23	0.12569	UP	4.5	5.5hpf 6.0hpf	.	.	s<w	C
ENSDART00000039235.8	lcp1	0.087644	UP	4.5	4.0hpf 4.5hpf 5.0hpf 5.5hpf 6.0hpf	4.0hpf 4.5hpf 5.0hpf 5.5hpf 6.0hpf	4.0hpf 4.5hpf 5.0hpf 5.5hpf 6.0hpf	s,p,d<w	A
ENSDART00000039265.8	naa40	0.0933858	UP	3.5	.	.	.	unchanged	H
ENSDART00000039267.7	ptgdsb.1	0.079147	UP	4.5	4.5hpf 5.0hpf 5.5hpf 6.0hpf	4.5hpf 5.0hpf 5.5hpf 6.0hpf	4.0hpf 4.5hpf 5.0hpf 5.5hpf 6.0hpf	s,p,d<w	A
ENSDART00000039280.6	fzd7b	0.0911238	UP	4	6.0hpf	.	5.0hpf	s,d<w	D
ENSDART00000039313.7	zgc:162331	0.111557	UP	4	4.5hpf 5.0hpf 5.5hpf 6.0hpf	4.0hpf 4.5hpf 5.0hpf 5.5hpf 6.0hpf	4.5hpf 5.0hpf 5.5hpf 6.0hpf	s,p,d<w	A
ENSDART00000039381.6	cops7a	0.0996669	UP	4	.	.	.	unchanged	H
ENSDART00000039386.6	zgc:66427	0.149317	UP	4	5.5hpf 6.0hpf	.	5.5hpf	s,d<w	D
ENSDART00000039597.6	crabp2b	0.0780645	UP	4.5	3.5hpf 4.0hpf 4.5hpf 5.0hpf 5.5hpf 6.0hpf	3.5hpf 4.0hpf 4.5hpf 5.0hpf 5.5hpf 6.0hpf	3.5hpf 4.0hpf 4.5hpf 5.0hpf 5.5hpf 6.0hpf	s,p,d<w	A
ENSDART00000039822.9	ptbp1b	0.061231	UP	4	4.5hpf 5.0hpf 5.5hpf 6.0hpf	4.5hpf 5.0hpf 5.5hpf	.	s,p<w	B
ENSDART00000039878.6	sap30bp	0.136372	UP	3.5	.	.	.	unchanged	H
ENSDART00000039880.7	tm9sf5	0.104178	UP	4.5	4.5hpf 5.0hpf 5.5hpf 6.0hpf	.	5.0hpf 5.5hpf 6.0hpf	s,d<w	D
ENSDART00000039969.6	slc20a1b	0.146126	UP	4	5.5hpf 6.0hpf	.	6.0hpf	s,d<w	D
ENSDART00000040065.7	casc3	0.0929035	UP	3.5	.	.	.	unchanged	H
ENSDART00000040204.6	tuba8l2	0.0842801	UP	4.5	5.0hpf	2.5hpf 3.0hpf 3.5hpf 4.0hpf 4.5hpf 5.0hpf 5.5hpf 6.0hpf	.	s,p<w	B
ENSDART00000040209.9	ephb3a	0.100267	UP	5	6.0hpf	.	.	s<w	C
ENSDART00000040292.6	cpsf3	0.131427	UP	4	.	.	.	unchanged	H
ENSDART00000040328.4	h2afx	0.146377	UP	3.5	.	3.5hpf 4.0hpf	.	p<w	E
ENSDART00000040405.8	snd1	0.129365	UP	3	.	.	.	unchanged	H
ENSDART00000040645.8	rhoaa	0.13352	UP	4	5.0hpf 5.5hpf 6.0hpf	.	.	s<w	C
ENSDART00000040753.6	nudt1	0.139147	UP	3.5	.	.	.	unchanged	H
ENSDART00000040804.5	praf2	0.117976	UP	4.5	4.5hpf 5.0hpf 5.5hpf 6.0hpf	4.5hpf 5.0hpf 5.5hpf 6.0hpf	.	s,p<w	B
ENSDART00000040810.4	arl4ab	0.0507608	UP	3.5	.	3.5hpf 4.0hpf 4.5hpf	.	p<w	E
ENSDART00000040812.7	nuf2	0.141364	UP	4	6.0hpf	.	.	s<w	C
ENSDART00000041114.5	psmb2	0.147884	UP	3.5	.	4.5hpf 5.5hpf 6.0hpf	.	p<w	E
ENSDART00000041279.6	tubb4b	0.0989447	UP	4	5.0hpf	.	.	s<w	C
ENSDART00000041319.6	slc4a2a	0.0951947	UP	4	.	.	.	unchanged	H
ENSDART00000041349.6	crygn2	0.0954895	UP	4	.	2.5hpf	.	unchanged	H
ENSDART00000041385.5	zgc:163061	0.0981209	UP	3	4.0hpf	.	.	s<w	C
ENSDART00000041397.5	flvcr1	0.10456	UP	4.5	5.0hpf 5.5hpf 6.0hpf	.	.	s<w	C
ENSDART00000041468.8	ap1ar	0.0522084	UP	4.5	.	.	.	unchanged	H
ENSDART00000041549.4	zc3h10	0.0651628	UP	4.5	.	.	.	unchanged	H
ENSDART00000041597.3	arpp19a	0.0684132	UP	4	.	2.5hpf 3.5hpf 4.0hpf 4.5hpf	.	p<w	E
ENSDART00000041627.5	ssb	0.127408	UP	3.5	.	.	.	unchanged	H
ENSDART00000041677.8	serpine2	0.127704	UP	3.5	.	.	.	unchanged	H
ENSDART00000041728.7	cyp26a1	0.103384	UP	4.5	.	.	.	unchanged	H
ENSDART00000041751.7	ercc1	0.146983	UP	4	5.5hpf 6.0hpf	.	.	s<w	C
ENSDART00000041805.6	metrn	0.144835	UP	4	4.5hpf 5.0hpf 5.5hpf 6.0hpf	.	.	s<w	C
ENSDART00000041806.6	acsm3	0.0376994	UP	3.5	3.5hpf 4.0hpf 4.5hpf 5.0hpf 5.5hpf 6.0hpf	3.5hpf 4.0hpf 4.5hpf 5.0hpf 5.5hpf 6.0hpf	3.5hpf 4.0hpf 4.5hpf 5.0hpf 5.5hpf	s,p,d<w	A
ENSDART00000041858.7	mtx2	0.0975978	UP	3.5	.	.	.	unchanged	H
ENSDART00000041895.7	ssu72	0.103242	UP	3.5	5.0hpf	.	.	s<w	C
ENSDART00000041960.7	ywhaz	0.13463	UP	3.5	5.0hpf 5.5hpf 6.0hpf	.	.	s<w	C
ENSDART00000042322.4	map1lc3a	0.0983005	UP	4	4.5hpf	.	.	s<w	C
ENSDART00000042421.9	ppp2ca	0.0757208	UP	3.5	.	.	.	unchanged	H
ENSDART00000042755.7	ampd1	0.0638745	UP	4	.	.	6.0hpf	d<w	G
ENSDART00000042770.8	znf1163	0.113636	UP	3	.	.	.	unchanged	H
ENSDART00000042963.6	chst11	0.134265	UP	4.5	5.5hpf 6.0hpf	5.0hpf 5.5hpf 6.0hpf	.	s,p<w	B
ENSDART00000043002.6	rab1ab	0.148459	UP	4	4.5hpf 5.0hpf 5.5hpf 6.0hpf	.	.	s<w	C
ENSDART00000043298.8	fosab	0.106633	UP	3.5	.	.	.	unchanged	H
ENSDART00000043345.7	rsrp1	0.0756099	UP	4.5	5.0hpf 5.5hpf 6.0hpf	6.0hpf	.	s,p<w	B
ENSDART00000043397.5	ZBTB26	0.110763	UP	4	.	.	.	unchanged	H
ENSDART00000043546.7	mrpl27	0.107061	UP	4	.	.	.	unchanged	H
ENSDART00000043651.7	dnal1	0.101206	UP	5	5.5hpf	2.5hpf 3.0hpf 3.5hpf 4.0hpf 4.5hpf	5.5hpf	s,d<w	D
ENSDART00000043660.8	copg2	0.12155	UP	3	.	.	.	unchanged	H
ENSDART00000043727.8	slc7a3a	0.107235	UP	4	.	.	.	unchanged	H
ENSDART00000043751.5	macrod1	0.106909	UP	3.5	.	.	.	unchanged	H
ENSDART00000043774.6	sde2	0.106162	UP	3.5	.	.	.	unchanged	H
ENSDART00000043843.7	siah1	0.127761	UP	4	5.0hpf 5.5hpf 6.0hpf	4.5hpf	.	s,p<w	B
ENSDART00000043866.7	plk4	0.0972538	UP	4	.	.	.	unchanged	H
ENSDART00000043933.5	ndufb7	0.123207	UP	4	6.0hpf	.	.	s<w	C
ENSDART00000043960.8	agfg1a	0.133203	UP	4	.	.	.	unchanged	H
ENSDART00000044043.7	rbm17	0.0987835	UP	3.5	.	.	.	unchanged	H
ENSDART00000044085.8	capn2l	0.145758	UP	4.5	5.0hpf 5.5hpf 6.0hpf	2.5hpf 3.0hpf 3.5hpf 4.0hpf 4.5hpf 5.0hpf 5.5hpf 6.0hpf	3.5hpf 4.0hpf 4.5hpf 5.0hpf 5.5hpf 6.0hpf	s,p,d<w	A
ENSDART00000044115.6	med6	0.0526326	UP	4	.	.	.	unchanged	H
ENSDART00000044208.6	lmo1	0.0556949	UP	4.5	5.0hpf 5.5hpf 6.0hpf	5.0hpf 5.5hpf 6.0hpf	.	s,p<w	B
ENSDART00000044238.8	fthl27	0.13205	UP	3.5	4.5hpf 5.0hpf 5.5hpf	.	2.5hpf 3.0hpf 3.5hpf 4.0hpf 4.5hpf	s,d<w	D
ENSDART00000044270.11	ttc21b	0.101017	UP	4.5	6.0hpf	.	.	s<w	C
ENSDART00000044331.7	copb2	0.141906	UP	3.5	.	.	.	unchanged	H
ENSDART00000044357.6	cdkl1	0.0948193	UP	4	5.0hpf 5.5hpf 6.0hpf	.	.	s<w	C
ENSDART00000044425.6	BX957278.1	0.0579285	UP	5	5.5hpf 6.0hpf	5.5hpf 6.0hpf	5.5hpf 6.0hpf	s,p,d<w	A
ENSDART00000044647.6	ppil3	0.118978	UP	4	5.0hpf 5.5hpf 6.0hpf	.	.	s<w	C
ENSDART00000044859.6	znf207a	0.0689864	UP	4	5.0hpf	3.5hpf 4.0hpf 4.5hpf 5.0hpf	.	s,p<w	B
ENSDART00000044918.8	epha2b	0.132505	UP	3.5	4.0hpf 4.5hpf 5.0hpf 5.5hpf 6.0hpf	4.0hpf	4.0hpf 4.5hpf 5.0hpf 5.5hpf 6.0hpf	s,p,d<w	A
ENSDART00000044971.6	myo1eb	0.128457	UP	3	.	4.0hpf 4.5hpf 5.0hpf	.	p<w	E
ENSDART00000045109.6	zgc:92242	0.0588284	UP	5	5.0hpf 5.5hpf 6.0hpf	5.0hpf 5.5hpf 6.0hpf	3.5hpf 4.0hpf 4.5hpf 5.0hpf 5.5hpf 6.0hpf	s,p,d<w	A
ENSDART00000045110.8	chrd	0.137456	UP	3.5	3.5hpf 4.0hpf 5.0hpf 5.5hpf 6.0hpf	3.5hpf 4.0hpf 4.5hpf 5.0hpf 5.5hpf 6.0hpf	.	s,p<w	B
ENSDART00000045124.7	pomp	0.114411	UP	4	.	.	.	unchanged	H
ENSDART00000045126.7	lama5	0.0581595	UP	4.5	5.0hpf 5.5hpf	5.0hpf 5.5hpf 6.0hpf	5.0hpf 5.5hpf 6.0hpf	s,p,d<w	A
ENSDART00000045245.5	ing4	0.123196	UP	4	.	.	.	unchanged	H
ENSDART00000045253.8	aco1	0.137577	UP	3	.	.	.	unchanged	H
ENSDART00000045284.7	rpl37	0.0637666	UP	4.5	5.5hpf 6.0hpf	.	.	s<w	C
ENSDART00000045292.7	spred2b	0.122962	UP	5	.	.	.	unchanged	H
ENSDART00000045329.6	mgst3b	0.0856526	UP	4	5.0hpf 5.5hpf	.	.	s<w	C
ENSDART00000045397.4	stx11b.1	0.0345907	UP	4.5	4.5hpf 5.0hpf 5.5hpf 6.0hpf	4.5hpf 5.0hpf 5.5hpf 6.0hpf	.	s,p<w	B
ENSDART00000045488.7	csnk2a2b	0.12784	UP	5	.	.	.	unchanged	H
ENSDART00000045533.3	tmem127	0.129358	UP	3.5	.	.	.	unchanged	H
ENSDART00000045574.5	shisa2a	0.0992896	UP	3	3.5hpf	3.5hpf 4.0hpf 4.5hpf 5.0hpf 5.5hpf 6.0hpf	3.5hpf 4.0hpf 4.5hpf	s,p,d<w	A
ENSDART00000045598.6	zgc:110626	0.149749	UP	4	5.0hpf 5.5hpf 6.0hpf	5.0hpf 5.5hpf 6.0hpf	5.0hpf	s,p,d<w	A
ENSDART00000045675.7	slc52a2	0.115099	UP	4.5	.	.	.	unchanged	H
ENSDART00000045682.7	rrp36	0.123427	UP	5	.	.	.	unchanged	H
ENSDART00000045697.6	TXN	0.0853634	UP	4	.	.	.	unchanged	H
ENSDART00000045991.7	vrk1	0.0648904	UP	5	.	.	.	unchanged	H
ENSDART00000046042.8	susd6	0.135615	UP	4	5.0hpf 5.5hpf 6.0hpf	.	.	s<w	C
ENSDART00000046050.7	pcbd1	0.114378	UP	3.5	.	.	.	unchanged	H
ENSDART00000046530.5	rab42a	0.0909334	UP	4	4.5hpf 5.0hpf 5.5hpf 6.0hpf	5.0hpf 5.5hpf 6.0hpf	5.0hpf 5.5hpf 6.0hpf	s,p,d<w	A
ENSDART00000046648.6	clptm1	0.112139	UP	4	5.0hpf 6.0hpf	.	.	s<w	C
ENSDART00000046678.8	pak2b	0.128563	UP	4	.	.	.	unchanged	H
ENSDART00000046783.5	zgc:113294	0.0674665	UP	4.5	.	.	3.0hpf	unchanged	H
ENSDART00000046784.5	fkbp1ab	0.0956549	UP	4.5	.	.	.	unchanged	H
ENSDART00000046973.8	capza1a	0.0905095	UP	3.5	5.0hpf	.	.	s<w	C
ENSDART00000046995.9	txn2	0.130315	UP	4	5.0hpf 5.5hpf 6.0hpf	.	.	s<w	C
ENSDART00000047008.7	efhd2	0.0756053	UP	4	.	.	.	unchanged	H
ENSDART00000047013.5	srprb	0.13914	UP	4.5	6.0hpf	5.0hpf 5.5hpf 6.0hpf	5.0hpf 5.5hpf 6.0hpf	s,p,d<w	A
ENSDART00000047055.7	trim55a	0.0982525	UP	4.5	6.0hpf	5.0hpf 5.5hpf 6.0hpf	5.0hpf 5.5hpf 6.0hpf	s,p,d<w	A
ENSDART00000047110.7	gsnb	0.0566558	UP	4	.	.	.	unchanged	H
ENSDART00000047159.7	hmgb2a	0.103868	UP	4	.	.	.	unchanged	H
ENSDART00000047212.6	cpsf2	0.111367	UP	4	4.0hpf 5.0hpf 5.5hpf 6.0hpf	4.0hpf 4.5hpf 5.0hpf 5.5hpf 6.0hpf	.	s,p<w	B
ENSDART00000047418.9	notum1a	0.103912	UP	4	4.0hpf 4.5hpf 5.0hpf 5.5hpf 6.0hpf	4.0hpf 4.5hpf 5.0hpf 5.5hpf 6.0hpf	4.0hpf 4.5hpf 5.0hpf 5.5hpf 6.0hpf	s,p,d<w	A
ENSDART00000047442.9	bcor	0.140474	UP	5.5	.	.	.	unchanged	H
ENSDART00000047452.7	ube2s	0.142249	UP	4.5	5.5hpf 6.0hpf	.	.	s<w	C
ENSDART00000047461.4	mfsd2ab	0.121467	UP	4	4.5hpf 5.0hpf 5.5hpf	5.5hpf	.	s,p<w	B
ENSDART00000047624.5	tmem165	0.104171	UP	3.5	.	.	.	unchanged	H
ENSDART00000047728.7	melk	0.069743	UP	4.5	5.0hpf 5.5hpf 6.0hpf	.	.	s<w	C
ENSDART00000047740.6	wdr32	0.0778289	UP	4.5	.	.	.	unchanged	H
ENSDART00000047865.9	si:dkey-46g23.2	0.145414	UP	4	.	.	.	unchanged	H
ENSDART00000048036.6	gem	0.10978	UP	4	4.5hpf 5.0hpf 5.5hpf	5.0hpf 5.5hpf 6.0hpf	5.0hpf 5.5hpf 6.0hpf	s,p,d<w	A
ENSDART00000048046.5	naglu	0.0627901	UP	5	5.5hpf 6.0hpf	5.5hpf 6.0hpf	5.5hpf 6.0hpf	s,p,d<w	A
ENSDART00000048104.7	znf143a	0.142194	UP	3.5	.	.	.	unchanged	H
ENSDART00000048110.5	six4b	0.141575	UP	5	6.0hpf	.	.	s<w	C
ENSDART00000048130.7	stard14	0.121194	UP	3.5	4.0hpf 4.5hpf 5.0hpf 5.5hpf	.	4.5hpf	s,d<w	D
ENSDART00000048164.6	paics	0.0845736	UP	3.5	3.0hpf 3.5hpf 4.0hpf	3.0hpf 3.5hpf 4.0hpf 4.5hpf	3.0hpf 3.5hpf	s,p,d<w	A
ENSDART00000048277.8	copa	0.145766	UP	3.5	.	.	.	unchanged	H
ENSDART00000048449.7	mtrf1	0.146274	UP	4.5	.	5.5hpf 6.0hpf	.	p<w	E
ENSDART00000048498.8	LO018102.1	0.117001	UP	4	4.5hpf 5.0hpf 5.5hpf 6.0hpf	4.5hpf 5.0hpf 5.5hpf 6.0hpf	4.5hpf 5.0hpf 5.5hpf 6.0hpf	s,p,d<w	A
ENSDART00000048633.8	trdmt1	0.065504	UP	4	5.0hpf 5.5hpf	5.0hpf 5.5hpf 6.0hpf	.	s,p<w	B
ENSDART00000048675.6	mrps33	0.147477	UP	4	.	.	.	unchanged	H
ENSDART00000048753.7	ddx18	0.0961225	UP	4	.	4.0hpf 4.5hpf 5.0hpf 5.5hpf 6.0hpf	.	p<w	E
ENSDART00000048847.8	nos2b	0.131464	UP	4	4.0hpf 4.5hpf 5.0hpf 5.5hpf 6.0hpf	5.0hpf 5.5hpf 6.0hpf	4.5hpf 5.0hpf 5.5hpf 6.0hpf	s,p,d<w	A
ENSDART00000048927.7	cox10	0.061455	UP	4.5	5.5hpf 6.0hpf	.	6.0hpf	s,d<w	D
ENSDART00000048977.6	abcf1	0.109389	UP	4	4.5hpf 5.0hpf 5.5hpf 6.0hpf	.	.	s<w	C
ENSDART00000049061.5	cdkn1ba	0.0865733	UP	4.5	.	.	.	unchanged	H
ENSDART00000049075.8	add3a	0.114145	UP	4.5	.	.	.	unchanged	H
ENSDART00000049099.7	trip13	0.100461	UP	4.5	.	.	.	unchanged	H
ENSDART00000049109.6	seta	0.107386	UP	4	5.0hpf 5.5hpf 6.0hpf	.	.	s<w	C
ENSDART00000049147.6	rbm48	0.101834	UP	5	.	.	.	unchanged	H
ENSDART00000049170.5	ckap4	0.111815	UP	4.5	5.0hpf 5.5hpf 6.0hpf	.	5.5hpf	s,d<w	D
ENSDART00000049230.8	pqbp1	0.0604112	UP	4	5.0hpf 5.5hpf	.	.	s<w	C
ENSDART00000049375.9	ube2e2	0.0661933	UP	5	5.0hpf 5.5hpf 6.0hpf	6.0hpf	.	s,p<w	B
ENSDART00000049425.7	sec61a1l	0.0613643	UP	4.5	5.5hpf	.	.	s<w	C
ENSDART00000049572.4	ncapd3	0.147122	UP	4	.	.	.	unchanged	H
ENSDART00000049840.9	eya3	0.121688	UP	4	.	.	.	unchanged	H
ENSDART00000049900.7	tagln2	0.0898722	UP	4.5	4.5hpf 5.0hpf 5.5hpf	4.5hpf 5.0hpf 5.5hpf 6.0hpf	4.5hpf 5.0hpf 5.5hpf 6.0hpf	s,p,d<w	A
ENSDART00000050070.5	pigf	0.126293	UP	4	5.0hpf 5.5hpf 6.0hpf	.	.	s<w	C
ENSDART00000050125.7	nupl2	0.0679795	UP	4	5.5hpf	.	.	s<w	C
ENSDART00000050217.7	efna1a	0.112361	UP	4	5.0hpf 5.5hpf 6.0hpf	.	.	s<w	C
ENSDART00000050245.6	xpnpep3	0.107688	UP	4	.	.	.	unchanged	H
ENSDART00000050407.7	si:dkeyp-38g8.5	0.134893	UP	3.5	4.5hpf 5.0hpf 5.5hpf 6.0hpf	4.5hpf 5.0hpf 5.5hpf 6.0hpf	4.5hpf 5.0hpf 5.5hpf 6.0hpf	s,p,d<w	A
ENSDART00000050457.7	zgc:65895	0.115528	UP	4.5	.	.	.	unchanged	H
ENSDART00000050603.6	hadh	0.13503	UP	3.5	.	.	.	unchanged	H
ENSDART00000050671.8	rap1aa	0.0793654	UP	4	5.0hpf	5.0hpf	.	s,p<w	B
ENSDART00000050687.6	lpcat4	0.0491417	UP	5	5.5hpf	5.0hpf 5.5hpf 6.0hpf	5.5hpf	s,p,d<w	A
ENSDART00000050753.6	cd36	0.124115	UP	5	5.5hpf 6.0hpf	5.5hpf 6.0hpf	.	s,p<w	B
ENSDART00000050826.9	rmc1	0.128094	UP	4	.	.	.	unchanged	H
ENSDART00000050863.4	zgc:101858	0.0866763	UP	4.5	5.5hpf 6.0hpf	.	.	s<w	C
ENSDART00000050898.5	ncf1	0.107762	UP	4	.	2.5hpf 3.0hpf 3.5hpf 4.0hpf 4.5hpf 5.0hpf 5.5hpf 6.0hpf	.	p<w	E
ENSDART00000050902.6	polr2j	0.0666505	UP	4	.	3.5hpf 4.5hpf	.	p<w	E
ENSDART00000050906.6	lrwd1	0.138803	UP	3.5	3.5hpf 4.0hpf 4.5hpf 5.0hpf 5.5hpf 6.0hpf	3.5hpf 4.0hpf 4.5hpf 5.0hpf 5.5hpf 6.0hpf	3.5hpf 4.0hpf 4.5hpf 5.0hpf 5.5hpf 6.0hpf	s,p,d<w	A
ENSDART00000050971.6	rab14l	0.144397	UP	3.5	5.0hpf	.	.	s<w	C
ENSDART00000050988.4	gcnt4a	0.114578	UP	4.5	5.0hpf 5.5hpf 6.0hpf	5.0hpf 5.5hpf 6.0hpf	5.0hpf 5.5hpf 6.0hpf	s,p,d<w	A
ENSDART00000051003.6	cdk7	0.146503	UP	4	.	.	.	unchanged	H
ENSDART00000051092.6	riok2	0.148666	UP	4	2.5hpf 3.0hpf 3.5hpf 4.0hpf 4.5hpf 5.0hpf 5.5hpf 6.0hpf	2.5hpf 3.0hpf 3.5hpf 4.0hpf 4.5hpf 5.0hpf 5.5hpf 6.0hpf	2.5hpf 3.0hpf 3.5hpf 4.0hpf 4.5hpf 5.0hpf 5.5hpf 6.0hpf	s,p,d<w	A
ENSDART00000051196.4	taf1	0.126894	UP	4	.	.	.	unchanged	H
ENSDART00000051198.6	mis18a	0.142387	UP	4	6.0hpf	.	.	s<w	C
ENSDART00000051491.5	sfrp1a	0.12616	UP	4	3.5hpf 4.0hpf 4.5hpf 5.0hpf 5.5hpf 6.0hpf	3.5hpf 4.0hpf 6.0hpf	3.5hpf 4.0hpf 4.5hpf 5.0hpf	s,p,d<w	A
ENSDART00000051607.4	ISCU (1 of many)	0.131557	UP	3.5	.	.	.	unchanged	H
ENSDART00000051621.6	pgam5	0.133081	UP	3	.	.	.	unchanged	H
ENSDART00000051644.5	coq5	0.086848	UP	3.5	.	.	.	unchanged	H
ENSDART00000051655.5	snrnp27	0.076236	UP	4	.	.	.	unchanged	H
ENSDART00000051712.7	gatad1	0.0893432	UP	4	5.0hpf 5.5hpf 6.0hpf	.	.	s<w	C
ENSDART00000051749.6	zgc:91910	0.0712002	UP	4	.	.	.	unchanged	H
ENSDART00000051763.3	rps3a	0.149342	UP	4	5.0hpf 5.5hpf 6.0hpf	.	.	s<w	C
ENSDART00000051774.6	spinb	0.142083	UP	5	.	.	.	unchanged	H
ENSDART00000051776.5	srp19	0.0870463	UP	4	5.0hpf 5.5hpf 6.0hpf	.	.	s<w	C
ENSDART00000051777.7	zgc:101664	0.11363	UP	3.5	.	5.5hpf 6.0hpf	5.5hpf 6.0hpf	p,d<w	F
ENSDART00000051804.4	marcksl1b	0.0629319	UP	4	5.0hpf	.	.	s<w	C
ENSDART00000051893.7	stx18	0.142564	UP	3	.	.	.	unchanged	H
ENSDART00000052061.6	cnn2	0.0655586	UP	4	5.0hpf 5.5hpf	.	.	s<w	C
ENSDART00000052082.6	rpl30	0.115208	UP	4.5	5.0hpf 5.5hpf	.	.	s<w	C
ENSDART00000052090.4	fuca1.2	0.0758627	UP	4.5	5.5hpf	.	.	s<w	C
ENSDART00000052104.6	fuca1.1	0.0688842	UP	4.5	.	6.0hpf	5.5hpf	p,d<w	F
ENSDART00000052183.5	zgc:111986	0.0861001	UP	4	4.5hpf 5.0hpf 5.5hpf 6.0hpf	.	.	s<w	C
ENSDART00000052240.5	psmg2	0.148737	UP	4	6.0hpf	.	.	s<w	C
ENSDART00000052256.6	sumo3b	0.082354	UP	4	.	.	.	unchanged	H
ENSDART00000052307.5	arrdc3b	0.111737	UP	4	6.0hpf	.	.	s<w	C
ENSDART00000052322.5	zgc:110699	0.112442	UP	4.5	4.5hpf 5.0hpf 5.5hpf 6.0hpf	.	5.0hpf 5.5hpf	s,d<w	D
ENSDART00000052324.6	atg13	0.0958787	UP	4	.	.	.	unchanged	H
ENSDART00000052331.6	rps20	0.145016	UP	4	4.5hpf 5.0hpf 5.5hpf 6.0hpf	.	.	s<w	C
ENSDART00000052342.5	thap11	0.114798	UP	4.5	.	.	.	unchanged	H
ENSDART00000052352.5	ppp1r11	0.122363	UP	4.5	6.0hpf	.	.	s<w	C
ENSDART00000052358.6	znrd1	0.136801	UP	4.5	5.5hpf 6.0hpf	6.0hpf	5.5hpf	s,p,d<w	A
ENSDART00000052366.6	cebpa	0.14768	UP	4	4.5hpf 5.0hpf 5.5hpf 6.0hpf	4.0hpf 4.5hpf 5.0hpf 5.5hpf 6.0hpf	4.0hpf 4.5hpf 5.0hpf	s,p,d<w	A
ENSDART00000052383.7	cd81a	0.0566202	UP	4.5	5.0hpf 5.5hpf 6.0hpf	.	5.5hpf	s,d<w	D
ENSDART00000052385.5	tph1b	0.0813699	UP	4	4.0hpf 4.5hpf 5.0hpf 5.5hpf 6.0hpf	3.5hpf 4.0hpf 4.5hpf 5.0hpf 5.5hpf 6.0hpf	4.0hpf 4.5hpf 5.0hpf 5.5hpf 6.0hpf	s,p,d<w	A
ENSDART00000052393.4	pard6gb	0.0862789	UP	4.5	5.5hpf 6.0hpf	.	5.0hpf 5.5hpf	s,d<w	D
ENSDART00000052421.4	txnipa	0.0657238	UP	4	.	.	.	unchanged	H
ENSDART00000052423.6	spry2	0.113888	UP	4	5.0hpf 5.5hpf 6.0hpf	.	.	s<w	C
ENSDART00000052511.6	hnrnpa0l	0.0673127	UP	4	.	.	.	unchanged	H
ENSDART00000052569.7	pitx2	0.0652187	UP	4	5.0hpf 5.5hpf	4.5hpf 5.0hpf	.	s,p<w	B
ENSDART00000052641.5	gatm	0.140884	UP	4	4.0hpf 4.5hpf 5.0hpf 5.5hpf 6.0hpf	.	.	s<w	C
ENSDART00000052649.6	sb:cb649	0.118813	UP	4.5	5.5hpf 6.0hpf	5.5hpf 6.0hpf	6.0hpf	s,p,d<w	A
ENSDART00000052656.6	rras2	0.0670312	UP	4	.	3.0hpf 4.5hpf 5.0hpf 6.0hpf	6.0hpf	p,d<w	F
ENSDART00000052746.7	ube2ia	0.0920175	UP	4.5	.	.	.	unchanged	H
ENSDART00000052789.5	c1galt1c1	0.0992186	UP	4.5	5.0hpf 5.5hpf 6.0hpf	.	.	s<w	C
ENSDART00000052862.7	rbm4.1	0.0939341	UP	4.5	5.0hpf 5.5hpf 6.0hpf	.	4.5hpf 5.0hpf	s,d<w	D
ENSDART00000052902.9	acap1	0.0374376	UP	4	4.5hpf 5.0hpf 5.5hpf	4.5hpf 5.0hpf 5.5hpf	4.5hpf 5.0hpf 5.5hpf 6.0hpf	s,p,d<w	A
ENSDART00000052917.8	slc3a2a	0.117587	UP	5	6.0hpf	6.0hpf	.	s,p<w	B
ENSDART00000053003.5	hexim1	0.123481	UP	4.5	.	.	.	unchanged	H
ENSDART00000053106.3	s1pr2	0.0347076	UP	4.5	5.0hpf 5.5hpf 6.0hpf	5.0hpf 5.5hpf	.	s,p<w	B
ENSDART00000053126.7	aanat1	0.0620074	UP	4	.	.	.	unchanged	H
ENSDART00000053139.7	atp6v0cb	0.0837852	UP	4.5	5.0hpf 5.5hpf 6.0hpf	.	.	s<w	C
ENSDART00000053153.6	mhc1zba	0.116436	UP	3.5	.	.	.	unchanged	H
ENSDART00000053201.6	polr2f	0.144618	UP	4	5.5hpf 6.0hpf	.	.	s<w	C
ENSDART00000053208.6	rps14	0.110695	UP	4	5.0hpf 5.5hpf 6.0hpf	.	.	s<w	C
ENSDART00000053267.6	hnrnpa1b	0.14491	UP	3.5	5.0hpf 5.5hpf 6.0hpf	5.0hpf	.	s,p<w	B
ENSDART00000053285.6	ndufa7	0.132222	UP	4.5	.	.	.	unchanged	H
ENSDART00000053304.6	si:ch211-114n24.6	0.102176	UP	4	4.0hpf 4.5hpf 5.0hpf 5.5hpf 6.0hpf	5.0hpf 5.5hpf 6.0hpf	.	s,p<w	B
ENSDART00000053310.3	tmem18	0.122483	UP	4	6.0hpf	.	.	s<w	C
ENSDART00000053426.7	pfn2l	0.133417	UP	4	.	.	.	unchanged	H
ENSDART00000053463.4	mgll	0.128216	UP	4	3.5hpf 4.0hpf 4.5hpf 5.0hpf 5.5hpf 6.0hpf	3.5hpf	.	s<w	C
ENSDART00000053472.5	rnf41	0.112311	UP	5	.	.	.	unchanged	H
ENSDART00000053494.3	anks4b	0.0657354	UP	4.5	.	.	.	unchanged	H
ENSDART00000053509.6	plagx	0.147257	UP	4	.	.	.	unchanged	H
ENSDART00000053527.6	slc34a2b	0.13624	UP	4	5.0hpf 5.5hpf	.	.	s<w	C
ENSDART00000053531.5	slc2a12	0.123185	UP	4	4.0hpf 4.5hpf 5.0hpf 5.5hpf 6.0hpf	3.5hpf 4.0hpf 4.5hpf 5.0hpf 5.5hpf 6.0hpf	4.0hpf 4.5hpf 5.0hpf 5.5hpf 6.0hpf	s,p,d<w	A
ENSDART00000053542.6	rps12	0.133973	UP	4	5.0hpf 5.5hpf 6.0hpf	.	.	s<w	C
ENSDART00000053571.6	sgms2b	0.107008	UP	4.5	.	.	5.5hpf 6.0hpf	d<w	G
ENSDART00000053681.6	rnf24	0.0624414	UP	4.5	.	.	.	unchanged	H
ENSDART00000053754.7	has2	0.117264	UP	3	3.0hpf 3.5hpf 4.0hpf 4.5hpf 5.0hpf	3.0hpf 3.5hpf 4.0hpf 4.5hpf 5.0hpf	3.0hpf 3.5hpf 4.0hpf 4.5hpf	s,p,d<w	A
ENSDART00000053761.7	bms1	0.104375	UP	4	.	.	.	unchanged	H
ENSDART00000053794.4	banf1	0.0606699	UP	4	.	.	.	unchanged	H
ENSDART00000053797.5	slc3a2b	0.11456	UP	4	4.0hpf 4.5hpf 5.0hpf 5.5hpf 6.0hpf	4.0hpf 4.5hpf	.	s,p<w	B
ENSDART00000053804.8	ube4b	0.106861	UP	3.5	.	.	.	unchanged	H
ENSDART00000053834.5	psmc6	0.105473	UP	4	.	.	.	unchanged	H
ENSDART00000053858.7	papola	0.0525437	UP	4	5.0hpf 5.5hpf 6.0hpf	.	.	s<w	C
ENSDART00000053863.7	kmt2d	0.0792859	UP	4.5	.	.	.	unchanged	H
ENSDART00000053892.7	si:ch1073-314i13.4	0.13347	UP	4	.	.	.	unchanged	H
ENSDART00000053936.7	pfdn6	0.0906369	UP	4.5	5.5hpf 6.0hpf	.	.	s<w	C
ENSDART00000053946.4	cxcl12a	0.0793434	UP	3.5	3.5hpf	3.5hpf	.	s,p<w	B
ENSDART00000053963.7	mat2ab	0.0830396	UP	4.5	.	6.0hpf	.	p<w	E
ENSDART00000054026.5	rcc1	0.136714	UP	3.5	.	.	.	unchanged	H
ENSDART00000054077.6	tpbgb	0.145118	UP	4.5	.	.	.	unchanged	H
ENSDART00000054115.5	tsc22d3	0.120887	UP	3	.	3.5hpf 4.0hpf 4.5hpf 5.0hpf 5.5hpf 6.0hpf	3.0hpf 3.5hpf 4.0hpf 4.5hpf 5.0hpf 5.5hpf 6.0hpf	p,d<w	F
ENSDART00000054183.2	gpr137	0.109839	UP	4	4.5hpf 5.0hpf 5.5hpf 6.0hpf	.	.	s<w	C
ENSDART00000054235.7	plrg1	0.0985514	UP	3.5	.	.	.	unchanged	H
ENSDART00000054243.5	dpf2l	0.0737138	UP	4	.	.	.	unchanged	H
ENSDART00000054363.6	si:ch1073-272o11.3	0.0719532	UP	5	5.5hpf 6.0hpf	5.5hpf 6.0hpf	.	s,p<w	B
ENSDART00000054366.8	scube2	0.083533	UP	4.5	5.0hpf 5.5hpf 6.0hpf	2.5hpf 3.0hpf	.	s<w	C
ENSDART00000054367.5	kdelr2b	0.0726614	UP	4	6.0hpf	.	.	s<w	C
ENSDART00000054410.5	med19a	0.130577	UP	3.5	4.5hpf 5.0hpf	.	.	s<w	C
ENSDART00000054462.8	smim19	0.137955	UP	4	3.5hpf 4.0hpf 4.5hpf 5.0hpf	2.5hpf 3.0hpf 3.5hpf 4.0hpf 4.5hpf 5.0hpf 5.5hpf 6.0hpf	4.5hpf	s,p,d<w	A
ENSDART00000054594.7	il10rb	0.134021	UP	4	.	6.0hpf	.	p<w	E
ENSDART00000054710.6	polr1d	0.0618226	UP	5	5.0hpf 5.5hpf 6.0hpf	2.5hpf 4.5hpf 5.0hpf 5.5hpf 6.0hpf	2.5hpf 5.5hpf	s,p,d<w	A
ENSDART00000054738.8	gid8b	0.124986	UP	4	5.5hpf	.	5.0hpf 5.5hpf 6.0hpf	s,d<w	D
ENSDART00000054823.7	aurkb	0.0784737	UP	4.5	6.0hpf	.	.	s<w	C
ENSDART00000054876.7	npm1b	0.131779	UP	3.5	.	2.5hpf 3.0hpf 3.5hpf 4.0hpf 4.5hpf	.	p<w	E
ENSDART00000054877.7	fgf24	0.0407011	UP	4.5	4.5hpf 5.0hpf 5.5hpf 6.0hpf	4.5hpf 5.0hpf 5.5hpf 6.0hpf	4.5hpf 5.0hpf 5.5hpf 6.0hpf	s,p,d<w	A
ENSDART00000054987.7	actb1	0.120091	UP	4	.	.	.	unchanged	H
ENSDART00000055047.7	stk16	0.0728874	UP	4	.	.	.	unchanged	H
ENSDART00000055087.5	phlda3	0.149313	UP	3.5	.	.	.	unchanged	H
ENSDART00000055129.4	polr3k	0.0732876	UP	4.5	.	.	.	unchanged	H
ENSDART00000055134.7	ogfr	0.0800374	UP	4.5	5.0hpf	.	.	s<w	C
ENSDART00000055186.6	atp5mf	0.129444	UP	4	.	.	.	unchanged	H
ENSDART00000055259.5	nmrk1	0.0690624	UP	5.5	.	.	.	unchanged	H
ENSDART00000055266.9	rbbp6	0.10687	UP	4	.	.	.	unchanged	H
ENSDART00000055279.5	snrnp70	0.0697313	UP	4	5.0hpf	.	.	s<w	C
ENSDART00000055340.7	fus	0.146827	UP	4	5.0hpf 5.5hpf 6.0hpf	.	.	s<w	C
ENSDART00000055380.6	tubb5	0.12076	UP	5	6.0hpf	2.5hpf 3.0hpf 3.5hpf 4.0hpf 4.5hpf 5.0hpf 5.5hpf 6.0hpf	4.5hpf 5.0hpf 5.5hpf 6.0hpf	s,p,d<w	A
ENSDART00000055414.5	pex26	0.103575	UP	4	.	.	.	unchanged	H
ENSDART00000055430.4	ndufa6	0.0665618	UP	4.5	5.0hpf 5.5hpf 6.0hpf	.	.	s<w	C
ENSDART00000055432.8	rbx1	0.0836581	UP	4	6.0hpf	.	.	s<w	C
ENSDART00000055473.6	grb2b	0.065677	UP	4.5	.	.	.	unchanged	H
ENSDART00000055490.7	kpna2	0.135248	UP	4	5.0hpf 5.5hpf 6.0hpf	.	.	s<w	C
ENSDART00000055492.7	ddx5	0.0955572	UP	3.5	3.5hpf 4.0hpf 4.5hpf 5.0hpf 5.5hpf	.	4.0hpf 4.5hpf 5.0hpf 5.5hpf	s,d<w	D
ENSDART00000055504.6	cyc1	0.0959165	UP	4	.	.	.	unchanged	H
ENSDART00000055510.6	romo1	0.0938625	UP	4	.	.	.	unchanged	H
ENSDART00000055564.6	rprd1b	0.139001	UP	3.5	.	.	.	unchanged	H
ENSDART00000055566.6	xpa	0.0355767	UP	4.5	.	.	.	unchanged	H
ENSDART00000055609.4	atf4b	0.112924	UP	4	5.0hpf 5.5hpf 6.0hpf	.	.	s<w	C
ENSDART00000055754.5	pkdccb	0.0584671	UP	5	3.0hpf 3.5hpf 4.0hpf 4.5hpf 5.0hpf 5.5hpf 6.0hpf	3.5hpf 4.0hpf 4.5hpf 5.0hpf 5.5hpf 6.0hpf	3.5hpf 4.0hpf 4.5hpf 5.0hpf 5.5hpf	s,p,d<w	A
ENSDART00000055766.6	zgc:113333	0.0998655	UP	4.5	5.0hpf 5.5hpf 6.0hpf	5.0hpf	5.0hpf 5.5hpf	s,p,d<w	A
ENSDART00000055787.6	natd1	0.126218	UP	4	5.0hpf 5.5hpf 6.0hpf	.	.	s<w	C
ENSDART00000055834.6	phospho1	0.076582	UP	4.5	4.5hpf 5.0hpf 5.5hpf 6.0hpf	4.5hpf 5.0hpf 5.5hpf 6.0hpf	4.5hpf 5.0hpf 5.5hpf 6.0hpf	s,p,d<w	A
ENSDART00000055878.7	rcl1	0.107593	UP	3.5	.	.	.	unchanged	H
ENSDART00000055978.7	LO018197.1	0.149507	UP	4	.	.	.	unchanged	H
ENSDART00000055995.6	sagb	0.0288841	UP	4	4.5hpf 5.0hpf 5.5hpf 6.0hpf	4.5hpf 5.0hpf 5.5hpf 6.0hpf	4.0hpf 4.5hpf 5.0hpf 5.5hpf 6.0hpf	s,p,d<w	A
ENSDART00000056034.8	rpap2	0.126683	UP	4.5	.	.	.	unchanged	H
ENSDART00000056089.6	si:zfos-1505d6.3	0.0545812	UP	4	.	.	.	unchanged	H
ENSDART00000056103.8	nrp2b	0.0666221	UP	5	5.5hpf 6.0hpf	.	.	s<w	C
ENSDART00000056132.7	tprkb	0.14092	UP	4	.	5.0hpf 5.5hpf 6.0hpf	.	p<w	E
ENSDART00000056138.7	igsf8	0.142546	UP	5.5	.	.	2.5hpf 3.0hpf 3.5hpf 4.0hpf	unchanged	H
ENSDART00000056188.6	polr2h	0.104609	UP	4	5.5hpf	.	.	s<w	C
ENSDART00000056205.7	satb1a	0.00678792	UP	4.5	.	.	.	unchanged	H
ENSDART00000056254.5	stap2a	0.137655	UP	4	5.0hpf 5.5hpf 6.0hpf	5.0hpf 5.5hpf 6.0hpf	4.5hpf 5.0hpf 5.5hpf 6.0hpf	s,p,d<w	A
ENSDART00000056286.7	h1f0	0.0915365	UP	4	.	4.0hpf 4.5hpf	.	p<w	E
ENSDART00000056295.8	psap	0.066641	UP	4	.	.	.	unchanged	H
ENSDART00000056305.5	fzd8b	0.0437166	UP	5	2.5hpf 3.0hpf 3.5hpf 4.0hpf 4.5hpf 5.0hpf 5.5hpf 6.0hpf	3.0hpf 3.5hpf 5.5hpf	2.5hpf 3.0hpf 3.5hpf 4.0hpf 4.5hpf 5.0hpf 5.5hpf	s,p,d<w	A
ENSDART00000056319.4	cox6c	0.0522295	UP	4.5	.	.	.	unchanged	H
ENSDART00000056405.5	magoh	0.0992707	UP	4	.	.	.	unchanged	H
ENSDART00000056519.4	gpr160	0.148919	UP	3.5	.	.	.	unchanged	H
ENSDART00000056523.6	hkdc1	0.0405347	UP	5	5.0hpf 5.5hpf 6.0hpf	6.0hpf	.	s,p<w	B
ENSDART00000056614.8	ubtf	0.114319	UP	4	.	.	.	unchanged	H
ENSDART00000056655.5	klf17	0.106818	UP	3	2.5hpf 3.0hpf 3.5hpf 4.0hpf	2.5hpf 3.0hpf 3.5hpf 4.0hpf 4.5hpf 5.0hpf 5.5hpf 6.0hpf	2.5hpf 3.0hpf 3.5hpf 4.0hpf 4.5hpf 5.0hpf 5.5hpf 6.0hpf	s,p,d<w	A
ENSDART00000056667.7	cenpl	0.141571	UP	4	.	.	.	unchanged	H
ENSDART00000056712.6	etfdh	0.13607	UP	4	4.5hpf 5.0hpf 5.5hpf 6.0hpf	.	.	s<w	C
ENSDART00000056734.4	setd7	0.119337	UP	3.5	4.0hpf 4.5hpf 5.0hpf 5.5hpf	.	.	s<w	C
ENSDART00000056750.8	si:ch211-207d6.2	0.032834	UP	5	5.5hpf 6.0hpf	.	.	s<w	C
ENSDART00000056767.6	acaa2	0.107833	UP	3.5	5.0hpf	.	.	s<w	C
ENSDART00000056801.6	msl2a	0.0750258	UP	4	.	.	.	unchanged	H
ENSDART00000056865.6	ctnnbip1	0.081838	UP	4	5.0hpf 5.5hpf	.	.	s<w	C
ENSDART00000056882.4	cul3a	0.136395	UP	3	.	.	.	unchanged	H
ENSDART00000056987.6	marcksl1a	0.122104	UP	3.5	3.0hpf 3.5hpf	3.0hpf 3.5hpf 4.0hpf 4.5hpf	3.0hpf 3.5hpf 4.0hpf 4.5hpf	s,p,d<w	A
ENSDART00000057053.6	im:7138239	0.0875104	UP	4.5	4.5hpf 5.0hpf 5.5hpf 6.0hpf	4.5hpf	5.0hpf 5.5hpf 6.0hpf	s,p,d<w	A
ENSDART00000057124.5	tefa	0.148024	UP	4	.	.	.	unchanged	H
ENSDART00000057164.5	cox16	0.0866406	UP	4	6.0hpf	2.5hpf 3.0hpf 3.5hpf 4.0hpf 4.5hpf	.	s,p<w	B
ENSDART00000057174.7	arpc5a	0.131491	UP	4	5.5hpf 6.0hpf	.	.	s<w	C
ENSDART00000057223.5	rhebl1	0.0863874	UP	4	5.0hpf 5.5hpf 6.0hpf	.	.	s<w	C
ENSDART00000057254.7	nfyba	0.0849261	UP	4	5.0hpf 5.5hpf 6.0hpf	.	.	s<w	C
ENSDART00000057290.4	prpf38a	0.0807988	UP	3.5	.	.	.	unchanged	H
ENSDART00000057305.7	thbs3a	0.0946203	UP	4	5.0hpf 5.5hpf 6.0hpf	5.0hpf 5.5hpf	.	s,p<w	B
ENSDART00000057377.5	arg2	0.133072	UP	3.5	3.5hpf 4.0hpf 4.5hpf 5.0hpf 5.5hpf 6.0hpf	3.5hpf 4.0hpf 4.5hpf 5.0hpf 5.5hpf 6.0hpf	3.5hpf 4.0hpf 4.5hpf 5.0hpf 5.5hpf 6.0hpf	s,p,d<w	A
ENSDART00000057421.4	rdh14a	0.140696	UP	5	.	.	.	unchanged	H
ENSDART00000057500.6	drg1	0.144301	UP	3	.	.	.	unchanged	H
ENSDART00000057507.4	ssbp1	0.140993	UP	4	.	.	.	unchanged	H
ENSDART00000057519.7	zgc:194209	0.0899273	UP	3.5	.	.	.	unchanged	H
ENSDART00000057565.5	sdhaf4	0.12495	UP	4	5.5hpf 6.0hpf	.	.	s<w	C
ENSDART00000057601.6	snrpb2	0.116863	UP	4	.	.	.	unchanged	H
ENSDART00000057624.6	zgc:110353	0.0905972	UP	4.5	5.0hpf 5.5hpf 6.0hpf	.	.	s<w	C
ENSDART00000057638.4	hk1	0.0900598	UP	4.5	5.0hpf 5.5hpf 6.0hpf	.	.	s<w	C
ENSDART00000057642.6	acbd6	0.139127	UP	3.5	5.0hpf 5.5hpf	.	.	s<w	C
ENSDART00000057644.7	lhx4	0.108402	UP	4	.	.	.	unchanged	H
ENSDART00000057689.4	bag3	0.142556	UP	4.5	.	.	.	unchanged	H
ENSDART00000057700.6	naa20	0.0769604	UP	4	2.5hpf 3.0hpf 3.5hpf 4.0hpf 4.5hpf 5.0hpf 5.5hpf 6.0hpf	.	2.5hpf 3.0hpf 4.0hpf 4.5hpf	s,d<w	D
ENSDART00000057774.5	mrps6	0.143087	UP	4	5.5hpf 6.0hpf	.	.	s<w	C
ENSDART00000057823.7	pa2g4a	0.0694872	UP	3.5	.	.	.	unchanged	H
ENSDART00000057865.4	ier3ip1	0.138541	UP	4	.	.	.	unchanged	H
ENSDART00000057980.6	tsta3	0.100973	UP	4.5	5.0hpf 5.5hpf 6.0hpf	.	.	s<w	C
ENSDART00000057986.7	TSTA3 (1 of many)	0.0725759	UP	4.5	4.0hpf 4.5hpf 5.0hpf 5.5hpf 6.0hpf	2.5hpf 3.0hpf 3.5hpf 4.0hpf	.	s<w	C
ENSDART00000058020.7	helb	0.10819	UP	4	.	.	6.0hpf	d<w	G
ENSDART00000058036.6	emx2	0.0362275	UP	5	6.0hpf	.	.	s<w	C
ENSDART00000058147.5	dync2li1	0.0652255	UP	4.5	6.0hpf	5.0hpf 5.5hpf 6.0hpf	.	s,p<w	B
ENSDART00000058221.7	dcaf7	0.121882	UP	4.5	.	.	.	unchanged	H
ENSDART00000058258.4	gng5	0.148256	UP	3.5	5.0hpf	.	.	s<w	C
ENSDART00000058324.6	rpz4	0.126946	UP	4.5	.	6.0hpf	.	p<w	E
ENSDART00000058346.7	c1qbp	0.0765193	UP	4	.	.	.	unchanged	H
ENSDART00000058380.6	rbm42	0.0968002	UP	4.5	.	.	.	unchanged	H
ENSDART00000058400.7	lamb4	0.129567	UP	4.5	5.5hpf 6.0hpf	5.0hpf 5.5hpf 6.0hpf	.	s,p<w	B
ENSDART00000058407.6	slc25a33	0.0650635	UP	5	5.5hpf 6.0hpf	5.5hpf 6.0hpf	5.0hpf 5.5hpf 6.0hpf	s,p,d<w	A
ENSDART00000058460.4	utp11l	0.147955	UP	4.5	6.0hpf	.	.	s<w	C
ENSDART00000058555.7	tardbp	0.128695	UP	4	.	.	.	unchanged	H
ENSDART00000058564.4	mcm4	0.0978864	UP	3.5	.	.	.	unchanged	H
ENSDART00000058571.7	snai2	0.114268	UP	3	.	3.5hpf 4.0hpf 4.5hpf 5.0hpf 5.5hpf 6.0hpf	3.5hpf 4.0hpf 4.5hpf 5.0hpf 5.5hpf 6.0hpf	p,d<w	F
ENSDART00000058578.6	rspo3	0.08542	UP	4	.	.	.	unchanged	H
ENSDART00000058586.7	dek	0.137041	UP	3.5	.	.	.	unchanged	H
ENSDART00000058665.7	kif20bb	0.136876	UP	4	.	.	.	unchanged	H
ENSDART00000058666.6	pi4kb	0.0887178	UP	4.5	.	2.5hpf 3.0hpf 3.5hpf 4.0hpf 4.5hpf 5.0hpf 5.5hpf 6.0hpf	5.0hpf	p,d<w	F
ENSDART00000058680.3	psma2	0.104038	UP	4	5.5hpf 6.0hpf	.	.	s<w	C
ENSDART00000058719.4	znf1124	0.102097	UP	4	.	.	.	unchanged	H
ENSDART00000058735.5	glt8d1	0.122179	UP	4	.	.	5.5hpf 6.0hpf	d<w	G
ENSDART00000058737.7	cdc42l	0.0787751	UP	4	.	.	.	unchanged	H
ENSDART00000058779.6	syncrip	0.0674374	UP	4	.	.	.	unchanged	H
ENSDART00000058789.7	qdpra	0.147927	UP	4	.	.	.	unchanged	H
ENSDART00000058843.7	krcp	0.0811359	UP	5	.	.	.	unchanged	H
ENSDART00000058870.6	rhbg	0.0932041	UP	4.5	4.5hpf 5.0hpf 5.5hpf 6.0hpf	.	.	s<w	C
ENSDART00000058876.9	kpnb3	0.106039	UP	3.5	5.0hpf	.	.	s<w	C
ENSDART00000058890.5	ephx2	0.115527	UP	4	.	.	.	unchanged	H
ENSDART00000058913.5	eif4a1a	0.0882375	UP	4	.	.	.	unchanged	H
ENSDART00000058955.6	arl6ip1	0.140697	UP	4	.	.	.	unchanged	H
ENSDART00000058958.6	atp13a1	0.134639	UP	4	.	.	.	unchanged	H
ENSDART00000058965.6	apoeb	0.137176	UP	4	5.0hpf	4.5hpf 5.0hpf 6.0hpf	4.5hpf 5.0hpf 6.0hpf	s,p,d<w	A
ENSDART00000058970.5	gtpbp10	0.137834	UP	4.5	.	5.0hpf 5.5hpf 6.0hpf	6.0hpf	p,d<w	F
ENSDART00000058993.7	psph	0.124454	UP	3.5	.	.	.	unchanged	H
ENSDART00000059013.6	sec61b	0.0485927	UP	4	4.0hpf 4.5hpf 5.0hpf 5.5hpf 6.0hpf	.	.	s<w	C
ENSDART00000059063.4	ehd2b	0.130092	UP	3.5	4.5hpf 5.0hpf 5.5hpf	4.0hpf 4.5hpf 5.0hpf 5.5hpf 6.0hpf	4.0hpf 4.5hpf 5.0hpf 5.5hpf 6.0hpf	s,p,d<w	A
ENSDART00000059102.7	arhgef1a	0.0572042	UP	4	.	.	.	unchanged	H
ENSDART00000059135.6	bcl7bb	0.112718	UP	3.5	5.0hpf	.	.	s<w	C
ENSDART00000059188.5	klf2b	0.145927	UP	4.5	.	3.0hpf 3.5hpf 4.0hpf 4.5hpf 5.0hpf 5.5hpf 6.0hpf	3.0hpf 3.5hpf 4.5hpf 5.0hpf 5.5hpf 6.0hpf	p,d<w	F
ENSDART00000059194.6	snrpd2	0.0835621	UP	4.5	5.0hpf 5.5hpf 6.0hpf	.	.	s<w	C
ENSDART00000059195.7	mff	0.0995994	UP	4.5	5.5hpf 6.0hpf	.	.	s<w	C
ENSDART00000059231.6	enpp6	0.146414	UP	4	5.0hpf 5.5hpf 6.0hpf	4.5hpf 5.0hpf 5.5hpf 6.0hpf	4.5hpf 5.0hpf 5.5hpf 6.0hpf	s,p,d<w	A
ENSDART00000059264.6	mxd4	0.0927041	UP	3.5	.	4.0hpf 4.5hpf 5.0hpf	.	p<w	E
ENSDART00000059327.7	spsb4b	0.123545	UP	5	.	.	.	unchanged	H
ENSDART00000059347.5	bckdha	0.12962	UP	3.5	.	.	.	unchanged	H
ENSDART00000059352.6	exosc5	0.0811395	UP	4.5	5.5hpf 6.0hpf	5.5hpf 6.0hpf	.	s,p<w	B
ENSDART00000059360.5	hnrnpul1	0.0711442	UP	4.5	5.0hpf 5.5hpf 6.0hpf	.	.	s<w	C
ENSDART00000059369.6	phykpl	0.139858	UP	4	.	.	.	unchanged	H
ENSDART00000059480.5	fosl2	0.0949414	UP	5	.	.	.	unchanged	H
ENSDART00000059484.7	zgc:110333	0.146056	UP	4	4.5hpf 5.0hpf 5.5hpf	4.5hpf 5.0hpf	4.5hpf 5.0hpf	s,p,d<w	A
ENSDART00000059508.5	pxylp1	0.144932	UP	4	.	.	.	unchanged	H
ENSDART00000059514.7	prickle1a	0.0481655	UP	5	5.5hpf 6.0hpf	6.0hpf	5.5hpf	s,p,d<w	A
ENSDART00000059549.6	nifk	0.0988756	UP	4	4.0hpf 4.5hpf 5.0hpf 5.5hpf 6.0hpf	.	.	s<w	C
ENSDART00000059623.5	plekha8	0.130217	UP	4.5	.	.	.	unchanged	H
ENSDART00000059667.7	wdr75	0.0771481	UP	4.5	.	6.0hpf	.	p<w	E
ENSDART00000059732.5	id1	0.051114	UP	3.5	2.5hpf 3.0hpf 3.5hpf 4.0hpf 4.5hpf	4.5hpf 5.0hpf	2.5hpf 3.0hpf 3.5hpf 4.0hpf 4.5hpf 5.0hpf 5.5hpf	s,p,d<w	A
ENSDART00000060004.7	ntd5	0.0522959	UP	5.5	6.0hpf	2.5hpf 3.0hpf 3.5hpf 4.0hpf 4.5hpf 5.0hpf 5.5hpf	.	s,p<w	B
ENSDART00000060005.6	rpl32	0.108335	UP	4	5.0hpf 5.5hpf 6.0hpf	.	.	s<w	C
ENSDART00000060018.8	dharma	0.119489	UP	3	.	2.5hpf 3.0hpf 3.5hpf 4.5hpf 5.0hpf	.	p<w	E
ENSDART00000060049.7	hspa13	0.000291011	UP	5.5	6.0hpf	2.5hpf 3.0hpf 3.5hpf 6.0hpf	2.5hpf 3.5hpf	s,p<w	B
ENSDART00000060150.5	mid1ip1a	0.101011	UP	4	2.5hpf 3.0hpf 3.5hpf 4.0hpf 4.5hpf 5.0hpf 5.5hpf	3.5hpf 4.0hpf 4.5hpf	3.5hpf 4.0hpf 4.5hpf 5.0hpf	s,p,d<w	A
ENSDART00000060157.4	lgals9l3	0.0762022	UP	4.5	5.5hpf 6.0hpf	3.5hpf 4.5hpf 5.0hpf 5.5hpf 6.0hpf	.	s,p<w	B
ENSDART00000060162.5	hspb1	0.146492	UP	4	3.5hpf 4.0hpf 4.5hpf 5.0hpf 5.5hpf 6.0hpf	2.5hpf 3.0hpf 3.5hpf 4.0hpf 4.5hpf 5.0hpf 5.5hpf 6.0hpf	2.5hpf 3.0hpf 3.5hpf 4.0hpf 4.5hpf 5.0hpf 5.5hpf 6.0hpf	s,p,d<w	A
ENSDART00000060245.4	ctsh	0.103626	UP	4.5	.	.	.	unchanged	H
ENSDART00000060251.4	wdr18	0.136435	UP	3.5	.	.	.	unchanged	H
ENSDART00000060255.7	blmh	0.143296	UP	3.5	.	.	.	unchanged	H
ENSDART00000060291.7	ighmbp2	0.131826	UP	5	.	3.0hpf 4.0hpf 4.5hpf 5.0hpf	.	p<w	E
ENSDART00000060363.5	rpl4	0.104902	UP	4	5.0hpf 5.5hpf 6.0hpf	.	.	s<w	C
ENSDART00000060399.6	drap1	0.146373	UP	3.5	5.0hpf	.	.	s<w	C
ENSDART00000060417.7	cetn4	0.147845	UP	4.5	.	.	.	unchanged	H
ENSDART00000060432.6	cdc40	0.102392	UP	5	.	.	.	unchanged	H
ENSDART00000060444.6	rps29	0.105251	UP	4.5	5.0hpf 5.5hpf 6.0hpf	.	.	s<w	C
ENSDART00000060447.4	med18	0.0681421	UP	5	.	.	.	unchanged	H
ENSDART00000060532.4	zgc:110796	0.136835	UP	4	5.0hpf 5.5hpf 6.0hpf	5.0hpf 5.5hpf 6.0hpf	5.0hpf 5.5hpf 6.0hpf	s,p,d<w	A
ENSDART00000060542.6	mrps25	0.0777224	UP	4	.	.	.	unchanged	H
ENSDART00000060550.6	ndufb9	0.116603	UP	4	.	.	.	unchanged	H
ENSDART00000060689.5	eif2b2	0.132556	UP	4	.	.	.	unchanged	H
ENSDART00000060706.5	rad51	0.0965297	UP	4	.	.	.	unchanged	H
ENSDART00000060745.5	uba52	0.058286	UP	4.5	4.5hpf 5.0hpf 5.5hpf 6.0hpf	.	.	s<w	C
ENSDART00000060764.6	spred1	0.101042	UP	4.5	6.0hpf	.	.	s<w	C
ENSDART00000060766.4	rab11a	0.0569579	UP	4	5.0hpf 5.5hpf	.	.	s<w	C
ENSDART00000060809.6	smg5	0.0761791	UP	4	.	.	.	unchanged	H
ENSDART00000060840.5	med4	0.121774	UP	4.5	.	.	.	unchanged	H
ENSDART00000060910.7	pimr138	0.0724617	UP	4	3.5hpf 5.0hpf 5.5hpf	4.0hpf 4.5hpf 5.0hpf	.	s,p<w	B
ENSDART00000060919.6	qars	0.137989	UP	4.5	.	.	.	unchanged	H
ENSDART00000060971.5	dcun1d2b	0.075958	UP	4	.	.	.	unchanged	H
ENSDART00000060990.5	eif4ebp3l	0.069798	UP	4	4.5hpf 5.0hpf 5.5hpf 6.0hpf	5.0hpf 5.5hpf 6.0hpf	5.5hpf 6.0hpf	s,p,d<w	A
ENSDART00000061001.5	rack1	0.0946134	UP	4	.	.	.	unchanged	H
ENSDART00000061144.6	arpc5la	0.0920993	UP	4.5	.	.	.	unchanged	H
ENSDART00000061299.6	tsn	0.0459474	UP	4	.	.	.	unchanged	H
ENSDART00000061334.4	ift172	0.10583	UP	5	.	.	.	unchanged	H
ENSDART00000061366.4	rab11ba	0.146326	UP	4	.	.	5.5hpf	d<w	G
ENSDART00000061406.6	usp39	0.148478	UP	4	.	.	.	unchanged	H
ENSDART00000061435.7	hsbp1b	0.145644	UP	4.5	5.5hpf	3.5hpf 4.0hpf 4.5hpf	.	s,p<w	B
ENSDART00000061499.7	cxcr4b	0.145444	UP	3.5	.	3.0hpf 3.5hpf 4.0hpf 4.5hpf 5.0hpf 5.5hpf 6.0hpf	3.5hpf 4.0hpf 4.5hpf 5.0hpf 5.5hpf 6.0hpf	p,d<w	F
ENSDART00000061540.6	im:7160594	0.135054	UP	4	2.5hpf 3.0hpf 3.5hpf 4.0hpf 4.5hpf 5.0hpf 5.5hpf 6.0hpf	.	.	s<w	C
ENSDART00000061555.7	si:ch211-63o20.7	0.0694067	UP	4	.	.	.	unchanged	H
ENSDART00000061572.6	cyp11c1	0.083189	UP	4	5.0hpf	.	.	s<w	C
ENSDART00000061638.6	mau2	0.0616596	UP	4.5	.	.	.	unchanged	H
ENSDART00000061659.5	ivns1abpa	0.136867	UP	5	.	.	.	unchanged	H
ENSDART00000061693.7	si:ch73-55i23.1	0.121851	UP	4.5	5.0hpf 5.5hpf 6.0hpf	6.0hpf	5.0hpf 5.5hpf 6.0hpf	s,p,d<w	A
ENSDART00000061726.5	trim35-40	0.131209	UP	4.5	5.0hpf 5.5hpf	2.5hpf 3.0hpf 3.5hpf 4.0hpf 4.5hpf 5.0hpf 5.5hpf	.	s,p<w	B
ENSDART00000061751.6	zp3a.2	0.12853	UP	3.5	.	.	.	unchanged	H
ENSDART00000061775.6	rbbp5	0.108746	UP	5	.	.	.	unchanged	H
ENSDART00000061832.5	si:dkey-46a10.3	0.0798994	UP	5	.	.	.	unchanged	H
ENSDART00000061973.7	tgfbr1b	0.104449	UP	4	4.0hpf 5.0hpf 6.0hpf	4.0hpf 5.0hpf	.	s,p<w	B
ENSDART00000061996.7	tmem231	0.140742	UP	5	.	3.5hpf	.	unchanged	H
ENSDART00000062066.5	si:dkey-177p2.6	0.075132	UP	4	5.5hpf 6.0hpf	.	.	s<w	C
ENSDART00000062080.4	chrac1	0.119612	UP	4	2.5hpf 5.5hpf	.	.	s<w	C
ENSDART00000062257.5	slc39a1	0.105242	UP	4.5	6.0hpf	.	.	s<w	C
ENSDART00000062264.8	sdhb	0.146486	UP	3.5	.	.	.	unchanged	H
ENSDART00000062309.5	thap12a	0.0589651	UP	3.5	.	.	.	unchanged	H
ENSDART00000062366.7	rsrc2	0.063859	UP	4.5	6.0hpf	.	.	s<w	C
ENSDART00000062383.4	ywhaqa	0.116805	UP	3.5	.	.	.	unchanged	H
ENSDART00000062406.6	cacna1sb	0.114391	UP	3.5	4.0hpf 4.5hpf 5.0hpf 5.5hpf 6.0hpf	4.0hpf	4.5hpf 5.0hpf 5.5hpf 6.0hpf	s,p,d<w	A
ENSDART00000062525.7	acbd3	0.142637	UP	5	.	.	.	unchanged	H
ENSDART00000062536.6	hebp2	0.0994655	UP	3.5	.	2.5hpf 3.0hpf 3.5hpf 4.0hpf 4.5hpf	.	p<w	E
ENSDART00000062551.5	cyp51	0.131946	UP	4	4.5hpf 5.0hpf 5.5hpf 6.0hpf	2.5hpf 3.0hpf 3.5hpf 4.0hpf 4.5hpf	4.0hpf 4.5hpf 5.0hpf 5.5hpf 6.0hpf	s,p,d<w	A
ENSDART00000062552.6	wtap	0.039799	UP	4.5	5.5hpf 6.0hpf	.	.	s<w	C
ENSDART00000062563.7	rreb1b	0.0217957	UP	4.5	5.5hpf	.	.	s<w	C
ENSDART00000062671.6	tuba8l	0.0850317	UP	4.5	6.0hpf	.	.	s<w	C
ENSDART00000062693.6	ptpn1	0.0577996	UP	4.5	.	.	.	unchanged	H
ENSDART00000062702.4	cebpb	0.123032	UP	3.5	2.5hpf 3.0hpf 3.5hpf 4.0hpf 4.5hpf 5.0hpf	2.5hpf 3.0hpf 3.5hpf 4.0hpf 4.5hpf 5.0hpf	2.5hpf 3.0hpf 3.5hpf 4.0hpf 4.5hpf 5.0hpf	s,p,d<w	A
ENSDART00000062706.6	tmem189	0.110947	UP	3.5	.	.	.	unchanged	H
ENSDART00000062727.7	stx6	0.100215	UP	4	.	.	.	unchanged	H
ENSDART00000062761.5	cnstb	0.122469	UP	4	.	3.5hpf 4.0hpf 4.5hpf 6.0hpf	.	p<w	E
ENSDART00000062793.5	apoba	0.0783764	UP	3.5	4.0hpf 4.5hpf 5.0hpf 5.5hpf 6.0hpf	4.0hpf	4.0hpf 4.5hpf 5.0hpf 5.5hpf	s,p,d<w	A
ENSDART00000062811.6	yy1a	0.0560979	UP	4	5.0hpf 6.0hpf	.	.	s<w	C
ENSDART00000062845.5	mmp9	0.141113	UP	4	4.5hpf 5.0hpf	.	.	s<w	C
ENSDART00000062850.6	agps	0.140274	UP	3	.	.	.	unchanged	H
ENSDART00000062858.6	adoa	0.0504836	UP	4.5	6.0hpf	.	2.5hpf 3.0hpf 3.5hpf 4.0hpf	s<w	C
ENSDART00000062900.6	itpka	0.0399001	UP	5	5.0hpf 5.5hpf 6.0hpf	5.0hpf 5.5hpf 6.0hpf	5.0hpf 5.5hpf 6.0hpf	s,p,d<w	A
ENSDART00000062908.5	rpl7l1	0.09256	UP	4	.	.	.	unchanged	H
ENSDART00000062917.6	cx35.4	0.100729	UP	4.5	5.0hpf 5.5hpf 6.0hpf	2.5hpf	2.5hpf 3.0hpf 3.5hpf 4.0hpf 5.5hpf	s,d<w	D
ENSDART00000062945.7	TNPO2	0.0653045	UP	4	.	.	.	unchanged	H
ENSDART00000062982.4	foxo3b	0.147943	UP	4	.	.	.	unchanged	H
ENSDART00000063005.3	gpr173	0.0781879	UP	4.5	3.0hpf 3.5hpf 5.0hpf 5.5hpf 6.0hpf	5.0hpf 5.5hpf 6.0hpf	5.0hpf 5.5hpf 6.0hpf	s,p,d<w	A
ENSDART00000063093.4	auh	0.129174	UP	3.5	4.5hpf 5.0hpf 5.5hpf	2.5hpf 3.0hpf 3.5hpf 4.0hpf 4.5hpf 5.0hpf 5.5hpf 6.0hpf	.	s,p<w	B
ENSDART00000063107.5	cyp2p7	0.14429	UP	4	2.5hpf 3.5hpf 4.5hpf 5.0hpf 5.5hpf 6.0hpf	.	4.5hpf 5.0hpf 5.5hpf 6.0hpf	s,d<w	D
ENSDART00000063137.8	si:dkeyp-117h8.4	0.148183	UP	5	.	6.0hpf	.	p<w	E
ENSDART00000063147.5	sgsh	0.142948	UP	4	5.0hpf 5.5hpf	4.0hpf 4.5hpf	.	s,p<w	B
ENSDART00000063151.6	napga	0.117574	UP	3.5	5.0hpf	.	.	s<w	C
ENSDART00000063320.6	cldne	0.0898375	UP	4	3.0hpf 3.5hpf 4.0hpf 4.5hpf 5.0hpf 5.5hpf	3.0hpf 3.5hpf 4.0hpf 4.5hpf	3.0hpf 3.5hpf 4.0hpf 4.5hpf	s,p,d<w	A
ENSDART00000063323.7	si:dkey-102c8.2	0.0926567	UP	4	4.0hpf 4.5hpf 5.0hpf 5.5hpf 6.0hpf	4.0hpf 4.5hpf 5.0hpf 5.5hpf 6.0hpf	4.0hpf 4.5hpf 5.0hpf 5.5hpf 6.0hpf	s,p,d<w	A
ENSDART00000063359.7	ucp2	0.149876	UP	3.5	4.5hpf 5.0hpf 5.5hpf 6.0hpf	4.5hpf 5.5hpf	.	s,p<w	B
ENSDART00000063484.5	si:dkey-222f2.1	0.0994244	UP	4.5	5.0hpf 5.5hpf 6.0hpf	5.0hpf 5.5hpf 6.0hpf	4.5hpf 5.0hpf 5.5hpf 6.0hpf	s,p,d<w	A
ENSDART00000063572.7	gtf3c6	0.0604663	UP	4.5	2.5hpf 3.0hpf 5.0hpf 5.5hpf 6.0hpf	.	.	s<w	C
ENSDART00000063665.7	ackr3b	0.0689403	UP	3	3.0hpf 3.5hpf 4.0hpf	3.0hpf 3.5hpf	3.0hpf 3.5hpf	s,p,d<w	A
ENSDART00000063717.7	zgc:171480	0.0614894	UP	4.5	.	.	.	unchanged	H
ENSDART00000063779.4	efhd1	0.135444	UP	3.5	4.5hpf 5.0hpf 5.5hpf 6.0hpf	.	.	s<w	C
ENSDART00000063786.3	cab39	0.0719818	UP	4	.	.	.	unchanged	H
ENSDART00000063817.7	ndufb11	0.129502	UP	4.5	6.0hpf	.	.	s<w	C
ENSDART00000063834.5	b3gnt3.1	0.0630661	UP	5	2.5hpf 3.0hpf 3.5hpf 5.0hpf 5.5hpf 6.0hpf	2.5hpf 3.0hpf 5.0hpf 5.5hpf 6.0hpf	2.5hpf 3.5hpf 5.5hpf 6.0hpf	s,p,d<w	A
ENSDART00000063837.6	ube2d2	0.149736	UP	4	.	.	.	unchanged	H
ENSDART00000063870.7	rpl11	0.137913	UP	4.5	5.5hpf 6.0hpf	.	.	s<w	C
ENSDART00000063912.5	jun	0.0627985	UP	3.5	.	.	.	unchanged	H
ENSDART00000063923.7	zpr1	0.0754311	UP	4.5	6.0hpf	.	.	s<w	C
ENSDART00000063943.5	mrpl40	0.125974	UP	5.5	.	.	.	unchanged	H
ENSDART00000063950.7	psmc1b	0.0991635	UP	4	6.0hpf	.	.	s<w	C
ENSDART00000063996.4	gadd45aa	0.12763	UP	3.5	.	.	.	unchanged	H
ENSDART00000064066.5	bcas2	0.116438	UP	4	.	.	.	unchanged	H
ENSDART00000064111.6	faub	0.0875595	UP	4	5.0hpf	.	.	s<w	C
ENSDART00000064113.5	abt1	0.103597	UP	4	.	.	.	unchanged	H
ENSDART00000064140.5	ylpm1	0.137405	UP	4	.	4.0hpf 5.0hpf	.	p<w	E
ENSDART00000064187.7	parvaa	0.10289	UP	3.5	.	.	.	unchanged	H
ENSDART00000064201.7	cdc45	0.0799118	UP	5	.	.	.	unchanged	H
ENSDART00000064212.6	srek1ip1	0.105543	UP	4	.	.	.	unchanged	H
ENSDART00000064311.6	arhgdia	0.10098	UP	3.5	.	.	.	unchanged	H
ENSDART00000064313.8	cdc5l	0.144617	UP	3	.	.	.	unchanged	H
ENSDART00000064365.7	si:ch73-111k22.2	0.121954	UP	3	.	.	.	unchanged	H
ENSDART00000064390.5	ppil4	0.104666	UP	4	.	2.5hpf 3.0hpf 3.5hpf 4.0hpf 4.5hpf 5.0hpf 5.5hpf	.	p<w	E
ENSDART00000064393.5	ufm1	0.101291	UP	4.5	.	.	.	unchanged	H
ENSDART00000064515.5	lrrc57	0.102745	UP	5	.	.	.	unchanged	H
ENSDART00000064542.4	rpf2	0.104241	UP	3.5	.	6.0hpf	.	p<w	E
ENSDART00000064554.4	ppp2r3c	0.100782	UP	4	5.0hpf 5.5hpf 6.0hpf	.	.	s<w	C
ENSDART00000064597.8	lgals3b	0.144062	UP	3.5	2.5hpf 3.0hpf 3.5hpf 4.0hpf 4.5hpf 5.0hpf 5.5hpf 6.0hpf	.	2.5hpf 3.0hpf 3.5hpf 4.0hpf 4.5hpf 5.0hpf 5.5hpf	s,d<w	D
ENSDART00000064614.9	xkrx	0.104121	UP	5	.	.	.	unchanged	H
ENSDART00000064678.6	lft2	0.114926	UP	4	2.5hpf 3.0hpf 3.5hpf 5.0hpf 5.5hpf	2.5hpf 3.0hpf	3.0hpf	s<w	C
ENSDART00000064700.5	fuca2	0.0817885	UP	5	.	.	.	unchanged	H
ENSDART00000064738.6	atp5if1b	0.136352	UP	4	.	.	.	unchanged	H
ENSDART00000064772.5	cyb561d2	0.102892	UP	4.5	.	.	.	unchanged	H
ENSDART00000064803.6	iars2	0.0932501	UP	3.5	.	.	.	unchanged	H
ENSDART00000064826.7	mov10a	0.0923697	UP	3	.	.	.	unchanged	H
ENSDART00000064842.6	padi2	0.105916	UP	3.5	.	.	.	unchanged	H
ENSDART00000064860.7	rbms1a	0.134445	UP	4	.	.	.	unchanged	H
ENSDART00000064878.6	gxylt2	0.133845	UP	5	.	.	.	unchanged	H
ENSDART00000064888.5	tcta	0.118423	UP	4	5.0hpf 5.5hpf 6.0hpf	.	.	s<w	C
ENSDART00000064968.5	rasgef1bb	0.0701013	UP	4	5.0hpf 5.5hpf	4.5hpf	.	s,p<w	B
ENSDART00000064995.6	sumo1	0.113386	UP	4	5.5hpf	.	.	s<w	C
ENSDART00000065097.7	dpysl3	0.0918041	UP	3.5	4.0hpf 4.5hpf 5.0hpf 5.5hpf 6.0hpf	4.0hpf 4.5hpf 5.0hpf 5.5hpf	4.0hpf 4.5hpf 5.0hpf 5.5hpf	s,p,d<w	A
ENSDART00000065127.8	cyfip1	0.147671	UP	3.5	.	.	.	unchanged	H
ENSDART00000065136.4	CT030712.1	0.12523	UP	4.5	5.5hpf 6.0hpf	4.0hpf 4.5hpf 5.0hpf 5.5hpf 6.0hpf	4.5hpf 5.0hpf 5.5hpf 6.0hpf	s,p,d<w	A
ENSDART00000065208.5	nop16	0.0852514	UP	4	.	.	.	unchanged	H
ENSDART00000065212.6	ttc4	0.126063	UP	4	.	.	.	unchanged	H
ENSDART00000065256.4	ppig	0.128629	UP	3.5	.	.	.	unchanged	H
ENSDART00000065264.7	cdca5	0.111475	UP	4	.	.	.	unchanged	H
ENSDART00000065325.5	cdc23	0.100796	UP	4.5	5.5hpf 6.0hpf	.	.	s<w	C
ENSDART00000065331.6	sall4	0.0763656	UP	3.5	.	4.5hpf 5.0hpf	.	p<w	E
ENSDART00000065338.5	pak1ip1	0.137653	UP	4	5.0hpf 5.5hpf 6.0hpf	4.5hpf 5.0hpf 5.5hpf	5.5hpf	s,p,d<w	A
ENSDART00000065392.6	calm3b	0.130416	UP	4	.	.	.	unchanged	H
ENSDART00000065435.6	cst3	0.0866539	UP	4	3.5hpf 4.0hpf 4.5hpf 5.0hpf 5.5hpf 6.0hpf	.	3.5hpf 4.0hpf 4.5hpf 5.0hpf 5.5hpf 6.0hpf	s,d<w	D
ENSDART00000065488.6	tex261	0.137187	UP	5	.	.	.	unchanged	H
ENSDART00000065504.5	ncbp3	0.0912566	UP	5.5	.	.	.	unchanged	H
ENSDART00000065544.6	si:dkeyp-69c1.6	0.0995243	UP	4	.	.	.	unchanged	H
ENSDART00000065562.5	pcf11	0.0546977	UP	3.5	.	.	.	unchanged	H
ENSDART00000065568.6	zgc:113227	0.149544	UP	5	.	5.5hpf 6.0hpf	.	p<w	E
ENSDART00000065643.6	dbf4	0.0978456	UP	4	.	4.0hpf	.	p<w	E
ENSDART00000065664.5	dusp4	0.01528	UP	4.5	5.5hpf	4.5hpf 5.0hpf 5.5hpf	.	s,p<w	B
ENSDART00000065817.4	pou5f3	0.0527974	UP	4	.	2.5hpf 3.0hpf 3.5hpf 4.0hpf 4.5hpf 5.0hpf 5.5hpf 6.0hpf	2.5hpf 3.0hpf 3.5hpf 4.0hpf 4.5hpf 5.0hpf 5.5hpf 6.0hpf	p,d<w	F
ENSDART00000065821.3	zp3.2	0.0904072	UP	4	.	.	.	unchanged	H
ENSDART00000065853.5	dhrs3b	0.0495264	UP	5	6.0hpf	4.5hpf 5.0hpf 5.5hpf 6.0hpf	5.0hpf 5.5hpf	s,p,d<w	A
ENSDART00000065922.6	wbp2nl	0.138275	UP	4	4.5hpf 5.0hpf 5.5hpf 6.0hpf	3.0hpf 3.5hpf 4.0hpf 4.5hpf 5.0hpf 5.5hpf	.	s,p<w	B
ENSDART00000065949.8	top1l	0.121394	UP	3.5	.	.	.	unchanged	H
ENSDART00000065996.7	tmem183a	0.137341	UP	5	.	.	.	unchanged	H
ENSDART00000066053.7	cbx2	0.0781169	UP	3.5	.	2.5hpf 3.0hpf 3.5hpf 4.0hpf	.	p<w	E
ENSDART00000066107.4	bcap31	0.105567	UP	4	.	.	.	unchanged	H
ENSDART00000066257.7	entpd1	0.110988	UP	4.5	4.5hpf 5.0hpf 5.5hpf 6.0hpf	.	4.5hpf 5.0hpf 5.5hpf	s,d<w	D
ENSDART00000066259.5	kcnk1a	0.104431	UP	4	4.5hpf 5.0hpf 5.5hpf	4.5hpf	4.5hpf 5.0hpf	s,p,d<w	A
ENSDART00000066269.5	arl4d	0.147711	UP	4.5	.	.	.	unchanged	H
ENSDART00000066288.6	spata20	0.0604229	UP	3	.	.	.	unchanged	H
ENSDART00000066372.6	id4	0.0793445	UP	5	5.5hpf 6.0hpf	6.0hpf	5.5hpf 6.0hpf	s,p,d<w	A
ENSDART00000066373.7	vdac1	0.117363	UP	3.5	.	.	2.5hpf	unchanged	H
ENSDART00000066388.4	tomm22	0.131518	UP	3.5	.	.	.	unchanged	H
ENSDART00000066393.7	pdap1a	0.14972	UP	4	.	.	.	unchanged	H
ENSDART00000066397.6	phf5a	0.0826747	UP	5	.	.	.	unchanged	H
ENSDART00000066407.6	nptx2b	0.139012	UP	4.5	.	5.5hpf 6.0hpf	6.0hpf	p,d<w	F
ENSDART00000066411.7	dlgap5	0.0985121	UP	3.5	.	.	.	unchanged	H
ENSDART00000066424.6	pofut2	0.140478	UP	3.5	.	.	.	unchanged	H
ENSDART00000066556.6	zmp:0000000624	0.129953	UP	4.5	6.0hpf	.	.	s<w	C
ENSDART00000066558.5	decr2	0.109959	UP	4	5.0hpf	.	.	s<w	C
ENSDART00000066579.6	pts	0.0925441	UP	3.5	.	.	.	unchanged	H
ENSDART00000066583.5	zgc:112496	0.126726	UP	4	.	.	.	unchanged	H
ENSDART00000066677.7	si:ch211-140b10.6	0.128558	UP	5	.	.	.	unchanged	H
ENSDART00000066703.6	rdh10a	0.0838397	UP	4	5.0hpf	.	.	s<w	C
ENSDART00000066712.3	trappc3	0.0841058	UP	4.5	4.5hpf 5.0hpf 5.5hpf 6.0hpf	.	.	s<w	C
ENSDART00000066721.6	ngdn	0.0926981	UP	4.5	.	.	.	unchanged	H
ENSDART00000066760.4	cct5	0.0580858	UP	4.5	.	.	.	unchanged	H
ENSDART00000066788.4	epdr1	0.105981	UP	4	5.5hpf 6.0hpf	6.0hpf	5.5hpf 6.0hpf	s,p,d<w	A
ENSDART00000066789.7	stard3nl	0.101967	UP	4	4.5hpf 5.0hpf 5.5hpf 6.0hpf	4.5hpf 5.0hpf 5.5hpf 6.0hpf	4.5hpf 5.0hpf 5.5hpf 6.0hpf	s,p,d<w	A
ENSDART00000066835.6	fzd8a	0.0999749	UP	4.5	3.0hpf 3.5hpf 4.0hpf 4.5hpf 5.0hpf	2.5hpf 3.0hpf 3.5hpf 4.0hpf	2.5hpf 3.0hpf 3.5hpf 4.0hpf 4.5hpf	s,d<w	D
ENSDART00000066929.7	taf3	0.0523074	UP	5	.	.	.	unchanged	H
ENSDART00000066930.7	atp5f1c	0.0707282	UP	5	.	.	.	unchanged	H
ENSDART00000066933.6	itih2	0.0865201	UP	4.5	4.5hpf 5.0hpf 5.5hpf 6.0hpf	.	4.5hpf 5.0hpf 5.5hpf 6.0hpf	s,d<w	D
ENSDART00000066936.6	tmem110l	0.0298228	UP	5	5.0hpf 5.5hpf 6.0hpf	.	.	s<w	C
ENSDART00000066963.4	atp6v1f	0.0776929	UP	4.5	6.0hpf	.	.	s<w	C
ENSDART00000066985.7	hsd17b2	0.131564	UP	4.5	.	.	.	unchanged	H
ENSDART00000066997.4	dram1	0.0816075	UP	4.5	5.0hpf 5.5hpf 6.0hpf	.	5.0hpf 5.5hpf 6.0hpf	s,d<w	D
ENSDART00000067001.7	noc4l	0.0313839	UP	5	.	6.0hpf	6.0hpf	p,d<w	F
ENSDART00000067039.5	rassf8a	0.136896	UP	4.5	.	.	.	unchanged	H
ENSDART00000067086.6	nansa	0.148052	UP	3.5	.	.	.	unchanged	H
ENSDART00000067117.7	ube2v1	0.0757038	UP	4	5.5hpf 6.0hpf	.	.	s<w	C
ENSDART00000067131.6	irak3	0.112841	UP	4	5.5hpf 6.0hpf	.	.	s<w	C
ENSDART00000067175.7	pphln1	0.0641734	UP	4	.	.	.	unchanged	H
ENSDART00000067190.5	tspan9b	0.124026	UP	4.5	5.0hpf 6.0hpf	.	.	s<w	C
ENSDART00000067293.6	cnbpa	0.0715571	UP	4	.	.	.	unchanged	H
ENSDART00000067322.5	fbxl14b	0.0745255	UP	4	6.0hpf	2.5hpf 3.0hpf	.	s<w	C
ENSDART00000067397.7	ndufaf7	0.121861	UP	5	.	.	.	unchanged	H
ENSDART00000067423.5	frs2a	0.0863248	UP	4	4.0hpf 4.5hpf 5.0hpf 5.5hpf 6.0hpf	4.0hpf 4.5hpf	.	s,p<w	B
ENSDART00000067427.5	yeats4	0.0723512	UP	4	.	.	.	unchanged	H
ENSDART00000067433.5	ube2nb	0.0629816	UP	4.5	.	.	.	unchanged	H
ENSDART00000067444.8	scaf11	0.0919771	UP	3.5	.	.	.	unchanged	H
ENSDART00000067446.6	slc38a4	0.0861677	UP	4.5	5.0hpf 5.5hpf 6.0hpf	.	.	s<w	C
ENSDART00000067447.7	mmp30	0.142464	UP	4.5	5.0hpf 5.5hpf 6.0hpf	2.5hpf 3.0hpf 3.5hpf 4.0hpf 4.5hpf	.	s,p<w	B
ENSDART00000067461.5	si:ch211-152c2.3	0.110018	UP	4	3.0hpf 3.5hpf 4.0hpf 4.5hpf 5.0hpf 5.5hpf 6.0hpf	3.0hpf 3.5hpf 4.0hpf 4.5hpf 5.0hpf 5.5hpf 6.0hpf	3.0hpf 3.5hpf 4.0hpf 4.5hpf 5.0hpf 5.5hpf 6.0hpf	s,p,d<w	A
ENSDART00000067488.7	mrps10	0.136727	UP	4	.	.	.	unchanged	H
ENSDART00000067489.7	si:ch211-51e12.7	0.137858	UP	3.5	.	.	.	unchanged	H
ENSDART00000067512.7	psma4	0.143063	UP	4	5.5hpf 6.0hpf	.	.	s<w	C
ENSDART00000067531.5	syn2a	0.149626	UP	4	5.0hpf 5.5hpf 6.0hpf	.	4.5hpf	s,d<w	D
ENSDART00000067537.6	elovl6l	0.0735363	UP	3.5	.	.	.	unchanged	H
ENSDART00000067586.8	chchd6b	0.128745	UP	3	.	.	6.0hpf	d<w	G
ENSDART00000067604.6	arf4a	0.13828	UP	4	.	.	.	unchanged	H
ENSDART00000067610.7	pimr129	0.0823564	UP	4	5.0hpf 6.0hpf	.	6.0hpf	s,d<w	D
ENSDART00000067652.4	snai1b	0.054599	UP	3.5	3.5hpf 4.0hpf 4.5hpf 5.0hpf	3.5hpf 4.0hpf 4.5hpf 5.0hpf 5.5hpf 6.0hpf	3.5hpf 4.0hpf 4.5hpf 5.0hpf 5.5hpf 6.0hpf	s,p,d<w	A
ENSDART00000067678.7	zgc:110339	0.114638	UP	4.5	5.0hpf 5.5hpf 6.0hpf	.	.	s<w	C
ENSDART00000067733.6	zgc:77838	0.134044	UP	4	.	.	.	unchanged	H
ENSDART00000067736.6	stk11	0.0519677	UP	4.5	.	.	.	unchanged	H
ENSDART00000067776.4	rab10	0.140939	UP	3.5	.	.	.	unchanged	H
ENSDART00000067841.7	zgc:112038	0.141789	UP	4	5.0hpf 5.5hpf	4.5hpf	.	s,p<w	B
ENSDART00000067854.7	tnfaip8l2b	0.120378	UP	4	5.0hpf 5.5hpf 6.0hpf	5.0hpf	.	s,p<w	B
ENSDART00000069132.5	cybb	0.0609322	UP	4.5	5.0hpf 5.5hpf 6.0hpf	4.5hpf 5.0hpf 5.5hpf 6.0hpf	4.5hpf 5.0hpf 5.5hpf 6.0hpf	s,p,d<w	A
ENSDART00000073399.5	faap24	0.10254	UP	5	.	.	.	unchanged	H
ENSDART00000073405.2	zgc:173552	0.110733	UP	3.5	.	.	.	unchanged	H
ENSDART00000073439.5	trim44	0.0674376	UP	4	5.0hpf	.	.	s<w	C
ENSDART00000073440.6	CABZ01080568.1	0.145348	UP	4	.	.	.	unchanged	H
ENSDART00000073441.6	sntb2	0.057419	UP	5.5	.	.	.	unchanged	H
ENSDART00000073452.4	zgc:110216	0.110668	UP	3.5	.	3.5hpf	.	p<w	E
ENSDART00000073462.5	rplp0	0.135981	UP	4	5.0hpf 5.5hpf	.	.	s<w	C
ENSDART00000073478.6	brd1b	0.0645385	UP	4.5	.	.	.	unchanged	H
ENSDART00000073488.5	CU469568.1	0.0573716	UP	5	5.0hpf 5.5hpf 6.0hpf	5.0hpf 5.5hpf 6.0hpf	.	s,p<w	B
ENSDART00000073594.5	ankrd11	0.0840969	UP	4	.	.	.	unchanged	H
ENSDART00000073597.4	dhodh	0.147641	UP	4	.	.	.	unchanged	H
ENSDART00000073600.5	kcng4b	0.126162	UP	4.5	5.5hpf 6.0hpf	.	.	s<w	C
ENSDART00000073671.5	ythdc1	0.126212	UP	4	.	2.5hpf 3.0hpf 3.5hpf 4.0hpf 4.5hpf 5.0hpf 5.5hpf 6.0hpf	.	p<w	E
ENSDART00000073827.7	col4a5	0.0893234	UP	5	5.5hpf 6.0hpf	5.5hpf 6.0hpf	5.5hpf 6.0hpf	s,p,d<w	A
ENSDART00000073847.5	blcap	0.100762	UP	3.5	.	.	.	unchanged	H
ENSDART00000073861.6	gabarapb	0.126673	UP	4	.	.	.	unchanged	H
ENSDART00000073865.5	rbl1	0.0810974	UP	4	.	.	.	unchanged	H
ENSDART00000073883.5	dtymk	0.135801	UP	4.5	.	.	.	unchanged	H
ENSDART00000073953.4	lrrc8ab	0.135874	UP	4	4.5hpf 5.0hpf 5.5hpf 6.0hpf	2.5hpf	.	s<w	C
ENSDART00000073981.4	eif2s1b	0.101607	UP	3.5	.	.	.	unchanged	H
ENSDART00000073985.5	rbfox2	0.0675928	UP	4	.	.	.	unchanged	H
ENSDART00000074010.6	ubald1b	0.146201	UP	4	.	.	.	unchanged	H
ENSDART00000074100.4	osgn1	0.092071	UP	3	4.0hpf 4.5hpf 5.0hpf 5.5hpf 6.0hpf	4.0hpf 4.5hpf 5.0hpf 5.5hpf 6.0hpf	3.5hpf 4.0hpf 4.5hpf 5.0hpf 5.5hpf 6.0hpf	s,p,d<w	A
ENSDART00000074117.6	aspa	0.0954062	UP	5	6.0hpf	5.0hpf 5.5hpf 6.0hpf	5.5hpf 6.0hpf	s,p,d<w	A
ENSDART00000074125.6	aplnra	0.106471	UP	3.5	3.5hpf 4.0hpf 4.5hpf 5.0hpf	3.5hpf 4.0hpf 4.5hpf	3.5hpf 4.0hpf 4.5hpf	s,p,d<w	A
ENSDART00000074174.6	tbl3	0.0964619	UP	4	.	.	.	unchanged	H
ENSDART00000074231.3	cldnd1b	0.0702004	UP	5	.	.	.	unchanged	H
ENSDART00000074294.5	actr2a	0.14248	UP	3.5	.	.	.	unchanged	H
ENSDART00000074400.5	tia1	0.126621	UP	3.5	.	.	.	unchanged	H
ENSDART00000074407.5	cptp	0.133201	UP	4	6.0hpf	.	.	s<w	C
ENSDART00000074426.6	lig3	0.129473	UP	4	5.0hpf 5.5hpf 6.0hpf	.	.	s<w	C
ENSDART00000074438.6	cenpi	0.0819229	UP	4.5	.	.	.	unchanged	H
ENSDART00000074450.7	morc3b	0.120958	UP	3.5	3.5hpf	.	.	s<w	C
ENSDART00000074478.4	nkiras2	0.103756	UP	4.5	.	.	.	unchanged	H
ENSDART00000074514.4	spryd7a	0.115884	UP	4	.	.	.	unchanged	H
ENSDART00000074519.4	kpna3	0.0612917	UP	4.5	5.0hpf 5.5hpf 6.0hpf	.	.	s<w	C
ENSDART00000074553.6	pptc7b	0.143978	UP	4.5	.	.	.	unchanged	H
ENSDART00000074587.7	paqr5b	0.0774026	UP	5	5.0hpf 5.5hpf 6.0hpf	5.0hpf 5.5hpf 6.0hpf	5.0hpf 5.5hpf 6.0hpf	s,p,d<w	A
ENSDART00000074592.4	arrdc3a	0.105143	UP	3.5	.	.	.	unchanged	H
ENSDART00000074605.6	pkp1b	0.131341	UP	4.5	2.5hpf 3.0hpf 4.5hpf 5.0hpf 5.5hpf 6.0hpf	2.5hpf 3.0hpf 3.5hpf 4.0hpf 4.5hpf	2.5hpf 3.0hpf 4.5hpf 5.0hpf 5.5hpf	s,p,d<w	A
ENSDART00000074609.5	suclg1	0.147124	UP	4	.	.	.	unchanged	H
ENSDART00000074630.5	zgc:103697	0.104553	UP	4	.	.	.	unchanged	H
ENSDART00000074653.6	grinab	0.112226	UP	4.5	.	.	.	unchanged	H
ENSDART00000074689.6	eif5b	0.137955	UP	2.5	.	.	.	unchanged	H
ENSDART00000074737.6	shmt1	0.118298	UP	3	.	.	.	unchanged	H
ENSDART00000074761.3	zfand3	0.120143	UP	5.5	6.0hpf	.	.	s<w	C
ENSDART00000074787.4	khdrbs1a	0.0686988	UP	4	4.0hpf 4.5hpf 5.0hpf 5.5hpf 6.0hpf	.	4.5hpf 5.0hpf 5.5hpf	s,d<w	D
ENSDART00000074814.6	ppib	0.128666	UP	3.5	4.0hpf 4.5hpf 5.0hpf	.	.	s<w	C
ENSDART00000074919.5	ubqln4	0.0964841	UP	4	5.0hpf 5.5hpf 6.0hpf	.	.	s<w	C
ENSDART00000074979.5	rnft2	0.0683271	UP	4.5	5.0hpf 5.5hpf 6.0hpf	4.5hpf 5.0hpf 5.5hpf 6.0hpf	5.0hpf 5.5hpf 6.0hpf	s,p,d<w	A
ENSDART00000075009.3	eif2s2	0.101445	UP	4	.	.	.	unchanged	H
ENSDART00000075017.6	RTKN	0.13655	UP	5.5	.	6.0hpf	.	p<w	E
ENSDART00000075049.5	gipc3	0.112629	UP	3.5	2.5hpf 3.0hpf 3.5hpf 4.0hpf 4.5hpf 5.0hpf 5.5hpf 6.0hpf	.	2.5hpf 3.0hpf 3.5hpf 4.0hpf 4.5hpf 5.0hpf 5.5hpf 6.0hpf	s,d<w	D
ENSDART00000075129.5	lrrc47	0.141517	UP	5	.	.	.	unchanged	H
ENSDART00000075142.5	pcmtd1	0.105731	UP	4	.	5.0hpf 5.5hpf	.	p<w	E
ENSDART00000075150.5	bmp4	0.0582254	UP	4.5	5.0hpf 6.0hpf	4.0hpf 4.5hpf 5.0hpf 5.5hpf 6.0hpf	4.5hpf 5.0hpf 5.5hpf 6.0hpf	s,p,d<w	A
ENSDART00000075195.6	zgc:113886	0.106684	UP	4	.	.	.	unchanged	H
ENSDART00000075230.7	asb5b	0.11988	UP	3.5	3.5hpf 4.0hpf 4.5hpf 5.0hpf 5.5hpf 6.0hpf	3.5hpf 4.0hpf 4.5hpf 5.0hpf 5.5hpf 6.0hpf	4.0hpf 4.5hpf 5.0hpf 5.5hpf 6.0hpf	s,p,d<w	A
ENSDART00000075260.6	inab	0.06219	UP	4.5	5.0hpf 5.5hpf	6.0hpf	.	s,p<w	B
ENSDART00000075275.6	pklr	0.0960261	UP	4	5.5hpf 6.0hpf	.	.	s<w	C
ENSDART00000075299.6	zgc:153911	0.11801	UP	3.5	.	4.0hpf 4.5hpf	4.0hpf 4.5hpf 5.0hpf	p,d<w	F
ENSDART00000075331.5	insm1b	0.121453	UP	4.5	3.5hpf 4.0hpf 5.0hpf 5.5hpf 6.0hpf	3.5hpf 4.0hpf 5.0hpf 5.5hpf 6.0hpf	3.0hpf 3.5hpf 4.0hpf 4.5hpf 5.0hpf 5.5hpf 6.0hpf	s,p,d<w	A
ENSDART00000075493.4	ccdc103	0.0661245	UP	3.5	4.0hpf 5.0hpf 5.5hpf	.	.	s<w	C
ENSDART00000075497.6	rybpb	0.120289	UP	4.5	5.5hpf 6.0hpf	.	.	s<w	C
ENSDART00000075515.6	srsf5b	0.0989973	UP	4.5	5.0hpf 5.5hpf 6.0hpf	.	.	s<w	C
ENSDART00000075519.6	aldh1a2	0.066656	UP	5	5.0hpf 5.5hpf 6.0hpf	5.5hpf	5.5hpf	s,p,d<w	A
ENSDART00000075520.6	aldh6a1	0.144392	UP	3	5.0hpf 5.5hpf 6.0hpf	.	.	s<w	C
ENSDART00000075617.5	sox3	0.113331	UP	4	3.0hpf	3.0hpf 3.5hpf 5.0hpf	.	p<w	E
ENSDART00000075632.6	creb1a	0.103791	UP	3.5	.	.	.	unchanged	H
ENSDART00000075646.4	irf1a	0.147897	UP	4	.	.	.	unchanged	H
ENSDART00000075757.4	gtf2a2	0.0441022	UP	5	.	.	.	unchanged	H
ENSDART00000075889.6	trub1	0.143495	UP	3.5	.	.	.	unchanged	H
ENSDART00000076030.5	fbl	0.084362	UP	4	5.0hpf 6.0hpf	.	.	s<w	C
ENSDART00000076037.6	alg10	0.132549	UP	5.5	.	6.0hpf	.	p<w	E
ENSDART00000076082.6	fetub	0.0625033	UP	5	4.5hpf 5.0hpf 5.5hpf 6.0hpf	4.5hpf 5.0hpf 5.5hpf 6.0hpf	.	s,p<w	B
ENSDART00000076115.3	htr1b	0.120398	UP	4.5	5.0hpf 5.5hpf 6.0hpf	5.0hpf 5.5hpf 6.0hpf	5.0hpf 5.5hpf 6.0hpf	s,p,d<w	A
ENSDART00000076200.5	h1fx	0.124306	UP	4	.	2.5hpf	.	unchanged	H
ENSDART00000076304.5	pcna	0.0585082	UP	4	.	.	.	unchanged	H
ENSDART00000076320.5	mrps17	0.0737128	UP	5	.	.	.	unchanged	H
ENSDART00000076328.5	pgrmc1	0.1164	UP	3.5	.	.	.	unchanged	H
ENSDART00000076417.4	cdkn1bb	0.146513	UP	5	.	.	.	unchanged	H
ENSDART00000076483.4	zgc:77151	0.140737	UP	4.5	5.5hpf 6.0hpf	5.0hpf 5.5hpf 6.0hpf	5.5hpf	s,p,d<w	A
ENSDART00000076636.5	fzd2	0.145837	UP	4	.	.	.	unchanged	H
ENSDART00000076731.6	ACOT12	0.144852	UP	4.5	.	.	.	unchanged	H
ENSDART00000076742.5	imp4	0.128114	UP	4	5.5hpf 6.0hpf	.	.	s<w	C
ENSDART00000076800.6	znhit1	0.120735	UP	4	.	.	.	unchanged	H
ENSDART00000076835.6	mrpl1	0.0650748	UP	4.5	.	.	.	unchanged	H
ENSDART00000076915.5	si:dkey-166k12.1	0.0469936	UP	5	5.0hpf 5.5hpf 6.0hpf	.	5.0hpf	s,d<w	D
ENSDART00000076938.6	pogza	0.06524	UP	4.5	.	.	.	unchanged	H
ENSDART00000076974.5	gfpt2	0.133197	UP	4.5	5.0hpf 5.5hpf 6.0hpf	.	.	s<w	C
ENSDART00000076997.6	lmo4b	0.113052	UP	4.5	.	2.5hpf 3.0hpf 6.0hpf	.	p<w	E
ENSDART00000077059.5	anp32e	0.132296	UP	4	5.0hpf 5.5hpf 6.0hpf	5.0hpf	.	s,p<w	B
ENSDART00000077063.6	sec13	0.0618035	UP	4	4.5hpf 5.0hpf 5.5hpf 6.0hpf	.	.	s<w	C
ENSDART00000077077.5	nubpl	0.106068	UP	4.5	.	.	.	unchanged	H
ENSDART00000077087.5	id3	0.131668	UP	4.5	.	.	.	unchanged	H
ENSDART00000077089.7	nucb1	0.128473	UP	5	.	.	.	unchanged	H
ENSDART00000077111.4	hsd17b14	0.0409443	UP	4.5	4.0hpf 4.5hpf 5.0hpf 5.5hpf 6.0hpf	4.0hpf 4.5hpf	4.5hpf 5.0hpf	s,p,d<w	A
ENSDART00000077113.5	mta2	0.12695	UP	3.5	.	.	.	unchanged	H
ENSDART00000077157.5	six3b	0.136802	UP	5	5.5hpf 6.0hpf	6.0hpf	.	s,p<w	B
ENSDART00000077161.4	rsf1b.1	0.0820416	UP	4.5	.	.	.	unchanged	H
ENSDART00000077185.5	dgat1b	0.00619641	UP	5.5	.	.	5.5hpf 6.0hpf	d<w	G
ENSDART00000077188.5	cox7a2l	0.0797582	UP	4	5.5hpf 6.0hpf	.	.	s<w	C
ENSDART00000077200.5	eif4ebp3	0.085944	UP	4	.	.	.	unchanged	H
ENSDART00000077341.5	depdc7a	0.0401133	UP	3.5	3.0hpf 3.5hpf 4.0hpf 4.5hpf 5.0hpf 5.5hpf	3.0hpf 3.5hpf 4.0hpf	3.5hpf	s,p,d<w	A
ENSDART00000077411.5	cxcl12b	0.143688	UP	4	.	3.5hpf 4.0hpf 4.5hpf	3.5hpf 4.0hpf 4.5hpf 5.0hpf 5.5hpf	p,d<w	F
ENSDART00000077418.6	ctsba	0.138705	UP	4	4.5hpf	.	.	s<w	C
ENSDART00000077493.5	TST	0.11271	UP	3.5	.	.	.	unchanged	H
ENSDART00000077664.7	atp2b1a	0.147133	UP	3.5	.	.	.	unchanged	H
ENSDART00000077694.4	leo1	0.0642517	UP	4	.	2.5hpf 3.0hpf 3.5hpf 4.0hpf 4.5hpf 5.0hpf	.	p<w	E
ENSDART00000077707.4	llph	0.133338	UP	4	5.0hpf 5.5hpf 6.0hpf	.	.	s<w	C
ENSDART00000077720.6	zgc:163121	0.0982629	UP	4	4.5hpf 5.5hpf 6.0hpf	4.5hpf 5.0hpf 5.5hpf 6.0hpf	5.5hpf 6.0hpf	s,p,d<w	A
ENSDART00000077732.5	bambia	0.0540066	UP	4	5.0hpf	.	6.0hpf	s,d<w	D
ENSDART00000077734.6	zgc:66160	0.115396	UP	4	5.5hpf 6.0hpf	.	.	s<w	C
ENSDART00000077787.4	serpinb1l2	0.139801	UP	4	2.5hpf 3.0hpf 3.5hpf 5.0hpf 5.5hpf 6.0hpf	2.5hpf 3.0hpf 3.5hpf 4.0hpf 4.5hpf 5.0hpf 5.5hpf 6.0hpf	.	s,p<w	B
ENSDART00000077800.6	tfdp1a	0.099226	UP	4	.	.	.	unchanged	H
ENSDART00000077804.5	slc22a15	0.0627369	UP	4.5	.	.	.	unchanged	H
ENSDART00000077829.6	pelo	0.0961271	UP	4	5.5hpf	.	.	s<w	C
ENSDART00000077836.6	mmp20b	0.11433	UP	4.5	2.5hpf 3.0hpf 3.5hpf 4.0hpf 4.5hpf 5.0hpf 5.5hpf 6.0hpf	2.5hpf 3.0hpf 3.5hpf 4.0hpf 4.5hpf 5.0hpf 5.5hpf 6.0hpf	2.5hpf 3.0hpf 3.5hpf 4.0hpf 4.5hpf 5.0hpf 5.5hpf 6.0hpf	s,p,d<w	A
ENSDART00000077853.4	hic1	0.123043	UP	4	.	.	.	unchanged	H
ENSDART00000077895.4	rnf7	0.089046	UP	5	.	.	.	unchanged	H
ENSDART00000077897.6	otub1a	0.0693858	UP	4	5.0hpf 5.5hpf 6.0hpf	3.5hpf 4.0hpf	.	s,p<w	B
ENSDART00000077958.7	capn2b	0.0482664	UP	5.5	6.0hpf	6.0hpf	6.0hpf	s,p,d<w	A
ENSDART00000078018.5	ruvbl2	0.143542	UP	3.5	.	.	.	unchanged	H
ENSDART00000078021.7	foxh1	0.0709092	UP	3.5	.	.	.	unchanged	H
ENSDART00000078024.4	crk	0.14902	UP	4	.	.	.	unchanged	H
ENSDART00000078051.6	gpr161	0.0794562	UP	4.5	6.0hpf	.	.	s<w	C
ENSDART00000078086.5	CU655961.1	0.135068	UP	4	5.0hpf	.	.	s<w	C
ENSDART00000078114.4	timm8b	0.138688	UP	5	.	.	.	unchanged	H
ENSDART00000078152.6	suv39h1b	0.101551	UP	5	.	.	.	unchanged	H
ENSDART00000078156.5	srm	0.120319	UP	3.5	.	.	.	unchanged	H
ENSDART00000078187.6	foxo4	0.13266	UP	3.5	5.0hpf 5.5hpf 6.0hpf	.	.	s<w	C
ENSDART00000078192.5	cnpy4	0.148919	UP	4	.	2.5hpf 3.0hpf 3.5hpf 4.5hpf 5.0hpf 5.5hpf 6.0hpf	.	p<w	E
ENSDART00000078266.5	rsl1d1	0.146553	UP	4	5.0hpf 5.5hpf 6.0hpf	.	.	s<w	C
ENSDART00000078283.6	tex10	0.148053	UP	4	6.0hpf	5.0hpf 5.5hpf 6.0hpf	.	s,p<w	B
ENSDART00000078305.6	zswim5	0.133097	UP	4	5.0hpf 5.5hpf 6.0hpf	.	.	s<w	C
ENSDART00000078306.7	arhgef2	0.0804729	UP	4.5	.	.	.	unchanged	H
ENSDART00000078313.6	luc7l	0.124518	UP	4.5	.	.	.	unchanged	H
ENSDART00000078352.5	tspan14	0.123941	UP	4.5	.	.	.	unchanged	H
ENSDART00000078385.6	ppat	0.131549	UP	4	.	.	.	unchanged	H
ENSDART00000078387.4	pecr	0.124001	UP	4	5.5hpf 6.0hpf	.	.	s<w	C
ENSDART00000078412.5	rps8a	0.061441	UP	4	.	.	.	unchanged	H
ENSDART00000078513.5	mob4	0.0570992	UP	4.5	6.0hpf	.	.	s<w	C
ENSDART00000078522.6	eef1g	0.143584	UP	3.5	.	.	.	unchanged	H
ENSDART00000078557.6	polr2gl	0.0789588	UP	4	5.0hpf 5.5hpf	.	.	s<w	C
ENSDART00000078568.5	sf3b1	0.10984	UP	4	5.0hpf 5.5hpf 6.0hpf	.	.	s<w	C
ENSDART00000078576.6	coq10b	0.130373	UP	4.5	.	6.0hpf	.	p<w	E
ENSDART00000078596.6	hspd1	0.106708	UP	4	5.0hpf 5.5hpf	.	.	s<w	C
ENSDART00000078634.7	eif5a2	0.115965	UP	4	5.0hpf 5.5hpf 6.0hpf	.	.	s<w	C
ENSDART00000078807.4	zgc:123295	0.108708	UP	4.5	4.0hpf 4.5hpf 5.0hpf 5.5hpf 6.0hpf	4.0hpf 4.5hpf 5.0hpf 5.5hpf 6.0hpf	4.0hpf 4.5hpf 5.0hpf 5.5hpf 6.0hpf	s,p,d<w	A
ENSDART00000078824.5	szrd1	0.130877	UP	3.5	5.0hpf 5.5hpf	4.5hpf	4.5hpf 5.0hpf 5.5hpf	s,p,d<w	A
ENSDART00000078866.5	ifi30	0.0710015	UP	4.5	4.0hpf 4.5hpf 5.0hpf 5.5hpf 6.0hpf	.	5.5hpf	s,d<w	D
ENSDART00000078894.5	irf8	0.0675537	UP	5	5.5hpf 6.0hpf	5.5hpf	.	s,p<w	B
ENSDART00000078896.6	waca	0.124694	UP	4.5	.	.	.	unchanged	H
ENSDART00000078916.6	smim7	0.126828	UP	4	5.5hpf	.	.	s<w	C
ENSDART00000079042.7	copb1	0.125922	UP	3	.	.	.	unchanged	H
ENSDART00000079068.6	asb11	0.113538	UP	3.5	3.0hpf 3.5hpf 4.0hpf	3.0hpf 3.5hpf 4.0hpf 4.5hpf 5.0hpf	3.0hpf 3.5hpf 4.0hpf	s,p,d<w	A
ENSDART00000079104.6	ndufs6	0.128868	UP	4	5.0hpf 5.5hpf 6.0hpf	.	.	s<w	C
ENSDART00000079114.6	irx1b	0.108215	UP	5	6.0hpf	.	.	s<w	C
ENSDART00000079115.5	papss2b	0.134209	UP	4	4.5hpf 5.0hpf 5.5hpf 6.0hpf	4.5hpf 5.0hpf 5.5hpf 6.0hpf	4.5hpf 5.0hpf 5.5hpf	s,p,d<w	A
ENSDART00000079149.2	xk	0.0442619	UP	5	5.0hpf 5.5hpf 6.0hpf	5.0hpf 5.5hpf 6.0hpf	5.0hpf 5.5hpf 6.0hpf	s,p,d<w	A
ENSDART00000079165.6	ext2	0.144916	UP	4	.	.	.	unchanged	H
ENSDART00000079174.5	htatsf1	0.130293	UP	3.5	.	.	.	unchanged	H
ENSDART00000079207.5	trim47	0.0680704	UP	4	.	.	.	unchanged	H
ENSDART00000079255.5	utp3	0.108339	UP	3.5	.	.	.	unchanged	H
ENSDART00000079283.6	tmeff1b	0.0754485	UP	4.5	3.5hpf 4.0hpf 4.5hpf 5.0hpf 5.5hpf 6.0hpf	4.5hpf 5.0hpf 5.5hpf 6.0hpf	.	s,p<w	B
ENSDART00000079298.6	si:ch211-254p10.2	0.144137	UP	3.5	.	.	.	unchanged	H
ENSDART00000079336.5	raraa	0.110403	UP	4.5	5.0hpf 5.5hpf 6.0hpf	5.0hpf 5.5hpf 6.0hpf	5.0hpf 5.5hpf 6.0hpf	s,p,d<w	A
ENSDART00000079401.4	si:ch211-125o16.4	0.0675163	UP	4	3.5hpf 4.0hpf 4.5hpf 5.0hpf 5.5hpf 6.0hpf	3.5hpf 4.0hpf 4.5hpf 5.0hpf 5.5hpf 6.0hpf	3.5hpf 4.0hpf 4.5hpf 5.0hpf 5.5hpf 6.0hpf	s,p,d<w	A
ENSDART00000079424.6	gatc	0.0971518	UP	4	4.5hpf 5.0hpf 5.5hpf 6.0hpf	4.0hpf 4.5hpf 5.0hpf 5.5hpf	5.5hpf	s,p,d<w	A
ENSDART00000079437.6	ap4m1	0.0973047	UP	5	.	.	.	unchanged	H
ENSDART00000079480.6	mrpl13	0.134809	UP	4	.	.	.	unchanged	H
ENSDART00000079497.6	emg1	0.126662	UP	4	4.0hpf 4.5hpf 5.0hpf 5.5hpf 6.0hpf	.	5.5hpf 6.0hpf	s,d<w	D
ENSDART00000079593.6	slc26a1	0.132693	UP	4	4.0hpf 4.5hpf 5.0hpf 5.5hpf 6.0hpf	.	4.5hpf	s,d<w	D
ENSDART00000079599.7	si:dkey-154b15.1	0.134718	UP	4	5.5hpf	.	.	s<w	C
ENSDART00000079618.6	rexo1	0.0701485	UP	4.5	6.0hpf	.	.	s<w	C
ENSDART00000079645.5	zgc:174164	0.063344	UP	5.5	.	6.0hpf	.	p<w	E
ENSDART00000079656.6	tvp23b	0.113628	UP	4	5.0hpf 5.5hpf 6.0hpf	4.0hpf 4.5hpf 5.0hpf	.	s,p<w	B
ENSDART00000079726.6	pld1b	0.123666	UP	5	6.0hpf	5.5hpf 6.0hpf	6.0hpf	s,p,d<w	A
ENSDART00000079758.7	eif4g2b	0.112321	UP	4	3.5hpf 4.0hpf 4.5hpf 5.0hpf 5.5hpf	.	.	s<w	C
ENSDART00000079778.4	ifit8	0.122501	UP	3.5	.	5.0hpf	.	p<w	E
ENSDART00000079842.5	chtopa	0.121063	UP	3.5	.	.	.	unchanged	H
ENSDART00000079902.5	slc25a16	0.0872213	UP	4	4.5hpf 5.0hpf 5.5hpf 6.0hpf	.	.	s<w	C
ENSDART00000079930.6	mttp	0.0564486	UP	4.5	4.5hpf 5.0hpf 5.5hpf 6.0hpf	.	.	s<w	C
ENSDART00000079945.5	tut1	0.108268	UP	3.5	.	.	.	unchanged	H
ENSDART00000080014.5	rps8b	0.121078	UP	4	4.5hpf 5.0hpf 5.5hpf 6.0hpf	.	.	s<w	C
ENSDART00000080075.5	phb	0.1389	UP	3.5	.	.	.	unchanged	H
ENSDART00000080135.6	gfpt1	0.0860221	UP	4.5	5.0hpf 5.5hpf 6.0hpf	4.5hpf 5.0hpf 5.5hpf 6.0hpf	5.5hpf 6.0hpf	s,p,d<w	A
ENSDART00000080173.6	srsf2a	0.0974159	UP	4	5.0hpf	.	.	s<w	C
ENSDART00000080334.6	yaf2	0.10438	UP	4	2.5hpf 3.0hpf 3.5hpf 4.0hpf 4.5hpf 5.0hpf 5.5hpf 6.0hpf	.	.	s<w	C
ENSDART00000080348.7	brd2a	0.141084	UP	3.5	4.0hpf 4.5hpf 5.5hpf	.	.	s<w	C
ENSDART00000080350.5	cxcr4a	0.084344	UP	3.5	.	3.0hpf 3.5hpf	.	p<w	E
ENSDART00000080389.5	fam13a	0.0982283	UP	4	.	3.5hpf 4.0hpf 4.5hpf 5.0hpf 5.5hpf	.	p<w	E
ENSDART00000080404.6	mphosph8	0.0810426	UP	3.5	.	.	.	unchanged	H
ENSDART00000080413.7	srsf1a	0.0864596	UP	4	5.0hpf	.	.	s<w	C
ENSDART00000080437.5	zgc:113030	0.146133	UP	3	5.5hpf 6.0hpf	.	.	s<w	C
ENSDART00000080465.3	hells	0.142415	UP	4.5	.	.	6.0hpf	d<w	G
ENSDART00000080486.5	ywhag1	0.106674	UP	4.5	6.0hpf	5.5hpf 6.0hpf	6.0hpf	s,p,d<w	A
ENSDART00000080628.6	arpc3	0.136661	UP	4	.	.	2.5hpf	unchanged	H
ENSDART00000080632.4	zgc:64022	0.119499	UP	3	3.5hpf 4.0hpf	3.0hpf 3.5hpf 4.0hpf 4.5hpf 5.0hpf 5.5hpf 6.0hpf	3.0hpf 3.5hpf 4.0hpf 4.5hpf 5.0hpf 5.5hpf 6.0hpf	s,p,d<w	A
ENSDART00000080672.5	mrps34	0.10337	UP	5	.	4.5hpf 5.0hpf 5.5hpf 6.0hpf	.	p<w	E
ENSDART00000080693.5	lhx5	0.103548	UP	5	3.5hpf 5.0hpf 5.5hpf 6.0hpf	6.0hpf	.	s,p<w	B
ENSDART00000080829.8	hspa14	0.116038	UP	3.5	.	.	.	unchanged	H
ENSDART00000080843.5	ndufa8	0.0821412	UP	4.5	.	.	.	unchanged	H
ENSDART00000080864.6	magt1	0.109935	UP	4	.	.	.	unchanged	H
ENSDART00000080892.4	txndc17	0.0627799	UP	4	2.5hpf 5.0hpf 5.5hpf 6.0hpf	.	.	s<w	C
ENSDART00000080897.4	rprd2a	0.127161	UP	4	.	.	.	unchanged	H
ENSDART00000080919.5	rpl36a	0.094707	UP	4.5	5.5hpf	.	.	s<w	C
ENSDART00000081043.7	cip2a	0.0869337	UP	4.5	5.0hpf 5.5hpf 6.0hpf	.	.	s<w	C
ENSDART00000081047.5	atp1a1a.1	0.115486	UP	3.5	.	.	.	unchanged	H
ENSDART00000081122.7	COLGALT1 (1 of many)	0.0941188	UP	4.5	2.5hpf 3.0hpf 3.5hpf 4.0hpf 4.5hpf 5.0hpf 5.5hpf 6.0hpf	2.5hpf 3.0hpf 3.5hpf 4.0hpf 4.5hpf 5.0hpf 5.5hpf 6.0hpf	5.5hpf 6.0hpf	s,p,d<w	A
ENSDART00000081143.6	sephs1	0.0528271	UP	4	.	.	.	unchanged	H
ENSDART00000081152.5	cep76	0.147149	UP	5.5	.	2.5hpf 3.0hpf 3.5hpf 4.5hpf	.	unchanged	H
ENSDART00000081154.4	prpf18	0.0474423	UP	5	.	2.5hpf 3.0hpf 3.5hpf 4.0hpf 4.5hpf 5.0hpf 5.5hpf 6.0hpf	.	p<w	E
ENSDART00000081196.4	scinlb	0.0587753	UP	5	5.0hpf 5.5hpf 6.0hpf	5.0hpf 5.5hpf 6.0hpf	4.5hpf 5.0hpf 5.5hpf 6.0hpf	s,p,d<w	A
ENSDART00000081212.7	polr2l	0.098619	UP	4	.	.	.	unchanged	H
ENSDART00000081215.5	krt8	0.108111	UP	4	4.0hpf 4.5hpf 5.0hpf 5.5hpf	4.0hpf 4.5hpf	4.0hpf 4.5hpf 5.0hpf	s,p,d<w	A
ENSDART00000081237.7	plvapa	0.0981151	UP	4.5	5.0hpf 5.5hpf 6.0hpf	5.0hpf 5.5hpf 6.0hpf	.	s,p<w	B
ENSDART00000081245.6	dhx15	0.0606185	UP	4	5.0hpf	4.0hpf	.	s,p<w	B
ENSDART00000081272.6	gcn1	0.115074	UP	3.5	.	.	.	unchanged	H
ENSDART00000081325.5	dynll1	0.137911	UP	4	5.0hpf 6.0hpf	.	.	s<w	C
ENSDART00000081326.5	prpf40a	0.0977602	UP	3.5	.	.	.	unchanged	H
ENSDART00000081337.4	ndufab1a	0.0795753	UP	4	.	.	.	unchanged	H
ENSDART00000081359.5	zgc:110425	0.0763874	UP	4	.	.	.	unchanged	H
ENSDART00000081411.6	pole	0.10002	UP	4.5	.	.	.	unchanged	H
ENSDART00000081442.4	fubp1	0.100791	UP	4	5.0hpf 5.5hpf 6.0hpf	.	.	s<w	C
ENSDART00000081449.3	socs6a	0.0704798	UP	4.5	.	.	.	unchanged	H
ENSDART00000081477.5	sri	0.134945	UP	3.5	.	.	.	unchanged	H
ENSDART00000081643.7	akirin2	0.120907	UP	4.5	.	.	.	unchanged	H
ENSDART00000081675.6	ctnnb2	0.0969146	UP	4	5.0hpf	3.0hpf 3.5hpf 4.0hpf 4.5hpf 5.0hpf 5.5hpf	.	s,p<w	B
ENSDART00000081718.5	slc9a2	0.122924	UP	4.5	2.5hpf 5.0hpf 5.5hpf 6.0hpf	5.5hpf	5.5hpf	s,p,d<w	A
ENSDART00000081741.4	rab25a	0.0670079	UP	4.5	4.5hpf 5.0hpf 5.5hpf 6.0hpf	3.5hpf 4.0hpf 4.5hpf 5.0hpf 5.5hpf 6.0hpf	4.5hpf 5.0hpf 5.5hpf 6.0hpf	s,p,d<w	A
ENSDART00000081743.6	grk1a	0.104842	UP	3.5	.	4.5hpf 5.0hpf 5.5hpf	.	p<w	E
ENSDART00000081766.5	nog1	0.147487	UP	3.5	.	.	.	unchanged	H
ENSDART00000081774.6	ccdc51	0.0853542	UP	4.5	5.5hpf	.	5.0hpf 5.5hpf 6.0hpf	s,d<w	D
ENSDART00000081779.5	zdhhc3b	0.0729832	UP	4	.	5.0hpf 5.5hpf 6.0hpf	.	p<w	E
ENSDART00000081802.6	CABZ01040556.1	0.126707	UP	4.5	6.0hpf	6.0hpf	.	s,p<w	B
ENSDART00000081954.6	haus1	0.109229	UP	4	.	3.5hpf 4.0hpf 4.5hpf 5.0hpf 5.5hpf	2.5hpf	p<w	E
ENSDART00000081985.5	pim2	0.149995	UP	3	.	.	.	unchanged	H
ENSDART00000082082.5	gars	0.127668	UP	2.5	.	.	.	unchanged	H
ENSDART00000082087.6	nip7	0.13764	UP	4	5.5hpf	5.5hpf 6.0hpf	5.5hpf 6.0hpf	s,p,d<w	A
ENSDART00000082193.4	zmpste24	0.095505	UP	4	.	.	.	unchanged	H
ENSDART00000082223.4	tax1bp3	0.12248	UP	4	.	.	.	unchanged	H
ENSDART00000082264.6	pxdc1b	0.0445844	UP	5	5.0hpf 5.5hpf 6.0hpf	5.5hpf 6.0hpf	.	s,p<w	B
ENSDART00000082379.5	spcs1	0.0827172	UP	4.5	5.0hpf 6.0hpf	5.0hpf 6.0hpf	.	s,p<w	B
ENSDART00000082425.5	gata2a	0.0886703	UP	5	3.5hpf 4.0hpf 5.5hpf 6.0hpf	3.5hpf 4.0hpf 4.5hpf 5.5hpf 6.0hpf	3.5hpf 4.0hpf 4.5hpf 5.0hpf 5.5hpf 6.0hpf	s,p,d<w	A
ENSDART00000082434.6	tgif1	0.090959	UP	4	5.0hpf 5.5hpf 6.0hpf	5.0hpf 5.5hpf 6.0hpf	5.0hpf 5.5hpf	s,p,d<w	A
ENSDART00000082450.5	homer2	0.127842	UP	3.5	5.0hpf 5.5hpf	.	.	s<w	C
ENSDART00000082453.6	celsr2	0.0617632	UP	5	2.5hpf 3.0hpf 3.5hpf 4.0hpf 5.5hpf 6.0hpf	5.0hpf 5.5hpf 6.0hpf	2.5hpf	s,p<w	B
ENSDART00000082458.6	sarnp	0.141111	UP	3.5	5.0hpf	.	.	s<w	C
ENSDART00000082471.5	mfap2	0.0770284	UP	4.5	5.0hpf 5.5hpf 6.0hpf	3.0hpf	3.0hpf	s<w	C
ENSDART00000082715.6	camsap3	0.149471	UP	5	5.5hpf	.	.	s<w	C
ENSDART00000082797.6	coq2	0.131761	UP	4	3.5hpf 4.5hpf 5.0hpf 5.5hpf 6.0hpf	5.0hpf 5.5hpf 6.0hpf	4.5hpf 5.0hpf 5.5hpf 6.0hpf	s,p,d<w	A
ENSDART00000082940.5	uhmk1	0.122497	UP	4	.	.	.	unchanged	H
ENSDART00000082952.4	rcc1l	0.105818	UP	3.5	.	4.0hpf 4.5hpf 5.0hpf	.	p<w	E
ENSDART00000083108.6	nt5dc2	0.138932	UP	3.5	.	5.0hpf 5.5hpf 6.0hpf	.	p<w	E
ENSDART00000083212.5	fscn1a	0.0792427	UP	4	5.0hpf 5.5hpf	3.0hpf 3.5hpf 4.0hpf 4.5hpf	.	s,p<w	B
ENSDART00000083294.6	nol6	0.0855475	UP	5	.	6.0hpf	.	p<w	E
ENSDART00000083346.5	hypk	0.0767102	UP	4	6.0hpf	.	.	s<w	C
ENSDART00000083362.7	si:dkey-33c12.4	0.0926821	UP	4	5.0hpf 5.5hpf	.	.	s<w	C
ENSDART00000083388.6	tmem98	0.115225	UP	4	5.0hpf 5.5hpf 6.0hpf	4.5hpf 5.5hpf 6.0hpf	.	s,p<w	B
ENSDART00000083389.7	abtb2a	0.129734	UP	4	4.0hpf 4.5hpf 5.0hpf 5.5hpf 6.0hpf	.	.	s<w	C
ENSDART00000083395.7	plod1a	0.135975	UP	4	.	.	.	unchanged	H
ENSDART00000083397.6	zgc:163040	0.107498	UP	3.5	.	.	.	unchanged	H
ENSDART00000083427.5	slc25a29	0.133852	UP	3.5	.	5.0hpf 5.5hpf 6.0hpf	5.0hpf 5.5hpf 6.0hpf	p,d<w	F
ENSDART00000083513.5	sacm1lb	0.0861171	UP	3.5	4.5hpf 5.0hpf 5.5hpf 6.0hpf	.	2.5hpf 3.0hpf 3.5hpf 4.0hpf 4.5hpf 5.0hpf 5.5hpf 6.0hpf	s,d<w	D
ENSDART00000083628.5	ddit3	0.148616	UP	4	.	.	.	unchanged	H
ENSDART00000083633.6	exosc1	0.139173	UP	3.5	.	.	.	unchanged	H
ENSDART00000083668.6	manbal	0.145397	UP	3.5	.	.	.	unchanged	H
ENSDART00000083710.7	cactin	0.113529	UP	3.5	4.5hpf 5.0hpf	.	.	s<w	C
ENSDART00000083807.7	cbfa2t2	0.0954577	UP	4	4.0hpf 4.5hpf 5.0hpf 5.5hpf 6.0hpf	4.0hpf 4.5hpf 5.0hpf 5.5hpf 6.0hpf	4.0hpf 4.5hpf 5.0hpf 5.5hpf 6.0hpf	s,p,d<w	A
ENSDART00000083830.5	sdc4	0.0932559	UP	3.5	.	.	.	unchanged	H
ENSDART00000083836.6	si:ch211-217k17.7	0.105544	UP	4.5	.	.	.	unchanged	H
ENSDART00000083883.6	herc4	0.119416	UP	3	.	.	.	unchanged	H
ENSDART00000083929.6	plxdc2	0.128996	UP	4.5	.	.	.	unchanged	H
ENSDART00000083967.8	chpf2	0.0106993	UP	5.5	.	.	.	unchanged	H
ENSDART00000084114.6	nsd1a	0.0305555	UP	5	6.0hpf	.	.	s<w	C
ENSDART00000084174.6	lig1	0.111145	UP	3.5	.	3.0hpf 3.5hpf 4.0hpf 4.5hpf 5.0hpf	.	p<w	E
ENSDART00000084184.5	aimp1	0.132665	UP	3.5	3.5hpf 5.0hpf 5.5hpf 6.0hpf	4.5hpf	.	s,p<w	B
ENSDART00000084223.4	epc1b	0.13055	UP	3.5	.	.	.	unchanged	H
ENSDART00000084268.5	fam98b	0.132902	UP	4.5	.	.	.	unchanged	H
ENSDART00000084278.5	isoc1	0.101073	UP	4.5	6.0hpf	.	.	s<w	C
ENSDART00000084321.5	dact2	0.0416034	UP	3.5	4.0hpf	4.0hpf 4.5hpf 5.0hpf	4.0hpf	s,p,d<w	A
ENSDART00000084378.5	crb2a	0.135166	UP	5	6.0hpf	6.0hpf	6.0hpf	s,p,d<w	A
ENSDART00000084859.6	rabgap1l2	0.145632	UP	4	4.5hpf 5.0hpf 5.5hpf 6.0hpf	4.5hpf 5.0hpf 5.5hpf 6.0hpf	3.5hpf 4.0hpf 4.5hpf 5.0hpf 5.5hpf 6.0hpf	s,p,d<w	A
ENSDART00000085135.5	tbl1x	0.0889953	UP	5	.	.	.	unchanged	H
ENSDART00000085201.5	pmp22b	0.00467335	UP	5.5	.	.	.	unchanged	H
ENSDART00000085203.6	efnb2b	0.0691053	UP	5	5.0hpf 5.5hpf 6.0hpf	.	.	s<w	C
ENSDART00000085263.6	selenoi	0.101756	UP	3.5	.	.	.	unchanged	H
ENSDART00000085281.6	EPB41L2	0.132596	UP	4.5	.	.	.	unchanged	H
ENSDART00000085282.6	mrpl32	0.116725	UP	4	.	.	.	unchanged	H
ENSDART00000085309.6	dpcd	0.0436017	UP	4.5	.	.	.	unchanged	H
ENSDART00000085335.6	zdhhc9	0.0328304	UP	5.5	6.0hpf	5.5hpf 6.0hpf	6.0hpf	s,p,d<w	A
ENSDART00000085442.5	mut	0.0728645	UP	3.5	5.0hpf	5.5hpf 6.0hpf	.	s,p<w	B
ENSDART00000085556.6	hip1ra	0.0931646	UP	4.5	4.5hpf 5.0hpf 5.5hpf 6.0hpf	5.0hpf	5.0hpf 5.5hpf	s,p,d<w	A
ENSDART00000085666.6	pfkfb4b	0.116972	UP	4	4.5hpf 5.0hpf 5.5hpf 6.0hpf	4.0hpf 4.5hpf 5.0hpf 5.5hpf 6.0hpf	4.5hpf 5.0hpf 5.5hpf 6.0hpf	s,p,d<w	A
ENSDART00000085846.6	nkx1.2la	0.110095	UP	5	.	6.0hpf	6.0hpf	p,d<w	F
ENSDART00000085976.6	smg7	0.127416	UP	4	.	.	.	unchanged	H
ENSDART00000086051.6	mecom	0.0929083	UP	5	5.5hpf 6.0hpf	.	.	s<w	C
ENSDART00000086104.7	nox1	0.0977712	UP	4.5	5.0hpf 5.5hpf 6.0hpf	5.5hpf 6.0hpf	5.5hpf 6.0hpf	s,p,d<w	A
ENSDART00000086166.6	NCKAP1L	0.146107	UP	4	.	.	.	unchanged	H
ENSDART00000086340.5	rnf220a	0.138589	UP	4	5.5hpf	.	.	s<w	C
ENSDART00000086409.6	dync1i1	0.127373	UP	3.5	5.0hpf 5.5hpf	.	.	s<w	C
ENSDART00000086608.6	ranbp9	0.119442	UP	5.5	.	.	.	unchanged	H
ENSDART00000086696.6	arhgap5	0.0997424	UP	4.5	5.0hpf 6.0hpf	.	.	s<w	C
ENSDART00000086863.7	colec12	0.105698	UP	4	.	.	.	unchanged	H
ENSDART00000086902.5	slc6a4a	0.09349	UP	4	.	.	.	unchanged	H
ENSDART00000086924.6	ube2j2	0.130658	UP	3	.	.	6.0hpf	d<w	G
ENSDART00000086954.6	sesn3	0.0505886	UP	4.5	5.5hpf	5.0hpf	.	s,p<w	B
ENSDART00000087026.6	emilin2a	0.0725219	UP	4.5	5.0hpf 5.5hpf 6.0hpf	.	.	s<w	C
ENSDART00000087070.7	abcc5	0.114049	UP	4.5	.	2.5hpf 3.0hpf 3.5hpf 4.0hpf	.	unchanged	H
ENSDART00000087118.6	xylt1	0.103864	UP	4.5	5.0hpf 5.5hpf 6.0hpf	5.0hpf 5.5hpf 6.0hpf	5.0hpf 5.5hpf 6.0hpf	s,p,d<w	A
ENSDART00000087144.5	tuft1a	0.106675	UP	4.5	5.0hpf 5.5hpf 6.0hpf	.	.	s<w	C
ENSDART00000087202.6	si:dkey-44g23.5	0.139798	UP	4.5	.	.	.	unchanged	H
ENSDART00000087339.6	cdon	0.0417672	UP	4	4.5hpf 5.0hpf 5.5hpf	4.5hpf 5.0hpf	.	s,p<w	B
ENSDART00000087441.6	GFOD1	0.0601544	UP	4.5	5.0hpf 5.5hpf 6.0hpf	5.0hpf 5.5hpf 6.0hpf	4.5hpf 5.0hpf 5.5hpf 6.0hpf	s,p,d<w	A
ENSDART00000087450.6	klf13	0.124561	UP	3.5	.	.	.	unchanged	H
ENSDART00000087533.5	csgalnact2	0.060516	UP	4	.	.	.	unchanged	H
ENSDART00000087537.7	epb41l4b	0.046688	UP	5	.	3.5hpf 5.0hpf 5.5hpf	.	p<w	E
ENSDART00000087566.6	trip12	0.122158	UP	4	.	.	.	unchanged	H
ENSDART00000087632.5	slc47a4	0.0925822	UP	4.5	5.0hpf 5.5hpf 6.0hpf	.	5.0hpf 5.5hpf 6.0hpf	s,d<w	D
ENSDART00000087684.6	ncaph	0.105683	UP	5	.	2.5hpf 3.0hpf 3.5hpf 4.0hpf 4.5hpf 5.0hpf 5.5hpf 6.0hpf	.	p<w	E
ENSDART00000087699.6	si:ch211-132b12.1	0.149701	UP	4	4.0hpf 4.5hpf 5.0hpf 5.5hpf 6.0hpf	4.5hpf 5.0hpf 5.5hpf 6.0hpf	4.0hpf 4.5hpf 5.0hpf 5.5hpf 6.0hpf	s,p,d<w	A
ENSDART00000087726.7	igf2bp1	0.0728004	UP	4.5	5.5hpf 6.0hpf	.	.	s<w	C
ENSDART00000087740.6	inavab	0.144141	UP	4.5	5.0hpf 5.5hpf 6.0hpf	4.5hpf 5.0hpf 5.5hpf 6.0hpf	5.0hpf 5.5hpf 6.0hpf	s,p,d<w	A
ENSDART00000087769.6	si:ch211-250e5.2	0.101889	UP	4.5	4.5hpf 5.0hpf 5.5hpf 6.0hpf	4.5hpf 5.0hpf 5.5hpf 6.0hpf	4.5hpf 5.0hpf 5.5hpf 6.0hpf	s,p,d<w	A
ENSDART00000087894.5	hist1h4l	0.148039	UP	3	.	.	.	unchanged	H
ENSDART00000088005.5	abcb10	0.0820794	UP	4.5	5.0hpf 5.5hpf 6.0hpf	.	5.0hpf 5.5hpf	s,d<w	D
ENSDART00000088023.4	gon4l	0.0927628	UP	5	.	.	.	unchanged	H
ENSDART00000088077.5	zgc:158398	0.101585	UP	4.5	.	.	.	unchanged	H
ENSDART00000088141.5	ankrd34bb	0.134822	UP	3.5	4.0hpf 4.5hpf 5.0hpf 5.5hpf 6.0hpf	4.0hpf 4.5hpf 5.0hpf 5.5hpf 6.0hpf	4.5hpf 5.0hpf 5.5hpf 6.0hpf	s,p,d<w	A
ENSDART00000088469.7	kdm6a	0.142725	UP	4	.	.	.	unchanged	H
ENSDART00000088490.6	neurl1ab	0.122052	UP	3.5	.	4.0hpf 4.5hpf 5.0hpf	.	p<w	E
ENSDART00000088546.7	jam3b	0.110303	UP	4	.	.	.	unchanged	H
ENSDART00000088605.7	ift46	0.106817	UP	4	.	.	.	unchanged	H
ENSDART00000088610.5	rangap1a	0.148993	UP	3.5	5.0hpf 5.5hpf 6.0hpf	.	.	s<w	C
ENSDART00000088690.6	lman2	0.0949228	UP	3.5	.	.	.	unchanged	H
ENSDART00000088904.6	gltpa	0.0890977	UP	4	4.5hpf 5.0hpf 5.5hpf 6.0hpf	4.5hpf 5.0hpf 5.5hpf 6.0hpf	4.5hpf 5.0hpf 5.5hpf 6.0hpf	s,p,d<w	A
ENSDART00000088968.6	ube3b	0.148777	UP	5.5	.	.	.	unchanged	H
ENSDART00000089013.6	vrtn	0.129461	UP	4	2.5hpf 3.0hpf 3.5hpf 5.0hpf 5.5hpf 6.0hpf	.	.	s<w	C
ENSDART00000089021.5	canx	0.107575	UP	5	6.0hpf	6.0hpf	.	s,p<w	B
ENSDART00000089035.6	ppfibp2b	0.128168	UP	4	.	.	.	unchanged	H
ENSDART00000089095.6	wdr74	0.0912006	UP	4	4.5hpf 5.0hpf 5.5hpf 6.0hpf	.	.	s<w	C
ENSDART00000089113.6	abtb2b	0.13525	UP	4.5	5.0hpf 5.5hpf 6.0hpf	5.0hpf 5.5hpf 6.0hpf	.	s,p<w	B
ENSDART00000089141.5	fsd1	0.123315	UP	4	4.5hpf 5.0hpf	2.5hpf 4.0hpf 4.5hpf 5.0hpf 5.5hpf 6.0hpf	4.0hpf 4.5hpf 5.0hpf 5.5hpf 6.0hpf	s,p,d<w	A
ENSDART00000089358.6	crb3b	0.127687	UP	5	5.0hpf 5.5hpf	.	.	s<w	C
ENSDART00000089506.6	larp4b	0.0557337	UP	5	6.0hpf	.	.	s<w	C
ENSDART00000089526.6	otc	0.140733	UP	4	5.0hpf 5.5hpf	5.0hpf 5.5hpf 6.0hpf	5.0hpf 5.5hpf 6.0hpf	s,p,d<w	A
ENSDART00000089646.6	fam234b	0.1396	UP	4	4.0hpf 5.0hpf 5.5hpf 6.0hpf	.	.	s<w	C
ENSDART00000089689.6	mrps5	0.0881895	UP	5	.	6.0hpf	.	p<w	E
ENSDART00000089822.5	fbxl7	0.137456	UP	4	5.0hpf 5.5hpf 6.0hpf	4.5hpf 5.0hpf 5.5hpf 6.0hpf	4.5hpf 5.0hpf 5.5hpf 6.0hpf	s,p,d<w	A
ENSDART00000089844.5	zgc:113983	0.0926775	UP	3.5	3.5hpf 4.0hpf	.	.	s<w	C
ENSDART00000089968.2	rasl10a	0.0811359	UP	3.5	5.0hpf 5.5hpf 6.0hpf	.	5.5hpf 6.0hpf	s,d<w	D
ENSDART00000090171.4	nlgn3b	0.145903	UP	4	5.5hpf	.	.	s<w	C
ENSDART00000090196.5	slc35a4	0.117978	UP	4	.	.	.	unchanged	H
ENSDART00000090226.6	znf319b	0.116836	UP	4	5.5hpf 6.0hpf	.	.	s<w	C
ENSDART00000090329.6	rnf115	0.0953544	UP	4.5	.	.	.	unchanged	H
ENSDART00000090371.6	sin3b	0.0928363	UP	5	.	.	.	unchanged	H
ENSDART00000090413.5	snapc5	0.13675	UP	4	.	.	.	unchanged	H
ENSDART00000090528.5	rhoca	0.085001	UP	3.5	.	.	.	unchanged	H
ENSDART00000090530.7	si:ch211-107n13.1	0.0832023	UP	3.5	3.0hpf 3.5hpf 4.0hpf 4.5hpf 5.0hpf 5.5hpf 6.0hpf	3.0hpf 3.5hpf 4.0hpf 4.5hpf 5.0hpf 5.5hpf 6.0hpf	3.5hpf 4.0hpf 4.5hpf 5.0hpf 5.5hpf 6.0hpf	s,p,d<w	A
ENSDART00000090549.8	fzd3a	0.115246	UP	4.5	5.0hpf 5.5hpf 6.0hpf	.	.	s<w	C
ENSDART00000090608.6	rspry1	0.0836054	UP	4.5	6.0hpf	.	.	s<w	C
ENSDART00000090624.5	lpar6a	0.0443687	UP	4	4.0hpf 4.5hpf 5.0hpf 5.5hpf	4.0hpf 4.5hpf 5.0hpf 5.5hpf 6.0hpf	4.0hpf 4.5hpf 5.0hpf 5.5hpf 6.0hpf	s,p,d<w	A
ENSDART00000090644.6	mrpl2	0.147098	UP	4	.	.	.	unchanged	H
ENSDART00000090754.4	si:dkey-102f14.5	0.130648	UP	4	.	.	.	unchanged	H
ENSDART00000090844.7	zgc:153018	0.146303	UP	4	4.5hpf 5.0hpf 5.5hpf 6.0hpf	4.5hpf	.	s,p<w	B
ENSDART00000091021.5	col10a1a	0.081087	UP	5	5.5hpf 6.0hpf	5.5hpf 6.0hpf	5.5hpf	s,p,d<w	A
ENSDART00000091099.6	ino80b	0.130299	UP	4	.	.	.	unchanged	H
ENSDART00000091105.7	mfap3l	0.111526	UP	4	5.0hpf 6.0hpf	.	.	s<w	C
ENSDART00000091182.6	FAM72B	0.127292	UP	4	.	.	.	unchanged	H
ENSDART00000091183.7	erfl3	0.136275	UP	4.5	.	.	.	unchanged	H
ENSDART00000091331.7	prodha	0.0847175	UP	4	4.5hpf 5.0hpf	2.5hpf 4.0hpf 4.5hpf 5.0hpf 5.5hpf 6.0hpf	2.5hpf 3.0hpf 3.5hpf 4.0hpf 4.5hpf 5.0hpf 5.5hpf 6.0hpf	s,p,d<w	A
ENSDART00000091466.7	polr3b	0.0422061	UP	4.5	.	.	.	unchanged	H
ENSDART00000091497.7	tceanc2	0.126369	UP	5	.	5.0hpf 5.5hpf 6.0hpf	.	p<w	E
ENSDART00000091508.6	FAM83G	0.141208	UP	4	4.5hpf 5.0hpf 5.5hpf 6.0hpf	.	5.0hpf 5.5hpf	s,d<w	D
ENSDART00000091529.5	wasf3b	0.141122	UP	4.5	.	2.5hpf 3.0hpf 3.5hpf 4.0hpf 4.5hpf 5.0hpf 5.5hpf 6.0hpf	.	p<w	E
ENSDART00000091532.7	ndnf	0.0392725	UP	4.5	5.0hpf 5.5hpf 6.0hpf	5.0hpf 5.5hpf 6.0hpf	.	s,p<w	B
ENSDART00000091584.7	zgc:158785	0.147798	UP	4	5.0hpf 5.5hpf 6.0hpf	.	5.5hpf	s,d<w	D
ENSDART00000091684.7	anapc7	0.0836405	UP	3.5	.	.	.	unchanged	H
ENSDART00000091777.6	bap1	0.132605	UP	3.5	5.0hpf 5.5hpf	.	.	s<w	C
ENSDART00000091835.6	gtf3c5	0.118895	UP	4	.	.	.	unchanged	H
ENSDART00000091932.6	gusb	0.0614926	UP	4.5	.	.	.	unchanged	H
ENSDART00000091959.5	clk4b	0.088604	UP	4	5.5hpf 6.0hpf	.	.	s<w	C
ENSDART00000092009.6	tfam	0.0687632	UP	3.5	.	.	.	unchanged	H
ENSDART00000092015.5	dcaf12	0.0281779	UP	4.5	.	.	.	unchanged	H
ENSDART00000092047.6	ppwd1	0.145775	UP	4	5.0hpf 5.5hpf 6.0hpf	.	.	s<w	C
ENSDART00000092138.8	ubap2l	0.14426	UP	4	.	.	.	unchanged	H
ENSDART00000092180.5	exoc8	0.0913283	UP	3.5	.	.	.	unchanged	H
ENSDART00000092265.5	prcc	0.145732	UP	3.5	.	.	.	unchanged	H
ENSDART00000092389.7	nup210	0.127245	UP	4.5	.	.	.	unchanged	H
ENSDART00000092393.6	plbd1	0.0907511	UP	5	.	.	.	unchanged	H
ENSDART00000092524.6	rasa3	0.0769307	UP	4.5	5.0hpf 5.5hpf 6.0hpf	.	.	s<w	C
ENSDART00000092552.6	ptprga	0.0882816	UP	5	5.5hpf 6.0hpf	.	.	s<w	C
ENSDART00000092648.5	rxylt1	0.0904995	UP	4.5	.	.	.	unchanged	H
ENSDART00000092687.6	trpm4b.2	0.118328	UP	4.5	.	.	6.0hpf	d<w	G
ENSDART00000092690.7	srebf2	0.0890883	UP	4.5	.	.	.	unchanged	H
ENSDART00000092906.6	ppp1cab	0.109819	UP	4	.	.	.	unchanged	H
ENSDART00000093031.6	snu13a	0.134884	UP	3.5	.	.	.	unchanged	H
ENSDART00000093074.6	bud23	0.0697595	UP	4.5	5.5hpf 6.0hpf	6.0hpf	.	s,p<w	B
ENSDART00000093090.7	ampd2b	0.0524333	UP	4.5	5.5hpf 6.0hpf	.	5.0hpf 5.5hpf 6.0hpf	s,d<w	D
ENSDART00000093113.6	antxr1c	0.142785	UP	4	4.5hpf 5.0hpf 5.5hpf 6.0hpf	4.0hpf 4.5hpf 5.0hpf 5.5hpf 6.0hpf	4.5hpf 5.0hpf 5.5hpf 6.0hpf	s,p,d<w	A
ENSDART00000093148.5	isy1	0.122757	UP	4	5.5hpf 6.0hpf	.	.	s<w	C
ENSDART00000093149.6	ddx21	0.0993233	UP	4	.	.	.	unchanged	H
ENSDART00000093236.6	zmp:0000000711	0.115485	UP	5.5	.	.	2.5hpf 3.0hpf 3.5hpf 4.0hpf	unchanged	H
ENSDART00000093304.6	nrm	0.111597	UP	5	.	.	.	unchanged	H
ENSDART00000093383.7	vps72a	0.115785	UP	3.5	.	.	.	unchanged	H
ENSDART00000093606.3	mt-co1	0.109853	UP	4	.	2.5hpf 3.0hpf 3.5hpf 4.0hpf 4.5hpf 5.0hpf	.	p<w	E
ENSDART00000093609.3	mt-co2	0.136662	UP	4	.	2.5hpf 3.0hpf 3.5hpf 4.0hpf 4.5hpf	.	p<w	E
ENSDART00000093613.3	mt-co3	0.134605	UP	4	.	.	.	unchanged	H
ENSDART00000093615.3	mt-nd3	0.145802	UP	4.5	.	.	.	unchanged	H
ENSDART00000093625.3	mt-cyb	0.140523	UP	4	.	4.0hpf	.	p<w	E
ENSDART00000097194.5	serinc5	0.149149	UP	4.5	.	.	.	unchanged	H
ENSDART00000097273.5	rbm6	0.0852029	UP	4	.	.	.	unchanged	H
ENSDART00000097312.5	sco1	0.148062	UP	4.5	.	.	.	unchanged	H
ENSDART00000097328.5	arfgap2	0.0938988	UP	3.5	.	.	.	unchanged	H
ENSDART00000097338.4	napaa	0.141175	UP	4.5	5.5hpf 6.0hpf	.	.	s<w	C
ENSDART00000097364.4	drl	0.0863423	UP	3.5	3.0hpf 3.5hpf 4.0hpf 4.5hpf 5.0hpf 5.5hpf	3.0hpf 3.5hpf 4.0hpf 4.5hpf 5.0hpf 5.5hpf 6.0hpf	3.0hpf 3.5hpf 4.0hpf 4.5hpf 5.0hpf 5.5hpf 6.0hpf	s,p,d<w	A
ENSDART00000097395.4	prpf4	0.109436	UP	3.5	.	.	.	unchanged	H
ENSDART00000097424.6	kcmf1	0.12041	UP	4.5	.	.	.	unchanged	H
ENSDART00000097427.6	msi1	0.0598333	UP	4.5	5.5hpf 6.0hpf	.	.	s<w	C
ENSDART00000097533.6	wwtr1	0.0939287	UP	4.5	5.0hpf 5.5hpf 6.0hpf	5.0hpf 5.5hpf 6.0hpf	6.0hpf	s,p,d<w	A
ENSDART00000097615.5	mob1ba	0.109374	UP	5.5	.	.	6.0hpf	d<w	G
ENSDART00000097644.5	ephb4b	0.141887	UP	4.5	.	.	.	unchanged	H
ENSDART00000097684.7	nova1	0.0925073	UP	4.5	5.0hpf 5.5hpf 6.0hpf	4.5hpf 5.0hpf 5.5hpf 6.0hpf	5.0hpf 5.5hpf 6.0hpf	s,p,d<w	A
ENSDART00000098031.5	apeh	0.0973421	UP	3.5	.	.	.	unchanged	H
ENSDART00000098045.4	gas1b	0.118799	UP	3.5	.	.	.	unchanged	H
ENSDART00000098101.5	zcchc17	0.146396	UP	5	.	.	.	unchanged	H
ENSDART00000098209.5	sirt1	0.0451542	UP	5	.	.	.	unchanged	H
ENSDART00000098308.4	tmed1b	0.147946	UP	5	.	.	.	unchanged	H
ENSDART00000098346.4	smu1a	0.0875225	UP	4	5.0hpf 5.5hpf 6.0hpf	4.5hpf 5.0hpf 5.5hpf 6.0hpf	.	s,p<w	B
ENSDART00000098415.4	ing5b	0.121258	UP	3.5	.	.	.	unchanged	H
ENSDART00000098419.5	sb:cb81	0.076447	UP	3.5	3.0hpf	3.0hpf 3.5hpf 4.0hpf 4.5hpf 5.0hpf 5.5hpf	3.0hpf 3.5hpf	p,d<w	F
ENSDART00000098461.6	ptk7a	0.0809278	UP	4	.	.	.	unchanged	H
ENSDART00000098476.6	cdt1	0.116001	UP	3.5	.	.	.	unchanged	H
ENSDART00000098520.4	fzd10	0.148049	UP	4.5	5.0hpf 5.5hpf 6.0hpf	.	.	s<w	C
ENSDART00000098599.5	si:ch211-151h10.2	0.0681088	UP	4.5	4.5hpf 5.0hpf 5.5hpf 6.0hpf	4.5hpf 5.0hpf 5.5hpf 6.0hpf	4.5hpf 5.0hpf 5.5hpf 6.0hpf	s,p,d<w	A
ENSDART00000098627.5	pros1	0.125609	UP	4	5.0hpf	.	.	s<w	C
ENSDART00000098636.5	csf1b	0.116196	UP	4.5	5.0hpf 5.5hpf 6.0hpf	5.0hpf 5.5hpf 6.0hpf	5.0hpf 5.5hpf 6.0hpf	s,p,d<w	A
ENSDART00000098643.6	tomm5	0.0962054	UP	4	.	.	.	unchanged	H
ENSDART00000098692.5	eps15	0.137135	UP	4	5.5hpf	5.5hpf 6.0hpf	.	s,p<w	B
ENSDART00000098707.6	naa35	0.133052	UP	3	.	.	.	unchanged	H
ENSDART00000098711.5	eif3k	0.124401	UP	4	5.0hpf 5.5hpf 6.0hpf	.	.	s<w	C
ENSDART00000098712.5	TMEM208	0.0798155	UP	4.5	3.5hpf 4.0hpf 5.0hpf 5.5hpf 6.0hpf	.	.	s<w	C
ENSDART00000098834.5	prpf4ba	0.11972	UP	4.5	.	3.0hpf 5.0hpf 6.0hpf	.	p<w	E
ENSDART00000098865.5	vaspb	0.134795	UP	4	.	.	.	unchanged	H
ENSDART00000098889.5	caprin1b	0.14184	UP	4.5	6.0hpf	.	.	s<w	C
ENSDART00000098914.5	yap1	0.107379	UP	4	.	5.0hpf	.	p<w	E
ENSDART00000098925.4	vgll4l	0.121744	UP	3.5	3.5hpf 4.0hpf 4.5hpf 5.0hpf 5.5hpf 6.0hpf	3.5hpf 4.0hpf 4.5hpf 5.0hpf 5.5hpf 6.0hpf	3.5hpf 4.0hpf 4.5hpf 5.0hpf 5.5hpf 6.0hpf	s,p,d<w	A
ENSDART00000098982.4	h3f3b.1	0.0826253	UP	4	5.0hpf	.	.	s<w	C
ENSDART00000099208.5	asph	0.100293	UP	4	.	.	.	unchanged	H
ENSDART00000099214.4	slc16a1b	0.0842472	UP	4.5	5.0hpf 5.5hpf 6.0hpf	4.0hpf 4.5hpf 5.0hpf 5.5hpf 6.0hpf	5.0hpf 5.5hpf 6.0hpf	s,p,d<w	A
ENSDART00000099224.4	dld	0.107031	UP	4.5	5.0hpf 5.5hpf 6.0hpf	3.5hpf 4.5hpf 5.0hpf 5.5hpf 6.0hpf	3.0hpf 3.5hpf 4.0hpf 4.5hpf 5.0hpf 5.5hpf 6.0hpf	s,p,d<w	A
ENSDART00000099262.4	tcf7l1a	0.0191712	UP	5.5	6.0hpf	.	.	s<w	C
ENSDART00000099315.5	cebpz	0.127409	UP	3	.	.	.	unchanged	H
ENSDART00000099320.5	dhrs13a.1	0.0888451	UP	4.5	5.5hpf 6.0hpf	5.0hpf 5.5hpf 6.0hpf	.	s,p<w	B
ENSDART00000099364.5	taf10	0.127314	UP	3.5	.	.	.	unchanged	H
ENSDART00000099417.5	CABZ01041962.1	0.146533	UP	3.5	5.0hpf 5.5hpf	.	.	s<w	C
ENSDART00000099456.3	psenen	0.0806306	UP	4	.	.	.	unchanged	H
ENSDART00000099467.4	ifrd1	0.0831695	UP	4	.	2.5hpf 3.0hpf	2.5hpf 3.0hpf	unchanged	H
ENSDART00000099528.4	spry4	0.127266	UP	4	5.5hpf 6.0hpf	3.5hpf	.	s<w	C
ENSDART00000099535.5	spout1	0.0744799	UP	4.5	.	.	.	unchanged	H
ENSDART00000099572.3	mespab	0.136411	UP	4.5	5.0hpf 5.5hpf 6.0hpf	5.0hpf 5.5hpf 6.0hpf	5.0hpf 5.5hpf 6.0hpf	s,p,d<w	A
ENSDART00000099601.5	vsir	0.0715545	UP	4	4.5hpf 5.0hpf 5.5hpf	4.0hpf 4.5hpf 5.0hpf 5.5hpf 6.0hpf	4.5hpf 5.0hpf	s,p,d<w	A
ENSDART00000099602.5	ube2l3b	0.105503	UP	3.5	.	.	.	unchanged	H
ENSDART00000099660.6	h2afva	0.0696541	UP	4	.	.	.	unchanged	H
ENSDART00000099721.4	rnf183	0.135604	UP	4.5	5.0hpf 5.5hpf 6.0hpf	.	5.5hpf 6.0hpf	s,d<w	D
ENSDART00000099735.5	mllt1b	0.122974	UP	4.5	2.5hpf 3.0hpf 3.5hpf 4.5hpf 5.0hpf 5.5hpf 6.0hpf	2.5hpf 3.0hpf 3.5hpf 4.5hpf 5.0hpf 5.5hpf 6.0hpf	2.5hpf 3.0hpf 3.5hpf 4.0hpf 4.5hpf 5.0hpf 5.5hpf 6.0hpf	s,p,d<w	A
ENSDART00000099751.5	fance	0.134396	UP	4	5.0hpf 5.5hpf 6.0hpf	.	.	s<w	C
ENSDART00000099754.5	ccdc97	0.142394	UP	4.5	6.0hpf	6.0hpf	.	s,p<w	B
ENSDART00000099782.4	mrpl14	0.136716	UP	4.5	.	4.0hpf	.	unchanged	H
ENSDART00000099793.4	sostdc1a	0.0444292	UP	4	4.5hpf 5.0hpf	.	.	s<w	C
ENSDART00000099803.5	arpc2	0.0760922	UP	4	6.0hpf	.	.	s<w	C
ENSDART00000099866.6	kif15	0.0891967	UP	4.5	5.0hpf 5.5hpf 6.0hpf	.	.	s<w	C
ENSDART00000099950.4	syf2	0.146478	UP	3.5	.	.	.	unchanged	H
ENSDART00000099984.4	glo1	0.113369	UP	4	2.5hpf 4.5hpf 5.0hpf 5.5hpf	.	.	s<w	C
ENSDART00000100060.5	dsc2l	0.0585072	UP	4.5	4.0hpf 5.0hpf 5.5hpf 6.0hpf	2.5hpf 3.0hpf 3.5hpf 4.0hpf 4.5hpf 5.0hpf	4.5hpf 5.0hpf 5.5hpf	s,p,d<w	A
ENSDART00000100103.5	acss2l	0.0526982	UP	4.5	2.5hpf 3.5hpf 4.0hpf 4.5hpf 5.0hpf 5.5hpf 6.0hpf	2.5hpf 3.0hpf 3.5hpf 4.0hpf 4.5hpf 5.0hpf 5.5hpf 6.0hpf	4.5hpf 5.0hpf 5.5hpf 6.0hpf	s,p,d<w	A
ENSDART00000100173.6	ranbp3b	0.101899	UP	3.5	.	.	.	unchanged	H
ENSDART00000100181.6	sall3b	0.110834	UP	4	4.0hpf 4.5hpf 5.0hpf 5.5hpf 6.0hpf	3.5hpf 4.0hpf 4.5hpf 5.0hpf 5.5hpf 6.0hpf	3.5hpf 4.0hpf 4.5hpf 5.0hpf 5.5hpf 6.0hpf	s,p,d<w	A
ENSDART00000100281.5	aldh9a1a.2	0.143855	UP	4	4.5hpf 5.0hpf 5.5hpf 6.0hpf	2.5hpf 3.0hpf 3.5hpf 4.0hpf 4.5hpf 5.0hpf	2.5hpf 3.0hpf 3.5hpf 4.0hpf 4.5hpf 5.0hpf 5.5hpf	s,p,d<w	A
ENSDART00000100301.5	sssca1	0.0947825	UP	4	.	.	.	unchanged	H
ENSDART00000100396.5	ppp1r15a	0.0690756	UP	3.5	.	.	.	unchanged	H
ENSDART00000100417.4	lancl2	0.123574	UP	3.5	.	.	.	unchanged	H
ENSDART00000100516.5	stap2b	0.039329	UP	4.5	5.0hpf 5.5hpf 6.0hpf	4.5hpf 5.0hpf 5.5hpf 6.0hpf	4.5hpf 5.0hpf 5.5hpf 6.0hpf	s,p,d<w	A
ENSDART00000100569.5	smad6b	0.133203	UP	5	5.5hpf 6.0hpf	.	.	s<w	C
ENSDART00000100607.6	cdc7	0.143887	UP	5	.	.	.	unchanged	H
ENSDART00000100619.6	zgc:158803	0.100595	UP	4	.	.	.	unchanged	H
ENSDART00000100663.6	wdr35	0.0750772	UP	5	5.5hpf 6.0hpf	.	.	s<w	C
ENSDART00000100667.5	skia	0.133877	UP	4	5.0hpf 5.5hpf 6.0hpf	4.5hpf 5.0hpf 5.5hpf	.	s,p<w	B
ENSDART00000100696.7	tsen15	0.104724	UP	4.5	.	.	.	unchanged	H
ENSDART00000100757.5	oxa1l	0.113989	UP	4	.	.	6.0hpf	d<w	G
ENSDART00000100769.5	hsd20b2	0.0927376	UP	4.5	4.5hpf 5.0hpf 5.5hpf 6.0hpf	.	5.0hpf	s,d<w	D
ENSDART00000100869.4	ppp3r1b	0.0932305	UP	4	.	.	.	unchanged	H
ENSDART00000100904.4	pard6a	0.0693821	UP	5	5.5hpf	5.5hpf	5.5hpf	s,p,d<w	A
ENSDART00000100925.5	mxtx1	0.0884116	UP	3.5	3.0hpf 3.5hpf 4.0hpf 4.5hpf 5.0hpf 5.5hpf 6.0hpf	3.0hpf 3.5hpf 4.0hpf	3.5hpf 4.0hpf 4.5hpf 5.0hpf 5.5hpf	s,p,d<w	A
ENSDART00000100967.6	si:dkeyp-114g9.1	0.120869	UP	3.5	.	.	.	unchanged	H
ENSDART00000101036.5	grpel2	0.134569	UP	4	5.5hpf 6.0hpf	.	.	s<w	C
ENSDART00000101037.4	nhp2	0.0482282	UP	4	.	.	6.0hpf	d<w	G
ENSDART00000101067.4	znf1014	0.115577	UP	5	.	.	.	unchanged	H
ENSDART00000101085.5	morc3a	0.0843008	UP	4.5	5.0hpf 5.5hpf 6.0hpf	.	.	s<w	C
ENSDART00000101091.5	srsf10b	0.101987	UP	4	.	6.0hpf	.	p<w	E
ENSDART00000101120.5	zgc:92664	0.142561	UP	4	2.5hpf 5.5hpf	.	.	s<w	C
ENSDART00000101126.5	alox12	0.103392	UP	4.5	5.0hpf 5.5hpf 6.0hpf	4.5hpf	5.0hpf 5.5hpf	s,p,d<w	A
ENSDART00000101142.5	chsy3	0.0954391	UP	4	4.5hpf 5.0hpf 5.5hpf 6.0hpf	4.5hpf 5.0hpf 5.5hpf 6.0hpf	4.5hpf 5.0hpf 5.5hpf 6.0hpf	s,p,d<w	A
ENSDART00000101203.5	sumf2	0.0797911	UP	4.5	5.5hpf 6.0hpf	.	.	s<w	C
ENSDART00000101204.4	alcamb	0.0676431	UP	4.5	3.5hpf 4.0hpf 4.5hpf 5.0hpf 5.5hpf 6.0hpf	4.5hpf 5.0hpf 5.5hpf 6.0hpf	4.5hpf 5.0hpf 5.5hpf 6.0hpf	s,p,d<w	A
ENSDART00000101217.4	zgc:136892	0.138028	UP	3.5	4.5hpf 5.0hpf	4.0hpf 4.5hpf	4.0hpf 4.5hpf 5.0hpf	s,p,d<w	A
ENSDART00000101246.4	vps29	0.0942698	UP	3	.	.	.	unchanged	H
ENSDART00000101253.6	luc7l3	0.0591991	UP	4	5.0hpf	.	.	s<w	C
ENSDART00000101263.4	ube2g1b	0.125981	UP	3.5	.	.	.	unchanged	H
ENSDART00000101408.4	zgc:162171	0.1275	UP	5	6.0hpf	6.0hpf	6.0hpf	s,p,d<w	A
ENSDART00000101461.5	epyc	0.0920386	UP	3.5	4.0hpf 4.5hpf 5.0hpf 5.5hpf 6.0hpf	4.0hpf 4.5hpf 5.0hpf 5.5hpf 6.0hpf	4.0hpf 4.5hpf 5.0hpf 5.5hpf	s,p,d<w	A
ENSDART00000101462.5	mrps18c	0.105631	UP	5	.	.	.	unchanged	H
ENSDART00000101479.5	ddx43	0.132162	UP	3.5	.	.	.	unchanged	H
ENSDART00000101537.5	mex3b	0.0558035	UP	3.5	3.5hpf 4.0hpf 4.5hpf 5.0hpf 5.5hpf	2.5hpf 3.0hpf 3.5hpf 4.0hpf 4.5hpf 5.0hpf 5.5hpf	2.5hpf 3.0hpf 3.5hpf 4.0hpf 4.5hpf 5.0hpf 5.5hpf	s,p,d<w	A
ENSDART00000101556.4	asap2b	0.0884816	UP	4.5	5.0hpf 5.5hpf 6.0hpf	5.0hpf 5.5hpf 6.0hpf	5.0hpf 5.5hpf 6.0hpf	s,p,d<w	A
ENSDART00000101580.4	nicn1	0.124541	UP	4	.	4.5hpf 5.0hpf 5.5hpf 6.0hpf	.	p<w	E
ENSDART00000101616.5	si:ch211-261n11.5	0.0947903	UP	4	3.5hpf 5.0hpf 5.5hpf 6.0hpf	.	.	s<w	C
ENSDART00000101751.5	skp2	0.0327251	UP	4.5	.	.	.	unchanged	H
ENSDART00000101753.6	mtmr11	0.141194	UP	4.5	5.0hpf 5.5hpf 6.0hpf	6.0hpf	6.0hpf	s,p,d<w	A
ENSDART00000101789.6	flot2b	0.119015	UP	4	.	.	.	unchanged	H
ENSDART00000101861.6	tcea1	0.0786357	UP	4	.	5.0hpf	.	p<w	E
ENSDART00000101974.4	erh	0.0715602	UP	4	5.0hpf 5.5hpf	.	.	s<w	C
ENSDART00000102027.5	kpna5	0.146975	UP	3.5	5.0hpf	.	.	s<w	C
ENSDART00000102030.4	si:ch211-110e21.4	0.0883429	UP	3	.	4.0hpf	4.0hpf	p,d<w	F
ENSDART00000102086.5	cldna	0.0497995	UP	4	.	.	.	unchanged	H
ENSDART00000102111.5	tpt1	0.134919	UP	4	5.0hpf 5.5hpf 6.0hpf	.	.	s<w	C
ENSDART00000102148.6	ddx3xb	0.0882619	UP	3.5	.	.	.	unchanged	H
ENSDART00000102184.4	arl13b	0.0714497	UP	4.5	4.5hpf 5.0hpf 5.5hpf 6.0hpf	.	.	s<w	C
ENSDART00000102251.5	sptan1	0.0664855	UP	4.5	5.5hpf 6.0hpf	6.0hpf	.	s,p<w	B
ENSDART00000102257.4	alox5b.3	0.0708643	UP	4	.	5.0hpf 6.0hpf	.	p<w	E
ENSDART00000102260.6	si:dkey-222f8.3	0.0853549	UP	4	.	.	.	unchanged	H
ENSDART00000102335.5	pspc1	0.0996546	UP	5.5	.	.	.	unchanged	H
ENSDART00000102363.5	rcn1	0.118514	UP	4	5.0hpf 5.5hpf 6.0hpf	.	.	s<w	C
ENSDART00000102408.5	ell2	0.0664088	UP	4.5	.	.	.	unchanged	H
ENSDART00000102410.5	taf15	0.0690537	UP	4	.	.	.	unchanged	H
ENSDART00000102411.5	dctn1b	0.0841469	UP	4.5	5.5hpf 6.0hpf	5.0hpf 5.5hpf 6.0hpf	5.0hpf 5.5hpf 6.0hpf	s,p,d<w	A
ENSDART00000102483.5	rgs4	0.121138	UP	4	4.0hpf 5.0hpf 5.5hpf 6.0hpf	4.0hpf 4.5hpf 5.0hpf 5.5hpf 6.0hpf	4.0hpf 5.0hpf 5.5hpf 6.0hpf	s,p,d<w	A
ENSDART00000102500.5	anp32b	0.0759049	UP	4	4.5hpf 5.0hpf 5.5hpf 6.0hpf	.	.	s<w	C
ENSDART00000102510.6	zgc:77056	0.139195	UP	3.5	5.0hpf 5.5hpf	.	.	s<w	C
ENSDART00000102511.5	cfap36	0.138408	UP	4	6.0hpf	.	.	s<w	C
ENSDART00000102556.5	tor3a	0.11821	UP	3.5	.	.	.	unchanged	H
ENSDART00000102562.5	ankrd10b	0.0985271	UP	4.5	.	.	.	unchanged	H
ENSDART00000102563.5	phf10	0.127909	UP	4	.	.	.	unchanged	H
ENSDART00000102611.5	cd2ap	0.112253	UP	4	.	.	.	unchanged	H
ENSDART00000102620.6	six7	0.118703	UP	5	.	.	.	unchanged	H
ENSDART00000102640.5	ctc1	0.128722	UP	4.5	.	.	.	unchanged	H
ENSDART00000102651.5	nolc1	0.100215	UP	3.5	.	.	.	unchanged	H
ENSDART00000102678.5	nmt1a	0.135699	UP	3.5	.	.	.	unchanged	H
ENSDART00000102681.6	pnp5a	0.147043	UP	5	2.5hpf 3.0hpf 3.5hpf 5.0hpf	5.5hpf 6.0hpf	2.5hpf 3.0hpf 5.0hpf 5.5hpf 6.0hpf	s,p,d<w	A
ENSDART00000102696.5	magi1a	0.141865	UP	4	5.0hpf 5.5hpf 6.0hpf	2.5hpf 3.0hpf 3.5hpf 4.0hpf 4.5hpf 5.0hpf 5.5hpf 6.0hpf	.	s,p<w	B
ENSDART00000102697.5	cart4	0.123475	UP	4	4.0hpf 4.5hpf 5.0hpf 5.5hpf 6.0hpf	3.5hpf 4.0hpf 4.5hpf 5.0hpf 5.5hpf 6.0hpf	4.0hpf 4.5hpf 5.0hpf 5.5hpf 6.0hpf	s,p,d<w	A
ENSDART00000102701.4	zmp:0000000634	0.0776201	UP	3.5	3.5hpf 6.0hpf	3.5hpf 4.0hpf 4.5hpf	.	s,p<w	B
ENSDART00000102767.4	fbxo9	0.0972875	UP	3	.	.	.	unchanged	H
ENSDART00000102827.5	p3h1	0.0868796	UP	4.5	4.5hpf 5.0hpf 5.5hpf 6.0hpf	5.0hpf 5.5hpf 6.0hpf	5.5hpf	s,p,d<w	A
ENSDART00000102858.5	nucks1a	0.106987	UP	4	5.0hpf 5.5hpf 6.0hpf	.	.	s<w	C
ENSDART00000102893.6	aldh1l2	0.0427031	UP	5	5.0hpf 5.5hpf 6.0hpf	5.0hpf 5.5hpf 6.0hpf	3.0hpf 3.5hpf	s,p<w	B
ENSDART00000102900.5	sp5a	0.146795	UP	4	5.0hpf 5.5hpf 6.0hpf	3.5hpf 4.0hpf	4.5hpf	s,p,d<w	A
ENSDART00000102973.5	eda	0.103995	UP	4.5	.	.	.	unchanged	H
ENSDART00000103006.3	hist1h2a3	0.132136	UP	3.5	.	.	.	unchanged	H
ENSDART00000103064.5	nfya	0.117688	UP	4	5.0hpf 6.0hpf	2.5hpf 3.0hpf 3.5hpf 4.0hpf 4.5hpf 5.0hpf 5.5hpf 6.0hpf	.	s,p<w	B
ENSDART00000103236.5	ankrd37	0.0537685	UP	5	5.5hpf 6.0hpf	5.5hpf 6.0hpf	.	s,p<w	B
ENSDART00000103257.5	alg2	0.0691428	UP	4.5	5.0hpf 5.5hpf 6.0hpf	.	.	s<w	C
ENSDART00000103267.4	inka1b	0.0617384	UP	4.5	5.5hpf 6.0hpf	5.0hpf 5.5hpf 6.0hpf	6.0hpf	s,p,d<w	A
ENSDART00000103319.5	cd9b	0.070774	UP	5	.	.	.	unchanged	H
ENSDART00000103346.5	fip1l1b	0.146614	UP	3.5	.	.	.	unchanged	H
ENSDART00000103355.4	rhov	0.140217	UP	3.5	3.5hpf 4.0hpf 4.5hpf 5.0hpf 5.5hpf 6.0hpf	4.0hpf 4.5hpf 5.0hpf 5.5hpf	3.5hpf 4.0hpf 4.5hpf 5.0hpf 5.5hpf	s,p,d<w	A
ENSDART00000103385.4	slc25a55a	0.114199	UP	3	3.0hpf 3.5hpf 4.0hpf 4.5hpf	3.0hpf 3.5hpf 4.0hpf 4.5hpf 5.0hpf 5.5hpf 6.0hpf	3.0hpf 3.5hpf 4.0hpf 4.5hpf 5.0hpf 5.5hpf	s,p,d<w	A
ENSDART00000103388.5	wu:fi42e03	0.129652	UP	3.5	.	.	.	unchanged	H
ENSDART00000103405.5	gch1	0.0899103	UP	4	5.0hpf 6.0hpf	4.5hpf 5.0hpf 5.5hpf 6.0hpf	5.5hpf 6.0hpf	s,p,d<w	A
ENSDART00000103406.5	pla2g12a	0.116924	UP	4.5	.	.	.	unchanged	H
ENSDART00000103410.5	zbtb8b	0.102868	UP	4	4.5hpf 5.0hpf 5.5hpf 6.0hpf	.	.	s<w	C
ENSDART00000103431.4	esrp1	0.0850825	UP	4	4.0hpf 4.5hpf 5.0hpf 5.5hpf 6.0hpf	4.0hpf 4.5hpf 5.0hpf	4.0hpf 4.5hpf 5.0hpf 5.5hpf	s,p,d<w	A
ENSDART00000103467.5	arf5	0.147854	UP	3.5	.	.	.	unchanged	H
ENSDART00000103471.5	khdrbs1b	0.0666829	UP	4	.	.	.	unchanged	H
ENSDART00000103507.5	unm_sa1614	0.0655564	UP	4.5	.	5.0hpf 5.5hpf 6.0hpf	5.0hpf	p,d<w	F
ENSDART00000103549.5	skib	0.13112	UP	5	.	.	.	unchanged	H
ENSDART00000103588.5	mxa	0.0743345	UP	4.5	5.0hpf 5.5hpf 6.0hpf	5.5hpf 6.0hpf	4.5hpf 5.0hpf 5.5hpf	s,p,d<w	A
ENSDART00000103636.5	si:dkeyp-120h9.1	0.134167	UP	4	.	.	5.5hpf 6.0hpf	d<w	G
ENSDART00000103640.5	hey1	0.0333033	UP	3.5	4.0hpf	.	.	s<w	C
ENSDART00000103659.5	msgn1	0.0852549	UP	5	5.5hpf 6.0hpf	5.5hpf	5.5hpf	s,p,d<w	A
ENSDART00000103662.6	kif6	0.0697377	UP	4.5	4.5hpf 5.0hpf 5.5hpf 6.0hpf	5.5hpf 6.0hpf	5.5hpf 6.0hpf	s,p,d<w	A
ENSDART00000103724.6	ndfip2	0.149099	UP	4	5.0hpf 5.5hpf 6.0hpf	.	.	s<w	C
ENSDART00000103746.6	mapk3	0.0640271	UP	4	.	.	.	unchanged	H
ENSDART00000103747.5	srsf6a	0.148304	UP	3.5	5.0hpf 5.5hpf	.	.	s<w	C
ENSDART00000103748.6	gdpd3a	0.0710041	UP	4.5	4.0hpf 4.5hpf 5.0hpf 5.5hpf 6.0hpf	3.5hpf 4.0hpf 4.5hpf 5.0hpf 5.5hpf 6.0hpf	4.5hpf 5.0hpf 5.5hpf 6.0hpf	s,p,d<w	A
ENSDART00000103775.5	pak6a	0.073775	UP	4.5	5.0hpf 5.5hpf 6.0hpf	4.5hpf 5.0hpf 5.5hpf 6.0hpf	5.0hpf 5.5hpf 6.0hpf	s,p,d<w	A
ENSDART00000103795.5	ggact.1	0.101295	UP	4	.	.	.	unchanged	H
ENSDART00000103815.4	stmn2a	0.111288	UP	3.5	.	.	.	unchanged	H
ENSDART00000103845.5	eno4	0.0740193	UP	4	.	6.0hpf	.	p<w	E
ENSDART00000103862.5	mrpl36	0.108812	UP	4	.	.	.	unchanged	H
ENSDART00000103878.5	vhl	0.0716615	UP	5.5	.	.	.	unchanged	H
ENSDART00000103950.5	dido1	0.0654307	UP	5	2.5hpf 3.0hpf 3.5hpf 4.0hpf	.	2.5hpf 3.0hpf	unchanged	H
ENSDART00000103955.5	zbtb12.2	0.114799	UP	4	.	.	.	unchanged	H
ENSDART00000103969.6	magi1b	0.0614364	UP	4.5	4.0hpf 4.5hpf 5.0hpf 5.5hpf 6.0hpf	4.0hpf 4.5hpf 5.0hpf 5.5hpf 6.0hpf	5.0hpf 5.5hpf	s,p,d<w	A
ENSDART00000103986.4	fam3a	0.141246	UP	4	5.0hpf 5.5hpf 6.0hpf	5.0hpf	5.0hpf 5.5hpf 6.0hpf	s,p,d<w	A
ENSDART00000103987.3	psmd6	0.138379	UP	3.5	6.0hpf	.	.	s<w	C
ENSDART00000104009.4	slc30a1b	0.0704083	UP	5.5	6.0hpf	6.0hpf	.	s,p<w	B
ENSDART00000104025.5	flot1b	0.0764434	UP	4	.	.	.	unchanged	H
ENSDART00000104043.4	dkk3b	0.0974819	UP	4.5	4.5hpf 5.0hpf 5.5hpf 6.0hpf	.	.	s<w	C
ENSDART00000104072.6	kbtbd8	0.0975735	UP	4	.	.	.	unchanged	H
ENSDART00000104180.4	zranb2	0.104241	UP	4	.	.	.	unchanged	H
ENSDART00000104248.4	lrrc15	0.0712427	UP	4	4.0hpf 4.5hpf 5.0hpf 5.5hpf	.	4.5hpf	s,d<w	D
ENSDART00000104303.5	actl6a	0.117866	UP	3.5	.	.	.	unchanged	H
ENSDART00000104334.4	taf13	0.09652	UP	4	4.5hpf	.	.	s<w	C
ENSDART00000104364.4	rps15	0.141275	UP	4	5.0hpf 5.5hpf 6.0hpf	.	.	s<w	C
ENSDART00000104425.4	dnase1l1	0.0798593	UP	4.5	5.5hpf 6.0hpf	4.5hpf 5.0hpf 5.5hpf 6.0hpf	5.0hpf 5.5hpf 6.0hpf	s,p,d<w	A
ENSDART00000104475.3	tmsb4x	0.143717	UP	4	4.5hpf 5.0hpf 5.5hpf 6.0hpf	.	5.0hpf 5.5hpf	s,d<w	D
ENSDART00000104493.5	sox2	0.0432393	UP	5	5.0hpf 5.5hpf 6.0hpf	4.0hpf 5.0hpf 5.5hpf 6.0hpf	4.0hpf 4.5hpf 5.0hpf 5.5hpf 6.0hpf	s,p,d<w	A
ENSDART00000104496.4	dusp6	0.0673225	UP	4.5	3.0hpf 3.5hpf 5.5hpf 6.0hpf	3.0hpf 3.5hpf 4.0hpf 5.0hpf 5.5hpf	3.0hpf 3.5hpf 5.0hpf 5.5hpf	s,p,d<w	A
ENSDART00000104520.7	cnbpb	0.0699015	UP	4.5	5.0hpf 5.5hpf 6.0hpf	.	.	s<w	C
ENSDART00000104576.5	psmd13	0.12835	UP	4	6.0hpf	.	.	s<w	C
ENSDART00000104581.5	ccnk	0.134269	UP	3.5	.	.	.	unchanged	H
ENSDART00000104647.6	prim1	0.081915	UP	3.5	.	.	.	unchanged	H
ENSDART00000104657.4	mrps21	0.146291	UP	4	5.5hpf	5.5hpf	6.0hpf	s,p,d<w	A
ENSDART00000104683.6	pbx4	0.0842377	UP	4	.	.	.	unchanged	H
ENSDART00000104703.4	znf687b	0.129518	UP	4	.	.	.	unchanged	H
ENSDART00000104708.6	abhd12	0.0713521	UP	5	.	.	.	unchanged	H
ENSDART00000104712.5	hmg20a	0.135021	UP	3.5	5.0hpf	.	.	s<w	C
ENSDART00000104717.4	rsl24d1	0.0852469	UP	4.5	5.5hpf 6.0hpf	.	.	s<w	C
ENSDART00000104762.5	slc16a10	0.113155	UP	4.5	4.0hpf 4.5hpf 5.0hpf 5.5hpf 6.0hpf	4.5hpf 5.0hpf 5.5hpf 6.0hpf	4.5hpf 5.0hpf 5.5hpf 6.0hpf	s,p,d<w	A
ENSDART00000104768.3	pnkd	0.115779	UP	3.5	.	.	.	unchanged	H
ENSDART00000104831.4	naa10	0.104704	UP	3.5	.	.	.	unchanged	H
ENSDART00000104877.5	chchd3b	0.0534887	UP	4	5.0hpf 5.5hpf 6.0hpf	3.5hpf 4.0hpf 4.5hpf 5.5hpf 6.0hpf	.	s,p<w	B
ENSDART00000104888.4	slc35b4	0.100406	UP	4.5	3.0hpf 3.5hpf 5.0hpf 5.5hpf 6.0hpf	.	2.5hpf 3.0hpf 3.5hpf	s<w	C
ENSDART00000104933.4	eepd1	0.0331284	UP	5.5	.	.	.	unchanged	H
ENSDART00000105004.7	krt17	0.147727	UP	4.5	4.5hpf 5.0hpf 5.5hpf 6.0hpf	4.5hpf 5.0hpf 5.5hpf 6.0hpf	4.5hpf 5.0hpf 5.5hpf 6.0hpf	s,p,d<w	A
ENSDART00000105036.7	cyt1l	0.109236	UP	4.5	4.5hpf 5.0hpf 5.5hpf 6.0hpf	4.5hpf 5.0hpf 5.5hpf 6.0hpf	4.5hpf 5.0hpf 5.5hpf 6.0hpf	s,p,d<w	A
ENSDART00000105098.5	usp40	0.127684	UP	4	.	.	.	unchanged	H
ENSDART00000105117.5	sptssa	0.132293	UP	4.5	.	.	.	unchanged	H
ENSDART00000105168.5	si:ch211-133n4.4	0.0793475	UP	4.5	3.5hpf 4.0hpf 4.5hpf 5.0hpf 5.5hpf 6.0hpf	3.5hpf 4.0hpf 4.5hpf 5.0hpf 5.5hpf 6.0hpf	3.5hpf 4.0hpf 4.5hpf 5.0hpf 5.5hpf 6.0hpf	s,p,d<w	A
ENSDART00000105174.6	stm	0.0764659	UP	4	3.5hpf 4.0hpf 4.5hpf 5.0hpf 5.5hpf 6.0hpf	3.5hpf 4.0hpf	3.5hpf 4.0hpf 4.5hpf 5.0hpf 5.5hpf	s,p,d<w	A
ENSDART00000105176.4	ndufb8	0.0588806	UP	4.5	6.0hpf	.	.	s<w	C
ENSDART00000105316.4	samhd1	0.133889	UP	5	.	.	.	unchanged	H
ENSDART00000105485.4	si:dkey-78l4.14	0.0878813	UP	5	.	2.5hpf 3.0hpf 3.5hpf 4.0hpf 4.5hpf 5.5hpf 6.0hpf	.	p<w	E
ENSDART00000105514.4	znf576.2	0.0857736	UP	3.5	.	.	.	unchanged	H
ENSDART00000105520.4	pias4a	0.0409035	UP	3.5	.	.	.	unchanged	H
ENSDART00000105532.6	oaz1a	0.134291	UP	3.5	4.0hpf 4.5hpf 5.0hpf 5.5hpf 6.0hpf	.	.	s<w	C
ENSDART00000105545.4	arl3	0.141664	UP	4	.	.	.	unchanged	H
ENSDART00000105572.3	gbx1	0.0855436	UP	3.5	4.0hpf 4.5hpf 5.0hpf 5.5hpf 6.0hpf	3.5hpf 4.5hpf 5.0hpf 5.5hpf 6.0hpf	4.0hpf 4.5hpf 5.0hpf 5.5hpf 6.0hpf	s,p,d<w	A
ENSDART00000105583.4	nat9	0.135879	UP	4	5.0hpf 5.5hpf 6.0hpf	.	.	s<w	C
ENSDART00000105584.4	lrrc59	0.140236	UP	4	.	.	.	unchanged	H
ENSDART00000105594.6	crygmx	0.041236	UP	4	.	2.5hpf 3.0hpf 3.5hpf	.	unchanged	H
ENSDART00000105692.5	mrpl54	0.147179	UP	4	.	.	.	unchanged	H
ENSDART00000105694.6	adprm	0.119648	UP	4	.	.	.	unchanged	H
ENSDART00000105726.4	slc25a5	0.0783083	UP	4	5.0hpf	.	.	s<w	C
ENSDART00000105761.4	zic3	0.142131	UP	3.5	3.5hpf 4.0hpf 4.5hpf 5.0hpf	3.5hpf 4.0hpf 4.5hpf 5.0hpf 5.5hpf 6.0hpf	3.5hpf 4.0hpf 4.5hpf 5.0hpf	s,p,d<w	A
ENSDART00000105776.4	fam207a	0.0744115	UP	4.5	.	.	.	unchanged	H
ENSDART00000105784.6	cldn11b	0.0695924	UP	4	5.0hpf 5.5hpf 6.0hpf	.	4.5hpf 5.0hpf 5.5hpf	s,d<w	D
ENSDART00000105788.5	mgat5	0.0871934	UP	5	.	.	6.0hpf	d<w	G
ENSDART00000105808.4	krt97	0.06512	UP	4.5	3.5hpf 4.0hpf 4.5hpf 5.0hpf 5.5hpf 6.0hpf	3.0hpf 3.5hpf 4.0hpf 4.5hpf 5.0hpf 5.5hpf 6.0hpf	3.5hpf 4.0hpf 4.5hpf 5.0hpf 5.5hpf 6.0hpf	s,p,d<w	A
ENSDART00000105835.6	tusc2b	0.119567	UP	4.5	.	.	.	unchanged	H
ENSDART00000105931.5	rpz5	0.123094	UP	3.5	.	.	.	unchanged	H
ENSDART00000105933.4	tgfbi	0.0972498	UP	4.5	.	.	.	unchanged	H
ENSDART00000105936.5	si:dkey-253d23.8	0.0937451	UP	3.5	4.5hpf 5.0hpf 5.5hpf	4.5hpf	.	s,p<w	B
ENSDART00000106062.5	BX511034.1	0.0929406	UP	4.5	2.5hpf 3.0hpf 3.5hpf 5.0hpf 5.5hpf 6.0hpf	.	6.0hpf	s,d<w	D
ENSDART00000106141.4	tma7	0.079564	UP	4.5	6.0hpf	.	.	s<w	C
ENSDART00000106147.6	slc43a1a	0.122882	UP	3.5	.	5.0hpf 5.5hpf 6.0hpf	5.0hpf 5.5hpf 6.0hpf	p,d<w	F
ENSDART00000106156.5	mydgf	0.100887	UP	4.5	5.0hpf 5.5hpf 6.0hpf	.	2.5hpf 3.0hpf 3.5hpf 4.0hpf	s<w	C
ENSDART00000106172.5	rac1a	0.098031	UP	3.5	.	.	.	unchanged	H
ENSDART00000106191.6	psmc5	0.090094	UP	4	6.0hpf	.	.	s<w	C
ENSDART00000106221.4	si:dkey-20i20.2	0.0604321	UP	4	.	.	.	unchanged	H
ENSDART00000106253.5	si:cabz01054394.7	0.127676	UP	3.5	3.0hpf 3.5hpf	3.5hpf 4.0hpf 4.5hpf 5.0hpf 5.5hpf 6.0hpf	2.5hpf 3.0hpf 3.5hpf 4.0hpf	s,p,d<w	A
ENSDART00000106266.5	znf1004	0.10292	UP	3	3.0hpf 3.5hpf 4.0hpf 4.5hpf 5.0hpf	3.0hpf 3.5hpf 4.0hpf 4.5hpf 5.0hpf 5.5hpf 6.0hpf	2.5hpf 3.0hpf 3.5hpf 4.0hpf 4.5hpf 5.0hpf 5.5hpf 6.0hpf	s,p,d<w	A
ENSDART00000106310.5	prpf4bb	0.124191	UP	4	.	.	.	unchanged	H
ENSDART00000106374.3	AL929017.1	0.0347706	UP	4.5	.	.	.	unchanged	H
ENSDART00000106388.5	eef1e1	0.0772628	UP	4.5	5.5hpf 6.0hpf	.	.	s<w	C
ENSDART00000106415.5	zgc:113220	0.0962747	UP	5	.	.	.	unchanged	H
ENSDART00000106499.4	zgc:175284	0.125792	UP	3.5	5.5hpf	.	.	s<w	C
ENSDART00000106593.5	prpf19	0.131062	UP	3.5	5.0hpf	.	.	s<w	C
[truncated: 2,644 more rows]

## Sheet: maternal transcripts
ENSEMBL Transcript	symbol	p-value_Switch	switch in WT (DOWN, maternal)	timepoint of switch	MZsox19b>2WT (time points, hpf)	MZspg>2WT (time points,hpf)	MZsox19bspg>2WT (time points, hpf)	group (d=MZsox19bspg, p=MZspg, s=MZsox19b, w=WT)	group (Fig. S4c)
ENSDART00000000004.5	slc35a5	0.0401109	DOWN	3.5	5.0hpf 5.5hpf 6.0hpf	5.0hpf	.	s,p>w	c
ENSDART00000000160.10	thraa	0.06373	DOWN	3	5.0hpf 5.5hpf 6.0hpf	5.0hpf	.	s,p>w	c
ENSDART00000000192.10	ptpn4b	0.0514803	DOWN	3	5.0hpf 5.5hpf 6.0hpf	3.5hpf 4.0hpf 4.5hpf 5.0hpf	.	s,p>w	c
ENSDART00000000552.12	ofd1	0.0388618	DOWN	4	5.5hpf 6.0hpf	.	.	s>w	a
ENSDART00000000831.9	znf511	0.0953211	DOWN	4	5.0hpf	.	5.0hpf 5.5hpf	s,d>w	d
ENSDART00000001159.11	mgat4b	0.107738	DOWN	5.5	.	.	.	unchanged	h
ENSDART00000001253.9	si:busm1-57f23.1	0.0376123	DOWN	3.5	5.0hpf 5.5hpf 6.0hpf	4.5hpf 5.0hpf 6.0hpf	6.0hpf	s,p,d>w	b
ENSDART00000001424.8	pcgf1	0.118009	DOWN	3	.	.	.	unchanged	h
ENSDART00000001678.7	adam8a	0.0483417	DOWN	3	5.0hpf 5.5hpf 6.0hpf	5.0hpf 5.5hpf 6.0hpf	5.5hpf 6.0hpf	s,p,d>w	b
ENSDART00000002029.10	fkbp8	0.126182	DOWN	3	.	.	.	unchanged	h
ENSDART00000002095.9	tmem39b	0.0477332	DOWN	3	.	.	.	unchanged	h
ENSDART00000002186.8	uck2a	0.057373	DOWN	5.5	6.0hpf	5.5hpf 6.0hpf	.	s,p>w	c
ENSDART00000002401.7	klhdc10	0.0459818	DOWN	3	5.0hpf 5.5hpf 6.0hpf	.	.	s>w	a
ENSDART00000002428.10	acvr2aa	0.0932617	DOWN	3	4.5hpf 5.0hpf	.	.	s>w	a
ENSDART00000002453.8	acsl4b	0.115414	DOWN	5	6.0hpf	.	.	s>w	a
ENSDART00000002463.5	tmed5	0.0983806	DOWN	5	.	.	.	unchanged	h
ENSDART00000002583.10	aarsd1	0.0560119	DOWN	5	6.0hpf	.	.	s>w	a
ENSDART00000002691.9	tspan7b	0.136727	DOWN	5	.	.	.	unchanged	h
ENSDART00000002714.7	slc17a9b	0.113497	DOWN	5	6.0hpf	6.0hpf	.	s,p>w	c
ENSDART00000002741.5	itprip	0.0302308	DOWN	3	.	4.5hpf	.	p>w	e
ENSDART00000002767.5	esrra	0.140466	DOWN	4	.	.	.	unchanged	h
ENSDART00000002922.9	atm	0.0831285	DOWN	3	4.0hpf 4.5hpf 5.0hpf	.	.	s>w	a
ENSDART00000002938.7	mtmr8	0.081637	DOWN	3	5.0hpf 5.5hpf 6.0hpf	.	.	s>w	a
ENSDART00000002961.7	rcor2	0.0935666	DOWN	3.5	.	.	.	unchanged	h
ENSDART00000002992.9	dcaf11	0.125294	DOWN	4	5.5hpf 6.0hpf	5.5hpf 6.0hpf	5.5hpf	s,p,d>w	b
ENSDART00000003066.9	cyth1a	0.023392	DOWN	4.5	5.5hpf 6.0hpf	.	.	s>w	a
ENSDART00000003133.10	yipf2	0.0540967	DOWN	3.5	.	.	.	unchanged	h
ENSDART00000003170.5	mid1ip1l	0.120584	DOWN	3	5.0hpf 5.5hpf 6.0hpf	.	.	s>w	a
ENSDART00000003195.8	chmp4c	0.0593215	DOWN	4	5.0hpf 5.5hpf 6.0hpf	6.0hpf	5.0hpf 5.5hpf	s,p,d>w	b
ENSDART00000003299.9	zgc:103482	0.142123	DOWN	4	.	.	.	unchanged	h
ENSDART00000003325.9	dennd2db	0.0846867	DOWN	3	5.5hpf 6.0hpf	.	5.5hpf	s,d>w	d
ENSDART00000003482.7	stk17b	0.0990928	DOWN	3	4.5hpf 5.0hpf	.	.	s>w	a
ENSDART00000003517.9	trmt61a	0.0194145	DOWN	4.5	6.0hpf	.	.	s>w	a
ENSDART00000003674.8	ankmy2a	0.14009	DOWN	3	5.0hpf	4.5hpf 5.0hpf 5.5hpf 6.0hpf	.	s,p>w	c
ENSDART00000003694.7	cand1	0.116437	DOWN	4	.	.	.	unchanged	h
ENSDART00000003706.8	kmo	0.0605972	DOWN	4.5	.	.	.	unchanged	h
ENSDART00000003834.10	ccm2	0.144892	DOWN	3.5	5.0hpf 5.5hpf 6.0hpf	.	.	s>w	a
ENSDART00000003888.7	snapc1b	0.0823257	DOWN	4.5	.	.	.	unchanged	h
ENSDART00000004031.10	hacl1	0.147609	DOWN	5.5	4.0hpf 4.5hpf 5.5hpf 6.0hpf	6.0hpf	.	s,p>w	c
ENSDART00000004075.7	uqcc2	0.0993931	DOWN	3	5.0hpf	.	.	s>w	a
ENSDART00000004200.11	sarm1	0.134876	DOWN	5	6.0hpf	.	.	s>w	a
ENSDART00000004288.8	ift81	0.147805	DOWN	3	.	.	.	unchanged	h
ENSDART00000004295.6	zgc:112163	0.118478	DOWN	3	.	.	.	unchanged	h
ENSDART00000004338.10	epha4l	0.0781088	DOWN	3	3.0hpf 3.5hpf 4.0hpf 4.5hpf 5.0hpf 5.5hpf 6.0hpf	6.0hpf	4.5hpf 5.5hpf	s,p,d>w	b
ENSDART00000004365.8	tada2b	0.120726	DOWN	3	.	.	.	unchanged	h
ENSDART00000004483.8	larp6b	0.0723053	DOWN	3.5	5.0hpf 5.5hpf 6.0hpf	.	5.5hpf	s,d>w	d
ENSDART00000004504.8	dag1	0.134031	DOWN	5	6.0hpf	.	.	s>w	a
ENSDART00000004514.7	bet1	0.144914	DOWN	3	.	.	6.0hpf	d>w	g
ENSDART00000004585.7	clptm1l	0.116404	DOWN	5	.	.	.	unchanged	h
ENSDART00000004601.10	laptm4a	0.0212549	DOWN	3	.	.	.	unchanged	h
ENSDART00000004625.6	zar1	0.0729026	DOWN	4.5	5.5hpf 6.0hpf	.	.	s>w	a
ENSDART00000004664.8	tram1	0.144426	DOWN	5	.	.	.	unchanged	h
ENSDART00000004771.9	poc1b	0.0512595	DOWN	4.5	6.0hpf	.	.	s>w	a
ENSDART00000004848.7	wrnip1	0.0950234	DOWN	4.5	5.0hpf 5.5hpf 6.0hpf	5.5hpf 6.0hpf	.	s,p>w	c
ENSDART00000004923.9	smurf1	0.130403	DOWN	3	.	.	.	unchanged	h
ENSDART00000005025.7	hdr	0.137767	DOWN	2.5	5.0hpf 5.5hpf 6.0hpf	.	3.5hpf 5.0hpf 5.5hpf	s,d>w	d
ENSDART00000005053.11	slc12a4	0.139056	DOWN	4.5	.	.	.	unchanged	h
ENSDART00000005067.10	rbpja	0.082457	DOWN	3.5	.	.	.	unchanged	h
ENSDART00000005090.9	alg9	0.137241	DOWN	4	.	.	.	unchanged	h
ENSDART00000005118.9	gpx8	0.135057	DOWN	4	5.0hpf 5.5hpf 6.0hpf	.	5.0hpf 5.5hpf	s,d>w	d
ENSDART00000005127.10	garem	0.0909663	DOWN	3.5	.	.	.	unchanged	h
ENSDART00000005140.8	med27	0.129418	DOWN	5	.	.	.	unchanged	h
ENSDART00000005143.6	mycb	0.139561	DOWN	2.5	3.0hpf	5.0hpf 5.5hpf	3.5hpf 4.0hpf 4.5hpf 5.0hpf 5.5hpf 6.0hpf	s,p,d>w	b
ENSDART00000005145.6	asz1	0.0709169	DOWN	3.5	5.0hpf 5.5hpf 6.0hpf	6.0hpf	5.0hpf 5.5hpf 6.0hpf	s,p,d>w	b
ENSDART00000005221.7	thap12b	0.017244	DOWN	3.5	.	.	.	unchanged	h
ENSDART00000005326.5	ttc5	0.0747536	DOWN	3	.	.	.	unchanged	h
ENSDART00000005373.9	spo11	0.146098	DOWN	4.5	.	6.0hpf	6.0hpf	p,d>w	f
ENSDART00000005405.8	calub	0.132066	DOWN	4	6.0hpf	.	.	s>w	a
ENSDART00000005609.10	kifap3a	0.0759502	DOWN	3.5	.	.	.	unchanged	h
ENSDART00000005625.9	glipr2l	0.0630756	DOWN	4	5.0hpf 5.5hpf 6.0hpf	5.0hpf 5.5hpf 6.0hpf	5.5hpf	s,p,d>w	b
ENSDART00000005643.8	abcd3b	0.0966056	DOWN	4.5	.	6.0hpf	6.0hpf	p,d>w	f
ENSDART00000005720.6	stat1a	0.112036	DOWN	2.5	3.5hpf 4.0hpf	.	6.0hpf	s,d>w	d
ENSDART00000005845.9	mtmr6	0.0454136	DOWN	3.5	.	.	.	unchanged	h
ENSDART00000005847.9	nav3	0.137209	DOWN	3.5	4.0hpf 4.5hpf 5.0hpf 5.5hpf 6.0hpf	4.5hpf 6.0hpf	6.0hpf	s,p,d>w	b
ENSDART00000005857.8	prickle2a	0.0935299	DOWN	3	5.5hpf 6.0hpf	.	.	s>w	a
ENSDART00000005893.7	ube2g1a	0.0869808	DOWN	3.5	.	.	.	unchanged	h
ENSDART00000005989.6	dffb	0.0974622	DOWN	4	.	.	.	unchanged	h
ENSDART00000006021.9	usp20	0.0128168	DOWN	3	6.0hpf	.	.	s>w	a
ENSDART00000006085.8	cbl	0.0521866	DOWN	3.5	.	4.5hpf	.	p>w	e
ENSDART00000006120.10	pik3cd	0.0793956	DOWN	3	4.5hpf 5.0hpf 5.5hpf 6.0hpf	5.5hpf	.	s,p>w	c
ENSDART00000006147.9	primpol	0.11213	DOWN	3.5	.	.	.	unchanged	h
ENSDART00000006216.9	plpp2a	0.124832	DOWN	4	5.0hpf 5.5hpf 6.0hpf	6.0hpf	6.0hpf	s,p,d>w	b
ENSDART00000006300.7	hacd3	0.145873	DOWN	5.5	.	6.0hpf	.	p>w	e
ENSDART00000006343.9	asb7	0.0495357	DOWN	3	.	.	.	unchanged	h
ENSDART00000006373.6	ndfip1	0.0987547	DOWN	4	.	3.0hpf 3.5hpf 4.0hpf 4.5hpf 5.0hpf 5.5hpf 6.0hpf	4.5hpf 5.0hpf 5.5hpf	p,d>w	f
ENSDART00000006436.9	pink1	0.0892677	DOWN	3	4.0hpf 5.0hpf	.	.	s>w	a
ENSDART00000006443.7	gtf2a1	0.0447334	DOWN	5	6.0hpf	.	.	s>w	a
ENSDART00000006489.8	acsl4a	0.104016	DOWN	4.5	5.5hpf 6.0hpf	.	.	s>w	a
ENSDART00000006512.7	sh3gl3b	0.111737	DOWN	3	5.0hpf 5.5hpf 6.0hpf	.	.	s>w	a
ENSDART00000006619.8	rbpms2b	0.0833651	DOWN	4	5.0hpf 5.5hpf 6.0hpf	5.0hpf 5.5hpf 6.0hpf	.	s,p>w	c
ENSDART00000006628.10	zgc:173742	0.143814	DOWN	3.5	5.0hpf 5.5hpf 6.0hpf	6.0hpf	.	s,p>w	c
ENSDART00000006648.8	mnat1	0.106936	DOWN	3	.	.	.	unchanged	h
ENSDART00000006673.8	mvk	0.125131	DOWN	3	4.0hpf 4.5hpf 5.0hpf	4.5hpf	.	s,p>w	c
ENSDART00000006748.7	yipf1	0.11927	DOWN	3	5.0hpf 5.5hpf 6.0hpf	.	.	s>w	a
ENSDART00000006778.9	acat2	0.119174	DOWN	4	.	.	.	unchanged	h
ENSDART00000006840.7	dnm1l	0.110941	DOWN	3	5.0hpf 5.5hpf 6.0hpf	5.0hpf 6.0hpf	.	s,p>w	c
ENSDART00000006867.9	ddx3xa	0.0844592	DOWN	5	6.0hpf	.	.	s>w	a
ENSDART00000006881.9	zbtb39	0.0812875	DOWN	3	5.0hpf 5.5hpf	.	.	s>w	a
ENSDART00000006927.6	use1	0.0878942	DOWN	3.5	.	.	.	unchanged	h
ENSDART00000007053.9	narf	0.120175	DOWN	3.5	.	.	.	unchanged	h
ENSDART00000007066.7	cdk8	0.0678522	DOWN	3.5	5.0hpf	.	.	s>w	a
ENSDART00000007119.6	mfsd6l	0.0787628	DOWN	4	5.0hpf 5.5hpf 6.0hpf	.	.	s>w	a
ENSDART00000007170.6	prpsap2	0.0672848	DOWN	2.5	.	3.5hpf	.	p>w	e
ENSDART00000007211.8	wbp1la	0.144459	DOWN	3	.	.	.	unchanged	h
ENSDART00000007260.11	si:ch211-210c8.6	0.114055	DOWN	5	6.0hpf	.	.	s>w	a
ENSDART00000007310.10	zgc:171731	0.090817	DOWN	4.5	.	6.0hpf	.	p>w	e
ENSDART00000007392.7	arl5a	0.118446	DOWN	3	.	.	.	unchanged	h
ENSDART00000007482.9	tspy	0.132331	DOWN	5	6.0hpf	.	.	s>w	a
ENSDART00000007624.10	plch2a	0.0242312	DOWN	3.5	5.0hpf 5.5hpf 6.0hpf	.	6.0hpf	s,d>w	d
ENSDART00000007735.7	ust	0.114622	DOWN	3	5.0hpf 5.5hpf 6.0hpf	.	.	s>w	a
ENSDART00000007738.8	tmco6	0.108867	DOWN	3.5	5.0hpf	.	.	s>w	a
ENSDART00000007783.8	eefsec	0.0726591	DOWN	4	5.5hpf	.	.	s>w	a
ENSDART00000007797.8	slc30a4	0.089682	DOWN	3	5.0hpf 5.5hpf 6.0hpf	6.0hpf	5.5hpf	s,p,d>w	b
ENSDART00000008035.6	trabd	0.149125	DOWN	3.5	5.0hpf	.	.	s>w	a
ENSDART00000008058.9	aak1a	0.14536	DOWN	4	5.5hpf 6.0hpf	.	.	s>w	a
ENSDART00000008170.9	rffl	0.118939	DOWN	3.5	5.0hpf 5.5hpf	3.0hpf 3.5hpf 4.0hpf 4.5hpf	.	s,p>w	c
ENSDART00000008174.8	pfkma	0.149958	DOWN	4	2.5hpf 3.0hpf 3.5hpf 4.0hpf 4.5hpf 5.0hpf 5.5hpf 6.0hpf	4.5hpf 5.0hpf 5.5hpf 6.0hpf	4.5hpf 5.0hpf 5.5hpf 6.0hpf	s,p,d>w	b
ENSDART00000008215.10	pip5k1bb	0.146659	DOWN	3	4.5hpf 5.0hpf 5.5hpf 6.0hpf	.	5.0hpf 5.5hpf	s,d>w	d
ENSDART00000008243.8	prelid3b	0.0467347	DOWN	3	.	.	.	unchanged	h
ENSDART00000008287.8	pgam1a	0.106329	DOWN	3	5.0hpf 5.5hpf 6.0hpf	.	.	s>w	a
ENSDART00000008302.6	insra	0.0626662	DOWN	3	5.0hpf	4.0hpf 4.5hpf	.	s,p>w	c
ENSDART00000008490.9	ube2al	0.0539233	DOWN	3	.	.	.	unchanged	h
ENSDART00000008532.9	mbip	0.0600444	DOWN	2.5	.	.	.	unchanged	h
ENSDART00000008589.8	chp2	0.130513	DOWN	3.5	5.0hpf 5.5hpf 6.0hpf	.	.	s>w	a
ENSDART00000008593.7	yipf5	0.114095	DOWN	5	6.0hpf	.	.	s>w	a
ENSDART00000008603.9	prepl	0.0588684	DOWN	4.5	5.5hpf 6.0hpf	.	.	s>w	a
ENSDART00000008607.9	ttyh2l	0.149141	DOWN	3.5	5.0hpf 5.5hpf 6.0hpf	.	5.5hpf	s,d>w	d
ENSDART00000008696.8	cttn	0.0930728	DOWN	3	.	.	.	unchanged	h
ENSDART00000008761.6	arl6ip5b	0.0652072	DOWN	4	5.0hpf 5.5hpf 6.0hpf	.	5.5hpf	s,d>w	d
ENSDART00000008898.8	foxm1	0.136092	DOWN	3.5	.	.	.	unchanged	h
ENSDART00000008920.8	rab11al	0.116184	DOWN	3.5	5.0hpf	.	.	s>w	a
ENSDART00000009076.8	pik3cg	0.139609	DOWN	3	4.5hpf 5.0hpf 5.5hpf 6.0hpf	.	.	s>w	a
ENSDART00000009149.9	maco1a	0.118154	DOWN	3	5.0hpf 5.5hpf 6.0hpf	.	.	s>w	a
ENSDART00000009172.10	ttyh2	0.106944	DOWN	3	3.5hpf 4.0hpf 4.5hpf 5.0hpf 5.5hpf 6.0hpf	4.0hpf 5.0hpf 5.5hpf	4.0hpf 4.5hpf 5.0hpf 5.5hpf	s,p,d>w	b
ENSDART00000009217.8	ddx11	0.0599834	DOWN	3	.	5.5hpf	.	p>w	e
ENSDART00000009298.9	tmem248	0.131669	DOWN	3.5	5.5hpf 6.0hpf	.	.	s>w	a
ENSDART00000009347.8	exoc3	0.0764652	DOWN	4	.	.	.	unchanged	h
ENSDART00000009356.11	ppp2r5ea	0.0364774	DOWN	3.5	.	.	.	unchanged	h
ENSDART00000009499.9	nsd2	0.0951211	DOWN	3.5	.	.	.	unchanged	h
ENSDART00000009528.9	mocs3	0.119165	DOWN	3.5	.	.	.	unchanged	h
ENSDART00000009545.10	pak4	0.0632956	DOWN	4.5	6.0hpf	.	.	s>w	a
ENSDART00000009858.6	tmx2b	0.0981529	DOWN	4	6.0hpf	.	.	s>w	a
ENSDART00000009859.9	adgrl4	0.0888089	DOWN	4	.	.	.	unchanged	h
ENSDART00000009971.9	snx33	0.0390031	DOWN	3.5	5.0hpf	.	.	s>w	a
ENSDART00000010048.8	map2k2a	0.0863038	DOWN	4.5	.	.	.	unchanged	h
ENSDART00000010140.7	igf2bp3	0.053801	DOWN	4	5.5hpf 6.0hpf	.	5.5hpf	s,d>w	d
ENSDART00000010271.9	aida	0.1338	DOWN	3	5.0hpf 5.5hpf	6.0hpf	.	s,p>w	c
ENSDART00000010293.11	serpina10a	0.0391797	DOWN	4.5	6.0hpf	.	.	s>w	a
ENSDART00000010517.8	eif4eb	0.106548	DOWN	5.5	6.0hpf	.	.	s>w	a
ENSDART00000010543.9	ltv1	0.114798	DOWN	4.5	.	.	.	unchanged	h
ENSDART00000010550.7	pigc	0.105057	DOWN	4	.	.	.	unchanged	h
ENSDART00000010697.8	osbpl2b	0.0344418	DOWN	3	4.5hpf 5.0hpf 5.5hpf 6.0hpf	4.5hpf	5.0hpf 5.5hpf	s,p,d>w	b
ENSDART00000010757.7	rgmb	0.059419	DOWN	3	.	.	.	unchanged	h
ENSDART00000010821.10	utp4	0.0954305	DOWN	4	.	.	.	unchanged	h
ENSDART00000010932.5	snx15	0.0743751	DOWN	4	5.0hpf 5.5hpf 6.0hpf	.	.	s>w	a
ENSDART00000010942.8	rnf14	0.0714074	DOWN	4.5	.	5.0hpf	.	p>w	e
ENSDART00000010944.7	dctn5	0.0730235	DOWN	3.5	5.0hpf	.	.	s>w	a
ENSDART00000011025.7	wipf2b	0.030966	DOWN	3.5	5.5hpf 6.0hpf	.	.	s>w	a
ENSDART00000011143.7	myd88	0.138259	DOWN	3.5	.	2.5hpf 3.0hpf 3.5hpf 4.0hpf 4.5hpf 5.0hpf 5.5hpf 6.0hpf	.	p>w	e
ENSDART00000011149.8	fam185a	0.0375471	DOWN	3.5	5.0hpf 5.5hpf	.	5.0hpf	s,d>w	d
ENSDART00000011163.7	asmtl	0.0851377	DOWN	3.5	5.0hpf 5.5hpf 6.0hpf	.	.	s>w	a
ENSDART00000011324.9	ccdc102a	0.0709444	DOWN	4	5.5hpf 6.0hpf	6.0hpf	.	s,p>w	c
ENSDART00000011456.10	tsg101b	0.0552143	DOWN	3	.	.	.	unchanged	h
ENSDART00000011506.8	nkd2a	0.109849	DOWN	3	2.5hpf 3.0hpf 3.5hpf 4.0hpf 4.5hpf 5.0hpf 5.5hpf 6.0hpf	4.5hpf	5.5hpf	s,p,d>w	b
ENSDART00000011727.7	ccdc149b	0.0748762	DOWN	3	3.5hpf 4.0hpf 4.5hpf 5.0hpf 5.5hpf 6.0hpf	3.5hpf 4.0hpf 4.5hpf	4.5hpf 5.0hpf 6.0hpf	s,p,d>w	b
ENSDART00000011785.8	rad54l	0.070345	DOWN	3	5.0hpf	.	.	s>w	a
ENSDART00000011890.8	zbtb22a	0.0809731	DOWN	3	6.0hpf	.	.	s>w	a
ENSDART00000011922.9	spopla	0.0732609	DOWN	4	.	.	.	unchanged	h
ENSDART00000011936.8	ccdc106a	0.0521826	DOWN	2.5	.	.	.	unchanged	h
ENSDART00000012048.9	cyb5r4	0.0108478	DOWN	3	3.5hpf 4.0hpf 4.5hpf 5.0hpf 5.5hpf 6.0hpf	4.0hpf	.	s,p>w	c
ENSDART00000012089.8	stim2b	0.113611	DOWN	4.5	2.5hpf 3.0hpf 3.5hpf 5.0hpf 5.5hpf 6.0hpf	3.0hpf	2.5hpf 3.0hpf	s>w	a
ENSDART00000012132.8	cbwd	0.10454	DOWN	3.5	5.5hpf	.	4.0hpf 4.5hpf 5.0hpf 5.5hpf	s,d>w	d
ENSDART00000012191.7	hiat1a	0.110581	DOWN	3.5	.	.	.	unchanged	h
ENSDART00000012232.10	pdss2	0.111132	DOWN	3	5.0hpf 5.5hpf 6.0hpf	.	.	s>w	a
ENSDART00000012357.5	sav1	0.0994581	DOWN	4	5.0hpf	.	.	s>w	a
ENSDART00000012385.9	me3	0.0866349	DOWN	3.5	5.5hpf 6.0hpf	.	.	s>w	a
ENSDART00000012399.8	armc1	0.0604574	DOWN	5	6.0hpf	.	.	s>w	a
ENSDART00000012476.9	coa7	0.138277	DOWN	4	4.5hpf 5.0hpf 5.5hpf 6.0hpf	5.0hpf	.	s,p>w	c
ENSDART00000012507.8	bcl2l1	0.0911377	DOWN	3	.	.	.	unchanged	h
ENSDART00000012540.6	chia.4	0.0978714	DOWN	3.5	6.0hpf	.	.	s>w	a
ENSDART00000012653.9	spice1	0.110371	DOWN	3	5.0hpf	.	.	s>w	a
ENSDART00000012758.7	zgc:77112	0.0623665	DOWN	3	3.5hpf 5.0hpf 5.5hpf 6.0hpf	.	5.0hpf 5.5hpf	s,d>w	d
ENSDART00000012816.10	sel1l	0.063472	DOWN	5	6.0hpf	.	.	s>w	a
ENSDART00000012826.7	pex3	0.0409538	DOWN	3.5	.	.	.	unchanged	h
ENSDART00000012963.6	trappc6b	0.145345	DOWN	4	5.5hpf 6.0hpf	.	.	s>w	a
ENSDART00000013079.9	scp2a	0.12402	DOWN	3.5	6.0hpf	5.0hpf 5.5hpf 6.0hpf	6.0hpf	s,p,d>w	b
ENSDART00000013082.6	st8sia2	0.138195	DOWN	3	4.5hpf 5.0hpf 5.5hpf 6.0hpf	4.5hpf 5.0hpf 5.5hpf	5.0hpf 5.5hpf	s,p,d>w	b
ENSDART00000013093.8	zfyve19	0.100719	DOWN	3.5	.	.	.	unchanged	h
ENSDART00000013150.7	cog8	0.0943154	DOWN	3.5	.	.	.	unchanged	h
ENSDART00000013167.8	retsat	0.0382073	DOWN	4.5	5.5hpf 6.0hpf	.	.	s>w	a
ENSDART00000013228.9	cacna1aa	0.0952405	DOWN	3.5	2.5hpf 5.0hpf 5.5hpf 6.0hpf	5.5hpf 6.0hpf	.	s,p>w	c
ENSDART00000013313.6	itfg2	0.0922525	DOWN	3.5	5.0hpf 5.5hpf	.	.	s>w	a
ENSDART00000013394.6	mtch2	0.108357	DOWN	3	5.0hpf 5.5hpf 6.0hpf	.	.	s>w	a
ENSDART00000013431.6	hmbsa	0.116998	DOWN	4	5.0hpf 5.5hpf 6.0hpf	.	.	s>w	a
ENSDART00000013449.8	CHST13	0.0655071	DOWN	3	4.0hpf 5.0hpf	.	.	s>w	a
ENSDART00000013453.10	fam20b	0.0554962	DOWN	3.5	5.5hpf 6.0hpf	5.0hpf 5.5hpf	.	s,p>w	c
ENSDART00000013497.8	mylipa	0.132952	DOWN	2.5	4.0hpf 4.5hpf	.	.	s>w	a
ENSDART00000013525.8	mark3a	0.0953658	DOWN	4	5.0hpf 5.5hpf 6.0hpf	5.0hpf 5.5hpf	.	s,p>w	c
ENSDART00000013563.9	atf7a	0.101739	DOWN	3	5.0hpf 5.5hpf	.	.	s>w	a
ENSDART00000013605.8	zbtb20	0.129456	DOWN	3	4.0hpf 4.5hpf 5.0hpf 5.5hpf 6.0hpf	4.5hpf 5.0hpf 5.5hpf 6.0hpf	5.0hpf 5.5hpf	s,p,d>w	b
ENSDART00000013635.7	fbxo30b	0.0460561	DOWN	3.5	5.0hpf	.	.	s>w	a
ENSDART00000013768.10	eif4e3	0.117814	DOWN	3	.	.	.	unchanged	h
ENSDART00000013835.8	bloc1s1	0.14862	DOWN	3	5.0hpf 5.5hpf 6.0hpf	.	.	s>w	a
ENSDART00000013839.4	tmbim4	0.149302	DOWN	3.5	.	.	.	unchanged	h
ENSDART00000013961.7	mycla	0.13723	DOWN	4.5	.	.	.	unchanged	h
ENSDART00000014031.11	dpf2	0.0513413	DOWN	3.5	.	.	.	unchanged	h
ENSDART00000014049.9	wdr36	0.0799972	DOWN	4.5	.	.	.	unchanged	h
ENSDART00000014052.9	neil1	0.0908318	DOWN	4.5	6.0hpf	6.0hpf	.	s,p>w	c
ENSDART00000014058.8	zgc:100829	0.103976	DOWN	3	5.0hpf 5.5hpf 6.0hpf	5.0hpf 6.0hpf	5.0hpf 5.5hpf	s,p,d>w	b
ENSDART00000014088.6	cmpk	0.10688	DOWN	5	.	.	.	unchanged	h
ENSDART00000014095.8	rap2c	0.107611	DOWN	3.5	.	.	.	unchanged	h
ENSDART00000014140.9	rundc3b	0.0738459	DOWN	5	.	.	.	unchanged	h
ENSDART00000014153.6	cyb5r3	0.125208	DOWN	5.5	.	.	.	unchanged	h
ENSDART00000014163.10	fndc1	0.132387	DOWN	3.5	.	.	.	unchanged	h
ENSDART00000014182.10	ern1	0.133554	DOWN	4	.	.	.	unchanged	h
ENSDART00000014222.9	tcea2	0.0333896	DOWN	4	5.0hpf 5.5hpf 6.0hpf	5.0hpf 5.5hpf 6.0hpf	2.5hpf 3.5hpf 5.0hpf 5.5hpf 6.0hpf	s,p,d>w	b
ENSDART00000014536.10	rnls	0.0941702	DOWN	4	5.5hpf 6.0hpf	5.5hpf 6.0hpf	5.5hpf 6.0hpf	s,p,d>w	b
ENSDART00000014552.9	arl8ba	0.137404	DOWN	2.5	4.0hpf 4.5hpf 5.0hpf	3.5hpf 4.0hpf 5.0hpf	5.0hpf	s,p,d>w	b
ENSDART00000014606.10	phactr1	0.128872	DOWN	3	5.0hpf 5.5hpf 6.0hpf	6.0hpf	5.5hpf	s,p,d>w	b
ENSDART00000014632.10	katnb1	0.0204054	DOWN	3	.	.	.	unchanged	h
ENSDART00000014666.8	arcn1a	0.129415	DOWN	4.5	.	.	.	unchanged	h
ENSDART00000014726.11	tp53i11b	0.14072	DOWN	3	6.0hpf	.	6.0hpf	s,d>w	d
ENSDART00000014897.12	srgap1b	0.14718	DOWN	3	5.0hpf 5.5hpf 6.0hpf	3.0hpf 3.5hpf 4.0hpf 4.5hpf 5.0hpf	5.5hpf	s,p,d>w	b
ENSDART00000014970.10	btbd3a	0.0543415	DOWN	3.5	6.0hpf	.	.	s>w	a
ENSDART00000015127.7	zgc:100846	0.0948866	DOWN	3.5	5.0hpf 5.5hpf 6.0hpf	.	.	s>w	a
ENSDART00000015154.6	papolg	0.0489253	DOWN	4.5	.	.	.	unchanged	h
ENSDART00000015159.9	tns1b	0.138434	DOWN	4.5	6.0hpf	.	.	s>w	a
ENSDART00000015277.7	gpx1b	0.141039	DOWN	5	6.0hpf	.	.	s>w	a
ENSDART00000015323.8	fbxo8	0.0828069	DOWN	3	5.0hpf 5.5hpf 6.0hpf	.	.	s>w	a
ENSDART00000015374.6	cyb5r1	0.0651909	DOWN	3	4.0hpf	4.0hpf	.	s,p>w	c
ENSDART00000015547.9	cldng	0.0743382	DOWN	3	5.0hpf 5.5hpf 6.0hpf	6.0hpf	5.5hpf	s,p,d>w	b
ENSDART00000015643.8	tbcc	0.0868369	DOWN	4	5.0hpf 5.5hpf 6.0hpf	.	5.5hpf	s,d>w	d
ENSDART00000015655.8	tecrl2b	0.0827995	DOWN	3.5	5.0hpf 5.5hpf 6.0hpf	.	.	s>w	a
ENSDART00000015710.8	snrkb	0.092967	DOWN	3.5	5.5hpf 6.0hpf	2.5hpf 3.0hpf 3.5hpf 4.0hpf 4.5hpf 6.0hpf	3.5hpf 4.0hpf	s,p,d>w	b
ENSDART00000015884.9	mfge8a	0.137911	DOWN	5	.	.	.	unchanged	h
ENSDART00000016057.10	ctnnal1	0.12939	DOWN	3.5	.	.	.	unchanged	h
ENSDART00000016090.7	pla2g7	0.0953032	DOWN	3	5.0hpf 5.5hpf	.	.	s>w	a
ENSDART00000016103.7	nxnl2	0.119644	DOWN	3	5.0hpf	.	.	s>w	a
ENSDART00000016105.11	vps35	0.053717	DOWN	3.5	.	.	.	unchanged	h
ENSDART00000016143.9	zmp:0000000521	0.146881	DOWN	4	2.5hpf 3.0hpf 3.5hpf 4.0hpf 4.5hpf 5.0hpf 5.5hpf 6.0hpf	3.5hpf 4.5hpf 5.0hpf 5.5hpf 6.0hpf	.	s,p>w	c
ENSDART00000016167.8	zw10	0.122684	DOWN	3	4.5hpf 5.0hpf 5.5hpf 6.0hpf	.	.	s>w	a
ENSDART00000016219.9	ppme1	0.0662484	DOWN	2.5	4.5hpf 5.0hpf 5.5hpf 6.0hpf	5.0hpf 5.5hpf 6.0hpf	.	s,p>w	c
ENSDART00000016265.8	lrp3	0.0917079	DOWN	4.5	6.0hpf	.	.	s>w	a
ENSDART00000016310.7	banp	0.0372944	DOWN	3.5	5.0hpf	.	.	s>w	a
ENSDART00000016370.7	dirc2	0.0395648	DOWN	4.5	6.0hpf	.	.	s>w	a
ENSDART00000016660.6	MCUR1	0.120172	DOWN	3.5	.	.	.	unchanged	h
ENSDART00000016677.9	zgc:77929	0.1062	DOWN	3	5.0hpf 5.5hpf 6.0hpf	4.5hpf 5.0hpf 5.5hpf 6.0hpf	.	s,p>w	c
ENSDART00000016793.8	memo1	0.139828	DOWN	5	.	.	.	unchanged	h
ENSDART00000016803.6	grpel1	0.0981059	DOWN	5	6.0hpf	.	.	s>w	a
ENSDART00000016864.7	slc35f6	0.13718	DOWN	4	.	.	.	unchanged	h
ENSDART00000016960.9	prkg1a	0.148258	DOWN	4	5.5hpf 6.0hpf	.	.	s>w	a
ENSDART00000017017.8	zdhhc3a	0.147449	DOWN	5.5	.	6.0hpf	.	p>w	e
ENSDART00000017142.9	m6pr	0.0337237	DOWN	3	.	.	.	unchanged	h
ENSDART00000017148.8	gclc	0.0960765	DOWN	5.5	6.0hpf	.	.	s>w	a
ENSDART00000017153.8	hps4	0.0788454	DOWN	3.5	5.0hpf 5.5hpf 6.0hpf	.	.	s>w	a
ENSDART00000017202.8	kcnk1b	0.146254	DOWN	3.5	5.0hpf 5.5hpf 6.0hpf	5.0hpf 5.5hpf 6.0hpf	5.5hpf	s,p,d>w	b
ENSDART00000017304.6	cpsf4	0.107633	DOWN	4	.	.	.	unchanged	h
ENSDART00000017305.8	znf76	0.0845369	DOWN	4.5	6.0hpf	.	.	s>w	a
ENSDART00000017307.8	zgc:91890	0.0678553	DOWN	3	4.0hpf 4.5hpf 5.0hpf 5.5hpf 6.0hpf	.	2.5hpf 3.0hpf 3.5hpf 4.0hpf 4.5hpf 5.0hpf 5.5hpf	s,d>w	d
ENSDART00000017422.9	tbc1d17	0.0657002	DOWN	3	.	.	.	unchanged	h
ENSDART00000017572.7	ints13	0.114161	DOWN	5	.	.	.	unchanged	h
ENSDART00000017646.8	atp6v0a1a	0.0646554	DOWN	3	4.5hpf 5.0hpf	4.0hpf 4.5hpf 5.0hpf	.	s,p>w	c
ENSDART00000017679.10	ppp2r2ca	0.128264	DOWN	4	2.5hpf 3.0hpf 3.5hpf 4.0hpf 4.5hpf 5.0hpf 5.5hpf 6.0hpf	.	3.5hpf 4.5hpf 5.0hpf 5.5hpf	s,d>w	d
ENSDART00000017709.9	ccdc82	0.131526	DOWN	3	4.5hpf 5.0hpf	.	.	s>w	a
ENSDART00000017755.4	ubxn6	0.0165278	DOWN	3	.	.	.	unchanged	h
ENSDART00000017791.7	tab2	0.102986	DOWN	4	5.5hpf 6.0hpf	.	.	s>w	a
ENSDART00000017805.8	nfat5a	0.000685682	DOWN	3	.	.	.	unchanged	h
ENSDART00000017850.9	ctu1	0.10504	DOWN	3	5.0hpf	.	.	s>w	a
ENSDART00000017912.9	gli2b	0.142493	DOWN	4	2.5hpf 3.0hpf 3.5hpf 4.0hpf 4.5hpf 5.0hpf 5.5hpf 6.0hpf	.	5.0hpf 5.5hpf	s,d>w	d
ENSDART00000017962.10	eci1	0.106067	DOWN	2.5	.	.	.	unchanged	h
ENSDART00000017966.8	nudt17	0.0482254	DOWN	3.5	5.0hpf 5.5hpf 6.0hpf	.	.	s>w	a
ENSDART00000018017.8	gmcl1	0.0758915	DOWN	3	.	.	.	unchanged	h
ENSDART00000018107.6	fancf	0.121732	DOWN	3	5.0hpf 5.5hpf 6.0hpf	.	.	s>w	a
ENSDART00000018114.9	usp33	0.0916828	DOWN	3	5.0hpf 5.5hpf	5.0hpf	.	s,p>w	c
ENSDART00000018117.6	ppp1r14aa	0.12021	DOWN	3.5	5.0hpf 5.5hpf 6.0hpf	6.0hpf	5.5hpf	s,p,d>w	b
ENSDART00000018163.9	irf2bp1	0.0883534	DOWN	3	.	.	.	unchanged	h
ENSDART00000018328.6	fbxl2	0.102644	DOWN	3	5.0hpf 5.5hpf 6.0hpf	6.0hpf	5.5hpf	s,p,d>w	b
ENSDART00000018347.8	cab39l1	0.108509	DOWN	4	5.0hpf 5.5hpf 6.0hpf	.	.	s>w	a
ENSDART00000018350.8	cnot8	0.0997255	DOWN	4.5	6.0hpf	.	.	s>w	a
ENSDART00000018401.8	orai1a	0.101249	DOWN	5	6.0hpf	6.0hpf	.	s,p>w	c
ENSDART00000018503.9	sucla2	0.0848377	DOWN	5	.	.	.	unchanged	h
ENSDART00000018504.8	zgc:77086	0.0714827	DOWN	4.5	6.0hpf	5.0hpf 5.5hpf 6.0hpf	.	s,p>w	c
ENSDART00000018512.9	pofut1	0.137175	DOWN	5.5	.	.	.	unchanged	h
ENSDART00000018626.8	pdap1b	0.10136	DOWN	4	.	.	.	unchanged	h
ENSDART00000018739.10	tjp2b	0.13147	DOWN	3.5	5.5hpf 6.0hpf	.	.	s>w	a
ENSDART00000018818.6	mul1a	0.130748	DOWN	4	.	.	.	unchanged	h
ENSDART00000018868.7	pdia4	0.102519	DOWN	3	5.0hpf 5.5hpf 6.0hpf	4.0hpf 4.5hpf 5.0hpf 5.5hpf	5.5hpf	s,p,d>w	b
ENSDART00000018908.7	slc27a1a	0.141493	DOWN	5	6.0hpf	5.0hpf 5.5hpf 6.0hpf	.	s,p>w	c
ENSDART00000018973.7	scamp3	0.0487796	DOWN	3	.	.	.	unchanged	h
ENSDART00000019050.8	rps6kb1a	0.149511	DOWN	4.5	6.0hpf	.	.	s>w	a
ENSDART00000019113.8	maco1b	0.131563	DOWN	4	5.0hpf 5.5hpf 6.0hpf	5.0hpf 5.5hpf 6.0hpf	.	s,p>w	c
ENSDART00000019155.7	btg2	0.0742172	DOWN	4.5	.	.	.	unchanged	h
ENSDART00000019248.9	stimate	0.0954264	DOWN	4	6.0hpf	.	.	s>w	a
ENSDART00000019267.5	kcnj1b	0.0639343	DOWN	4.5	.	.	.	unchanged	h
ENSDART00000019296.9	gdf9	0.0699483	DOWN	3.5	5.0hpf 5.5hpf 6.0hpf	6.0hpf	.	s,p>w	c
ENSDART00000019413.11	ndufa9a	0.132375	DOWN	5	.	.	.	unchanged	h
ENSDART00000019521.11	dip2ba	0.0842861	DOWN	3	5.0hpf 5.5hpf 6.0hpf	.	5.5hpf	s,d>w	d
ENSDART00000019667.8	rnf114	0.0907862	DOWN	5	5.5hpf 6.0hpf	.	6.0hpf	s,d>w	d
ENSDART00000019706.10	phc2b	0.0402124	DOWN	3.5	4.5hpf 5.0hpf 5.5hpf 6.0hpf	.	5.0hpf 5.5hpf 6.0hpf	s,d>w	d
ENSDART00000019925.9	GNB4	0.0692409	DOWN	3.5	5.5hpf 6.0hpf	.	.	s>w	a
ENSDART00000019976.7	rhbdd1	0.0679706	DOWN	3.5	5.0hpf 5.5hpf 6.0hpf	.	.	s>w	a
ENSDART00000019983.9	rab23	0.0552992	DOWN	4	5.5hpf	5.0hpf 5.5hpf	.	s,p>w	c
ENSDART00000020183.9	fam102bb	0.133737	DOWN	3	5.0hpf 5.5hpf	2.5hpf 3.0hpf 3.5hpf 4.0hpf 4.5hpf 5.0hpf 5.5hpf	.	s,p>w	c
ENSDART00000020192.9	tubgcp2	0.0758851	DOWN	3	5.0hpf	.	.	s>w	a
ENSDART00000020288.10	epoa	0.134606	DOWN	3	2.5hpf 3.0hpf 3.5hpf 4.0hpf 4.5hpf 5.0hpf	3.0hpf 3.5hpf 4.0hpf 4.5hpf	2.5hpf 3.0hpf 3.5hpf 4.5hpf	s,p,d>w	b
ENSDART00000020342.10	sgsm3	0.0653	DOWN	3.5	5.0hpf 5.5hpf 6.0hpf	.	.	s>w	a
ENSDART00000020350.6	snx5	0.137266	DOWN	4.5	.	.	.	unchanged	h
ENSDART00000020386.7	gclm	0.143082	DOWN	5	.	.	.	unchanged	h
ENSDART00000020497.8	snx13	0.113957	DOWN	3	.	.	.	unchanged	h
ENSDART00000020505.8	chd1l	0.147574	DOWN	3	5.5hpf 6.0hpf	.	.	s>w	a
ENSDART00000020582.8	tmed9	0.131034	DOWN	3.5	.	.	.	unchanged	h
ENSDART00000020665.11	sgtb	0.0775769	DOWN	4	5.0hpf 5.5hpf 6.0hpf	.	.	s>w	a
ENSDART00000020667.9	osbpl7	0.12437	DOWN	3.5	.	.	.	unchanged	h
ENSDART00000020725.10	smarca1	0.132534	DOWN	3	.	.	.	unchanged	h
ENSDART00000020792.6	cnpy1	0.11125	DOWN	3.5	.	.	.	unchanged	h
ENSDART00000020808.6	paqr3a	0.148608	DOWN	4.5	.	.	.	unchanged	h
ENSDART00000020936.7	fibpa	0.0694563	DOWN	4	.	.	.	unchanged	h
ENSDART00000020967.7	csnk2a2a	0.110019	DOWN	3.5	5.5hpf 6.0hpf	.	.	s>w	a
ENSDART00000020969.9	gtf3c2	0.0890721	DOWN	3	5.0hpf 6.0hpf	5.0hpf	4.5hpf 5.0hpf	s,p,d>w	b
ENSDART00000021092.9	snx27b	0.0914278	DOWN	4	5.5hpf 6.0hpf	.	.	s>w	a
ENSDART00000021145.6	slc25a40	0.0564983	DOWN	3	.	5.0hpf	.	p>w	e
ENSDART00000021168.9	rxrga	0.140956	DOWN	4	3.5hpf	.	4.0hpf 4.5hpf 5.0hpf 5.5hpf	d>w	g
ENSDART00000021177.8	pex13	0.12195	DOWN	3	5.0hpf	.	.	s>w	a
ENSDART00000021298.5	asb3	0.147818	DOWN	3	.	.	.	unchanged	h
ENSDART00000021394.11	mettl13	0.113994	DOWN	4	5.0hpf 5.5hpf	.	.	s>w	a
ENSDART00000021462.6	rnf128a	0.0767526	DOWN	3	.	.	.	unchanged	h
ENSDART00000021502.9	mllt3	0.0877319	DOWN	3	5.0hpf 5.5hpf 6.0hpf	5.0hpf 5.5hpf 6.0hpf	.	s,p>w	c
ENSDART00000021533.9	fam8a1b	0.089298	DOWN	3.5	.	.	.	unchanged	h
ENSDART00000021559.9	coro1b	0.045718	DOWN	4	5.5hpf 6.0hpf	5.5hpf 6.0hpf	.	s,p>w	c
ENSDART00000021620.7	cldnd	0.0910244	DOWN	3	5.0hpf 5.5hpf 6.0hpf	.	5.5hpf	s,d>w	d
ENSDART00000021672.7	epc2	0.0646881	DOWN	3	.	.	.	unchanged	h
ENSDART00000021683.10	csnk1g2b	0.116751	DOWN	3.5	.	.	.	unchanged	h
ENSDART00000021715.11	slc23a2	0.122275	DOWN	4	5.0hpf 5.5hpf 6.0hpf	3.5hpf 5.0hpf 5.5hpf 6.0hpf	.	s,p>w	c
ENSDART00000021977.5	dnmt1	0.0334868	DOWN	3	5.0hpf 5.5hpf 6.0hpf	.	.	s>w	a
ENSDART00000022051.9	gins1	0.148582	DOWN	4	5.5hpf 6.0hpf	.	.	s>w	a
ENSDART00000022132.9	haus4	0.0423867	DOWN	3.5	5.0hpf 5.5hpf 6.0hpf	.	.	s>w	a
ENSDART00000022236.9	emx3	0.128423	DOWN	3.5	.	2.5hpf 3.0hpf 3.5hpf 4.0hpf 4.5hpf 5.0hpf 5.5hpf 6.0hpf	3.0hpf 4.5hpf 5.0hpf 5.5hpf 6.0hpf	p,d>w	f
ENSDART00000022246.8	bcs1l	0.0895818	DOWN	3.5	5.0hpf 5.5hpf 6.0hpf	.	.	s>w	a
ENSDART00000022358.8	zc3h15	0.0757055	DOWN	3.5	.	.	.	unchanged	h
ENSDART00000022484.7	rnft1	0.132444	DOWN	3	5.0hpf	.	.	s>w	a
ENSDART00000022506.10	rab3il1	0.0683228	DOWN	4	5.5hpf 6.0hpf	.	.	s>w	a
ENSDART00000022574.9	stam2	0.0468526	DOWN	5	.	.	.	unchanged	h
ENSDART00000022579.9	CR407584.1	0.140655	DOWN	3	4.0hpf 4.5hpf 5.0hpf 5.5hpf 6.0hpf	6.0hpf	.	s,p>w	c
ENSDART00000022581.10	rab22a	0.12351	DOWN	4	5.0hpf 5.5hpf 6.0hpf	5.0hpf 6.0hpf	.	s,p>w	c
ENSDART00000022586.10	lrrc40	0.0831262	DOWN	3.5	5.5hpf 6.0hpf	6.0hpf	.	s,p>w	c
ENSDART00000022621.11	kdsr	0.139413	DOWN	3.5	5.0hpf 5.5hpf 6.0hpf	.	5.5hpf	s,d>w	d
ENSDART00000022643.7	znf622	0.0598624	DOWN	5	5.5hpf 6.0hpf	.	.	s>w	a
ENSDART00000022646.7	cnot4b	0.0504133	DOWN	4	5.0hpf 5.5hpf 6.0hpf	.	.	s>w	a
ENSDART00000022667.8	fam8a1a	0.114486	DOWN	3	.	.	.	unchanged	h
ENSDART00000022688.7	tob1b	0.0684349	DOWN	4	5.0hpf 5.5hpf 6.0hpf	.	.	s>w	a
ENSDART00000022758.7	setd3	0.146703	DOWN	4.5	5.0hpf 5.5hpf 6.0hpf	.	.	s>w	a
ENSDART00000022765.10	riok1	0.119764	DOWN	4.5	.	.	.	unchanged	h
ENSDART00000022841.8	metap1d	0.110384	DOWN	3.5	.	.	.	unchanged	h
ENSDART00000022870.6	fam110a	0.1017	DOWN	4	.	.	.	unchanged	h
ENSDART00000022909.9	klhl18	0.108494	DOWN	3.5	5.0hpf 5.5hpf 6.0hpf	.	.	s>w	a
ENSDART00000023038.8	dacha	0.12852	DOWN	4	.	.	5.5hpf 6.0hpf	d>w	g
ENSDART00000023039.11	sept9a	0.0933456	DOWN	3	5.0hpf 5.5hpf 6.0hpf	6.0hpf	.	s,p>w	c
ENSDART00000023054.10	atl3	0.0168586	DOWN	3	5.0hpf	4.0hpf 5.0hpf	.	s,p>w	c
ENSDART00000023099.8	slc16a7	0.115476	DOWN	4	2.5hpf 3.0hpf 3.5hpf 4.0hpf 4.5hpf 5.0hpf 5.5hpf 6.0hpf	.	.	s>w	a
ENSDART00000023293.7	kcnk5b	0.129799	DOWN	3	.	4.0hpf 4.5hpf 5.0hpf	.	p>w	e
ENSDART00000023379.7	mgme1	0.136374	DOWN	3.5	5.0hpf 5.5hpf 6.0hpf	.	.	s>w	a
ENSDART00000023453.9	lsm14aa	0.101828	DOWN	5	.	.	.	unchanged	h
ENSDART00000023488.6	atp6v1d	0.149072	DOWN	5	.	6.0hpf	.	p>w	e
ENSDART00000023515.8	chmp4ba	0.0916971	DOWN	3.5	5.0hpf 5.5hpf 6.0hpf	6.0hpf	.	s,p>w	c
ENSDART00000023531.5	hey2	0.114872	DOWN	3	4.5hpf 5.0hpf 5.5hpf	.	5.5hpf 6.0hpf	s,d>w	d
ENSDART00000023568.10	kif18a	0.0750213	DOWN	3.5	.	.	.	unchanged	h
ENSDART00000023763.7	wdcp	0.138305	DOWN	3.5	5.0hpf 5.5hpf 6.0hpf	.	5.0hpf	s,d>w	d
ENSDART00000023823.11	cass4	0.078965	DOWN	3.5	4.5hpf 5.0hpf 5.5hpf 6.0hpf	4.5hpf 5.0hpf	2.5hpf 3.0hpf 3.5hpf 4.0hpf 4.5hpf 5.0hpf 5.5hpf 6.0hpf	s,p,d>w	b
ENSDART00000023838.8	lipia	0.0748306	DOWN	3.5	5.0hpf 5.5hpf 6.0hpf	2.5hpf 3.0hpf 3.5hpf 4.0hpf 4.5hpf 5.0hpf 5.5hpf 6.0hpf	3.0hpf 3.5hpf 4.0hpf 4.5hpf 5.0hpf 5.5hpf	s,p,d>w	b
ENSDART00000023944.9	lmnl3	0.0992306	DOWN	3.5	6.0hpf	.	.	s>w	a
ENSDART00000023977.10	fbxw2	0.0863697	DOWN	3.5	5.0hpf 5.5hpf 6.0hpf	5.0hpf	.	s,p>w	c
ENSDART00000023995.9	calhm5.2	0.134443	DOWN	3.5	6.0hpf	4.0hpf 4.5hpf 5.0hpf 5.5hpf 6.0hpf	5.0hpf 5.5hpf 6.0hpf	s,p,d>w	b
ENSDART00000024034.7	gpsm2	0.023325	DOWN	3	4.0hpf 5.0hpf 5.5hpf 6.0hpf	.	.	s>w	a
ENSDART00000024064.10	galnt6	0.101352	DOWN	4	5.0hpf 5.5hpf 6.0hpf	5.0hpf 5.5hpf	.	s,p>w	c
ENSDART00000024076.10	scamp2l	0.11579	DOWN	3.5	5.0hpf 5.5hpf 6.0hpf	.	.	s>w	a
ENSDART00000024088.10	wdr21	0.123888	DOWN	4	.	4.5hpf 5.0hpf 5.5hpf 6.0hpf	5.0hpf 5.5hpf	p,d>w	f
ENSDART00000024185.8	zgc:56231	0.121369	DOWN	2.5	4.5hpf 5.0hpf 5.5hpf 6.0hpf	3.5hpf 4.0hpf 5.0hpf 5.5hpf 6.0hpf	4.5hpf 5.0hpf 5.5hpf 6.0hpf	s,p,d>w	b
ENSDART00000024296.8	egln1b	0.106151	DOWN	3.5	5.0hpf 5.5hpf 6.0hpf	.	.	s>w	a
ENSDART00000024302.8	kdm4ab	0.0148216	DOWN	3	.	4.0hpf	.	p>w	e
ENSDART00000024313.9	rnf150b	0.102903	DOWN	3	.	.	.	unchanged	h
ENSDART00000024528.9	emc7	0.0559211	DOWN	3.5	.	.	.	unchanged	h
ENSDART00000024576.9	fkbp4	0.067429	DOWN	3.5	.	.	.	unchanged	h
ENSDART00000024590.8	syt13	0.0794995	DOWN	4.5	5.0hpf 5.5hpf 6.0hpf	5.0hpf 5.5hpf	.	s,p>w	c
ENSDART00000024595.5	ubr7	0.0504115	DOWN	4	.	.	.	unchanged	h
ENSDART00000024615.10	rnpepl1	0.0786056	DOWN	3	4.5hpf 5.0hpf 5.5hpf 6.0hpf	.	.	s>w	a
ENSDART00000024616.9	fam219aa	0.0787874	DOWN	3.5	5.0hpf 5.5hpf 6.0hpf	4.0hpf 4.5hpf 5.0hpf 5.5hpf 6.0hpf	5.0hpf	s,p,d>w	b
ENSDART00000024633.9	dusp8a	0.0645638	DOWN	3.5	5.0hpf 5.5hpf 6.0hpf	.	.	s>w	a
ENSDART00000024644.9	xrcc4	0.0485122	DOWN	5	6.0hpf	.	.	s>w	a
ENSDART00000024647.8	dennd6b	0.0568268	DOWN	3.5	.	.	.	unchanged	h
ENSDART00000024677.7	dia1a	0.0306835	DOWN	3.5	4.5hpf 5.0hpf 5.5hpf 6.0hpf	.	5.0hpf 5.5hpf	s,d>w	d
ENSDART00000024720.7	si:ch211-282j22.3	0.0675532	DOWN	3.5	.	.	.	unchanged	h
ENSDART00000024925.6	gcc1	0.130134	DOWN	3	.	.	.	unchanged	h
ENSDART00000024984.9	papss1	0.128949	DOWN	3.5	.	.	.	unchanged	h
ENSDART00000025013.9	kptn	0.138164	DOWN	3.5	.	.	.	unchanged	h
ENSDART00000025107.9	map2k1	0.0798809	DOWN	5	6.0hpf	.	.	s>w	a
ENSDART00000025308.6	tbc1d19	0.136272	DOWN	4	.	.	.	unchanged	h
ENSDART00000025330.8	rdh14b	0.144904	DOWN	3.5	5.5hpf 6.0hpf	.	.	s>w	a
ENSDART00000025356.7	haus5	0.0861352	DOWN	3.5	5.0hpf 5.5hpf	.	.	s>w	a
ENSDART00000025366.8	cetn3	0.0710391	DOWN	3	5.0hpf	.	.	s>w	a
ENSDART00000025385.8	cers2a	0.104848	DOWN	4	5.5hpf 6.0hpf	5.0hpf	.	s,p>w	c
ENSDART00000025487.7	icmt	0.0910458	DOWN	4	.	5.5hpf	.	p>w	e
ENSDART00000025494.10	hprt1l	0.0968373	DOWN	3	4.5hpf 5.0hpf 5.5hpf 6.0hpf	.	.	s>w	a
ENSDART00000025496.10	rras	0.0815012	DOWN	4	5.5hpf 6.0hpf	.	.	s>w	a
ENSDART00000025535.8	sept5a	0.130234	DOWN	3.5	.	6.0hpf	.	p>w	e
ENSDART00000025749.8	ttc9c	0.138065	DOWN	3.5	4.5hpf 5.0hpf	.	5.0hpf	s,d>w	d
ENSDART00000025803.7	pola2	0.131228	DOWN	3	.	.	.	unchanged	h
ENSDART00000025841.9	arhgef18a	0.0997067	DOWN	3.5	.	.	.	unchanged	h
ENSDART00000025862.11	map3k7	0.112998	DOWN	4	5.5hpf 6.0hpf	.	.	s>w	a
ENSDART00000025877.8	cldn12	0.0761057	DOWN	3	.	5.0hpf 5.5hpf 6.0hpf	6.0hpf	p,d>w	f
ENSDART00000026152.11	asap2a	0.0881949	DOWN	3.5	5.0hpf	.	.	s>w	a
ENSDART00000026189.7	cog2	0.0757386	DOWN	3.5	.	.	.	unchanged	h
ENSDART00000026213.11	mark3b	0.0335656	DOWN	3.5	5.0hpf 5.5hpf 6.0hpf	.	.	s>w	a
ENSDART00000026658.9	zgc:66474	0.149588	DOWN	4.5	.	.	.	unchanged	h
ENSDART00000026701.9	tubg1	0.0835213	DOWN	5	.	.	.	unchanged	h
ENSDART00000026794.9	nt5dc1	0.0917413	DOWN	3	5.0hpf 5.5hpf 6.0hpf	4.5hpf 5.0hpf 5.5hpf 6.0hpf	6.0hpf	s,p,d>w	b
ENSDART00000026800.11	kifap3b	0.0984271	DOWN	4	5.5hpf 6.0hpf	.	.	s>w	a
ENSDART00000026965.11	plxnb3	0.092959	DOWN	5	5.5hpf 6.0hpf	6.0hpf	.	s,p>w	c
ENSDART00000027020.9	ankrd28b	0.0537622	DOWN	3.5	5.0hpf	.	.	s>w	a
ENSDART00000027060.9	DMWD	0.120924	DOWN	4	5.0hpf 5.5hpf 6.0hpf	5.5hpf 6.0hpf	5.5hpf	s,p,d>w	b
ENSDART00000027119.9	lats1	0.103448	DOWN	3	.	.	.	unchanged	h
ENSDART00000027171.8	f3b	0.0733153	DOWN	3.5	4.5hpf 5.0hpf 5.5hpf 6.0hpf	4.5hpf 5.0hpf	4.5hpf 5.0hpf 5.5hpf 6.0hpf	s,p,d>w	b
ENSDART00000027212.8	parp9	0.102778	DOWN	3.5	6.0hpf	5.5hpf	.	s,p>w	c
ENSDART00000027214.7	slc25a25a	0.139575	DOWN	3	4.5hpf 5.0hpf 5.5hpf 6.0hpf	.	5.0hpf 5.5hpf	s,d>w	d
ENSDART00000027242.6	nr2f1b	0.0172766	DOWN	3	5.0hpf 5.5hpf 6.0hpf	.	.	s>w	a
ENSDART00000027321.10	prdm9	0.0953786	DOWN	3	.	.	.	unchanged	h
ENSDART00000027443.8	esyt3	0.13515	DOWN	3.5	5.0hpf 5.5hpf	.	5.0hpf 5.5hpf	s,d>w	d
ENSDART00000027459.10	grk6	0.105843	DOWN	3.5	5.0hpf 5.5hpf 6.0hpf	6.0hpf	.	s,p>w	c
ENSDART00000027466.10	mindy2	0.118218	DOWN	3.5	5.0hpf 5.5hpf 6.0hpf	.	.	s>w	a
ENSDART00000027532.9	mapkapk2a	0.0919124	DOWN	4.5	.	.	.	unchanged	h
ENSDART00000027582.9	brms1lb	0.0662284	DOWN	4	6.0hpf	.	.	s>w	a
ENSDART00000027624.7	stn1	0.0416554	DOWN	3.5	5.0hpf 5.5hpf 6.0hpf	4.5hpf 5.0hpf 5.5hpf 6.0hpf	.	s,p>w	c
ENSDART00000027667.9	rragd	0.13593	DOWN	3.5	5.0hpf 5.5hpf 6.0hpf	6.0hpf	.	s,p>w	c
ENSDART00000027697.9	serinc2	0.145069	DOWN	3	.	.	.	unchanged	h
ENSDART00000027772.10	pcyt1ab	0.106838	DOWN	4.5	6.0hpf	.	.	s>w	a
ENSDART00000027782.10	mknk2a	0.0518499	DOWN	3	4.5hpf 5.0hpf 5.5hpf 6.0hpf	4.5hpf 5.0hpf 5.5hpf	.	s,p>w	c
ENSDART00000027829.10	ERC1	0.059537	DOWN	5	6.0hpf	.	.	s>w	a
ENSDART00000027850.8	slc35e1	0.0835319	DOWN	3.5	5.0hpf 5.5hpf	.	.	s>w	a
ENSDART00000028003.5	ankrd22	0.119727	DOWN	3	5.0hpf 5.5hpf 6.0hpf	5.0hpf 5.5hpf 6.0hpf	5.5hpf 6.0hpf	s,p,d>w	b
ENSDART00000028044.8	galcb	0.0908774	DOWN	3	.	.	.	unchanged	h
ENSDART00000028087.7	cds2	0.111014	DOWN	4	5.5hpf 6.0hpf	6.0hpf	5.5hpf	s,p,d>w	b
ENSDART00000028247.7	gdap2	0.103071	DOWN	3	.	.	.	unchanged	h
ENSDART00000028285.6	pgbd5	0.0881798	DOWN	4	5.0hpf 5.5hpf 6.0hpf	.	.	s>w	a
ENSDART00000028406.10	dlg1	0.12272	DOWN	5	6.0hpf	6.0hpf	.	s,p>w	c
ENSDART00000028500.8	nxn	0.143907	DOWN	4.5	5.5hpf 6.0hpf	.	.	s>w	a
ENSDART00000028542.9	ccdc191	0.116177	DOWN	3.5	5.0hpf 5.5hpf 6.0hpf	6.0hpf	.	s,p>w	c
ENSDART00000028694.8	gnsa	0.128037	DOWN	2.5	.	.	.	unchanged	h
ENSDART00000028895.7	negr1	0.143358	DOWN	4.5	6.0hpf	.	.	s>w	a
ENSDART00000028906.9	pigk	0.147463	DOWN	4.5	6.0hpf	.	.	s>w	a
ENSDART00000028940.5	styxl1	0.0470468	DOWN	3.5	.	.	.	unchanged	h
ENSDART00000028997.8	myo9ab	0.0912163	DOWN	4	5.5hpf 6.0hpf	6.0hpf	.	s,p>w	c
ENSDART00000029157.9	mfsd4aa	0.134832	DOWN	4.5	6.0hpf	6.0hpf	.	s,p>w	c
ENSDART00000029450.6	rnf181	0.14558	DOWN	3	.	5.0hpf	.	p>w	e
ENSDART00000029451.7	prkcbb	0.0865385	DOWN	3.5	6.0hpf	5.5hpf	.	s,p>w	c
ENSDART00000029699.7	atp6v0a2b	0.0610187	DOWN	3.5	6.0hpf	.	.	s>w	a
ENSDART00000029797.9	faf2	0.0212487	DOWN	4.5	.	.	.	unchanged	h
ENSDART00000029801.6	sppl2	0.111764	DOWN	4	5.5hpf 6.0hpf	.	.	s>w	a
ENSDART00000029824.8	map4k5	0.121031	DOWN	3	5.0hpf	.	.	s>w	a
ENSDART00000029889.6	ctdnep1a	0.0611116	DOWN	3	5.0hpf 5.5hpf	.	.	s>w	a
ENSDART00000029974.7	clcnk	0.0614644	DOWN	4	6.0hpf	.	.	s>w	a
ENSDART00000029981.8	ppp3cb	0.0858864	DOWN	3.5	.	2.5hpf 3.0hpf 3.5hpf 4.0hpf 4.5hpf 5.0hpf 6.0hpf	2.5hpf 3.0hpf	p>w	e
ENSDART00000030566.8	galk1	0.0906968	DOWN	3.5	5.0hpf 5.5hpf 6.0hpf	5.0hpf 5.5hpf	.	s,p>w	c
ENSDART00000030738.8	lmf2b	0.137778	DOWN	4	.	.	.	unchanged	h
ENSDART00000030773.5	foxo3a	0.142025	DOWN	4	6.0hpf	.	.	s>w	a
ENSDART00000030835.10	hmbox1a	0.114956	DOWN	4.5	5.5hpf 6.0hpf	6.0hpf	.	s,p>w	c
ENSDART00000030921.8	mapk14b	0.0895796	DOWN	4.5	6.0hpf	5.0hpf 5.5hpf 6.0hpf	6.0hpf	s,p,d>w	b
ENSDART00000030984.4	wdr73	0.0238521	DOWN	3.5	5.0hpf	.	.	s>w	a
ENSDART00000031127.6	snx4	0.147209	DOWN	3	.	.	.	unchanged	h
ENSDART00000031153.6	ccdc174	0.110906	DOWN	4	.	.	.	unchanged	h
ENSDART00000031154.7	gucy2g	0.113977	DOWN	3	6.0hpf	.	.	s>w	a
ENSDART00000031194.5	lysmd3	0.0566062	DOWN	3.5	.	.	.	unchanged	h
ENSDART00000031234.9	stxbp2	0.0684388	DOWN	2.5	5.0hpf 5.5hpf	.	5.0hpf 5.5hpf	s,d>w	d
ENSDART00000031425.8	cdk5rap2	0.130686	DOWN	4	5.0hpf 5.5hpf 6.0hpf	.	5.5hpf	s,d>w	d
ENSDART00000031458.8	traf3	0.0492846	DOWN	3	5.0hpf	4.0hpf 4.5hpf	.	s,p>w	c
ENSDART00000031470.6	pafah1b1b	0.11821	DOWN	4	5.5hpf	.	.	s>w	a
ENSDART00000031564.8	sfr1	0.100802	DOWN	4.5	.	.	.	unchanged	h
ENSDART00000031638.6	slc48a1a	0.0612868	DOWN	4	.	5.0hpf 5.5hpf 6.0hpf	6.0hpf	p,d>w	f
ENSDART00000031676.6	nrbf2b	0.0460918	DOWN	4	.	.	.	unchanged	h
ENSDART00000031761.5	fzd5	0.0687715	DOWN	3	4.5hpf 5.0hpf 5.5hpf	4.0hpf 4.5hpf 5.0hpf 5.5hpf 6.0hpf	5.0hpf 5.5hpf	s,p,d>w	b
ENSDART00000031814.8	tsg101a	0.0768452	DOWN	5	.	.	.	unchanged	h
ENSDART00000031992.7	rgs14a	0.0742386	DOWN	3	4.5hpf 5.0hpf 5.5hpf 6.0hpf	5.5hpf 6.0hpf	5.0hpf 5.5hpf	s,p,d>w	b
ENSDART00000032118.9	ube2g2	0.115465	DOWN	3	.	.	.	unchanged	h
ENSDART00000032188.7	si:dkey-256h2.1	0.0846346	DOWN	3.5	5.0hpf 5.5hpf 6.0hpf	4.5hpf 5.0hpf 5.5hpf 6.0hpf	.	s,p>w	c
ENSDART00000032275.9	atp6v1c1a	0.137463	DOWN	4	.	5.5hpf	.	p>w	e
ENSDART00000032324.6	hddc3	0.115958	DOWN	3	.	.	.	unchanged	h
ENSDART00000032331.8	gmppab	0.0560984	DOWN	4	5.0hpf 5.5hpf 6.0hpf	5.0hpf	5.0hpf 5.5hpf	s,p,d>w	b
ENSDART00000032389.5	plekhf2	0.139625	DOWN	3	.	.	.	unchanged	h
ENSDART00000032390.6	gtf2h1	0.13008	DOWN	3	.	.	.	unchanged	h
ENSDART00000032494.8	ttc26	0.126728	DOWN	4	.	.	.	unchanged	h
ENSDART00000032498.7	tspan36	0.119208	DOWN	3.5	.	2.5hpf 3.0hpf 3.5hpf 4.0hpf 4.5hpf 5.0hpf 5.5hpf 6.0hpf	4.5hpf 5.0hpf 5.5hpf	p,d>w	f
ENSDART00000032603.5	tspo	0.145771	DOWN	4	.	.	.	unchanged	h
ENSDART00000032861.8	ankrd52a	0.106886	DOWN	3	.	.	.	unchanged	h
ENSDART00000033018.11	pi4k2b	0.0709883	DOWN	3.5	5.0hpf 5.5hpf 6.0hpf	.	.	s>w	a
ENSDART00000033132.6	fam126a	0.0695935	DOWN	3	5.5hpf 6.0hpf	.	5.5hpf	s,d>w	d
ENSDART00000033152.7	rab35b	0.0698672	DOWN	4.5	.	.	.	unchanged	h
ENSDART00000033211.5	zgc:66448	0.14255	DOWN	3.5	.	.	.	unchanged	h
ENSDART00000033362.9	gatad2b	0.107183	DOWN	3	5.0hpf	.	.	s>w	a
ENSDART00000033411.8	trappc4	0.0989776	DOWN	3	5.5hpf	.	.	s>w	a
ENSDART00000033630.6	si:ch211-106a19.1	0.142256	DOWN	3.5	5.0hpf 6.0hpf	.	2.5hpf 5.0hpf	s,d>w	d
ENSDART00000033669.8	lipt1	0.0510715	DOWN	3.5	4.5hpf 5.0hpf	.	.	s>w	a
ENSDART00000033717.6	cradd	0.144924	DOWN	3	.	.	.	unchanged	h
ENSDART00000033746.7	gins2	0.147908	DOWN	4	4.5hpf 5.0hpf 5.5hpf 6.0hpf	.	5.0hpf 5.5hpf	s,d>w	d
ENSDART00000033755.7	homezb	0.108294	DOWN	3	.	.	.	unchanged	h
ENSDART00000033817.7	scyl3	0.137323	DOWN	3	5.0hpf 5.5hpf 6.0hpf	5.0hpf	.	s,p>w	c
ENSDART00000033819.5	prkcda	0.0677879	DOWN	3.5	5.0hpf 5.5hpf 6.0hpf	5.5hpf 6.0hpf	5.0hpf 5.5hpf 6.0hpf	s,p,d>w	b
ENSDART00000033848.9	brf1a	0.0540048	DOWN	4.5	5.5hpf 6.0hpf	5.5hpf 6.0hpf	.	s,p>w	c
ENSDART00000034004.6	faf1	0.0198296	DOWN	5	6.0hpf	.	.	s>w	a
ENSDART00000034054.8	nus1	0.133126	DOWN	3	5.0hpf	2.5hpf 3.0hpf 3.5hpf 4.0hpf 4.5hpf 5.0hpf 5.5hpf	.	s,p>w	c
ENSDART00000034098.6	dtl	0.0990928	DOWN	3	.	.	.	unchanged	h
ENSDART00000034109.8	coq3	0.0589153	DOWN	3.5	6.0hpf	.	.	s>w	a
ENSDART00000034248.6	rab32a	0.0682985	DOWN	4.5	6.0hpf	.	.	s>w	a
ENSDART00000034505.9	ap1m2	0.142562	DOWN	2.5	6.0hpf	.	.	s>w	a
ENSDART00000034536.7	rab5c	0.116475	DOWN	3.5	5.0hpf 5.5hpf 6.0hpf	5.5hpf	.	s,p>w	c
ENSDART00000034707.6	lsm14b	0.078936	DOWN	3	5.0hpf 5.5hpf 6.0hpf	6.0hpf	5.5hpf	s,p,d>w	b
ENSDART00000034745.7	prkcha	0.0986526	DOWN	3	5.0hpf 5.5hpf 6.0hpf	6.0hpf	6.0hpf	s,p,d>w	b
ENSDART00000034875.7	sdf2	0.118527	DOWN	4.5	6.0hpf	6.0hpf	.	s,p>w	c
ENSDART00000034935.5	desi2	0.14878	DOWN	4	6.0hpf	.	.	s>w	a
ENSDART00000035150.8	spast	0.116175	DOWN	3	.	.	.	unchanged	h
ENSDART00000035239.10	nek1	0.0311624	DOWN	3	4.5hpf 5.0hpf 5.5hpf 6.0hpf	.	.	s>w	a
ENSDART00000035409.8	zc2hc1a	0.145246	DOWN	4.5	5.5hpf 6.0hpf	.	5.5hpf	s,d>w	d
ENSDART00000035432.7	entpd6	0.084102	DOWN	3.5	.	5.0hpf 5.5hpf	.	p>w	e
ENSDART00000035513.7	shq1	0.0507562	DOWN	3	4.0hpf 4.5hpf 5.0hpf	.	.	s>w	a
ENSDART00000035531.5	mettl26	0.128402	DOWN	4	5.5hpf 6.0hpf	5.0hpf 5.5hpf 6.0hpf	6.0hpf	s,p,d>w	b
ENSDART00000035602.7	cxxc1b	0.106141	DOWN	3	.	.	.	unchanged	h
ENSDART00000035693.7	ppp4r2a	0.081184	DOWN	5	.	.	.	unchanged	h
ENSDART00000035713.8	rnf150a	0.102393	DOWN	4	5.0hpf 5.5hpf 6.0hpf	.	.	s>w	a
ENSDART00000035859.8	atad1a	0.1419	DOWN	3.5	5.5hpf 6.0hpf	6.0hpf	.	s,p>w	c
ENSDART00000036371.8	angel2	0.0834764	DOWN	4.5	.	.	.	unchanged	h
ENSDART00000036419.9	vrk2	0.0948985	DOWN	3.5	5.0hpf 5.5hpf 6.0hpf	6.0hpf	.	s,p>w	c
ENSDART00000036421.7	chek2	0.0625464	DOWN	3	.	.	.	unchanged	h
ENSDART00000036448.8	lias	0.0144803	DOWN	4.5	5.5hpf 6.0hpf	.	.	s>w	a
ENSDART00000036461.6	arhgap1	0.0102212	DOWN	3	4.5hpf	3.5hpf 4.0hpf	.	s,p>w	c
ENSDART00000036463.9	dnd1	0.146186	DOWN	3	6.0hpf	.	5.5hpf 6.0hpf	s,d>w	d
ENSDART00000036581.6	cdk2	0.137935	DOWN	4.5	.	.	.	unchanged	h
ENSDART00000036680.8	ptgr1	0.0612401	DOWN	3	.	.	.	unchanged	h
ENSDART00000036783.7	cryzl1	0.0772759	DOWN	3.5	5.0hpf	.	.	s>w	a
ENSDART00000036797.9	uchl1	0.0596436	DOWN	4	5.0hpf 5.5hpf 6.0hpf	5.0hpf 5.5hpf 6.0hpf	5.5hpf	s,p,d>w	b
ENSDART00000036854.9	glcci1a	0.104756	DOWN	3.5	5.0hpf 5.5hpf 6.0hpf	5.0hpf 5.5hpf 6.0hpf	5.5hpf 6.0hpf	s,p,d>w	b
ENSDART00000036906.5	kpna7	0.0888869	DOWN	3	5.0hpf 5.5hpf 6.0hpf	6.0hpf	5.5hpf	s,p,d>w	b
ENSDART00000036926.8	vangl1	0.102814	DOWN	4.5	6.0hpf	.	6.0hpf	s,d>w	d
ENSDART00000036989.8	get4	0.0849077	DOWN	3.5	5.0hpf 5.5hpf 6.0hpf	.	5.0hpf 5.5hpf	s,d>w	d
ENSDART00000037007.5	tpi1a	0.0486424	DOWN	3	4.5hpf 5.0hpf 5.5hpf 6.0hpf	3.5hpf 4.0hpf 4.5hpf 5.0hpf 5.5hpf 6.0hpf	.	s,p>w	c
ENSDART00000037065.6	sccpdhb	0.107794	DOWN	5.5	.	.	.	unchanged	h
ENSDART00000037119.6	slc46a1	0.124305	DOWN	3	4.0hpf 4.5hpf 5.0hpf 5.5hpf 6.0hpf	.	4.5hpf 5.0hpf 5.5hpf	s,d>w	d
ENSDART00000037292.9	epha4b	0.0870745	DOWN	3.5	6.0hpf	.	.	s>w	a
ENSDART00000037371.8	ppp1r13ba	0.0782123	DOWN	3.5	5.5hpf 6.0hpf	.	5.5hpf 6.0hpf	s,d>w	d
ENSDART00000037420.10	ralgps2	0.138254	DOWN	4	5.5hpf 6.0hpf	5.5hpf 6.0hpf	.	s,p>w	c
ENSDART00000037541.7	rmnd1	0.118234	DOWN	4.5	.	6.0hpf	.	p>w	e
ENSDART00000037576.8	slc25a10	0.0605127	DOWN	3	5.5hpf 6.0hpf	3.5hpf 4.0hpf 4.5hpf 5.0hpf 6.0hpf	.	s,p>w	c
ENSDART00000037670.5	orc5	0.111262	DOWN	4	.	.	.	unchanged	h
ENSDART00000037749.6	stx5a	0.0155653	DOWN	4.5	.	.	.	unchanged	h
ENSDART00000037824.8	lsm4	0.111794	DOWN	3	.	.	.	unchanged	h
ENSDART00000037850.8	dync1li2	0.0623788	DOWN	3	.	.	.	unchanged	h
ENSDART00000037904.7	socs3b	0.10518	DOWN	3	2.5hpf 3.0hpf 3.5hpf 4.0hpf 4.5hpf 5.0hpf 5.5hpf	2.5hpf 3.0hpf 3.5hpf 4.0hpf 4.5hpf 5.0hpf	.	s,p>w	c
ENSDART00000038157.6	naprt	0.149014	DOWN	5	.	2.5hpf 3.0hpf 3.5hpf 4.0hpf 4.5hpf 5.0hpf 5.5hpf 6.0hpf	.	p>w	e
ENSDART00000038163.7	rad18	0.120302	DOWN	3.5	5.0hpf 5.5hpf	.	.	s>w	a
ENSDART00000038228.6	ap1s3b	0.11956	DOWN	3.5	6.0hpf	6.0hpf	.	s,p>w	c
ENSDART00000038273.6	traf6	0.132409	DOWN	3.5	4.5hpf 5.0hpf 5.5hpf	5.0hpf	.	s,p>w	c
ENSDART00000038310.8	ormdl3	0.0544791	DOWN	3.5	4.5hpf 5.0hpf 5.5hpf 6.0hpf	2.5hpf 3.0hpf 3.5hpf 4.0hpf 4.5hpf 5.0hpf 5.5hpf	5.0hpf 5.5hpf	s,p,d>w	b
ENSDART00000038415.9	rhoq	0.142312	DOWN	4.5	5.5hpf 6.0hpf	6.0hpf	.	s,p>w	c
ENSDART00000038575.5	nprl3	0.0604263	DOWN	3.5	.	.	.	unchanged	h
ENSDART00000038642.4	slc26a5	0.0545853	DOWN	4.5	5.5hpf 6.0hpf	5.5hpf 6.0hpf	.	s,p>w	c
ENSDART00000038955.7	suv39h1a	0.0697206	DOWN	3	5.0hpf	.	.	s>w	a
ENSDART00000038990.8	jak1	0.123317	DOWN	4.5	.	.	.	unchanged	h
ENSDART00000039145.4	inip	0.140042	DOWN	4.5	.	.	.	unchanged	h
ENSDART00000039187.8	march5l	0.0459657	DOWN	3.5	5.0hpf 5.5hpf 6.0hpf	.	.	s>w	a
ENSDART00000039369.4	fancg	0.0982007	DOWN	3	.	.	.	unchanged	h
ENSDART00000039438.8	jkamp	0.0633426	DOWN	3	.	4.0hpf 4.5hpf 5.0hpf 5.5hpf 6.0hpf	.	p>w	e
ENSDART00000039485.7	gabarapl2	0.112973	DOWN	3.5	.	.	.	unchanged	h
ENSDART00000039535.7	trmt44	0.14059	DOWN	3.5	.	.	.	unchanged	h
ENSDART00000039693.7	pgp	0.0558665	DOWN	3	4.5hpf 5.0hpf 5.5hpf 6.0hpf	2.5hpf 3.0hpf 3.5hpf 4.0hpf 4.5hpf	3.5hpf 4.0hpf 4.5hpf 5.0hpf 5.5hpf 6.0hpf	s,p,d>w	b
ENSDART00000039810.8	myo9aa	0.0578636	DOWN	4	4.5hpf 5.0hpf 5.5hpf 6.0hpf	5.0hpf 5.5hpf	5.0hpf 5.5hpf	s,p,d>w	b
ENSDART00000039829.6	adtrp1	0.103265	DOWN	2.5	3.5hpf 4.0hpf 4.5hpf	4.0hpf	.	s,p>w	c
ENSDART00000039832.6	tgfbr2b	0.0320337	DOWN	3.5	4.5hpf 5.0hpf 5.5hpf 6.0hpf	5.0hpf 5.5hpf	5.0hpf 5.5hpf	s,p,d>w	b
ENSDART00000039865.5	sdhdb	0.0705303	DOWN	4.5	6.0hpf	.	.	s>w	a
ENSDART00000039973.6	rufy3	0.139384	DOWN	3.5	5.0hpf 5.5hpf 6.0hpf	6.0hpf	5.5hpf	s,p,d>w	b
ENSDART00000039987.7	pgm3	0.0576997	DOWN	3.5	5.0hpf 5.5hpf 6.0hpf	6.0hpf	5.5hpf 6.0hpf	s,p,d>w	b
ENSDART00000040191.6	snx17	0.0964285	DOWN	3.5	5.0hpf 5.5hpf 6.0hpf	.	.	s>w	a
ENSDART00000040278.8	efna2a	0.0960529	DOWN	3.5	4.0hpf 4.5hpf 5.0hpf 5.5hpf 6.0hpf	.	.	s>w	a
ENSDART00000040307.9	tdrd7a	0.0407378	DOWN	3	5.0hpf 5.5hpf 6.0hpf	.	5.0hpf 5.5hpf	s,d>w	d
ENSDART00000040330.7	prkab1b	0.0705022	DOWN	3	.	.	.	unchanged	h
ENSDART00000040334.6	pik3r3b	0.141312	DOWN	3	.	.	.	unchanged	h
ENSDART00000040409.6	ppa1b	0.0374019	DOWN	3.5	.	.	.	unchanged	h
ENSDART00000040443.6	zgc:110224	0.0858589	DOWN	4.5	6.0hpf	.	.	s>w	a
ENSDART00000040456.9	cdc42bpab	0.0511333	DOWN	3.5	5.0hpf 5.5hpf 6.0hpf	6.0hpf	.	s,p>w	c
ENSDART00000040680.7	rngtt	0.140426	DOWN	3	5.0hpf 5.5hpf 6.0hpf	.	5.0hpf 5.5hpf	s,d>w	d
ENSDART00000040708.8	caprin2	0.115462	DOWN	3	5.5hpf 6.0hpf	6.0hpf	.	s,p>w	c
ENSDART00000040756.6	zgc:136493	0.142769	DOWN	5	6.0hpf	.	.	s>w	a
ENSDART00000040793.6	sirt5	0.0722236	DOWN	4.5	5.0hpf 5.5hpf 6.0hpf	.	.	s>w	a
ENSDART00000040865.6	pdss1	0.103272	DOWN	3.5	5.5hpf 6.0hpf	.	.	s>w	a
ENSDART00000040900.7	baxb	0.132719	DOWN	3	.	.	5.5hpf 6.0hpf	d>w	g
ENSDART00000040926.5	eif4ebp2	0.125294	DOWN	3	.	.	.	unchanged	h
ENSDART00000041068.7	slc38a9	0.055632	DOWN	3.5	5.0hpf 5.5hpf 6.0hpf	.	.	s>w	a
ENSDART00000041236.8	rfx3	0.0889271	DOWN	4	6.0hpf	.	.	s>w	a
ENSDART00000041476.5	mia3	0.118645	DOWN	5	6.0hpf	.	.	s>w	a
ENSDART00000041504.6	tescb	0.0812346	DOWN	3	5.5hpf 6.0hpf	6.0hpf	5.5hpf 6.0hpf	s,p,d>w	b
ENSDART00000041515.6	sar1ab	0.132044	DOWN	3	5.0hpf	.	.	s>w	a
ENSDART00000041740.7	ubl7a	0.0293223	DOWN	3	5.0hpf 5.5hpf 6.0hpf	.	.	s>w	a
ENSDART00000041811.8	otud7b	0.0238079	DOWN	3.5	4.5hpf 5.0hpf 5.5hpf	4.5hpf 5.0hpf	.	s,p>w	c
ENSDART00000041833.6	fitm2	0.0685911	DOWN	4	6.0hpf	.	.	s>w	a
ENSDART00000041942.8	tspan2a	0.0920608	DOWN	4.5	6.0hpf	.	.	s>w	a
ENSDART00000042006.9	baiap2l1a	0.0870192	DOWN	4	.	.	.	unchanged	h
ENSDART00000042049.5	hif1an	0.127263	DOWN	3.5	.	.	.	unchanged	h
ENSDART00000042158.5	serhl	0.0351275	DOWN	3.5	5.0hpf 5.5hpf 6.0hpf	5.0hpf	.	s,p>w	c
ENSDART00000042194.6	cers4a	0.103985	DOWN	3	5.0hpf 5.5hpf 6.0hpf	.	5.0hpf 5.5hpf	s,d>w	d
ENSDART00000042218.6	pafah1b1a	0.0285602	DOWN	3.5	.	.	.	unchanged	h
ENSDART00000042297.7	kdelc1	0.118719	DOWN	3.5	.	.	.	unchanged	h
ENSDART00000042376.7	snapc1a	0.14719	DOWN	3	5.5hpf 6.0hpf	5.0hpf 5.5hpf 6.0hpf	4.5hpf 5.0hpf 5.5hpf	s,p,d>w	b
ENSDART00000042514.10	atrnl1b	0.0975983	DOWN	4	6.0hpf	.	.	s>w	a
ENSDART00000042672.7	guf1	0.0840396	DOWN	4	5.0hpf 5.5hpf	.	.	s>w	a
ENSDART00000042781.8	plxnb2b	0.129666	DOWN	4.5	.	5.5hpf 6.0hpf	.	p>w	e
ENSDART00000042972.7	srpk1b	0.0163092	DOWN	5	.	.	.	unchanged	h
ENSDART00000043076.5	ppdpfb	0.10674	DOWN	2.5	3.0hpf 3.5hpf 4.0hpf 4.5hpf 5.0hpf 6.0hpf	3.5hpf 4.0hpf 4.5hpf 5.0hpf	.	s,p>w	c
ENSDART00000043091.8	iqsec1b	0.0108007	DOWN	3	5.0hpf 5.5hpf 6.0hpf	3.5hpf 6.0hpf	6.0hpf	s,p,d>w	b
ENSDART00000043156.6	cyp17a1	0.14849	DOWN	3	6.0hpf	6.0hpf	.	s,p>w	c
ENSDART00000043162.7	reep2	0.0953746	DOWN	4.5	6.0hpf	6.0hpf	.	s,p>w	c
ENSDART00000043190.6	lsm12a	0.12988	DOWN	3.5	5.0hpf 5.5hpf 6.0hpf	2.5hpf 3.0hpf 3.5hpf 4.0hpf 4.5hpf 5.0hpf 5.5hpf 6.0hpf	.	s,p>w	c
ENSDART00000043316.7	katna1	0.0578597	DOWN	3	.	.	.	unchanged	h
ENSDART00000043403.6	ethe1	0.125703	DOWN	3	4.5hpf 5.0hpf	4.0hpf 4.5hpf	.	s,p>w	c
ENSDART00000043455.5	smad3b	0.0827886	DOWN	3	3.0hpf 3.5hpf 4.0hpf 4.5hpf	.	.	s>w	a
ENSDART00000043507.7	ciarta	0.0434567	DOWN	3.5	5.0hpf 5.5hpf 6.0hpf	5.0hpf	.	s,p>w	c
ENSDART00000043522.7	tmem198b	0.0237785	DOWN	3.5	4.5hpf 5.0hpf 5.5hpf 6.0hpf	5.0hpf 5.5hpf 6.0hpf	.	s,p>w	c
ENSDART00000043713.8	angpt1	0.0833888	DOWN	3	.	3.5hpf 4.0hpf 4.5hpf 5.0hpf	4.5hpf 5.0hpf	p,d>w	f
ENSDART00000043756.9	ephb2b	0.078296	DOWN	3.5	5.0hpf 5.5hpf 6.0hpf	4.5hpf 5.0hpf 5.5hpf 6.0hpf	.	s,p>w	c
ENSDART00000043881.7	zgc:77880	0.0309876	DOWN	2.5	.	3.5hpf	.	p>w	e
ENSDART00000043938.9	tram2	0.0831289	DOWN	3.5	.	.	.	unchanged	h
ENSDART00000043956.6	zgc:161973	0.118434	DOWN	2.5	3.5hpf 4.0hpf	3.0hpf 3.5hpf 4.0hpf 4.5hpf	.	s,p>w	c
ENSDART00000044214.6	wbp1lb	0.0828779	DOWN	4	5.0hpf 5.5hpf 6.0hpf	5.0hpf 5.5hpf	5.0hpf 5.5hpf 6.0hpf	s,p,d>w	b
ENSDART00000044235.8	phactr4b	0.101038	DOWN	3	5.0hpf	4.5hpf	5.5hpf 6.0hpf	s,p,d>w	b
ENSDART00000044411.6	gna11b	0.102372	DOWN	3.5	5.5hpf 6.0hpf	.	.	s>w	a
ENSDART00000044519.6	cx44.2	0.0993562	DOWN	3.5	6.0hpf	6.0hpf	.	s,p>w	c
ENSDART00000045056.6	lrrc42	0.125024	DOWN	3	5.0hpf 5.5hpf	.	.	s>w	a
ENSDART00000045185.6	lin9	0.104609	DOWN	3	.	.	.	unchanged	h
ENSDART00000045410.7	thy1	0.0943714	DOWN	3	5.5hpf 6.0hpf	.	6.0hpf	s,d>w	d
ENSDART00000045518.6	prkrip1	0.124601	DOWN	4.5	.	.	.	unchanged	h
ENSDART00000045639.6	rint1	0.138337	DOWN	4	5.0hpf 5.5hpf 6.0hpf	5.5hpf 6.0hpf	5.5hpf 6.0hpf	s,p,d>w	b
ENSDART00000045659.6	tcp11l1	0.149261	DOWN	4	6.0hpf	.	.	s>w	a
ENSDART00000045679.9	tle3a	0.0639751	DOWN	3.5	5.0hpf	.	.	s>w	a
ENSDART00000045850.6	si:ch211-243j20.2	0.0658115	DOWN	3	.	.	.	unchanged	h
ENSDART00000045881.7	dicer1	0.147816	DOWN	3	.	4.5hpf 5.0hpf 5.5hpf 6.0hpf	.	p>w	e
ENSDART00000045933.7	sh3glb1b	0.128592	DOWN	4	.	.	.	unchanged	h
ENSDART00000046003.7	slc4a1ap	0.140457	DOWN	4	.	.	.	unchanged	h
ENSDART00000046098.9	plcd1b	0.129657	DOWN	4.5	6.0hpf	.	.	s>w	a
ENSDART00000046360.7	rhoua	0.104629	DOWN	4	.	3.0hpf 4.0hpf 4.5hpf	.	p>w	e
ENSDART00000046542.7	igf1rb	0.14564	DOWN	3.5	5.5hpf 6.0hpf	.	5.5hpf	s,d>w	d
ENSDART00000046599.6	zar1l	0.142685	DOWN	4.5	3.0hpf 4.0hpf 4.5hpf 5.0hpf 5.5hpf 6.0hpf	2.5hpf	.	s>w	a
ENSDART00000046802.7	sccpdha	0.102461	DOWN	3	5.0hpf 5.5hpf 6.0hpf	2.5hpf 3.0hpf 3.5hpf 4.0hpf 4.5hpf 5.0hpf	.	s,p>w	c
ENSDART00000046841.9	sash1a	0.102003	DOWN	4	.	.	.	unchanged	h
ENSDART00000046903.7	mylka	0.089257	DOWN	3.5	4.5hpf 6.0hpf	.	2.5hpf 3.0hpf 3.5hpf 4.0hpf 4.5hpf 5.0hpf 6.0hpf	s,d>w	d
ENSDART00000046922.5	rab13	0.147578	DOWN	3.5	5.5hpf 6.0hpf	.	.	s>w	a
ENSDART00000046981.6	pdlim1	0.0534551	DOWN	5.5	6.0hpf	.	.	s>w	a
ENSDART00000047020.7	casp9	0.114275	DOWN	4	6.0hpf	.	.	s>w	a
ENSDART00000047069.7	tyms	0.0476107	DOWN	3	.	.	.	unchanged	h
ENSDART00000047071.6	tmed1a	0.147892	DOWN	5.5	.	.	.	unchanged	h
ENSDART00000047073.8	oxsr1a	0.143517	DOWN	5	.	.	.	unchanged	h
ENSDART00000047134.8	clcn6	0.111289	DOWN	3	5.0hpf 5.5hpf 6.0hpf	6.0hpf	.	s,p>w	c
ENSDART00000047251.9	gramd4b	0.0354423	DOWN	3	4.5hpf 5.0hpf 5.5hpf 6.0hpf	3.5hpf 4.0hpf 5.0hpf 5.5hpf 6.0hpf	5.0hpf 5.5hpf	s,p,d>w	b
ENSDART00000047471.8	cluha	0.0998529	DOWN	4.5	5.5hpf 6.0hpf	.	.	s>w	a
ENSDART00000047515.7	rnf145b	0.147529	DOWN	5.5	.	.	.	unchanged	h
ENSDART00000047528.6	gnai3	0.124606	DOWN	5	5.0hpf 5.5hpf 6.0hpf	3.0hpf 4.0hpf 5.0hpf 5.5hpf 6.0hpf	5.5hpf	s,p,d>w	b
ENSDART00000047570.6	mboat7	0.0844651	DOWN	3.5	5.5hpf 6.0hpf	5.0hpf 5.5hpf 6.0hpf	.	s,p>w	c
ENSDART00000047662.8	ppp1r13bb	0.0715213	DOWN	4	5.0hpf 5.5hpf	.	.	s>w	a
ENSDART00000047834.9	nbas	0.128357	DOWN	3.5	5.0hpf 5.5hpf 6.0hpf	.	.	s>w	a
ENSDART00000047857.8	orc3	0.136067	DOWN	3	5.0hpf 5.5hpf	.	.	s>w	a
ENSDART00000047902.8	arcn1b	0.0917073	DOWN	5	.	.	.	unchanged	h
ENSDART00000047912.9	gpkow	0.0676822	DOWN	4.5	.	.	.	unchanged	h
ENSDART00000047954.6	ugcg	0.064745	DOWN	3	.	.	.	unchanged	h
ENSDART00000047993.8	rps6kal	0.045444	DOWN	3	4.5hpf 5.0hpf	.	.	s>w	a
ENSDART00000048095.8	elac2	0.037143	DOWN	3	.	.	.	unchanged	h
ENSDART00000048206.5	tmem263	0.10398	DOWN	3.5	.	3.0hpf 4.0hpf 4.5hpf 5.0hpf 5.5hpf	4.5hpf 5.0hpf 5.5hpf 6.0hpf	p,d>w	f
ENSDART00000048391.10	braf	0.0905732	DOWN	4.5	6.0hpf	5.0hpf 5.5hpf 6.0hpf	.	s,p>w	c
ENSDART00000048432.8	dlg4a	0.0197862	DOWN	5	5.5hpf 6.0hpf	6.0hpf	5.5hpf	s,p,d>w	b
ENSDART00000048507.5	uevld	0.0826791	DOWN	3	4.5hpf 5.0hpf 5.5hpf	.	.	s>w	a
ENSDART00000048537.6	cep57l1	0.0513386	DOWN	3	.	3.5hpf 4.0hpf 4.5hpf 5.0hpf 5.5hpf 6.0hpf	.	p>w	e
ENSDART00000048739.6	trim9	0.0919728	DOWN	4	2.5hpf 3.0hpf 3.5hpf 4.0hpf 4.5hpf 5.0hpf 5.5hpf 6.0hpf	4.5hpf 5.0hpf 5.5hpf 6.0hpf	3.0hpf 3.5hpf 4.5hpf 5.0hpf 5.5hpf	s,p,d>w	b
ENSDART00000048859.6	ascc2	0.147708	DOWN	3	.	.	.	unchanged	h
ENSDART00000048866.7	ipmkb	0.118282	DOWN	4	6.0hpf	.	.	s>w	a
ENSDART00000048985.8	veph1	0.115904	DOWN	5	4.5hpf 5.0hpf 5.5hpf 6.0hpf	.	5.5hpf	s,d>w	d
ENSDART00000049240.6	tob1a	0.133144	DOWN	5	.	.	.	unchanged	h
ENSDART00000049437.6	cdc42bpb	0.0674499	DOWN	5	6.0hpf	.	.	s>w	a
ENSDART00000049462.5	rab15	0.0775389	DOWN	3	.	3.5hpf 4.0hpf 4.5hpf 5.0hpf 5.5hpf 6.0hpf	4.5hpf 5.0hpf 5.5hpf	p,d>w	f
ENSDART00000049503.5	peli2	0.0887396	DOWN	3.5	.	.	.	unchanged	h
ENSDART00000049551.6	rarga	0.123396	DOWN	3.5	5.0hpf 5.5hpf 6.0hpf	5.0hpf 5.5hpf 6.0hpf	5.0hpf 5.5hpf	s,p,d>w	b
ENSDART00000049676.8	depdc1a	0.0399233	DOWN	3	.	4.0hpf 4.5hpf	.	p>w	e
ENSDART00000049793.8	gstm.1	0.0433163	DOWN	3.5	5.0hpf 6.0hpf	.	.	s>w	a
ENSDART00000050230.6	tspan3a	0.126884	DOWN	5.5	6.0hpf	.	.	s>w	a
ENSDART00000050534.6	crim1	0.133192	DOWN	4	5.5hpf 6.0hpf	5.5hpf 6.0hpf	.	s,p>w	c
ENSDART00000050559.7	sh3rf1	0.125589	DOWN	3	4.5hpf 5.0hpf 5.5hpf 6.0hpf	.	.	s>w	a
ENSDART00000050597.8	xpr1b	0.092961	DOWN	4	.	.	.	unchanged	h
ENSDART00000050729.8	hddc2	0.121873	DOWN	2.5	.	.	.	unchanged	h
ENSDART00000050831.7	chac2	0.0287791	DOWN	3	5.0hpf 5.5hpf 6.0hpf	.	.	s>w	a
ENSDART00000050865.5	surf4l	0.100391	DOWN	3.5	5.0hpf 5.5hpf 6.0hpf	.	.	s>w	a
ENSDART00000050912.6	pex12	0.0538688	DOWN	4	5.0hpf 5.5hpf 6.0hpf	.	.	s>w	a
ENSDART00000050949.6	btg4	0.125166	DOWN	3	4.5hpf 5.0hpf 5.5hpf 6.0hpf	.	5.0hpf 5.5hpf	s,d>w	d
ENSDART00000050966.5	slc25a46	0.0293523	DOWN	3	5.0hpf	4.0hpf	.	s,p>w	c
ENSDART00000050969.6	tmem150ab	0.0461055	DOWN	3.5	5.0hpf 5.5hpf 6.0hpf	.	.	s>w	a
ENSDART00000051139.7	ncor2	0.11476	DOWN	3	4.5hpf 5.0hpf 5.5hpf 6.0hpf	5.0hpf	5.0hpf	s,p,d>w	b
ENSDART00000051278.7	tnpo1	0.122462	DOWN	4.5	6.0hpf	.	.	s>w	a
ENSDART00000051312.4	ttc33	0.0437805	DOWN	4	5.0hpf 5.5hpf 6.0hpf	.	.	s>w	a
ENSDART00000051483.5	tm2d2	0.0419535	DOWN	3.5	.	.	.	unchanged	h
ENSDART00000051515.5	zgc:110329	0.140276	DOWN	3.5	5.5hpf 6.0hpf	.	6.0hpf	s,d>w	d
ENSDART00000051527.5	tbpl2	0.109732	DOWN	2.5	4.5hpf 5.0hpf 5.5hpf 6.0hpf	.	5.0hpf 5.5hpf	s,d>w	d
ENSDART00000051529.6	uprt	0.135661	DOWN	5	6.0hpf	.	.	s>w	a
ENSDART00000051546.6	rps6ka3a	0.0879573	DOWN	5	.	.	.	unchanged	h
ENSDART00000051566.5	zgc:101016	0.120683	DOWN	5.5	.	.	.	unchanged	h
ENSDART00000051663.7	ppil2	0.117652	DOWN	5	.	.	.	unchanged	h
ENSDART00000051666.5	ppm1f	0.111836	DOWN	4	5.5hpf 6.0hpf	.	.	s>w	a
ENSDART00000051751.6	zgc:113424	0.096646	DOWN	3.5	5.0hpf 5.5hpf 6.0hpf	5.0hpf 6.0hpf	5.5hpf	s,p,d>w	b
ENSDART00000051792.6	sema3aa	0.0282035	DOWN	4	6.0hpf	5.0hpf 5.5hpf 6.0hpf	5.0hpf 5.5hpf 6.0hpf	s,p,d>w	b
ENSDART00000051973.7	sirt3	0.146984	DOWN	3.5	5.0hpf 5.5hpf 6.0hpf	5.0hpf	5.0hpf 5.5hpf	s,p,d>w	b
ENSDART00000052004.5	mosmob	0.11131	DOWN	3	.	2.5hpf 3.0hpf 3.5hpf 4.0hpf 4.5hpf 5.0hpf	.	p>w	e
ENSDART00000052080.4	laptm4b	0.112059	DOWN	3	4.5hpf 5.0hpf 5.5hpf 6.0hpf	.	.	s>w	a
ENSDART00000052083.5	fjx1	0.0643126	DOWN	3.5	5.5hpf 6.0hpf	4.5hpf	.	s,p>w	c
ENSDART00000052091.7	atp6v1c1b	0.104184	DOWN	3	5.0hpf 5.5hpf 6.0hpf	.	5.0hpf 5.5hpf	s,d>w	d
ENSDART00000052123.5	slc25a44b	0.0901551	DOWN	4	5.5hpf 6.0hpf	.	.	s>w	a
ENSDART00000052179.7	cdr2a	0.075065	DOWN	3	5.0hpf 5.5hpf 6.0hpf	.	.	s>w	a
ENSDART00000052185.6	gmnn	0.0852573	DOWN	4	.	.	.	unchanged	h
ENSDART00000052201.6	ccdc96	0.0491152	DOWN	4	.	.	.	unchanged	h
ENSDART00000052239.6	ptpn2b	0.10926	DOWN	5.5	6.0hpf	.	.	s>w	a
ENSDART00000052345.6	tradd	0.103141	DOWN	3	5.0hpf	5.0hpf	.	s,p>w	c
ENSDART00000052349.8	ogfod1	0.100923	DOWN	4	4.5hpf 5.0hpf 5.5hpf 6.0hpf	.	5.0hpf 5.5hpf	s,d>w	d
ENSDART00000052351.4	cnep1r1	0.041558	DOWN	4.5	6.0hpf	5.0hpf 5.5hpf 6.0hpf	.	s,p>w	c
ENSDART00000052365.7	cebpg	0.0621993	DOWN	3.5	5.0hpf 5.5hpf 6.0hpf	.	.	s>w	a
ENSDART00000052368.6	heatr3	0.0726304	DOWN	4	5.0hpf 5.5hpf 6.0hpf	.	5.5hpf	s,d>w	d
ENSDART00000052396.5	sdhaf3	0.139406	DOWN	3.5	.	.	.	unchanged	h
ENSDART00000052404.6	map2k5	0.0930707	DOWN	4.5	5.5hpf 6.0hpf	6.0hpf	.	s,p>w	c
ENSDART00000052422.3	mtx1b	0.105388	DOWN	4.5	6.0hpf	4.5hpf 5.0hpf 5.5hpf 6.0hpf	6.0hpf	s,p,d>w	b
ENSDART00000052439.7	si:ch211-266g18.6	0.134829	DOWN	3.5	5.0hpf 5.5hpf 6.0hpf	.	.	s>w	a
ENSDART00000052503.5	nudcd1	0.149119	DOWN	3.5	5.0hpf 5.5hpf 6.0hpf	.	5.5hpf	s,d>w	d
ENSDART00000052541.6	ccnb2	0.0784877	DOWN	3	6.0hpf	.	.	s>w	a
ENSDART00000052648.5	tmem144b	0.10792	DOWN	4	5.5hpf 6.0hpf	6.0hpf	.	s,p>w	c
ENSDART00000052666.7	rasal2	0.0402904	DOWN	3.5	4.5hpf 5.0hpf 5.5hpf	.	.	s>w	a
ENSDART00000052750.7	adamtsl3	0.0605359	DOWN	3.5	4.5hpf 6.0hpf	6.0hpf	.	s,p>w	c
ENSDART00000052787.7	vps11	0.0409136	DOWN	3.5	5.0hpf 5.5hpf 6.0hpf	.	.	s>w	a
ENSDART00000052805.4	cmtr2	0.0560363	DOWN	3	5.0hpf	.	.	s>w	a
ENSDART00000052930.6	ndufv1	0.0958661	DOWN	5	6.0hpf	.	.	s>w	a
ENSDART00000053011.8	si:ch73-174h16.4	0.120078	DOWN	3	5.0hpf	.	.	s>w	a
ENSDART00000053026.5	fam122b	0.118883	DOWN	3	.	.	.	unchanged	h
ENSDART00000053095.8	rhbdf1a	0.0387002	DOWN	3.5	4.0hpf 4.5hpf 5.0hpf 5.5hpf 6.0hpf	.	.	s>w	a
ENSDART00000053125.7	sema3e	0.081821	DOWN	4	5.0hpf 5.5hpf	.	.	s>w	a
ENSDART00000053157.6	setd4	0.114809	DOWN	3	4.5hpf 5.0hpf 5.5hpf 6.0hpf	.	5.0hpf	s,d>w	d
ENSDART00000053187.6	stk35l	0.0668678	DOWN	4.5	.	.	.	unchanged	h
ENSDART00000053222.7	rcbtb1	0.0733823	DOWN	3	.	.	.	unchanged	h
ENSDART00000053240.6	cab39l	0.148545	DOWN	4	.	.	.	unchanged	h
ENSDART00000053332.8	FOXN2 (1 of many)	0.0523333	DOWN	3.5	5.0hpf 5.5hpf 6.0hpf	.	6.0hpf	s,d>w	d
ENSDART00000053418.6	dnmt3bb.1	0.116321	DOWN	5	6.0hpf	.	.	s>w	a
ENSDART00000053422.8	ttll5	0.0804826	DOWN	4.5	5.5hpf 6.0hpf	6.0hpf	.	s,p>w	c
ENSDART00000053460.7	naa80	0.125508	DOWN	3	5.5hpf 6.0hpf	.	.	s>w	a
ENSDART00000053482.6	tsen54	0.145277	DOWN	3.5	.	.	.	unchanged	h
ENSDART00000053502.6	DXO	0.0695811	DOWN	3	.	.	.	unchanged	h
ENSDART00000053535.7	arih1l	0.131635	DOWN	3.5	.	.	.	unchanged	h
ENSDART00000053622.3	rnf139	0.135067	DOWN	4.5	.	.	.	unchanged	h
ENSDART00000053763.4	dctd	0.117135	DOWN	4.5	6.0hpf	.	.	s>w	a
ENSDART00000053814.8	mtfmt	0.121768	DOWN	3	5.0hpf 5.5hpf 6.0hpf	.	.	s>w	a
ENSDART00000053847.6	rad51b	0.14406	DOWN	3.5	5.5hpf 6.0hpf	.	.	s>w	a
ENSDART00000053883.7	si:dkey-60a16.1	0.0637573	DOWN	3.5	5.0hpf	.	.	s>w	a
ENSDART00000053924.5	irs2a	0.129631	DOWN	3.5	.	4.5hpf 5.0hpf 5.5hpf 6.0hpf	4.5hpf 5.0hpf 5.5hpf 6.0hpf	p,d>w	f
ENSDART00000053925.6	mtmr7a	0.0267528	DOWN	3	5.5hpf 6.0hpf	4.0hpf 5.0hpf 5.5hpf	.	s,p>w	c
ENSDART00000054020.6	hivep3b	0.129762	DOWN	2.5	3.5hpf 5.0hpf 5.5hpf	3.5hpf	6.0hpf	s,p,d>w	b
ENSDART00000054064.5	zc3h13	0.147868	DOWN	4	.	.	.	unchanged	h
ENSDART00000054208.8	mtap	0.118519	DOWN	5.5	6.0hpf	.	.	s>w	a
ENSDART00000054337.5	gpr157	0.124592	DOWN	2.5	4.5hpf 5.0hpf 6.0hpf	.	6.0hpf	s,d>w	d
ENSDART00000054362.7	phc2a	0.0881968	DOWN	3	.	.	.	unchanged	h
ENSDART00000054420.5	rad9a	0.0374762	DOWN	3.5	.	.	.	unchanged	h
ENSDART00000054428.5	zgc:112083	0.0449324	DOWN	3	.	.	.	unchanged	h
ENSDART00000054440.7	tmem144a	0.14451	DOWN	3	5.0hpf 6.0hpf	.	.	s>w	a
ENSDART00000054575.6	tmem192	0.145644	DOWN	4	6.0hpf	.	.	s>w	a
ENSDART00000054591.7	bmp15	0.144847	DOWN	3	4.0hpf 4.5hpf 5.0hpf 5.5hpf 6.0hpf	3.5hpf 4.0hpf 4.5hpf 5.0hpf 5.5hpf 6.0hpf	4.5hpf 5.0hpf 5.5hpf	s,p,d>w	b
ENSDART00000054653.5	mcm3l	0.0821132	DOWN	3.5	5.0hpf 5.5hpf 6.0hpf	.	5.5hpf	s,d>w	d
ENSDART00000054659.6	ccnq	0.104305	DOWN	3.5	.	.	.	unchanged	h
ENSDART00000054809.6	trappc11	0.0992687	DOWN	5	6.0hpf	.	.	s>w	a
ENSDART00000054867.6	aup1	0.138754	DOWN	4.5	.	.	.	unchanged	h
ENSDART00000054981.5	zgc:112980	0.12918	DOWN	3	.	.	.	unchanged	h
ENSDART00000055038.4	rybpa	0.0840087	DOWN	4	.	.	.	unchanged	h
ENSDART00000055170.4	cln3	0.138226	DOWN	3	5.0hpf 5.5hpf 6.0hpf	.	.	s>w	a
ENSDART00000055201.5	foxk1	0.0880377	DOWN	5	.	.	.	unchanged	h
ENSDART00000055248.6	alkbh7	0.10536	DOWN	3.5	5.0hpf 5.5hpf 6.0hpf	4.0hpf 4.5hpf 5.0hpf 5.5hpf 6.0hpf	.	s,p>w	c
ENSDART00000055379.6	gdf3	0.0447215	DOWN	4.5	5.5hpf 6.0hpf	.	.	s>w	a
ENSDART00000055385.4	crls1	0.110324	DOWN	3.5	.	.	.	unchanged	h
ENSDART00000055491.6	smurf2	0.0926047	DOWN	3.5	.	.	.	unchanged	h
ENSDART00000055500.5	ptx4	0.109773	DOWN	4	.	.	.	unchanged	h
ENSDART00000055619.9	phactr4a	0.00978111	DOWN	3	4.0hpf 5.0hpf	3.0hpf 3.5hpf 4.0hpf 4.5hpf 5.0hpf	.	s,p>w	c
ENSDART00000055676.4	zgc:103564	0.149133	DOWN	2.5	4.0hpf 4.5hpf 5.0hpf 5.5hpf 6.0hpf	4.0hpf 4.5hpf 5.0hpf 5.5hpf 6.0hpf	5.0hpf 6.0hpf	s,p,d>w	b
ENSDART00000055722.7	slc35b1	0.0674104	DOWN	3.5	.	.	.	unchanged	h
ENSDART00000055737.5	tyw3	0.149003	DOWN	3.5	6.0hpf	.	.	s>w	a
ENSDART00000055742.5	nras	0.0618641	DOWN	5	.	.	.	unchanged	h
ENSDART00000055780.8	jpt2	0.0993144	DOWN	2.5	.	.	.	unchanged	h
ENSDART00000055817.7	PIGG	0.135601	DOWN	5	6.0hpf	.	.	s>w	a
ENSDART00000055859.5	pold1	0.0677978	DOWN	5	.	.	.	unchanged	h
ENSDART00000055872.5	dnajc15	0.145527	DOWN	4.5	6.0hpf	.	.	s>w	a
ENSDART00000055961.5	thg1l	0.0752925	DOWN	3.5	5.0hpf	.	.	s>w	a
ENSDART00000056035.7	pmm1	0.0508294	DOWN	3.5	5.5hpf	.	.	s>w	a
ENSDART00000056074.6	entpd4	0.0994255	DOWN	4	5.5hpf 6.0hpf	.	.	s>w	a
ENSDART00000056121.6	mrps35	0.104664	DOWN	4	.	.	.	unchanged	h
ENSDART00000056180.5	cep41	0.0630436	DOWN	3.5	5.0hpf 5.5hpf 6.0hpf	6.0hpf	.	s,p>w	c
ENSDART00000056248.5	wdr48b	0.115584	DOWN	3.5	.	.	.	unchanged	h
ENSDART00000056277.6	gigyf2	0.103978	DOWN	3.5	5.0hpf	.	.	s>w	a
ENSDART00000056570.5	phf20b	0.142446	DOWN	3	4.0hpf 4.5hpf	.	.	s>w	a
ENSDART00000056640.4	abcf2a	0.0927832	DOWN	3	4.5hpf 5.5hpf 6.0hpf	4.0hpf 4.5hpf 6.0hpf	.	s,p>w	c
ENSDART00000056642.4	tmub1	0.147598	DOWN	2.5	5.0hpf 5.5hpf 6.0hpf	.	.	s>w	a
ENSDART00000056649.4	tmem53	0.146846	DOWN	2.5	4.5hpf 5.0hpf 5.5hpf	.	.	s>w	a
ENSDART00000056666.6	klhl20	0.134435	DOWN	3	5.0hpf	.	.	s>w	a
ENSDART00000056721.5	ldhd	0.101134	DOWN	4.5	6.0hpf	5.5hpf 6.0hpf	.	s,p>w	c
ENSDART00000056723.5	gins3	0.104711	DOWN	3.5	.	5.0hpf 5.5hpf 6.0hpf	.	p>w	e
ENSDART00000056745.6	acox3	0.116413	DOWN	4	5.5hpf 6.0hpf	6.0hpf	.	s,p>w	c
ENSDART00000056772.6	trim59	0.0827587	DOWN	3.5	.	.	.	unchanged	h
ENSDART00000056878.4	traf4b	0.0901261	DOWN	3	5.0hpf 5.5hpf 6.0hpf	6.0hpf	5.5hpf 6.0hpf	s,p,d>w	b
ENSDART00000056893.5	pdcd7	0.0598818	DOWN	3	.	.	.	unchanged	h
ENSDART00000056921.8	csnk1g2a	0.146953	DOWN	3.5	5.0hpf 5.5hpf	.	.	s>w	a
ENSDART00000056963.8	stk25b	0.0992309	DOWN	4.5	6.0hpf	.	.	s>w	a
ENSDART00000057052.4	slx4ip	0.0729694	DOWN	3.5	5.0hpf	.	.	s>w	a
ENSDART00000057159.8	cacnb1	0.13197	DOWN	5	2.5hpf 5.5hpf 6.0hpf	.	.	s>w	a
ENSDART00000057216.8	arhgef4	0.0802708	DOWN	3.5	3.5hpf 5.0hpf 5.5hpf	2.5hpf 3.5hpf 4.0hpf 4.5hpf 5.0hpf	4.5hpf 5.0hpf	s,p,d>w	b
ENSDART00000057315.5	cep78	0.0420653	DOWN	4	5.0hpf 5.5hpf	5.0hpf 5.5hpf	.	s,p>w	c
ENSDART00000057379.6	vti1b	0.0423926	DOWN	5	6.0hpf	.	.	s>w	a
ENSDART00000057382.5	fbln5	0.0753921	DOWN	3.5	.	.	.	unchanged	h
ENSDART00000057386.4	golga5	0.0788502	DOWN	3.5	.	.	.	unchanged	h
ENSDART00000057466.6	ccndbp1	0.1112	DOWN	5	6.0hpf	.	.	s>w	a
ENSDART00000057513.5	ska1	0.0982263	DOWN	3.5	5.0hpf	.	.	s>w	a
ENSDART00000057528.5	cuedc2	0.0961714	DOWN	4.5	6.0hpf	.	.	s>w	a
ENSDART00000057541.7	apool	0.119842	DOWN	4.5	.	.	.	unchanged	h
ENSDART00000057588.6	cep68	0.107744	DOWN	3	5.0hpf 5.5hpf 6.0hpf	.	.	s>w	a
ENSDART00000057612.5	rgs17	0.10763	DOWN	4	5.0hpf 5.5hpf 6.0hpf	6.0hpf	5.5hpf	s,p,d>w	b
ENSDART00000057645.6	qsox1	0.0702747	DOWN	4	.	.	.	unchanged	h
ENSDART00000057733.6	zgc:153119	0.134905	DOWN	4	2.5hpf 3.0hpf 3.5hpf 4.0hpf 4.5hpf 5.0hpf 5.5hpf	3.5hpf 4.5hpf 5.0hpf	.	s,p>w	c
ENSDART00000057880.5	poll	0.051746	DOWN	3.5	.	.	.	unchanged	h
ENSDART00000057957.4	itm2cb	0.0721412	DOWN	2.5	4.5hpf	.	.	s>w	a
ENSDART00000058099.6	si:ch73-308m11.1	0.145052	DOWN	3	2.5hpf 3.0hpf 3.5hpf 4.0hpf 4.5hpf 5.0hpf 5.5hpf 6.0hpf	2.5hpf 3.0hpf 3.5hpf 4.0hpf 4.5hpf 5.0hpf 5.5hpf	2.5hpf 3.0hpf 3.5hpf 4.0hpf 5.5hpf 6.0hpf	s,p,d>w	b
ENSDART00000058111.6	grin3ba	0.0537335	DOWN	3.5	5.0hpf	4.5hpf 5.0hpf	2.5hpf 3.0hpf 3.5hpf 4.0hpf 4.5hpf 5.0hpf	s,p,d>w	b
ENSDART00000058238.7	tjap1	0.105095	DOWN	3	5.0hpf 5.5hpf 6.0hpf	5.0hpf 5.5hpf 6.0hpf	5.5hpf	s,p,d>w	b
ENSDART00000058351.7	gnpnat1	0.0656914	DOWN	3	.	.	.	unchanged	h
ENSDART00000058513.5	xkr8.3	0.0445328	DOWN	3	4.5hpf 5.0hpf 5.5hpf 6.0hpf	.	5.0hpf 5.5hpf	s,d>w	d
ENSDART00000058524.5	anapc4	0.0504207	DOWN	4	5.0hpf 5.5hpf 6.0hpf	.	.	s>w	a
ENSDART00000058565.6	pttg1ipb	0.127318	DOWN	4	6.0hpf	.	.	s>w	a
ENSDART00000058622.8	aak1b	0.1334	DOWN	4	5.5hpf 6.0hpf	.	.	s>w	a
ENSDART00000058628.5	ccsapb	0.0369112	DOWN	3.5	5.0hpf 5.5hpf	5.0hpf	.	s,p>w	c
ENSDART00000058742.6	zgc:92287	0.084889	DOWN	2.5	6.0hpf	6.0hpf	.	s,p>w	c
ENSDART00000058775.6	zgc:101562	0.0914439	DOWN	3.5	5.0hpf 5.5hpf 6.0hpf	.	.	s>w	a
ENSDART00000058785.4	fam210ab	0.0718187	DOWN	3	.	.	.	unchanged	h
ENSDART00000058858.7	kif13bb	0.0515929	DOWN	3.5	5.0hpf 5.5hpf 6.0hpf	4.0hpf 4.5hpf 6.0hpf	.	s,p>w	c
ENSDART00000058910.6	sox19b	0.0698835	DOWN	3	.	.	.	unchanged	h
ENSDART00000058943.5	zgc:110182	0.0948523	DOWN	3	5.0hpf 5.5hpf 6.0hpf	5.0hpf 5.5hpf	5.5hpf	s,p,d>w	b
ENSDART00000059017.4	nfkbil1	0.133947	DOWN	3.5	5.0hpf	.	.	s>w	a
ENSDART00000059028.5	hvcn1	0.125605	DOWN	4.5	6.0hpf	.	.	s>w	a
ENSDART00000059035.7	mindy3	0.0467706	DOWN	3	4.0hpf 4.5hpf 5.0hpf 5.5hpf 6.0hpf	4.5hpf 5.5hpf	4.5hpf 5.0hpf 5.5hpf	s,p,d>w	b
ENSDART00000059053.4	rpp38	0.123376	DOWN	3	.	.	.	unchanged	h
ENSDART00000059117.7	mmd	0.0964331	DOWN	4.5	.	.	.	unchanged	h
ENSDART00000059212.5	unc50	0.0663538	DOWN	3	.	.	.	unchanged	h
ENSDART00000059298.4	zgc:92313	0.111985	DOWN	3	.	.	6.0hpf	d>w	g
ENSDART00000059311.8	siae	0.0551074	DOWN	3.5	5.5hpf 6.0hpf	.	.	s>w	a
ENSDART00000059376.7	ube4a	0.13107	DOWN	4	6.0hpf	.	.	s>w	a
ENSDART00000059619.5	fkbp14	0.0681745	DOWN	4.5	5.5hpf 6.0hpf	.	.	s>w	a
ENSDART00000059628.5	nab1b	0.0680347	DOWN	3.5	2.5hpf 3.0hpf 3.5hpf 4.0hpf 4.5hpf 5.0hpf 5.5hpf 6.0hpf	4.5hpf 5.0hpf 5.5hpf 6.0hpf	2.5hpf 3.0hpf 3.5hpf 4.0hpf 4.5hpf 5.0hpf 5.5hpf 6.0hpf	s,p,d>w	b
ENSDART00000059800.4	lactb	0.0245833	DOWN	3.5	.	.	.	unchanged	h
ENSDART00000059893.7	tcf25	0.0743625	DOWN	4.5	.	.	.	unchanged	h
ENSDART00000059955.5	ildr1b	0.0702536	DOWN	3	4.5hpf 5.0hpf 5.5hpf 6.0hpf	.	.	s>w	a
ENSDART00000059967.8	polr3c	0.135014	DOWN	3.5	.	.	.	unchanged	h
ENSDART00000060034.4	zgc:113149	0.0589172	DOWN	3.5	6.0hpf	.	.	s>w	a
ENSDART00000060051.5	fgf14	0.128138	DOWN	3.5	5.5hpf 6.0hpf	6.0hpf	.	s,p>w	c
ENSDART00000060166.5	got2a	0.0558934	DOWN	3	6.0hpf	.	.	s>w	a
ENSDART00000060344.4	aagab	0.108723	DOWN	5	6.0hpf	.	.	s>w	a
ENSDART00000060628.5	chmp7	0.0548067	DOWN	3	4.5hpf 5.0hpf 5.5hpf 6.0hpf	.	.	s>w	a
ENSDART00000060729.6	yrdc	0.117585	DOWN	3.5	.	5.0hpf	.	p>w	e
ENSDART00000060839.3	tgfb1a	0.0511207	DOWN	3.5	.	.	.	unchanged	h
ENSDART00000060853.5	pex10	0.0387305	DOWN	3.5	4.5hpf 5.0hpf 5.5hpf 6.0hpf	.	5.0hpf 5.5hpf	s,d>w	d
ENSDART00000061007.4	mt2	0.096956	DOWN	3.5	6.0hpf	2.5hpf 3.0hpf 3.5hpf 4.0hpf 4.5hpf 5.0hpf 5.5hpf 6.0hpf	5.0hpf 5.5hpf	s,p,d>w	b
ENSDART00000061070.8	mkrn1	0.146384	DOWN	3.5	6.0hpf	.	6.0hpf	s,d>w	d
ENSDART00000061101.6	igf2r	0.143208	DOWN	4.5	4.5hpf 5.5hpf 6.0hpf	.	.	s>w	a
ENSDART00000061135.7	gopc	0.0331701	DOWN	5	.	.	.	unchanged	h
ENSDART00000061141.6	cep85l	0.106691	DOWN	3.5	5.0hpf	.	5.0hpf 5.5hpf 6.0hpf	s,d>w	d
ENSDART00000061173.5	hsdl1	0.0914924	DOWN	3	.	.	.	unchanged	h
ENSDART00000061203.6	rhot2	0.105814	DOWN	5	.	.	.	unchanged	h
ENSDART00000061265.6	rnf141	0.0587865	DOWN	3.5	.	.	.	unchanged	h
ENSDART00000061585.7	si:dkeyp-118h3.6	0.0296004	DOWN	4	.	.	.	unchanged	h
ENSDART00000061633.5	zgc:171971	0.0512236	DOWN	4	5.0hpf 5.5hpf 6.0hpf	5.5hpf 6.0hpf	.	s,p>w	c
ENSDART00000061663.6	fbxl17	0.108444	DOWN	4	5.5hpf 6.0hpf	6.0hpf	.	s,p>w	c
ENSDART00000061729.7	si:dkey-97o5.1	0.0911627	DOWN	3	6.0hpf	.	.	s>w	a
ENSDART00000061735.5	nudt3b	0.0844646	DOWN	4.5	5.0hpf 5.5hpf	.	5.0hpf	s,d>w	d
ENSDART00000061738.7	elmo3	0.106882	DOWN	3	5.0hpf	2.5hpf 3.5hpf 4.0hpf 4.5hpf	.	s,p>w	c
[truncated: 2,731 more rows]

## Sheet: legend S1
spreadsheet "switch_list_WT" - all dynamic transcripts in the wild-type
[truncated: 34 more rows]
