# Supplementary material for: Pluripotency factors determine gene expression repertoire at zygotic genome activation
Source: Nat Commun. 2022 Feb 10;13:788. doi: 10.1038/s41467-022-28434-1 (PMC8831532; doi:10.1038/s41467-022-28434-1)
Supplement: Supplementary file 6 — Dataset S3 [file 41467_2022_28434_MOESM6_ESM.xlsx]

## Sheet: Accessible_regions
chr	start	end	AR name	ATAC-seq peak score	WT_ATAC-seq_oblong	MZsox19b_ATAC-seq_oblong	MZspg_ATAC-seq_oblong	MZsox19bspg_ATAC-seq_oblong	WT_ATAC-seq_dome	MZsox19b_ATAC-seq_dome	MZspg_ATAC-seq_dome	MZsox19bspg_ATAC-seq_dome	AR_type (by regulation of chromatin accessibility,see the legend)	regulation of chromatin accessibility in_MZsox19b_1-down, 2-unch, 3-up	regulation of chromatin accessibility in_MZspg 1-down,2-unch, 3-up	regulation of chromatin accessibility in_MZsox19bspg_1-down,2-unch, 3-up	Mnase-seq_dome_WT	Mnase-seq_dome_MZsox19b	Mnase-seq_dome_MZspg	nucleosome prediction	GC content	transcripts expressed in the WT (Table1)_within 20 kb, name	transcripts expressed in the WT (Table1)_within 20 kb,symbol	zygotic transcripts upredulated in the mutants (Table2)_within 20 kb, name	zygotic transcripts upredulated in the mutants (Table2)_within 20 kb, symbol	Pou5f3 or SoxB1 binding peak	TF peak type	sox:pou motifs	pou motifs	sox motifs	H3K27ac_WT	H3K27ac_MZsox19b	H3K27ac_MZspg	H3K4me3_WT	H3K4me3_MZsox19b	H3K4me3_MZspg	annotated_TSS_within 500bp (yes/no)	element class (p-promoter, e-enhancer, o-other)
chr1	45925884	45925994	peak_10370	85.945	39.5717	24.315	54.3285	26.8694	40.818	31.3342	80.2665	17.9656	4	2	3	1	44.3461	87.3874	90.5682	0.686255	0.45	ENSDART00000033669.8,ENSDART00000074689.6	eif5b,lipt1	0	0	Sox-828	S	0	0	1	0	0.511679	0.796979	2.4572	2.82876	1.89781	n	e
chr1	15327818	15327928	peak_3485	215.037	121.073	98.8282	83.1418	66.8165	169.418	101.409	70.5677	54.1691	2	2	1	1	45.3075	32.8776	41.4792	0.729073	0.5	ENSDART00000109970.4	dlc1	0	0	.	.	.	.	.	0	0	0.196339	2.32146	0.24499	0	n	e
chr1	6276464	6276574	peak_1580	239.234	68.2766	85.6908	83.4889	72.0478	75.4904	75.7717	81.7381	92.7136	5	2	2	2	25.2075	52.0628	31.4769	0.773982	0.58	0	0	0	0	.	.	.	.	.	0	0.0203108	0	1.80018	4.02924	0	n	e
chr1	15259122	15259232	peak_3468c	14.1232	9.02154	11.177	8.67869	19.9736	9.90636	6.17188	13.1771	8.98281	5	2	2	2	57.2955	80.5932	61.5414	0.624291	0.55	ENSDART00000033018.11	pi4k2b	0	0	.	.	.	.	.	0	0	0.021526	1.26405	1.94708	0.68503	n	e
chr1	49907594	49907704	peak_11330	192.182	64.586	105.104	105.185	82.0346	66.2261	64.2825	76.0526	62.1719	5	2	2	2	18.6578	21.7883	20.8405	0.728927	0.44	ENSDART00000050603.6	hadh	0	0	Sox-905	S	0	0	1	0	0.0432644	0.281905	0.943892	1.56737	0	n	e
chr1	46926748	46926858	peak_10647	627.241	195.808	410.021	478.716	434.665	226.93	241.368	300.13	294.963	6	2	3	3	17.1856	13.6145	14.6143	0.864291	0.55	ENSDART00000142560.2	pdxkb	0	0	.	.	.	.	.	0	0.430793	0.0918224	0.940658	2.0418	0.774726	n	e
chr1	18829564	18829674	peak_4209	103.94	49.0033	72.7487	37.8391	36.8562	44.487	47.9508	33.5782	38.9799	5	2	2	2	72.7685	63.4385	53.0092	0.731255	0.51	ENSDART00000078610.4	slc25a51a	0	0	Sox-284	SP	0	0	0	0	0.863836	0.062104	0.883164	2.65774	0.792556	n	e
chr1	47151092	47151202	peak_10709a	449.873	124.046	185.695	277.892	231.837	178.498	184.777	229.495	191.415	6	2	3	3	30.165	33.138	34.6188	0.749945	0.55	ENSDART00000053153.6	mhc1zba	ENSDART00000053153.6	mhc1zba	.	.	.	.	.	0	1.69194	1.36755	0.859416	2.65622	0	n	e
chr1	28949632	28949742	peak_6632	153.136	38.8541	49.0221	25.3417	28.0583	51.3665	28.5805	47.0229	40.5044	5	2	2	2	24.2462	26.9165	31.0157	0.5866	0.36	0	0	0	0	.	.	.	.	.	0	0.827634	0	0.58615	1.50551	0	n	e
chr1	20613732	20613842	peak_4604a	17.7161	18.1456	10.1966	22.391	32.1005	18.1617	12.1538	17.2574	26.5129	5	2	2	2	12.5587	23.7406	17.5833	0.675455	0.58	0	0	0	0	.	.	.	.	.	0	0.0639194	0	0.51924	1.14529	0.276666	n	e
chr1	19388	19498	peak_10a	64.1174	48.3883	51.9635	100.846	49.4585	65.0336	72.1635	110.434	89.447	5	2	3	2	94.2209	147.129	91.9809	0.797273	0.53	ENSDART00000169685.1,ENSDART00000172454.1	hikeshi,nfkbiz	0	0	.	.	.	.	.	0	0.690776	0.629517	0.426848	2.96372	0.174625	n	e
chr1	47515784	47515894	peak_10819	392.419	118.51	210.991	170.102	205.205	117.593	159.615	153.978	167.679	6	2	2	3	14.752	35.3246	33.6965	0.800873	0.61	ENSDART00000027624.7	stn1	0	0	Sox-867	S	0	0	1	0	0.794097	0.020234	0.392532	2.72412	0	n	e
chr1	41816348	41816458	peak_9448	72.8558	62.7407	53.5322	77.2403	107.953	50.4493	55.5469	60.9357	60.3209	5	2	2	2	15.3228	11.7141	25.3948	0.506327	0.43	ENSDART00000053681.6	rnf24	0	0	.	.	.	.	.	0	0.15094	0	0.390142	1.44289	0	n	e
chr1	59008478	59008588	peak_13475	99.9472	61.2029	35.492	23.7796	84.4125	88.8823	41.7789	49.6985	99.7909	5	1	1	2	67.9614	50.579	31.4481	n	0.49	ENSDART00000165339.2,ENSDART00000168314.2,ENSDART00000171654.2	CABZ01083166.1,CDC37,zgc:153247	0	0	.	.	.	.	.	0	0.0850974	0	0.316234	1.27951	0	n	e
chr1	56174772	56174882	peak_12952a	679.242	161.977	165.303	0	296.276	181.709	121.918	0.535109	233.662	5	2	1	2	37.7663	34.6478	51.7985	0.751345	0.55	ENSDART00000089358.6	crb3b	ENSDART00000052688.7	c3a.1	.	.	.	.	.	0	0.231598	0	0.304804	1.39791	0	n	e
chr1	56175102	56175212	peak_12952b	11.3565	19.4783	22.7463	4.51292	40.8985	20.2715	22.5985	3.74577	38.4355	6	2	1	3	65.1371	79.6821	48.0801	0.667473	0.48	ENSDART00000089358.6	crb3b	ENSDART00000052688.7	c3a.1	.	.	.	.	.	0	0.231598	0	0.304804	1.45944	0	n	e
chr1	46504520	46504630	peak_10510	95.7905	56.8972	75.494	83.8361	87.2657	43.7533	51.6539	84.0794	57.9799	5	2	3	2	120.6	102.564	93.22	0.627982	0.47	ENSDART00000178072.2	si:busm1-105l16.2	0	0	Sox-837	S	0	0	0	0	1.15537	0.558129	0.281026	2.51726	0	n	e
chr1	52748338	52748448	peak_12077	267.89	59.3576	55.8852	61.2715	39.9474	97.1373	53.3631	97.6582	69.7937	5	2	2	2	45.0973	39.776	44.3905	n	0.49	ENSDART00000185420.1	wu:fc75a09	0	0	Sox-967	S	0	1	0	0	0.18795	0.0499291	0.0421538	0.77333	0	n	e
chr1	25142048	25142158	peak_5600	41.0721	60.3827	69.2193	64.2223	80.3702	41.827	52.9833	87.9588	56.51	5	2	2	2	41.9125	46.8045	50.5591	0.723618	0.51	ENSDART00000132355.4	fbxw7	0	0	Pou-472	P	0	0	0	0	0.483408	0.040683	0.0180778	2.61014	0	n	e
chr1	12564628	12564738	peak_2990	64.1777	24.8092	16.8636	22.7382	33.765	22.2894	32.0938	44.8824	34.0258	5	2	2	2	31.547	21.0594	26.2019	0.576836	0.43	0	0	0	0	.	.	.	.	.	0	1.40476	0.737103	0	0	0	y	e
chr1	18920278	18920388	peak_4238	84.1171	28.2948	43.9238	23.7796	24.9671	46.0464	42.8234	33.2437	42.192	5	2	2	2	68.1115	91.5	61.282	0.8126	0.6	0	0	0	0	.	.	.	.	.	0	0.0401052	0	0	0	0	y	e
chr1	36674570	36674680	peak_8171a	547.322	95.5464	120.595	120.113	95.5882	113.648	101.884	144.747	115.905	5	2	2	2	12.2583	21.554	28.7962	0.748527	0.49	0	0	0	0	Sox-630	S	0	0	0	0	1.0799	0.98966	0	0	0	y	e
chr1	16458562	16458672	peak_3722a	1046.28	223.385	300.015	184.509	265.365	363.051	302.992	241.937	211.504	5	2	2	2	13.6704	9.86591	17.2085	0.488873	0.42	0	0	0	0	.	.	.	.	.	0.967943	1.20579	1.23364	0	0	0	y	e
chr1	16458944	16459054	peak_3722b	294.162	141.065	185.696	204.123	206.87	195.56	276.69	281.134	249.94	6	2	3	3	26.9502	21.9705	24.0977	0.813436	0.51	0	0	0	0	.	.	.	.	.	0	0.0210604	0	0	0	0	y	e
chr1	40801600	40801710	peak_9193	393.973	60.3828	92.9455	99.1109	76.8035	88.6071	89.4449	107.625	125.705	6	2	3	3	34.7318	38.162	34.3883	0.716473	0.51	0	0	0	0	.	.	.	.	.	0	0	0.55422	0	0	0	y	e
chr1	24462686	24462796	peak_5446	227.407	78.9385	106.868	74.4631	78.7056	104.017	97.9909	96.7882	112.639	5	2	2	2	11.1466	13.7185	4.17963	0.809836	0.55	0	0	0	0	.	.	.	.	.	0	0.649799	0	0	0	0	y	e
chr1	26012994	26013104	peak_5800	165.347	32.8055	8.03963	0.694295	0.713345	40.9097	7.97596	1.40466	3.15759	1	1	1	1	81.8121	54.744	66.2975	0.5432	0.34	0	0	0	0	Sox-446	S	1	1	1	0.041832	0	0	0	0	0	y	e
chr1	34400014	34400124	peak_7764	25.5321	24.9117	34.5115	26.2096	24.7293	18.07	37.1263	47.0228	31.7937	5	2	3	2	41.5519	24.5996	40.2397	0.768255	0.55	0	0	0	0	.	.	.	.	.	0	0.394787	0	0	0	0	y	e
chr1	6134642	6134752	peak_1524	355.916	61.5105	70.7879	112.649	89.6436	116.308	129.705	97.7909	84.6562	5	2	2	2	32.2381	19.8359	30.3239	0.655855	0.41	0	0	0	0	.	.	.	.	.	0.0205258	0	0	0	0	0	y	e
chr1	532278	532388	peak_221	1380.75	282.128	369.235	147.364	333.37	396.347	311.917	177.389	358.06	5	2	1	2	33.1995	18.0397	31.4769	0.853145	0.49	ENSDART00000144606.3	trmt10c	0	0	Sox-11	S	1	0	1	0	0	0.0929438	0	0	0	y	e
chr1	7916888	7916998	peak_2026	30.4888	24.0916	32.7467	13.8859	11.8891	22.1976	18.0409	4.14711	6.04298	2	2	1	1	44.4363	46.466	57.16	0.658636	0.4	ENSDART00000130915.2,ENSDART00000185682.1	RF00271	0	0	Pou-182	P	0	0	0	0.139582	0.280939	0.3444	0	0	0	y	e
chr1	16768972	16769082	peak_3818b	16.058	28.4998	16.0793	14.7537	9.51127	17.7948	25.9219	9.96645	9.745	2	2	1	1	25.7184	26.3438	17.1509	0.779691	0.47	0	0	0	0	.	.	.	.	.	0	0.0410742	0	0	0	0	y	e
chr1	26045780	26045890	peak_5812b	84.3933	23.169	22.158	21.8703	31.1495	43.5698	38.8354	40.936	49.7049	5	2	2	2	83.7348	105.662	64.9715	0.726927	0.51	0	0	0	0	.	.	.	.	.	0	0.0413201	0.659478	0	0	0	y	e
chr1	19975588	19975698	peak_4501	548.67	118.92	185.892	168.019	233.502	148.595	149.075	187.155	177.424	6	2	3	3	6.69999	6.06532	10.2329	0.745382	0.55	0	0	0	0	.	.	.	.	.	0	0.292244	0.0207703	0	0	0	y	e
chr1	59251662	59251772	peak_13555	109.385	58.845	50.983	21.8703	91.5455	63.0157	39.2152	10.7691	94.1836	5	2	1	2	48.312	64.0633	54.6522	0.787527	0.57	ENSDART00000162466.2,ENSDART00000163021.2,ENSDART00000166170.2	akap8l,mvb12a	0	0	.	.	.	.	.	0.206289	0	0	0	0	0	y	e
chr1	59533000	59533110	peak_13648	56.7735	31.5754	22.158	24.6475	16.4069	32.9296	37.696	43.344	43.3896	5	2	2	2	22.2932	36.5741	18.7651	0.751636	0.5	0	0	0	0	.	.	.	.	.	0	0.0201163	0	0	0	0	y	e
chr1	12301836	12301946	peak_2941	1691.55	215.082	304.525	339.857	295.325	428.635	339.358	423.005	458.015	5	2	2	2	37.7062	50.9175	37.5014	0.854236	0.6	ENSDART00000158595.2	gne	0	0	.	.	.	.	.	0	0	0.0200206	0	0	0	y	e
chr1	28903770	28903880	peak_6620	132.962	82.0139	80.9846	45.4763	29.4849	63.9329	75.9615	28.896	42.9542	2	2	1	1	45.1874	56.6183	43.9582	0.699655	0.45	0	0	0	0	.	.	.	.	.	0.1322	1.2075	0	0	0	0	y	e
chr1	472172	472282	peak_192b	46.8234	21.0161	26.8641	34.194	26.6315	24.0322	41.8738	43.4777	67.5072	6	2	3	3	20.0399	39.8801	27.0379	0.6182	0.45	0	0	0	0	.	.	.	.	.	0	0	0.0679879	0	0	0	y	e
chr1	46250354	46250464	peak_10446	171.284	82.5265	98.8291	112.475	103.197	92.5518	79.9495	103.209	67.5072	5	2	2	2	11.9578	30.8993	25.4525	0.8172	0.68	0	0	0	0	Sox-834	S	0	0	0	0	0.191201	0	0	0	0	y	e
chr1	28364860	28364970	peak_6478	807.297	158.697	124.124	214.016	142.431	207.575	177.085	277.12	245.965	5	2	3	2	54.321	40.2185	53.6434	0.691455	0.5	0	0	0	0	.	.	.	.	.	1.49201	2.53943	2.73329	0	0	0	y	e
chr1	45583926	45584036	peak_10240	198.692	94.0082	91.1809	82.6211	105.575	136.121	153.633	150.835	146.828	5	2	2	2	37.7062	43.1601	44.6211	0.738873	0.47	0	0	0	0	.	.	.	.	.	0	2.35415	0	0	0	0	y	e
chr1	6817484	6817594	peak_1717	112.259	21.4261	24.315	31.764	43.2763	28.3433	24.9724	40.6015	40.8309	6	2	2	3	48.7326	38.5265	50.5879	0.517527	0.42	0	0	0	0	.	.	.	.	.	0.336358	0.993956	0.4108	0	0	0	y	e
chr1	54673716	54673826	peak_12672a	335.499	81.7065	115.3	65.4373	120.555	123.005	104.542	73.7115	142.201	5	2	2	2	43.8955	29.4155	45.457	0.681891	0.43	ENSDART00000132785.4	knop1	0	0	.	.	.	.	.	0	2.04141	0	0	0	0	y	e
chr1	54674060	54674170	peak_12672b	48.524	29.9351	35.492	34.7147	29.0094	36.5986	34.9424	36.1868	38.7077	5	2	2	2	44.2259	58.3364	31.2752	0.823818	0.55	ENSDART00000132785.4	knop1	0	0	.	.	.	.	.	0	2.25921	0	0	0	0	y	e
chr1	41318206	41318316	peak_9329	602.794	89.9078	113.731	101.888	124.597	150.522	136.161	150.366	178.404	5	2	2	2	32.5385	32.7735	44.0446	0.765491	0.55	0	0	0	0	.	.	.	.	.	0.0610228	0.0965664	0	0	0	0	y	e
chr1	10903854	10903964	peak_2679a	54.2311	47.0555	83.3376	22.9117	21.4004	44.6705	66.8463	24.4145	32.5015	2	2	1	1	55.8833	60.0545	36.8095	0.780636	0.51	0	0	0	0	.	.	.	.	.	0	1.10075	0	0	0	0	y	e
chr1	10904142	10904252	peak_2679b	128.173	65.8162	72.3566	45.4763	39.4717	63.6578	97.8955	52.9091	46.5473	5	2	2	2	24.1861	55.2907	48.8007	0.786655	0.57	0	0	0	0	.	.	.	.	.	0	0.663407	0	0	0	0	y	e
chr1	2296430	2296540	peak_686b	215.37	103.85	46.2769	28.9868	6.18233	96.5873	58.3955	34.6485	10.9427	1	1	1	1	44.3461	34.9081	56.9583	0.709509	0.47	0	0	0	0	.	.	.	.	.	0.430022	2.27011	0	0	0	0	y	e
chr1	41479376	41479486	peak_9357	80.8951	27.3722	60.9835	20.8288	57.5431	45.7713	55.5469	8.02666	51.0115	5	2	1	2	77.3052	86.8407	76.1268	0.742618	0.53	ENSDART00000010211.7,ENSDART00000114230.5,ENSDART00000114449.4,ENSDART00000142508.3	dtx4,paip2b,si:ch211-89o9.6	0	0	.	.	.	.	.	0	0.198821	0	0	0	0	y	e
chr1	29831640	29831750	peak_6879	93.7807	23.8865	11.9614	31.5905	14.7425	38.0662	23.1683	32.7086	41.8654	5	2	2	2	13.7605	14.5515	11.6742	0.629055	0.43	0	0	0	0	.	.	.	.	.	0	0	1.41886	0	0	0	y	e
chr1	21297680	21297790	peak_4734	490.846	110.719	144.125	140.768	191.652	132.819	159.519	175.115	137.301	5	2	2	2	3.45515	13.6665	6.08207	0.779982	0.59	0	0	0	0	.	.	.	.	.	0	0	0.0214178	0	0	0	y	e
chr1	52494956	52495066	peak_12002	227.768	49.2084	60.3953	32.8055	64.201	70.262	68.5555	58.1264	61.8997	5	2	2	2	94.13	74.3196	47.7054	0.677109	0.46	ENSDART00000004233.9,ENSDART00000074231.3	acy3.2,cldnd1b	0	0	Pou-913	P	0	1	0	0	0.14845	0	0	0	0	y	e
chr1	23408636	23408746	peak_5172	148.817	61.3055	17.4519	12.3237	7.60902	55.219	42.4435	22.0733	9.14618	2	2	1	1	29.4439	13.1979	25.0201	0.738164	0.45	0	0	0	0	.	.	.	.	.	0.0200669	0	0	0	0	0	y	e
chr1	53945728	53945838	peak_12428	395.687	100.877	139.026	131.222	101.771	123.28	108.72	106.755	154.94	5	2	2	2	35.3627	34.9862	48.5414	0.896818	0.67	0	0	0	0	.	.	.	.	.	0	0	0.0208542	0	0	0	y	e
chr1	259550	259660	peak_118a	3.54673	19.8884	22.5502	15.9688	22.5893	19.1707	11.6791	15.9195	11.5415	5	2	2	2	88.1815	88.2204	59.4084	0.855909	0.55	ENSDART00000081743.6	grk1a	0	0	.	.	.	.	.	0.221328	0.300491	0.336219	0	0	0	y	e
chr1	39552762	39552872	peak_8824	130.431	46.6455	100.005	99.8045	176.909	70.4455	112.708	200.599	252.226	6	3	3	3	36.6546	44.9042	21.0999	0.7594	0.61	0	0	0	0	.	.	.	.	.	0	0	0.0825083	0	0	0	y	e
chr1	39553246	39553356	peak_8825	53.1093	45.4152	114.319	88.1755	115.086	40.3594	106.726	176.654	297.903	6	3	3	3	43.1143	39.9322	49.9537	0.6792	0.52	0	0	0	0	.	.	.	.	.	0	0	0.143151	0	0	0	y	e
chr1	49498274	49498384	peak_11213a	132.796	27.4746	16.8636	12.3237	25.4426	63.566	33.613	33.9126	54.659	5	2	2	2	24.3363	50.9174	39.5191	0.733727	0.6	0	0	0	0	.	.	.	.	.	0.128584	0.0201609	0.0207976	0	0	0	y	e
chr1	51157578	51157688	peak_11654	1384.66	171.819	120.986	166.978	60.3965	307.74	180.409	220.533	127.774	3	1	2	1	58.7375	91.8127	72.2643	0.709836	0.52	0	0	0	0	Sox-926	S	0	0	0	0.104533	0	0.0414082	0	0	0	y	e
chr1	25848312	25848422	peak_5752a	96.8514	26.4495	14.3145	17.0103	3.8045	30.9116	26.3966	19.4646	11.4326	4	2	2	1	30.7959	32.0186	31.5057	0.619127	0.39	0	0	0	0	.	.	.	.	.	0	0.155433	0.0200206	0	0	0	y	e
chr1	19462096	19462206	peak_4363	95.7905	30.2426	27.2563	52.4193	26.156	36.5069	46.1467	66.4206	35.9313	5	2	3	2	20.2803	31.7844	23.1465	0.883527	0.57	0	0	0	0	.	.	.	.	.	0.098082	0	0	0	0	0	y	e
chr1	6171758	6171868	peak_1544	427.902	126.712	139.026	135.735	129.829	146.762	173.952	138.995	129.625	5	2	2	2	25.1775	23.7927	19.5722	0.873	0.6	ENSDART00000092277.6	retreg2	0	0	.	.	.	.	.	0.267055	0	0	0	0.62535	0	y	e
chr1	25438718	25438828	peak_5664	990.036	222.77	316.486	269.039	327.187	262.703	241.748	305.548	239.542	5	2	2	2	12.739	5.49263	8.7628	0.836473	0.65	0	0	0	0	.	.	.	.	.	0	0	0.0144619	0	0	0	y	e
chr1	38709164	38709274	peak_8591b	256.421	91.4455	120.79	116.642	97.0145	105.76	125.812	91.9055	67.1805	5	2	2	2	43.7152	55.6812	42.7764	0.803218	0.65	0	0	0	0	.	.	.	.	.	0	0	0.882691	0	0	0	y	e
chr1	38708712	38708822	peak_8591a	336.235	61.7155	52.5517	81.0589	29.0094	117.134	64.4725	151.035	60.8109	4	2	2	1	70.2147	102.485	49.089	0.637455	0.46	0	0	0	0	Sox-663	SP	0	0	1	0	0	0.791206	0	0	0	y	e
chr1	46597990	46598100	peak_10543	126.696	43.1598	65.6896	59.7094	70.1455	81.2691	77.5758	75.3168	75.02	5	2	2	2	40.3201	29.5196	31.794	0.785073	0.51	ENSDART00000053240.6	cab39l	0	0	.	.	.	.	.	0.209538	0.37913	0.261685	0	0	0	y	e
chr1	49699406	49699516	peak_11263	126.121	30.5502	23.7267	56.9322	16.4069	42.2856	38.9304	63.8788	33.4269	5	2	3	2	21.6323	26.5	30.2663	0.639382	0.48	0	0	0	0	.	.	.	.	.	0	0	0.0200278	0	0	0	y	e
chr1	10620130	10620240	peak_2623a	48.0013	19.0683	35.2959	33.6733	24.7293	33.8468	38.4555	23.9462	15.298	5	2	2	2	17.0955	27.9837	21.7629	0.509855	0.38	0	0	0	0	.	.	.	.	.	0	0.0208741	0	0	0	0	y	e
chr1	10620458	10620568	peak_2623b	76.108	48.4907	80.3963	52.4193	28.296	53.7514	83.3678	86.8885	49.9226	5	2	2	2	25.3277	24.0009	16.7762	0.724527	0.49	0	0	0	0	.	.	.	.	.	0	0.0208741	0	0	0	0	y	e
chr1	22678478	22678588	peak_5012	248.36	74.5302	108.437	158.994	66.8166	107.044	114.133	136.319	83.1318	5	2	3	2	5.40806	12.5992	6.65857	0.646273	0.44	0	0	0	0	.	.	.	.	.	0	0.041555	0.064607	0	0	0	y	e
chr1	38709608	38709718	peak_8592	99.296	55.9745	68.6309	47.7328	48.2696	68.9778	67.4159	67.7584	59.2321	5	2	2	2	46.3291	35.4547	38.1066	0.761545	0.51	0	0	0	0	.	.	.	.	.	0	0	0.882691	0	0	0	y	e
chr1	27112266	27112376	peak_6144	91.4927	29.1149	28.6289	33.6733	32.1005	36.8738	38.1707	72.8419	67.1805	6	2	3	3	7.72151	12.9896	6.86035	0.702564	0.51	0	0	0	0	.	.	.	.	.	0	0	0.526924	0	0	0	y	e
chr1	36665392	36665502	peak_8169a	255.28	51.6688	49.6104	70.8181	121.506	80.3518	89.16	115.584	185.699	6	2	3	3	13.8807	28.5565	20.6387	0.7398	0.63	0	0	0	0	.	.	.	.	.	0	0.426024	0.0628478	0	0	0	y	e
chr1	36665842	36665952	peak_8169b	38.251	14.5575	19.8049	17.8781	34.7162	26.8757	20.9844	31.7722	56.2923	6	2	2	3	36.6546	51.5682	33.61	0.741109	0.46	0	0	0	0	.	.	.	.	.	0	1.46534	0.315176	0	0	0	y	e
chr1	39986000	39986110	peak_8964	1828.86	321.29	383.353	461.533	377.122	458.263	426.525	444.008	407.166	5	2	2	2	38.6676	30.4827	34.8495	0.736655	0.55	ENSDART00000160066.2,ENSDART00000166251.2	aip,ing2	0	0	Sox-696	SP	0	0	0	0.770815	0.192786	0.834885	0	0	0	y	e
chr1	33322078	33322188	peak_7556	167.196	61.5105	76.2785	69.4295	72.7612	59.5301	66.5614	55.5177	66.5272	5	2	2	2	35.2125	47.0908	33.4946	0.820782	0.63	0	0	0	0	.	.	.	.	.	0.182267	0	0	0	0	0	y	e
chr1	10127098	10127208	peak_2508	205.071	96.9818	130.006	162.985	132.682	95.3945	122.773	132.306	114	5	2	3	2	26.6497	17.6754	28.8538	0.757836	0.46	0	0	0	0	.	.	.	.	.	0	0.270683	0.771102	0	0	0	y	e
chr1	5543018	5543128	peak_1363	222.735	61.5105	81.1805	62.313	57.3054	74.3896	50.8943	71.3035	49.596	5	2	2	2	25.7184	41.468	12.02	0.668127	0.54	0	0	0	0	.	.	.	.	.	0	0.0207508	0	0	0	0	y	e
chr1	10640632	10640742	peak_2628	110.164	36.2912	41.1785	47.2121	21.8759	36.8738	47.9508	83.8117	30.8137	5	2	3	2	30.9762	40.0623	24.5013	0.663182	0.46	0	0	0	0	.	.	.	.	.	0.0200986	0.127388	0.0452475	0	0	0	y	e
chr1	25495674	25495784	peak_5675a	316.798	133.785	159.615	194.229	167.16	112.455	84.0325	131.57	142.418	5	2	2	2	27.8215	47.5073	21.3017	0.814836	0.65	0	0	0	0	.	.	.	.	.	0	0	0.0619235	0	0	0	y	e
chr1	44638084	44638194	peak_9989	355.983	81.7064	44.316	200.478	108.191	101.357	69.8846	195.449	92.9855	5	2	3	2	16.074	27.1507	20.5523	0.750309	0.58	0	0	0	0	.	.	.	.	.	0	0	0.0417952	0	0	0	y	e
chr1	20928776	20928886	peak_4679	2114.57	400.844	624.15	501.628	571.389	506.418	506.379	441.801	446.582	5	2	2	2	7.1807	2.55107	0	0.827655	0.58	0	0	0	0	.	.	.	.	.	0.0217771	0	0	0	1.91397	0	y	e
chr1	31112410	31112520	peak_7172	211.633	34.3434	77.0628	54.155	53.7386	58.888	71.4039	70.9022	49.3782	5	2	2	2	9.64436	9.18909	5.36145	0.803891	0.5	ENSDART00000132466.5	ppp1r9alb	0	0	.	.	.	.	.	0.0111096	0	0	0	0	0	y	e
chr1	38816698	38816808	peak_8625	673.986	243.889	225.502	111.435	142.906	313.703	249.629	164.345	145.903	2	2	1	1	47.9515	44.748	52.1733	0.745091	0.54	0	0	0	0	Sox-668	SP	1	0	0	1.50435	1.04353	0	0	0	0	y	e
chr1	31638194	31638304	peak_7269	87.8197	41.8271	47.4535	35.5826	38.7585	33.2965	40.8294	54.3137	44.8052	5	2	2	2	71.6869	47.6635	59.1201	0.7254	0.54	ENSDART00000057880.5,ENSDART00000085309.6	dpcd,poll	0	0	.	.	.	.	.	0	0	0.0641697	0	0	0	y	e
chr1	31706572	31706682	peak_7287	616.054	181.148	248.836	165.589	185.47	217.299	243.932	192.975	205.57	5	2	2	2	11.9878	19.6016	13.8648	0.715055	0.49	0	0	0	0	.	.	.	.	.	0.087919	0	0	0	2.00848	0	y	e
chr1	5402470	5402580	peak_1319	1213.77	207.598	241.385	43.9142	277.254	306.64	287.42	102.073	390.943	5	2	1	2	33.1995	26.2917	60.0136	0.860236	0.5	ENSDART00000055047.7,ENSDART00000103724.6	ndfip2,stk16	0	0	.	.	.	.	.	0	0.124296	0	0	0	0	y	e
chr1	47459686	47459796	peak_10802	41.9628	27.5772	35.2959	27.2511	61.8232	30.1778	38.7405	56.3873	81.3897	6	2	3	3	19.3188	10.9332	17.1509	0.796345	0.55	0	0	0	0	.	.	.	.	.	0	0.109404	0	0	0	0	y	e
chr1	34496706	34496816	peak_7784	1934.82	284.384	372.568	520.547	427.055	464.133	359.298	549.759	442.335	5	2	3	2	2.43363	4.60755	4.58317	0.787491	0.59	0	0	0	0	.	.	.	.	.	0.0251198	0.0685563	0.0233892	0	0	0	y	e
chr1	52632430	52632540	peak_12047	882.231	125.174	160.008	310.871	208.059	208.309	144.043	297.722	210.633	5	2	3	2	17.9367	27.1507	36.1177	0.662909	0.42	0	0	0	0	Pou-915	P	0	0	0	0	0.364163	0	0	0	0	y	e
chr1	34612168	34612278	peak_7804a	29.8975	38.1365	35.8842	19.961	21.6382	33.6634	18.3257	20.9362	18.0201	2	2	1	1	19.7695	12.0005	14.2395	0.874945	0.48	0	0	0	0	.	.	.	.	.	0.040859	0	0	0	0.12561	0	y	e
chr1	52497714	52497824	peak_12004	106.321	26.7571	21.1775	25.1682	17.3581	47.4223	29.2453	26.2873	37.9455	5	2	2	2	71.777	90.6674	54.5081	0.829691	0.55	ENSDART00000074231.3	cldnd1b	0	0	.	.	.	.	.	0	0	0.0205704	0	0	0	y	e
chr1	16519910	16520020	peak_3738	439.262	42.5447	52.7478	36.7976	48.0319	119.244	58.9652	72.775	74.8023	5	2	2	2	18.4775	32.4351	20.4081	0.780891	0.56	0	0	0	0	.	.	.	.	.	0	0	0.235694	0	0	0	y	e
chr1	17374724	17374834	peak_3900	119.244	85.9095	103.535	163.159	76.3279	86.2223	98.37	125.35	106.814	5	2	3	2	27.3407	27.1767	21.5035	0.823891	0.65	0	0	ENSDART00000145068.3	fat1a	.	.	.	.	.	0	0	0.544248	0	0	0	y	e
chr1	47228242	47228352	peak_10732	906.345	102.927	71.7684	134.173	61.8232	174.463	122.108	178.861	151.184	5	2	2	2	49.2435	79.2656	53.2686	0.643836	0.56	0	0	0	0	Sox-857	SP	0	0	3	0	0	0.896834	0	0	0	y	e
chr1	19388154	19388264	peak_4342	519.792	63.8684	40.3942	68.9088	46.6052	135.755	129.61	146.955	147.427	5	2	2	2	53.1493	38.7868	42.8628	0.812	0.53	ENSDART00000135552.2	rbm47	0	0	Pou-365	P	0	0	0	0.472136	0	1.04749	0	0	0	y	e
chr1	31075032	31075142	peak_7158	438.325	167.924	171.382	36.6241	49.9342	170.885	222.378	42.8757	40.8854	2	2	1	1	36.204	24.027	26.4325	0.733582	0.47	0	0	0	0	.	.	.	.	.	0.174911	1.27054	0	0	0	0	y	e
chr1	59026420	59026530	peak_13485	390.145	83.8593	57.65	129.313	47.3185	125.481	104.257	177.389	35.4413	4	2	2	1	41.9425	26.4739	31.6211	n	0.35	ENSDART00000165339.2,ENSDART00000168314.2	CDC37,zgc:153247	0	0	.	.	.	.	.	0.111096	0	0	0	0	0	y	e
chr1	72426	72536	peak_34	206.573	49.6185	50.3947	80.3647	89.8814	101.815	93.2427	114.446	150.258	6	2	2	3	32.1179	34.023	29.1421	0.751564	0.49	0	0	0	0	Pou-1	P	0	1	0	0.93927	2.43317	0.292375	0	0	0	n	e
chr1	102532	102642	peak_52	278.06	57.4098	72.3566	61.4451	61.3476	95.8536	80.8991	90.4336	100.988	5	2	2	2	35.6632	48.106	41.8251	n	0.54	0	0	0	0	.	.	.	.	.	0.0222192	0	0	0	0	0	n	e
chr1	158730	158840	peak_76	152.781	85.602	114.712	79.3232	133.871	89.4326	171.008	68.5611	94.0745	5	3	2	2	36.6546	35.637	52.058	0.758473	0.51	ENSDART00000018741.9,ENSDART00000152205.1,ENSDART00000160843.2	cul4a,pcid2	0	0	.	.	.	.	.	0.0617294	1.13699	0.163084	0	0.348352	0	n	e
chr1	171706	171816	peak_83a	41.0044	25.9369	44.5121	35.2355	38.2828	34.2137	30.3846	35.1835	45.7851	5	2	2	2	44.1057	35.8192	39.6055	n	0.42	ENSDART00000018741.9,ENSDART00000152205.1,ENSDART00000160843.2,ENSDART00000164091.2	cul4a,grtp1a,pcid2	0	0	.	.	.	.	.	0	0.368627	0	0	2.34588	0	n	e
chr1	171896	172006	peak_83b	56.976	43.2624	42.5512	67.3466	56.592	44.0285	45.7669	71.9724	59.9943	6	2	3	3	60.2698	50.0324	29.8915	n	0.52	ENSDART00000018741.9,ENSDART00000152205.1,ENSDART00000160843.2,ENSDART00000164091.2	cul4a,grtp1a,pcid2	0	0	.	.	.	.	.	0	0.368627	0	0	3.84642	0	n	e
chr1	172224	172334	peak_83c	23.4413	32.498	30.0015	75.6781	48.7452	35.131	33.2332	48.8957	17.9112	5	2	3	2	8.47263	9.52745	18.8804	n	0.46	ENSDART00000018741.9,ENSDART00000152205.1,ENSDART00000160843.2,ENSDART00000164091.2	cul4a,grtp1a,pcid2	0	0	.	.	.	.	.	0	0.368627	0	0	1.68969	0	n	e
chr1	177250	177360	peak_86b	12.1418	15.2751	25.6875	21.8703	28.296	20.2714	17.1864	19.264	23.192	5	2	2	2	22.113	23.6105	19.8028	0.684545	0.55	ENSDART00000018741.9,ENSDART00000152205.1,ENSDART00000160843.2,ENSDART00000164091.2	cul4a,grtp1a,pcid2	0	0	.	.	.	.	.	0	0	0.0677208	0	0	0	n	e
chr1	265022	265132	peak_120	54.9111	19.2733	22.158	38.0126	20.2115	30.453	16.3317	22.7422	59.5043	6	2	2	3	58.377	51.9847	44.477	0.788073	0.48	ENSDART00000081743.6,ENSDART00000111806.5	cenpe,grk1a	0	0	.	.	.	.	.	0	0.0409195	0	0	0	0	n	e
chr1	489434	489544	peak_199	357.099	59.2552	67.6505	164.027	92.2591	114.382	79.7597	194.379	126.14	5	2	3	2	1.7426	0.754909	7.35037	0.675218	0.58	ENSDART00000144406.3	ercc5	0	0	.	.	.	.	.	0	0	0.0427181	0	0	0	n	e
chr1	596878	596988	peak_237	178.356	71.4546	55.8852	30.8961	45.6541	103.65	89.9196	33.6451	55.2035	2	2	1	1	15.413	32.2008	35.3683	0.738582	0.5	0	0	0	0	.	.	.	.	.	0.147571	0.0212134	0	0	0	0	n	e
chr1	605266	605376	peak_240	235.048	74.0175	80.7885	53.9815	43.5141	121.904	85.172	77.0559	64.8395	4	2	2	1	21.2717	23.4283	32.5146	0.628164	0.39	ENSDART00000167331.2	appa	ENSDART00000167331.2	appa	.	.	.	.	.	0	0.258147	0.0204125	0	0	0	n	e
chr1	605762	605872	peak_241a	912.704	168.846	221.384	183.641	212.815	272.335	234.721	207.824	209.055	5	2	2	2	6.51972	17.6493	20.9846	0.801891	0.53	ENSDART00000167331.2	appa	ENSDART00000167331.2	appa	.	.	.	.	.	0	0.278209	0.0204125	0	0	0	n	e
chr1	606054	606164	peak_241b	77.8683	26.0395	22.7463	23.0853	28.0583	50.9995	27.6311	25.0834	34.6246	5	2	2	2	70.0345	85.0706	46.3795	0.741036	0.54	ENSDART00000167331.2	appa	ENSDART00000167331.2	appa	.	.	.	.	.	0	0.208765	0.0204125	0	0	0	n	e
chr1	643752	643862	peak_256	1178.24	182.276	184.323	24.3003	16.1692	335.808	276.215	61.0695	43.7708	2	2	1	1	40.4103	45.5289	61.1378	0.729873	0.51	ENSDART00000167331.2	appa	ENSDART00000167331.2	appa	Sox-18	SP	0	1	0	2.94165	2.18243	0.61268	0	0	0	n	e
chr1	729324	729434	peak_288	54.4532	24.8092	52.3556	22.0439	19.9736	26.5088	45.1022	27.9595	24.6619	5	2	2	2	38.6075	48.106	38.1355	0.793436	0.57	0	0	0	0	Sox-20	S	0	0	0	0	0.0411945	0	0	0	0	n	e
chr1	731536	731646	peak_289	54.8086	26.4495	31.5702	27.5982	35.6673	32.9296	34.4675	37.8591	40.0687	5	2	2	2	12.078	26.0835	19.9757	0.711564	0.48	0	0	0	0	.	.	.	.	.	0	0.571873	0.354315	0	0	0	n	e
chr1	782846	782956	peak_310	29.045	20.7085	14.5105	10.9352	17.1203	20.7301	16.9965	12.8426	25.8052	5	2	2	2	37.6461	44.8261	38.1643	n	0.58	0	0	0	0	.	.	.	.	.	0	0	0.0461324	0	0	0	n	e
chr1	844084	844194	peak_325	104.188	32.8056	37.4529	20.3081	39.9473	41.0932	45.577	30.2337	55.7478	5	2	2	2	50.8658	73.4866	58.7454	0.806491	0.55	0	0	0	0	.	.	.	.	.	0	0.0873086	0	0	0	0	n	e
chr1	849460	849570	peak_327	387.807	99.6473	127.065	185.724	145.285	111.264	131.698	125.149	109.917	5	2	3	2	20.3103	11.8704	25.0201	0.753218	0.51	0	0	0	0	.	.	.	.	.	0	0	0.532291	0	0	0	n	e
chr1	869780	869890	peak_333	61.4814	21.9387	22.158	18.0516	17.8336	20.1797	20.8895	14.1135	27.9284	5	2	2	2	49.0632	67.8899	56.5546	0.720164	0.53	0	0	0	0	.	.	.	.	.	0.0665122	0	0.486791	0	0	0	n	e
chr1	949644	949754	peak_350	24.8468	23.579	14.7066	11.803	10.2246	21.4638	20.9844	17.1235	25.6963	5	2	2	2	42.6636	51.7765	46.4659	0.707309	0.5	ENSDART00000184660.1	n6amt1	0	0	.	.	.	.	.	0	0	0.0636261	0	0	0	n	e
chr1	1006626	1006736	peak_367a	19.7743	17.3255	17.0597	20.6553	10.7002	17.061	25.6371	22.4746	10.7249	5	2	2	2	64.6264	86.8407	65.0004	0.680509	0.43	ENSDART00000172235.2	gart	0	0	.	.	.	.	.	0.195736	0	0	0	0	0	n	e
chr1	1006972	1007082	peak_367b	18.281	24.0915	22.5502	15.4481	24.016	20.6384	19.75	25.886	17.3667	5	2	2	2	66.6995	144.005	55.1423	0.822545	0.55	ENSDART00000172235.2	gart	0	0	.	.	.	.	.	0	0	0.0949567	0	0	0	n	e
chr1	1102730	1102840	peak_393	71.5217	22.5538	27.0602	49.6421	21.8759	31.8289	16.6166	28.8291	24.8252	5	2	2	2	60.6304	65.6512	71.1113	n	0.5	0	0	0	0	.	.	.	.	.	0	0	0.0892952	0	0	0	n	e
chr1	1621158	1621268	peak_529a	15.9113	8.30391	3.3335	9.02584	5.46898	14.7679	4.65265	5.75245	5.38968	5	2	2	2	63.6048	64.8182	56.0358	0.762164	0.46	0	0	0	0	.	.	.	.	.	0	0	0.020234	0	0	0	n	e
chr1	1621478	1621588	peak_529b	39.7331	27.4746	20.7854	23.606	17.1203	22.9315	26.6815	29.1635	17.8567	5	2	2	2	40.1398	52.1148	42.4593	0.626727	0.48	0	0	0	0	.	.	.	.	.	0.0200809	0	0.0838093	0	0	0	n	e
chr1	1621766	1621876	peak_529c	8.90184	15.2751	12.3535	9.54655	1.42669	9.53945	14.7175	15.652	9.52718	5	2	2	2	45.0672	35.2465	71.7743	0.662727	0.45	0	0	0	0	.	.	.	.	.	0.0200809	0	0.0838093	0	0	0.352136	n	e
chr1	1626392	1626502	peak_530	244.207	54.9494	24.1189	41.4841	25.4426	69.0695	50.6095	79.0625	34.8424	4	2	2	1	57.5658	55.551	75.3485	0.585964	0.46	0	0	0	0	.	.	.	.	.	0.0687631	0.0212847	0	0	0	0	n	e
chr1	1667926	1668036	peak_542	842.23	202.472	202.755	128.618	195.695	230.507	227.505	179.797	251.465	5	2	1	2	48.8829	49.6158	44.7076	0.6194	0.44	0	0	0	0	.	.	.	.	.	0.134808	0.68582	0.290677	0	0	0	n	e
chr1	2102798	2102908	peak_626	397.717	98.9291	141.38	161.424	89.8815	122.637	89.5398	113.778	89.6648	5	2	2	2	60.3299	61.7725	56.007	0.690582	0.43	0	0	0	0	.	.	.	.	.	0	0	0.0205554	0	0	0	n	e
chr1	2296028	2296138	peak_686a	328.198	128.659	119.81	99.6309	80.3701	141.9	165.216	126.888	95.4355	4	2	2	1	28.6927	50.553	38.0202	0.763436	0.56	0	0	0	0	.	.	.	.	.	0	1.77417	0	0	0	0	n	e
chr1	2297138	2297248	peak_687	666.777	139.218	154.322	14.0595	6.65788	185.47	193.607	23.7455	24.8796	2	2	1	1	27.4008	35.1164	31.131	0.559836	0.44	0	0	0	0	Sox-32	SP	0	2	1	0.635118	3.1847	0	0	0	0	n	e
chr1	2400338	2400448	peak_706	520.417	113.179	134.909	151.53	218.996	150.705	155.911	159.53	220.596	6	2	2	3	28.7529	33.7106	18.6498	0.833582	0.55	0	0	0	0	.	.	.	.	.	0	0.04255	0.0207068	0	0	0	n	e
chr1	2773734	2773844	peak_768a	169.127	41.212	70.3957	52.4193	111.044	50.6327	61.6239	32.9094	132.782	6	2	2	3	55.4927	74.2936	76.5304	0.773382	0.49	0	0	0	0	.	.	.	.	.	0	0.937129	0	0	1.96782	0	n	e
chr1	2774402	2774512	peak_768b	57.3759	18.0431	41.3746	20.4817	58.2565	27.0591	50.6095	23.6786	54.8224	6	3	2	3	41.9725	49.3555	39.865	0.805527	0.47	0	0	0	0	.	.	.	.	.	0	1.48215	0	0	0.210038	0	n	e
chr1	3017028	3017138	peak_808	102.912	32.293	25.4915	31.2433	59.921	44.3035	41.9688	40.334	79.8109	6	2	2	3	23.6453	19.2372	19.6586	n	0.49	0	0	0	0	.	.	.	.	.	0	0.339138	0.0210737	0	0	0	n	e
chr1	3305854	3305964	peak_882	2533.59	299.044	248.836	334.476	321.005	543.935	459.473	573.973	594.39	5	2	2	2	39.4188	45.7892	45.63	n	0.59	0	0	0	0	Sox-27863	SP	0	0	1	0.447428	1.54524	1.74822	0	0	0	n	e
chr1	3308440	3308550	peak_883	66.1636	52.2839	25.4915	78.8025	29.2472	62.3736	29.3402	64.4139	48.7794	5	1	2	2	47.3806	73.9812	33.1776	n	0.48	0	0	0	0	Sox-27862	S	0	0	0	0	0	0.265105	0	0	0	n	e
chr1	3371434	3371544	peak_898	43.5729	20.0935	18.6284	24.4739	2.85338	25.8667	22.5986	34.916	15.6246	4	2	2	1	39.2385	47.3251	22.3105	0.724018	0.51	0	0	0	0	.	.	.	.	.	0	0	0.0207068	0	0	0	n	e
chr1	3449150	3449260	peak_918	223.031	49.6185	76.2784	49.2949	59.2076	74.4815	99.2245	82.3403	125.705	6	2	2	3	56.9349	66.4582	48.6855	0.813273	0.53	0	0	0	0	.	.	.	.	.	0	0.105871	0	0	0	0	n	e
chr1	3510110	3510220	peak_933a	49.3448	23.0665	48.6299	20.4817	54.4519	20.3632	29.3402	13.9797	76.9799	6	2	2	3	56.5443	58.857	45.4283	0.752455	0.52	0	0	0	0	.	.	.	.	.	0	0.184244	0	0	0	0	n	e
chr1	3510466	3510576	peak_933b	38.7971	15.5826	45.8847	21.176	87.0281	19.9963	40.3546	23.0766	127.991	6	3	2	3	46.8398	44.6438	26.1731	0.727618	0.52	0	0	0	0	.	.	.	.	.	0	0.869157	0	0	0	0	n	e
chr1	3516400	3516510	peak_934	137.056	52.5915	112.751	117.509	242.299	43.845	74.0626	89.0959	225.005	6	3	3	3	47.2004	47.0908	36.6943	0.680982	0.44	0	0	0	0	.	.	.	.	.	0	0.79461	0	0	0	0	n	e
chr1	3529422	3529532	peak_939	385.349	91.3427	83.5337	81.7533	63.9632	111.172	101.504	96.1864	118.301	5	2	2	2	31.4869	50.2406	38.4814	0.674945	0.45	0	0	0	0	.	.	.	.	.	0.0213236	2.14151	0	0	0	0	n	e
chr1	3694850	3694960	peak_981a	17.1075	13.7374	14.1184	16.4895	11.4135	12.9334	14.8125	12.04	5.17192	5	2	2	2	50.6855	54.0412	35.1665	n	0.49	0	0	0	0	.	.	.	.	.	0	0	0.15735	0	0	0	n	e
chr1	3786644	3786754	peak_1007a	47.6745	24.0916	18.6285	36.7976	20.9248	23.9405	25.637	25.6853	26.5674	5	2	2	2	20.5807	6.24754	7.46568	0.588436	0.36	0	0	0	0	.	.	.	.	.	0	0.0871147	0.041621	0	1.8349	0	n	e
chr1	3786954	3787064	peak_1007b	51.8811	22.0413	18.8245	15.7952	10.7002	22.5645	29.5301	21.5382	22.3754	5	2	2	2	62.8837	67.4213	44.6788	0.651927	0.46	0	0	0	0	.	.	.	.	.	0	0.0871147	0.041621	0	1.39675	0	n	e
chr1	3965880	3965990	peak_1028	90.7872	23.579	19.8049	24.6475	3.56673	30.9116	18.5156	29.7655	14.4814	4	2	2	1	68.9228	53.9891	64.9715	n	0.42	0	0	0	0	.	.	.	.	.	0	0	0.086764	0	0	0	n	e
chr1	4076970	4077080	peak_1053	54.4532	19.6834	18.2363	23.0854	11.8891	23.8487	18.3257	25.6185	24.2808	5	2	2	2	38.908	36.47	38.9426	0.577818	0.44	0	0	0	0	.	.	.	.	.	0	0.0220356	0	0	0.823612	0	n	e
chr1	4145454	4145564	peak_1062	27.623	14.5575	8.43181	5.9015	8.32236	17.9783	9.59018	9.36445	12.4126	5	2	2	2	49.3936	45.0604	57.5924	n	0.43	0	0	0	0	.	.	.	.	.	0	0	0.0423439	0	0	0	n	e
chr1	4330218	4330328	peak_1092	173.772	45.5177	26.4719	3.47147	9.03571	45.3125	61.8138	6.08689	14.8625	2	2	1	1	66.429	61.5643	7.69627	0.723218	0.53	0	0	0	0	.	.	.	.	.	0.105059	0.526176	0	0	0	0	n	e
chr1	4345212	4345322	peak_1096	71.5217	23.8865	28.2367	30.549	21.1625	28.1598	46.5265	24.4145	33.1003	5	2	2	2	41.4318	47.8717	43.151	0.727455	0.5	0	0	0	0	.	.	.	.	.	0	0.375172	0	0	0	0	n	e
chr1	4431104	4431214	peak_1114a	67.8223	13.6348	22.158	8.85226	40.4229	20.5465	30.2897	14.1805	24.8253	6	2	2	3	51.3465	70.1285	57.9671	n	0.54	0	0	0	0	.	.	.	.	.	0	0	0.125534	0	0.401204	0	n	e
chr1	4508262	4508372	peak_1125	104.971	32.8055	41.1785	50.6835	54.2142	48.9816	43.0133	47.1566	47.8539	5	2	2	2	13.3098	11.0634	23.1754	0.785527	0.5	0	0	0	0	.	.	.	.	.	0	0	0.13011	0	0	0	n	e
chr1	4637926	4638036	peak_1150	274	51.6688	67.4545	9.02583	2.85338	60.5391	68.2705	6.22066	8.22063	2	2	1	1	41.1614	53.7288	53.3263	0.644782	0.44	0	0	0	0	Sox-28243	SP	1	1	0	0	0.222669	0	0	0	0	n	e
chr1	4723294	4723404	peak_1167	62.3765	23.4765	18.2363	15.6216	40.1851	32.3793	35.7969	28.0265	26.5674	5	2	2	2	47.0502	54.3795	35.916	0.836273	0.53	0	0	0	0	.	.	.	.	.	0.0200809	0	0.268209	0	0	0	n	e
chr1	4856612	4856722	peak_1199	33.4397	18.8632	17.2558	4.68649	14.9803	17.061	14.9075	6.48822	13.5015	5	2	1	2	65.6178	67.161	42.171	0.665455	0.51	0	0	0	0	.	.	.	.	.	0	1.03066	0	0	0	0	n	e
chr1	5013922	5014032	peak_1224	169.992	51.5663	109.809	139.033	222.325	57.6956	104.257	128.494	217.765	6	3	3	3	65.9784	57.3472	52.721	n	0.5	0	0	0	0	.	.	.	.	.	0	2.58997	1.22423	0	0	0	n	e
chr1	5019516	5019626	peak_1225	72.455	26.8595	24.1189	66.3052	65.6277	32.5627	35.4171	59.8655	110.57	6	2	3	3	60.6004	50.2666	43.1799	n	0.48	0	0	0	0	.	.	.	.	.	0.0418743	1.23785	0.87749	0	0	0	n	e
chr1	5111658	5111768	peak_1247	153.311	53.2065	38.4333	74.8103	76.5656	44.9457	50.9893	70.1664	40.7221	5	2	2	2	59.4586	40.7652	63.7033	0.546382	0.42	0	0	0	0	.	.	.	.	.	0.253153	0.859561	0.643344	0	0	0	n	e
chr1	5167980	5168090	peak_1259a	481.469	111.334	121.967	143.545	146.949	138.047	133.787	145.082	157.825	5	2	2	2	20.6107	27.0466	15.5079	0.790182	0.59	0	0	0	0	Pou-103	P	0	0	0	0	0	0.217576	0	0	0	n	e
chr1	5168642	5168752	peak_1259b	44.4315	22.2463	24.7072	21.8703	14.5047	26.4171	28.7705	36.2537	25.9685	5	2	2	2	37.7964	45.2425	22.5124	0.601727	0.47	0	0	0	0	.	.	.	.	.	0	0	0.330785	0	0.0612638	0	n	e
chr1	5244592	5244702	peak_1278	252.043	48.5933	33.1389	65.4373	68.481	67.0516	55.452	86.8217	64.5129	5	2	2	2	46.0887	45.3206	56.1799	0.643255	0.46	0	0	0	0	Sox-62	SP	1	1	0	0.869348	0.0201397	1.47728	0	0	0	n	e
chr1	5268668	5268778	peak_1279	804.388	138.296	97.6518	168.019	74.4256	260.776	160.754	255.181	122.765	4	2	2	1	27.6412	77.0789	35.6277	0.743164	0.55	ENSDART00000052423.6	spry2	0	0	.	.	.	.	.	0.13253	0	0.105777	0	0	0	n	e
chr1	5279086	5279196	peak_1282	1293.82	224.104	222.953	121.849	101.057	387.084	310.873	235.047	230.177	2	2	1	1	24.8771	40.4007	42.0845	0.5014	0.43	ENSDART00000052423.6	spry2	0	0	Sox-65	SP	1	0	1	1.49174	1.74509	1.7008	0	0	0	n	e
chr1	5281780	5281890	peak_1283	1622.65	211.698	196.088	253.417	165.258	407.171	334.421	409.761	357.843	5	2	2	2	27.1905	28.2441	29.8915	0.642564	0.5	ENSDART00000052423.6	spry2	0	0	Sox-66	SP	0	0	1	1.67744	2.40981	2.12144	0	0	0	n	e
chr1	5297006	5297116	peak_1289	148.14	16.7104	18.2362	25.8625	14.7425	48.3395	45.6719	43.8791	29.3438	5	2	2	2	78.5671	112.69	94.46	0.708127	0.49	0	0	0	0	Sox-68	S	1	0	1	0.0204295	0.0627501	0	0	0	0	n	e
chr1	5299676	5299786	peak_1290	36.6671	30.5502	33.1389	68.2145	40.1851	30.0861	37.2212	63.5444	32.447	5	2	3	2	44.1658	55.2386	45.9183	0.734491	0.51	0	0	0	0	.	.	.	.	.	0	0.156282	0.106475	0	0	0	n	e
chr1	5300102	5300212	peak_1291	32.7004	33.4207	42.3551	53.8078	31.8627	27.5177	41.2092	43.0095	36.9112	5	2	2	2	64.9268	59.69	66.1245	0.588855	0.47	0	0	0	0	.	.	.	.	.	0	0	0.0458324	0	0	0	n	e
chr1	5315274	5315384	peak_1297	588.419	59.9727	24.9033	39.7484	14.7425	142.634	107.771	48.1599	60.9197	2	2	1	1	25.6583	47.9238	47.1577	0.685836	0.45	0	0	0	0	Sox-72	SP	1	0	0	1.23019	0	0.368788	0	0	0	n	e
chr1	5321436	5321546	peak_1298b	86.8365	11.9945	12.3535	8.67868	10.938	32.9296	24.8775	36.3206	40.341	5	2	2	2	29.6542	52.1929	29.6033	0.635836	0.51	0	0	0	0	.	.	.	.	.	0.875944	0	0.607873	0	0	0	n	e
chr1	5349704	5349814	peak_1306	860.71	164.335	143.145	27.2511	160.027	221.243	205.191	56.8555	237.527	5	2	1	2	23.9757	19.7578	40.4704	0.773527	0.58	0	0	0	0	.	.	.	.	.	0	0.148785	0	0	0	0	n	e
chr1	5350926	5351036	peak_1307	195.875	55.3595	86.0829	5.9015	15.9314	91.9091	96.9464	21.2037	51.9369	5	2	1	2	37.3156	37.7195	50.0979	0.660909	0.42	0	0	0	0	.	.	.	.	.	0	0.436182	0	0	0	0	n	e
chr1	5408064	5408174	peak_1320	1094.26	156.236	147.655	69.2559	217.57	276.004	285.046	133.644	477.341	6	2	1	3	57.5658	39.9842	63.1267	0.715782	0.54	ENSDART00000040204.6,ENSDART00000055047.7,ENSDART00000103724.6	ndfip2,stk16,tuba8l2	0	0	Pou-120	P	0	0	0	0	1.89508	0.152926	0	0	0	n	e
chr1	5484432	5484542	peak_1343a	41.6041	32.293	34.5115	21.5232	41.8495	23.4818	35.3222	23.8125	21.7765	5	2	2	2	55.2825	62.3712	54.4216	0.655691	0.49	ENSDART00000022307.10	atic	0	0	.	.	.	.	.	0	0.154018	0.0673463	0	0	0	n	e
chr1	5484712	5484822	peak_1343b	58.5121	19.2733	16.6675	18.746	23.7782	33.2048	34.2777	45.5513	25.5874	5	2	2	2	24.4265	23.3502	27.5567	0.798036	0.47	ENSDART00000022307.10	atic	0	0	.	.	.	.	.	0.224898	0.496686	0.175558	0	0	0	n	e
chr1	5530802	5530912	peak_1359	114.069	34.7535	47.6495	0	0.237782	43.845	41.0193	4.48155	10.7794	2	2	1	1	46.2389	51.3079	62.0315	0.571473	0.4	0	0	0	0	.	.	.	.	.	0.420129	0	0	0	0	0	n	e
chr1	5714782	5714892	peak_1403	36.4719	24.6042	10.3927	55.0229	24.016	22.5645	26.7765	26.4211	21.8854	5	2	2	2	47.8013	74.0333	52.6633	0.768018	0.53	0	0	0	0	.	.	.	.	.	0	0.357726	0	0	0	0	n	e
chr1	5804488	5804598	peak_1418	233.028	89.4977	117.653	147.885	98.6791	80.2601	88.6852	98.1927	55.8023	5	2	2	2	19.7395	21.1115	29.7475	0.527018	0.43	0	0	0	0	.	.	.	.	.	0.38393	1.97602	0.664324	0	0	0	n	e
chr1	5838752	5838862	peak_1425	11.4281	6.35608	9.02007	11.9766	4.04229	10.2733	9.59018	8.29422	4.46418	5	2	2	2	63.1542	66.0677	58.313	0.562909	0.37	0	0	0	0	.	.	.	.	.	0.0909823	0.0401052	0	0	0	0	n	e
chr1	5921154	5921264	peak_1446	63.2754	23.579	13.1379	16.6631	8.08458	28.8936	16.1418	18.3275	11.2694	4	2	2	1	44.3161	61.2258	51.3374	0.564109	0.45	0	0	0	0	Sox-83	S	0	0	0	0	0	0.0205849	0	0	0	n	e
chr1	5963198	5963308	peak_1465	110.114	78.1183	108.634	66.8259	67.0544	87.4147	92.1982	94.6473	91.08	5	2	2	2	67.6008	85.2007	46.2354	0.811036	0.55	0	0	0	0	.	.	.	.	.	0	0.301244	0.062228	0	0	0	n	e
chr1	5966064	5966174	peak_1466a	479.499	116.46	169.42	75.8517	65.6277	176.389	149.36	117.925	76.7622	2	2	1	1	36.6246	24.912	31.9381	0.567182	0.43	0	0	0	0	Sox-85	S	1	0	1	2.13924	3.19177	1.81127	0	0	0	n	e
chr1	5966388	5966498	peak_1466b	45.8216	30.3452	56.2774	26.0361	19.7359	49.9906	36.1767	51.4375	40.8854	5	2	2	2	36.8049	56.0976	52.5192	0.690455	0.48	0	0	0	0	.	.	.	.	.	2.06066	3.17824	1.9327	0	0	0	n	e
chr1	5966902	5967012	peak_1467	571.638	101.697	124.713	70.2974	54.2142	199.779	189.999	110.032	161.201	5	2	2	2	57.1152	47.0387	52.0004	0.770345	0.55	0	0	0	0	.	.	.	.	.	1.28663	2.77888	1.67769	0	0	0	n	e
chr1	6143188	6143298	peak_1528	1307.02	235.995	192.559	96.3336	29.2472	327.554	294.826	114.781	21.5043	2	2	1	1	32.7789	74.2155	60.0714	0.619636	0.44	0	0	0	0	Pou-135	P	0	1	1	3.02849	1.71277	0	0	0	0	n	e
chr1	6149230	6149340	peak_1531	159.262	70.2244	41.3746	33.3262	16.1692	82.9201	60.5794	23.0766	20.4155	2	2	1	1	74.7815	68.5927	59.3219	0.611364	0.43	0	0	0	0	.	.	.	.	.	0.102705	0	0	0	0	0	n	e
chr1	6161024	6161134	peak_1537	124.112	71.8647	34.1194	75.331	67.0544	93.2855	80.6143	51.2369	77.5787	5	2	2	2	56.9649	71.0396	43.814	0.783527	0.49	0	0	0	0	.	.	.	.	.	0.131388	0	0	0	0	0	n	e
chr1	6164502	6164612	peak_1541	619.027	140.551	115.693	47.9064	32.5761	209.594	186.486	38.9962	41.6475	2	2	1	1	34.9721	33.971	43.7564	0.537018	0.44	0	0	0	0	Sox-91	SP	1	0	1	2.30747	1.87996	0	0	0	0	n	e
chr1	6371236	6371346	peak_1595b	239.872	55.3595	41.7668	63.3544	58.4943	55.7694	54.0277	70.0995	80.3553	5	2	2	2	73.3995	64.4537	53.038	0.600818	0.44	ENSDART00000166620.2	hecw2b	0	0	.	.	.	.	.	0.222567	0.382134	0.395735	0	0	0	n	e
chr1	6379784	6379894	peak_1597	112.259	51.0537	60.9835	49.6421	81.7968	49.1651	48.6155	54.8488	52.4814	5	2	2	2	12.4085	7.18466	26.1155	0.555164	0.43	0	0	0	0	.	.	.	.	.	0	0.151481	0	0	1.21679	0	n	e
chr1	6506516	6506626	peak_1626a	96.5204	21.9387	10.7849	1.73574	7.84679	34.5806	20.5096	9.56509	17.8567	2	2	1	1	69.5236	75.6733	74.2532	0.716855	0.48	0	0	0	0	.	.	.	.	.	0.401157	0	0	0	0	0	n	e
chr1	6506866	6506976	peak_1626b	215.115	64.8935	25.4915	1.38859	0	68.4275	20.1298	0.735775	2.5043	1	1	1	1	59.2784	50.4749	52.0868	0.416073	0.37	0	0	0	0	Sox-98	SP	0	1	1	0.988151	0	0	0	0	0	n	e
chr1	6639798	6639908	peak_1664	276.755	46.3379	38.2373	129.139	44.7029	89.4327	52.7934	113.845	67.4527	5	2	3	2	62.0425	61.6424	52.0292	0.734164	0.53	ENSDART00000103701.5	ube2f	0	0	.	.	.	.	.	0.430602	0.265174	1.69011	0	0	0	n	e
chr1	6641198	6641308	peak_1666	39.4306	43.3649	33.3351	72.7274	49.6964	30.7282	47.1912	71.7717	53.4613	5	2	3	2	87.0998	91.2918	53.1245	0.852382	0.58	ENSDART00000103701.5	ube2f	0	0	.	.	.	.	.	0	0	0.149014	0	0	0	n	e
chr1	6809718	6809828	peak_1714	11.4281	16.0952	11.1771	2.43003	38.0451	12.383	10.7295	1.13711	16.8224	5	2	1	2	48.1317	83.0402	35.9448	0.734327	0.61	0	0	0	0	.	.	.	.	.	0	0	0.110887	0	0	0	n	e
chr1	7020278	7020388	peak_1778a	22.8263	11.0719	15.491	9.373	12.6025	19.3542	10.6346	12.1069	14.1547	5	2	2	2	40.1398	63.1001	53.9028	0.678436	0.47	0	0	0	0	.	.	.	.	.	0	0	0.060777	0	0	0	n	e
chr1	7020586	7020696	peak_1778b	90.7872	38.239	18.6284	30.8962	10.938	42.6525	34.1827	52.976	31.2493	5	2	2	2	25.8385	25.4847	23.233	0.838473	0.48	0	0	0	0	.	.	.	.	.	0	0	0.153179	0	0	0	n	e
chr1	7032018	7032128	peak_1781	231.951	68.1741	42.9434	0	31.625	93.4682	53.6479	3.67889	30.3783	2	2	1	1	47.3506	36.1055	28.2774	0.563164	0.42	0	0	0	0	.	.	.	.	.	0.279022	0	0	0	0	0	n	e
chr1	7035900	7036010	peak_1783	198.835	70.1219	86.6712	90.0848	51.8364	92.6427	69.0302	56.8555	47.4184	4	2	2	1	68.1115	51.3339	46.1488	0.740182	0.45	0	0	0	0	.	.	.	.	.	0	0.082071	0.0207254	0	0	0	n	e
chr1	7065198	7065308	peak_1792a	617.184	116.87	20.5893	200.304	9.27345	152.907	27.4411	109.296	8.32951	3	1	2	1	36.7448	34.6998	27.3549	0.453527	0.37	0	0	0	0	Sox-104	S	0	0	2	0	0	0.911513	0	0	0	n	e
chr1	7065614	7065724	peak_1792b	59.9991	50.131	10.9809	23.0853	12.1269	50.9079	16.0469	21.2037	6.26075	1	1	1	1	56.3039	81.27	57.5347	0.738018	0.53	0	0	0	0	.	.	.	.	.	0	0	1.28084	0	0	0	n	e
chr1	7077136	7077246	peak_1796	287.879	70.9421	53.7283	15.7952	27.1071	94.2027	48.2356	42.5413	51.5559	5	2	1	2	72.1675	86.4763	47.2154	0.864818	0.65	0	0	0	0	.	.	.	.	.	0	0	0.0628032	0	0	0	n	e
chr1	7140768	7140878	peak_1823	219.97	32.498	13.5301	0	30.1983	52.8341	23.643	0.535111	27.1662	5	1	1	2	44.4663	58.9872	39.1444	0.6544	0.49	0	0	0	0	.	.	.	.	.	0.135222	0	0	0	0	0	n	e
chr1	7247514	7247624	peak_1850	218.484	42.7497	61.3757	78.976	35.905	63.566	55.452	69.7651	47.3095	5	2	2	2	37.9165	54.4056	49.0314	0.700982	0.45	0	0	0	0	.	.	.	.	.	0.0885758	0	0.197464	0	0	0	n	e
chr1	7470936	7471046	peak_1908b	30.4888	28.9099	22.7463	24.1267	25.6805	20.4549	24.0228	12.4413	20.2522	5	2	2	2	30.3453	30.1183	39.865	0.7646	0.52	0	0	0	0	.	.	.	.	.	0	0.0406508	0	0	0	0	n	e
chr1	7526666	7526776	peak_1923	56.1875	39.7767	48.0416	31.2433	65.8655	30.1778	36.3666	69.6313	75.7278	6	2	3	3	68.2618	76.3761	53.6145	0.814891	0.55	ENSDART00000016139.7,ENSDART00000123563.3	lancl1	0	0	.	.	.	.	.	0	0	0.0213908	0	0	0	n	e
chr1	7527528	7527638	peak_1924	41.9628	19.2733	15.6871	18.5724	17.1203	24.3991	17.0914	16.856	15.4613	5	2	2	2	59.7291	60.9395	61.109	0.857909	0.5	ENSDART00000016139.7,ENSDART00000123563.3	lancl1	0	0	.	.	.	.	.	0	0	0.0423375	0	0	0	n	e
chr1	7569380	7569490	peak_1935	97.8115	27.0646	20.3932	13.3652	25.9182	43.7533	36.9364	16.5215	28.5272	5	2	1	2	56.5444	42.4312	34.7054	0.811764	0.48	ENSDART00000103588.5	mxa	0	0	.	.	.	.	.	0	0	0.0878915	0	0	0	n	e
chr1	7606088	7606198	peak_1947	216.835	43.6725	39.806	34.0205	25.9182	68.3357	55.5469	39.9326	50.5215	5	2	2	2	65.1371	82.2332	54.2198	0.855109	0.52	0	0	0	0	.	.	.	.	.	0	0.502691	0	0	0	0	n	e
chr1	7624104	7624214	peak_1950	239.328	35.8811	44.5121	51.2043	48.2696	59.5301	48.7104	96.7209	75.6734	5	2	3	2	54.8918	53.5205	53.6145	0.607109	0.53	0	0	0	0	Sox-111	S	0	0	1	0.490635	0	1.552	0	0	0	n	e
chr1	7640418	7640528	peak_1952	527.351	37.5214	13.1379	42.5255	34.9539	143.643	83.178	152.574	90.2636	5	2	2	2	27.9717	46.9346	33.8694	0.663182	0.46	ENSDART00000085203.6,ENSDART00000134989.3	efnb2b	0	0	Sox-113	SP	0	0	1	1.54615	0.0212087	1.88333	0	0	0	n	e
chr1	7853192	7853302	peak_2014	34.1902	20.9135	8.23571	10.2408	14.9803	18.8955	13.0085	17.3911	19.7077	5	2	2	2	76.6743	87.8039	62.4926	n	0.52	0	0	0	0	.	.	.	.	.	0	0	0.0423906	0	0	0	n	e
chr1	7940638	7940748	peak_2029	57.87	29.115	37.649	0	20.4493	31.0034	31.714	0	11.9771	2	2	1	1	19.1085	43.4725	0	0.561618	0.42	0	0	0	0	.	.	.	.	.	0.0209213	0.0633575	0	0	0	0	n	e
chr1	8055206	8055316	peak_2050	240.625	72.1723	65.6896	87.4811	71.0966	59.0715	73.1131	113.376	63.4785	5	2	3	2	46.0286	63.4905	44.8229	0.745618	0.53	0	0	0	0	.	.	.	.	.	0	0	0.147088	0	0	0	n	e
chr1	8055914	8056024	peak_2051	43.0147	26.347	32.3545	25.8625	29.4849	32.6545	37.5061	38.9293	13.6103	5	2	2	2	53.2394	48.1581	37.9049	0.728418	0.52	0	0	0	0	.	.	.	.	.	0	0	0.171434	0	0	0	n	e
chr1	8068140	8068250	peak_2055	117.542	32.498	14.7066	28.119	10.2246	43.2946	32.5685	23.0097	11.2149	4	2	2	1	16.8251	32.2008	31.9957	0.670455	0.45	0	0	0	0	.	.	.	.	.	0.592451	2.8994	0.250977	0	0	0	n	e
chr1	8500374	8500484	peak_2144	199.709	52.5915	41.7668	43.0463	16.6447	56.3197	40.7345	42.6082	43.0631	5	2	2	2	61.3215	63.4905	38.5679	0.774327	0.55	ENSDART00000091683.6	alkbh5	0	0	.	.	.	.	.	0	0	0.0201858	0	0	0	n	e
chr1	8534054	8534164	peak_2156a	374.537	54.8468	81.3767	94.2509	77.7545	135.112	81.184	106.955	106.542	5	2	2	2	41.9425	37.4332	25.7984	0.8654	0.55	ENSDART00000021504.9,ENSDART00000054981.5,ENSDART00000103626.5	mief2,smcr8b,zgc:112980	0	0	.	.	.	.	.	0	0.554438	0	0	0.613896	0	n	e
chr1	8572940	8573050	peak_2172	245.588	50.1311	13.1379	1.21502	0	63.1991	17.6611	1.47155	0	2	2	1	1	5.34797	26.3958	9.65636	0.717509	0.58	ENSDART00000054981.5	zgc:112980	ENSDART00000152525.2	AL928650.3	.	.	.	.	.	0	0.173502	0	0	0	0	n	e
chr1	8672546	8672656	peak_2195	188.908	40.5969	80.2002	41.4841	86.7902	69.253	40.5445	26.7555	49.3238	5	2	2	2	28.7228	20.0182	4.06433	0.749964	0.54	ENSDART00000054987.7	actb1	0	0	.	.	.	.	.	0.0205346	0.10898	0.0425449	0	0	0	n	e
chr1	8677410	8677520	peak_2196	39.5092	22.0413	15.8832	12.3237	14.9803	26.6923	25.3522	15.5182	26.2407	5	2	2	2	60.5403	66.4842	34.3018	0.757127	0.51	0	0	0	0	.	.	.	.	.	0.0418077	0	0	0	0	0	n	e
chr1	8704588	8704698	peak_2203a	365.668	85.8071	84.7102	88.0019	113.422	121.72	113.373	106.688	105.671	5	2	2	2	12.739	11.0894	17.5256	0.693873	0.51	0	0	0	0	.	.	.	.	.	0.236375	0.201354	0.421532	0	0	0	n	e
chr1	8733180	8733290	peak_2210	35.7064	20.7085	29.2172	17.7045	70.8588	15.7768	41.9688	21.8058	144.324	6	2	2	3	36.865	23.8187	16.8338	0.720582	0.45	0	0	0	0	.	.	.	.	.	0	0.821003	0	0	0	0	n	e
chr1	8748214	8748324	peak_2214a	47.6745	14.9675	30.3937	32.8055	27.8205	21.1887	44.9123	42.4075	50.957	6	3	3	3	53.0291	51.5942	28.1044	0.788964	0.56	0	0	0	0	.	.	.	.	.	0	0.0608538	0	0	0	0	n	e
chr1	9128174	9128284	peak_2281	88.1881	30.5502	105.888	38.8805	42.0874	43.2029	127.9	64.4808	57	5	3	2	2	29.8945	43.8629	50.0979	0.803927	0.54	ENSDART00000081337.4,ENSDART00000113013.4,ENSDART00000142132.2	ndufab1a,palb2	0	0	.	.	.	.	.	0	0.491279	0	0	0	0	n	e
chr1	9175962	9176072	peak_2297	280.486	50.6436	119.418	106.401	32.1005	89.7996	142.618	176.319	58.9055	5	3	3	2	14.9323	21.8664	11.8471	0.584218	0.4	0	0	0	0	Sox-136	SP	0	1	0	0.0206251	1.33836	1.58087	0	0	0	n	e
chr1	9282848	9282958	peak_2327	1042.16	149.061	132.164	119.939	61.8232	249.403	169.679	185.015	103.547	4	2	2	1	13.3098	46.414	15.9403	0.665727	0.47	0	0	ENSDART00000055009.6	uncx4.1	Sox-139	SP	0	0	1	0.812608	0	0.953445	0	0	0	n	e
chr1	9294554	9294664	peak_2334	240.713	71.5572	98.24	136.255	79.8946	108.236	102.548	130.701	78.5042	5	2	3	2	47.8614	67.5255	64.0204	0.570273	0.51	0	0	ENSDART00000055009.6	uncx4.1	.	.	.	.	.	0	0	0.232107	0	0	0	n	e
chr1	9295826	9295936	peak_2335	236.38	119.843	162.165	181.732	164.545	149.972	121.824	151.637	140.839	5	2	2	2	28.1219	40.661	24.0977	0.821273	0.55	0	0	ENSDART00000055009.6	uncx4.1	.	.	.	.	.	0	0	0.384501	0	0	0	n	e
chr1	9315852	9315962	peak_2342a	327.42	67.2515	86.0829	72.5538	108.191	101.541	88.8751	85.2833	111.823	5	2	2	2	41.6121	49.4336	42.2863	0.622036	0.48	0	0	0	0	.	.	.	.	.	0	1.20867	0.696869	0	0	0	n	e
chr1	9316198	9316308	peak_2342b	120.695	26.4495	43.3355	56.9322	66.8165	45.4961	38.3606	47.0228	52.3725	6	2	2	3	72.9788	62.189	48.7431	0.595291	0.45	0	0	0	0	.	.	.	.	.	0.240238	1.11178	0.615125	0	0	0	n	e
chr1	9367782	9367892	peak_2350	159.946	38.7516	33.7272	105.359	12.1269	51.5499	79.4749	121.135	20.7965	4	2	3	1	63.1241	66.6664	70.5925	0.649182	0.48	0	0	0	0	.	.	.	.	.	0	0	0.167778	0	0	0	n	e
chr1	9369228	9369338	peak_2351	118.184	28.4998	28.2367	32.2847	8.56015	51.2748	35.5121	44.6817	19.49	4	2	2	1	35.3927	51.6723	66.1822	0.649582	0.49	0	0	0	0	.	.	.	.	.	0	0	0.047874	0	0	0	n	e
chr1	9379300	9379410	peak_2354	887.57	162.593	198.637	275.288	211.15	252.338	232.537	314.645	145.467	5	2	3	2	22.5336	16.3998	29.5456	0.708818	0.5	0	0	0	0	Sox-141	SP	0	0	0	0.0416239	0.337519	0.412386	0	0	0	n	e
chr1	9385486	9385596	peak_2355	732.716	113.896	174.911	250.294	115.8	162.814	217.345	305.415	152.055	5	2	3	2	50.8057	43.8368	38.6255	0.743218	0.51	0	0	0	0	Pou-206	P	0	0	1	0	0.0410536	1.42563	0	0	0	n	e
chr1	9407558	9407668	peak_2357	103.94	39.2642	25.4915	36.4505	21.8759	36.3235	24.0228	42.8089	19.7622	4	2	2	1	75.3524	59.2995	81.0848	0.606182	0.43	0	0	0	0	.	.	.	.	.	0	0.00626385	0.0060702	0	0	0	n	e
chr1	9457780	9457890	peak_2367	1132.88	183.404	161.773	61.4451	67.53	209.502	182.213	44.8155	57.5445	2	2	1	1	22.0529	44.3315	33.1199	0.798545	0.53	0	0	0	0	Sox-144	SP	0	1	0	2.26692	0.987986	0.38271	0	0.527288	0	n	e
chr1	9697834	9697944	peak_2400	59.0391	21.8362	22.5502	112.128	25.9182	26.6923	23.3582	104.547	39.1977	5	2	3	2	52.8187	67.994	67.1046	0.729927	0.54	0	0	0	0	.	.	.	.	.	0	0	0.825135	0	0	0	n	e
chr1	9701658	9701768	peak_2402	34.8135	17.633	17.648	32.1112	13.078	22.748	22.6935	40.334	22.3754	5	2	3	2	52.8187	56.2538	42.6322	0.714182	0.47	0	0	0	0	.	.	.	.	.	0	0	0.634019	0	0	0	n	e
chr1	9702142	9702252	peak_2403	24.7086	21.9387	23.1385	84.5304	26.156	19.5376	29.0554	107.356	35.3868	6	2	3	3	38.4273	36.8865	34.7918	0.732891	0.49	0	0	0	0	.	.	.	.	.	0	0	1.23994	0	0	0	n	e
chr1	10062164	10062274	peak_2486	120.741	38.9566	10.0005	1.04145	4.99341	51.2747	10.6346	0	2.88538	1	1	1	1	16.1942	26.0314	6.39915	0.573818	0.44	0	0	0	0	.	.	.	.	.	0.275111	0	0	0	0	0	n	e
chr1	10077842	10077952	peak_2493a	124.147	32.088	33.9233	33.3262	35.4295	52.1003	57.9207	32.4411	55.2035	5	2	2	2	65.5578	64.5058	63.3574	0.795855	0.51	0	0	0	0	.	.	.	.	.	0.0410692	0	0	0	0	0	n	e
chr1	10091074	10091184	peak_2497	50.1862	15.3776	17.648	8.15796	18.7847	27.9765	20.2248	29.498	28.6905	5	2	2	2	70.2747	77.1831	69.8718	0.687855	0.52	0	0	0	0	.	.	.	.	.	0	0.324437	0	0	0	0	n	e
chr1	10098438	10098548	peak_2500	110.164	23.1689	35.2959	12.8445	12.8402	27.2425	35.607	19.5985	26.9485	5	2	2	2	69.2533	69.5038	62.3774	0.668291	0.45	0	0	0	0	Sox-150	SP	0	0	0	0.35268	2.06308	0.368862	0	0	0	n	e
chr1	10107618	10107728	peak_2502b	725.613	208.315	242.562	199.089	145.046	288.57	263.492	214.378	117.103	4	2	2	1	17.4861	19.2633	41.3927	0.593655	0.39	0	0	0	0	Pou-220	P	0	0	0	1.89129	3.4402	2.20929	0	0	0	n	e
chr1	10329536	10329646	peak_2557	146.569	30.5502	20.5893	60.0565	4.99341	55.1273	15.0974	116.855	12.5759	3	1	3	1	33.1094	35.9494	23.2042	0.704891	0.46	0	0	0	0	Sox-154	S	0	0	1	0	0	2.00433	0	0	0	n	e
chr1	10353736	10353846	peak_2566	141.493	52.0789	135.694	193.708	57.5432	57.3286	113.468	195.65	64.894	5	3	3	2	45.5779	65.9115	49.2619	0.722182	0.51	0	0	0	0	Pou-226	P	0	0	0	0	0.126965	0.720883	0	1.95768	0.3665	n	e
chr1	10406994	10407104	peak_2575	175.163	37.8289	18.4323	52.4193	23.3026	52.0085	28.4856	84.3468	21.6676	3	1	3	1	29.7143	34.804	28.8827	0.556727	0.42	0	0	0	0	.	.	.	.	.	0.0207302	0	1.48435	0	0	0	n	e
chr1	10451036	10451146	peak_2586	86.8365	18.7607	14.3145	0	6.89567	33.48	16.3317	5.01666	5.06304	2	2	1	1	26.5896	20.4086	35.5413	0.751764	0.44	0	0	0	0	Sox-155	S	1	1	0	0.0472762	0	0	0	0	0	n	e
chr1	10494878	10494988	peak_2592	112.259	33.2156	41.7668	45.8235	22.3515	34.7641	47.0013	48.762	27.8195	5	2	2	2	12.6789	14.0569	13.7784	0.694564	0.52	0	0	0	0	.	.	.	.	.	0.0841723	0.0853292	0	0	0	0	n	e
chr1	10780968	10781078	peak_2649	51.0316	20.606	31.3742	17.531	16.6447	23.4818	28.6755	24.8157	15.9513	5	2	2	2	71.5066	83.3525	40.6433	0.636545	0.48	0	0	0	0	Sox-160	S	0	1	0	0	1.18362	0	0	0	0	n	e
chr1	10813824	10813934	peak_2657	190.075	55.9745	146.478	86.2661	82.5102	65.6757	144.232	104.346	116.776	6	3	3	3	53.1493	40.5309	55.8629	0.820909	0.57	0	0	0	0	.	.	.	.	.	0	1.17964	0	0	0	0	n	e
chr1	10900964	10901074	peak_2677	38.4484	35.7786	48.4338	5.20721	13.078	37.149	54.7874	9.49818	7.94843	2	2	1	1	64.2357	77.6516	75.8963	0.838545	0.58	0	0	0	0	.	.	.	.	.	2.67069	3.41531	0	0	0.514362	0	n	e
chr1	10901466	10901576	peak_2678	666.384	159.312	219.619	5.38078	4.28006	197.027	256.275	5.88622	6.20631	2	2	1	1	34.2811	31.3938	71.8607	0.682855	0.42	0	0	0	0	Sox-162	SP	1	1	0	2.70676	3.22725	0	0	0	0	n	e
chr1	10975238	10975348	peak_2693	766.662	155.416	234.13	159.167	15.9314	209.869	237.475	163.945	18.3467	4	2	2	1	33.3497	41.5721	35.1377	0.673836	0.45	0	0	0	0	Pou-238	P	0	0	1	3.04553	1.35378	1.10085	0	0	0	n	e
chr1	11232560	11232670	peak_2738	144.844	36.9063	22.7463	25.6889	19.2604	41.827	40.4495	24.682	24.3897	4	2	2	1	22.2331	36.8345	35.5125	0.741655	0.5	0	0	0	0	.	.	.	.	.	0.0864378	0.230986	0.0851316	0	0	0	n	e
chr1	11495642	11495752	peak_2770	137.961	80.2712	55.1008	13.5387	9.74909	60.5391	38.9304	4.01333	3.15759	2	2	1	1	49.5438	36.3919	43.2375	0.643291	0.45	0	0	0	0	.	.	.	.	.	0.990912	0	0	0	0	0	n	e
chr1	11496474	11496584	peak_2771	167.057	60.2803	36.0803	6.24865	3.09116	64.575	26.8715	28.8291	4.84527	2	2	1	1	48.5524	55.9675	51.8274	0.757236	0.54	0	0	0	0	.	.	.	.	.	1.04464	0	0.0420608	0	0	0	n	e
chr1	11832222	11832332	peak_2823	137.419	40.4944	9.21618	3.99219	1.42669	44.5788	17.0914	10.836	4.79083	1	1	1	1	75.7129	44.5397	54.5081	0.558927	0.4	0	0	0	0	Sox-172	S	0	1	1	0.302019	0.472709	0	0	0	0	n	e
chr1	11853372	11853482	peak_2830	262.685	116.05	122.555	141.984	75.139	111.172	116.506	106.687	51.9914	4	2	2	1	50.8959	53.6507	21.9935	0.731109	0.46	0	0	0	0	Pou-247	P	1	1	0	0	0	0.329759	0	1.20619	0	n	e
chr1	11878258	11878368	peak_2835a	107.04	38.4441	40.3942	54.5022	61.8232	42.7443	37.9808	51.8388	48.5616	5	2	2	2	55.8533	39.8541	53.211	0.637945	0.36	ENSDART00000163971.2	iqce	0	0	.	.	.	.	.	0	0.847142	0	0	0.985222	0	n	e
chr1	11983046	11983156	peak_2858	93.7807	29.32	32.7468	29.6811	45.6541	38.5249	48.5205	34.7822	30.9226	5	2	2	2	52.6985	79.7342	59.1489	0.698964	0.54	ENSDART00000103399.6,ENSDART00000159981.2	grk4,tspan5b	ENSDART00000159981.2	grk4	.	.	.	.	.	0	0.93854	0	0	0	0	n	e
chr1	12176542	12176652	peak_2915	107.547	41.1095	55.1008	57.2793	53.5008	56.0445	41.3991	73.8453	46.4385	5	2	2	2	13.9107	18.222	15.4502	0.8108	0.55	ENSDART00000040307.9,ENSDART00000166429.2	b4galt1,tdrd7a	0	0	.	.	.	.	.	0.727619	1.2314	1.22983	0	3.15756	0	n	e
chr1	12283864	12283974	peak_2937	135.698	55.2569	20.3932	4.68649	18.7847	55.9528	22.8835	4.14711	9.63609	1	1	1	1	42.4233	45.9715	45.2841	0.578	0.42	ENSDART00000158595.2	gne	0	0	.	.	.	.	.	0.0910987	0	0	0	0	0	n	e
chr1	12291872	12291982	peak_2938	1034.22	192.835	278.054	277.718	245.866	227.022	190.474	250.365	199.745	5	2	2	2	56.8748	83.743	49.7232	0.770491	0.58	ENSDART00000158595.2	gne	0	0	Pou-250	P	0	0	0	0	0.0415361	0	0	0.696832	0	n	e
chr1	12381620	12381730	peak_2958	148.214	33.8308	33.7272	56.9322	54.452	49.8989	53.8378	63.3437	48.4527	5	2	2	2	11.4771	11.5579	6.65857	0.591927	0.42	0	0	0	0	.	.	.	.	.	0	0.02064	0.300116	0	0	0	n	e
chr1	12426188	12426298	peak_2969	109.12	38.9566	30.1976	31.0697	25.9182	45.6795	46.1467	44.9493	55.4212	5	2	2	2	21.4219	17.8575	20.4369	0.559509	0.46	0	0	0	0	.	.	.	.	.	0	0	0.0957771	0	0	0	n	e
chr1	12427204	12427314	peak_2970	115.421	49.0034	52.1595	51.3778	64.4388	53.201	44.9124	20.4011	40.8854	5	2	2	2	18.8381	27.9577	18.3327	0.792273	0.5	0	0	0	0	.	.	.	.	.	0.291896	0.289627	0.275101	0	0	0	n	e
chr1	12501076	12501186	peak_2981	94.7842	29.9351	29.2172	34.194	26.8694	45.4043	45.1023	39.6651	59.0143	5	2	2	2	15.3228	15.775	15.1908	0.690673	0.42	0	0	0	0	.	.	.	.	.	0	0.0213401	0	0	0	0.628702	n	e
chr1	12569266	12569376	peak_2991	55.3184	30.7553	34.1194	11.9766	0	25.0412	43.6779	2.27422	0.326647	2	2	1	1	12.2282	8.22592	26.2596	0.540745	0.39	0	0	0	0	Sox-177	SP	3	2	0	0.679365	0.333035	0	0	0	0	n	e
chr1	13120972	13121082	peak_3088	71.5217	25.1167	11.9614	10.7615	4.75564	33.2965	18.3257	8.62866	3.70201	2	2	1	1	83.4645	87.9601	75.0604	0.681836	0.49	0	0	0	0	Sox-185	SP	1	1	0	0.431567	0	0	0	0	0	n	e
chr1	13164074	13164184	peak_3095	62.5579	43.0574	11.5692	3.64505	3.56673	52.8341	4.7476	2.07355	5.0086	1	1	1	1	58.2568	44.1493	45.0535	0.696364	0.46	0	0	0	0	.	.	.	.	.	0.0411488	0	0	0	0	0	n	e
chr1	13166456	13166566	peak_3096	469.593	91.9582	56.2774	5.90151	2.14004	133.645	56.0217	1.93977	2.66763	1	1	1	1	26.7098	46.9346	39.6632	0.548109	0.36	0	0	0	0	Sox-186	S	1	3	0	0.314637	0	0	0	0	0	n	e
chr1	13170244	13170354	peak_3098	283.303	56.5896	37.8451	8.15796	7.13345	109.979	41.8738	6.42134	7.18625	1	1	1	1	28.9331	47.4553	50.4726	0.670582	0.51	0	0	0	0	Sox-187	SP	1	1	0	1.3623	0	0	0	0	0.199212	n	e
chr1	13225274	13225384	peak_3107	228.017	25.1167	9.60836	32.8055	14.2669	56.5032	8.54568	47.4242	9.96273	3	1	2	1	57.5358	42.2489	36.6366	0.399636	0.37	0	0	0	0	Sox-188	S	0	0	1	0.188559	0	1.05043	0	0	0	n	e
chr1	13305724	13305834	peak_3128a	60.0109	30.4476	25.4915	29.8546	16.4069	42.7443	20.0348	12.04	17.9656	4	2	2	1	25.478	27.4371	28.1044	0.769873	0.53	0	0	0	0	.	.	.	.	.	0.240249	0	0	0	0	0	n	e
chr1	13306182	13306292	peak_3128b	393.614	52.5915	20.001	0	0.713345	109.062	25.3522	1.33777	3.37535	1	1	1	1	35.2725	63.3604	55.4594	0.619127	0.38	0	0	0	0	Sox-192	SP	1	2	0	0.21555	0	0	0	0	0	n	e
chr1	13425630	13425740	peak_3156	745.622	154.802	151.968	128.792	236.593	177.215	180.978	221.135	275.037	6	2	2	3	46.9901	65.9375	53.3551	0.774091	0.52	0	0	0	0	.	.	.	.	.	0	1.10032	0	0	0	0	n	e
chr1	13552746	13552856	peak_3182	89.0096	43.6725	12.3535	22.2175	15.4558	35.7731	14.6226	22.8091	8.65616	3	1	2	1	37.2856	47.2209	36.0313	0.465964	0.36	0	0	0	0	.	.	.	.	.	0.374883	0	0	0	0	0	n	e
chr1	13634768	13634878	peak_3203	34.1902	27.8847	16.8636	2.25645	4.99341	25.0412	18.1358	0	3.64756	2	2	1	1	49.9044	35.5849	49.2619	0.601655	0.45	0	0	0	0	.	.	.	.	.	0.0204295	0	0	0	0	0	n	e
chr1	13691960	13692070	peak_3211	124.326	46.2354	70.7879	20.4817	20.9248	43.3864	60.1046	25.0165	11.8682	2	2	1	1	52.6685	50.0324	51.8562	0.613236	0.45	0	0	0	0	.	.	.	.	.	0.279721	0.085318	0	0	0	0	n	e
chr1	13706206	13706316	peak_3217	51.0316	10.4568	17.8441	10.0673	4.75564	23.4818	11.7741	12.9765	15.5157	5	2	2	2	50.7156	57.2951	56.4105	0.734891	0.53	0	0	0	0	Sox-196	S	1	0	0	0	0	0.0210737	0	0	0	n	e
chr1	13825250	13825360	peak_3241	61.4814	24.8093	31.5703	54.6757	24.7293	28.2515	27.6311	76.6546	26.1863	5	2	3	2	36.3843	36.0535	22.8295	0.679891	0.53	0	0	0	0	.	.	.	.	.	0	0	0.7519	0	0	0	n	e
chr1	13999768	13999878	peak_3270	37.2422	22.1438	27.6485	36.9712	22.8271	25.2246	47.8558	47.8925	39.7421	5	2	3	2	21.3318	21.2676	11.8183	0.638655	0.43	0	0	0	0	.	.	.	.	.	0.041536	0	0	0	0	0	n	e
chr1	14049206	14049316	peak_3281	561.574	91.6509	76.4745	108.831	61.3476	127.683	96.2809	130.835	154.232	5	2	2	2	6.82017	27.7235	3.83373	0.751527	0.55	0	0	0	0	.	.	.	.	.	0.235505	0	0.196928	0	0	0	n	e
chr1	14075868	14075978	peak_3285	78.123	33.6257	38.8255	10.4145	7.13345	38.7084	37.8858	19.3309	18.7823	2	2	1	1	39.7493	45.8673	40.9027	0.637218	0.47	0	0	ENSDART00000021693.9	ank2a	.	.	.	.	.	0.0407492	0	0	0	0	0	n	e
chr1	14096730	14096840	peak_3291a	304.5	67.149	87.2595	97.3745	79.1813	93.2855	126.191	71.1698	66.6361	5	2	2	2	22.9843	18.6125	29.6033	0.804618	0.48	0	0	0	0	.	.	.	.	.	0	2.29261	0	0	0	0	n	e
chr1	14097032	14097142	peak_3291b	48.1022	30.8577	36.6685	24.4739	20.687	34.2137	28.6755	29.4311	28.3095	5	2	2	2	20.1901	13.4322	23.9825	0.785673	0.47	0	0	0	0	.	.	.	.	.	0	1.8533	0	0	0	0	n	e
chr1	14127544	14127654	peak_3298	187.741	60.7928	87.6516	64.3958	75.1389	76.4994	95.2373	89.2966	115.415	6	2	2	3	36.1138	59.9764	41.9404	0.823127	0.56	0	0	0	0	Pou-286	P	0	1	0	0.0425476	0	0	0	0	0	n	e
chr1	14173918	14174028	peak_3310	51.8811	15.6852	21.7658	23.9532	21.4004	19.8128	28.4856	25.284	22.702	5	2	2	2	17.9668	20.5127	10.2041	0.764982	0.61	0	0	0	0	.	.	.	.	.	0.0200116	0	0	0	0	0	n	e
chr1	14183814	14183924	peak_3312	679.073	138.091	165.695	158.82	154.558	165.106	170.534	213.041	205.625	5	2	3	2	33.4699	34.7259	21.2729	0.804818	0.59	0	0	0	0	.	.	.	.	.	0.046351	0.0880504	0	0	0	0	n	e
chr1	14261716	14261826	peak_3328	73.3915	45.6203	27.2563	53.4607	29.7227	32.5627	33.1383	75.9188	34.5157	5	2	3	2	55.4927	50.4488	48.7143	0.640182	0.47	0	0	0	0	.	.	.	.	.	0.124564	0	0	0	0	0	n	e
chr1	14498200	14498310	peak_3375b	531.382	173.87	122.359	184.335	222.801	150.43	163.887	159.797	172.144	5	2	2	2	32.7488	27.4371	31.9957	0.719764	0.47	0	0	0	0	.	.	.	.	.	0.156274	0.327183	0	0	1.6667	0	n	e
chr1	14509864	14509974	peak_3377	135.462	95.5464	51.1791	14.233	10.2246	87.2314	38.7405	17.1235	2.55875	1	1	1	1	18.4175	17.7795	22.4259	0.541745	0.37	0	0	0	0	Sox-210	S	0	2	0	1.75372	1.33315	0	0	0	0	n	e
chr1	15230316	15230426	peak_3463	642.545	115.435	76.4745	99.2845	27.1071	146.853	92.1982	145.283	78.0144	4	2	2	1	37.7363	34.7259	44.7365	0.576073	0.44	ENSDART00000109911.5	hgsnat	0	0	.	.	.	.	.	1.0673	1.81252	2.60224	0	0	0	n	e
chr1	15286812	15286922	peak_3474	396.171	86.9348	117.261	145.975	107.002	127.683	137.87	111.705	110.08	5	2	2	2	13.2497	19.2372	8.8781	0.759945	0.49	0	0	0	0	.	.	.	.	.	0	0.26134	0.0883502	0	0	0	n	e
chr1	15313588	15313698	peak_3481	1198.66	161.26	157.067	229.465	185.707	334.983	274.032	335.849	299.318	5	2	2	2	49.9945	58.7528	43.8428	0.765073	0.58	ENSDART00000109970.4	dlc1	0	0	Pou-299	P	0	0	1	0	0.482337	0.0612451	0	0	0	n	e
chr1	15330838	15330948	peak_3487	961.246	190.99	182.755	116.468	32.3384	309.025	233.392	177.055	42.2465	2	2	1	1	13.1596	15.6188	18.4192	0.636655	0.47	ENSDART00000109970.4	dlc1	0	0	Sox-222	SP	1	0	0	0.38657	0.0224944	0.0407308	0	0	0	n	e
chr1	15398434	15398544	peak_3501	31.9539	24.5016	27.0602	24.4739	43.2763	19.7211	22.5036	27.4914	37.0201	6	2	2	3	78.0564	76.9228	51.4526	0.716345	0.52	0	0	0	0	.	.	.	.	.	0.00232136	0	0	0	0	0	n	e
chr1	15524642	15524752	peak_3525	179.286	87.4475	129.418	125.841	109.855	86.2223	94.2873	88.3601	93.8027	5	2	2	2	21.1515	11.584	19.5722	0.747709	0.5	0	0	0	0	.	.	.	.	.	0	0	0.292878	0	0	0	n	e
chr1	15525240	15525350	peak_3526	268.727	75.0427	93.5345	85.0511	92.0218	106.585	87.5457	125.751	101.206	5	2	2	2	20.0699	22.6994	18.7651	0.791036	0.51	0	0	0	0	.	.	.	.	.	0	0	0.292878	0	0	0	n	e
chr1	15535506	15535616	peak_3530	31.2186	20.1959	17.844	15.1009	16.8825	22.9315	18.5156	14.8494	13.0115	5	2	2	2	56.5744	71.274	47.446	0.824	0.56	0	0	0	0	.	.	.	.	.	0.0226627	0	0	0	0	0	n	e
chr1	15549360	15549470	peak_3536	76.5823	46.748	19.0205	13.7124	48.983	42.3774	27.3462	20.6686	32.3381	5	2	1	2	60.5403	79.5259	71.5437	0.785691	0.61	0	0	0	0	.	.	.	.	.	0.1296	0	0	0	0	0	n	e
chr1	15552506	15552616	peak_3538	106.101	57.4098	25.0994	11.9765	17.3581	62.2819	32.4736	16.3209	30.4326	1	1	1	1	19.1685	23.8708	21.8782	0.6762	0.49	0	0	0	0	.	.	.	.	.	0.0427952	0.0611201	0	0	0	0	n	e
chr1	15555184	15555294	peak_3539	54.037	35.5735	46.8651	38.3598	29.9605	35.6814	35.0373	56.6548	31.0315	5	2	2	2	52.2178	66.7965	75.118	0.767273	0.47	0	0	0	0	.	.	.	.	.	0	0.213024	0.652785	0	0	0	n	e
chr1	15565738	15565848	peak_3544	379.23	100.672	87.8476	114.732	43.2763	124.472	75.3919	126.955	58.4699	4	2	2	1	25.6883	25.0162	22.8006	0.557509	0.44	0	0	0	0	.	.	.	.	.	0	0	0.0621518	0	0	0	n	e
chr1	15569424	15569534	peak_3545	103.837	43.6725	53.9244	6.76938	13.5535	48.4313	38.1707	25.0165	27.9284	2	2	1	1	48.5524	55.6031	67.1046	0.677964	0.47	0	0	0	0	.	.	.	.	.	0.0431199	0	0.138624	0	0	0	n	e
chr1	15805944	15806054	peak_3583	38.7971	17.0179	20.3932	26.3832	47.7941	22.1976	28.5805	40.0664	50.3582	6	2	3	3	48.7927	59.5598	54.191	0.678491	0.52	0	0	0	0	.	.	.	.	.	0	0.0894081	0	0	0	0	n	e
chr1	15855230	15855340	peak_3596	180.044	59.8702	164.126	107.442	142.431	58.4294	134.927	128.627	116.45	6	3	3	3	35.7533	30.4827	43.0357	0.768036	0.52	0	0	0	0	.	.	.	.	.	0.0424115	1.9153	0.464675	0	0	0	n	e
chr1	15873000	15873110	peak_3602	66.906	14.865	29.8055	27.4246	7.84679	22.748	30.3846	27.3575	27.0573	5	2	2	2	54.6515	44.774	47.1577	0.7482	0.51	0	0	0	0	Sox-230	S	0	0	1	0	0.458307	0.0412064	0	0	0	n	e
chr1	15911426	15911536	peak_3610	272.129	65.7137	111.378	120.634	137.438	99.6145	142.428	165.684	153.688	6	2	3	3	18.8982	25.9794	4.1508	0.650436	0.46	0	0	0	0	.	.	.	.	.	0	0.295118	0	0	0	0	n	e
chr1	15914942	15915052	peak_3612a	82.1258	47.5681	58.4344	25.6889	60.8721	40.4511	40.6395	46.8891	67.7794	5	2	2	2	40.6506	31.1075	20.1199	0.788655	0.58	0	0	0	0	.	.	.	.	.	0.0636197	0.348214	0	0	0	0	n	e
chr1	15915216	15915326	peak_3612b	18.0694	17.0179	12.7457	13.5387	23.3026	17.9783	21.4592	20.2673	43.1719	6	2	2	3	75.8331	74.6841	44.4194	0.828564	0.55	0	0	0	0	.	.	.	.	.	0.0636197	0.348214	0	0	0	0	n	e
chr1	15919226	15919336	peak_3614	40.6387	23.7841	35.0998	7.11652	17.5958	18.7121	24.2127	12.3745	23.6275	5	2	1	2	52.999	52.5054	44.0158	0.612164	0.37	0	0	0	0	.	.	.	.	.	0	0.065683	0	0	0	0	n	e
chr1	15926352	15926462	peak_3616	182.71	84.1668	149.027	55.0228	122.22	64.3915	120.684	56.0528	143.779	6	3	2	3	77.2453	61.0957	41.9692	0.685782	0.54	0	0	0	0	.	.	.	.	.	0	0.833457	0	0	0	0	n	e
chr1	15927266	15927376	peak_3617	72.3338	38.444	81.1807	17.8781	31.1494	38.3415	71.1191	28.8291	21.7221	5	2	2	2	43.1744	31.6021	50.6167	0.613473	0.36	0	0	0	0	.	.	.	.	.	0	0.81607	0	0	0	0	n	e
chr1	15930702	15930812	peak_3618	166.027	49.721	86.4751	19.961	13.3158	61.8233	91.8191	25.4846	16.4957	2	2	1	1	58.2268	52.6095	66.1534	0.724236	0.46	0	0	0	0	Pou-311	P	0	0	0	0	0.040548	0	0	0	0	n	e
chr1	15937666	15937776	peak_3620	166.505	50.131	11.9614	151.53	39.7095	67.7855	18.5156	153.51	23.5731	5	1	3	2	28.843	20.1223	30.9869	0.741236	0.42	0	0	0	0	.	.	.	.	.	0	0.0444141	1.31325	0	0	0.691602	n	e
chr1	15963034	15963144	peak_3627	38.0173	15.8902	18.2362	9.02584	13.5535	22.2894	19.1803	8.02665	10.1805	5	2	1	2	57.5958	65.9375	48.1955	0.7084	0.46	0	0	0	0	.	.	.	.	.	0.0197288	0.199612	0.0183255	0	0	0	n	e
chr1	15989728	15989838	peak_3634	159.585	47.7732	36.0803	21.5232	18.0715	55.8611	46.5265	15.2506	9.52718	2	2	1	1	35.543	31.3418	37.9914	0.680691	0.43	0	0	0	0	.	.	.	.	.	0	1.31463	0	0	0	0	n	e
chr1	16142990	16143100	peak_3658	96.7996	43.0574	81.1807	13.7124	14.7425	40.1759	49.7549	11.438	6.53295	2	2	1	1	38.6977	46.7264	32.8317	0.713364	0.43	0	0	0	0	.	.	.	.	.	0.360841	0	0	0	0	0	n	e
chr1	16332704	16332814	peak_3681a	26.9203	17.5305	13.5301	0	1.66447	20.5465	13.3883	1.806	0.9255	2	2	1	1	17.0354	9.944	13.0289	0.577236	0.36	0	0	0	0	.	.	.	.	.	0	0	0.194581	0	0	0	n	e
chr1	16333040	16333150	peak_3681b	30.4888	21.0161	18.8245	35.5826	12.1269	15.3182	18.7055	66.7551	19.1089	5	2	3	2	99.1782	70.8835	71.9184	0.637818	0.46	0	0	0	0	.	.	.	.	.	0	0	0.194581	0	0	0	n	e
chr1	16538366	16538476	peak_3739	83.9045	14.2499	4.51003	16.4895	8.56015	34.122	14.6226	32.9093	5.98855	4	2	2	1	24.6066	37.8236	20.0045	0.562182	0.38	0	0	0	0	Sox-244	S	0	0	2	0.349965	0	1.08716	0	0	0	n	e
chr1	16559838	16559948	peak_3748	314.5	61.818	41.3746	14.4066	49.9341	118.876	82.2285	44.0128	30.9226	2	2	1	1	15.413	24.5996	22.6853	0.734927	0.55	0	0	0	0	.	.	.	.	.	0.324262	0	0.151003	0	0	0	n	e
chr1	16563790	16563900	peak_3750	239.499	49.721	27.6485	2.95075	2.6156	78.1505	37.4111	11.5049	9.63609	2	2	1	1	30.165	25.2505	24.7607	0.683055	0.46	0	0	0	0	Sox-246	SP	1	0	0	1.01322	0.0416346	1.02233	0	0	0	n	e
chr1	16571626	16571736	peak_3753	84.6214	33.3182	28.6289	12.6709	11.1757	47.7892	35.5121	25.7522	13.8825	2	2	1	1	41.8825	56.384	53.211	0.777727	0.47	0	0	0	0	.	.	.	.	.	0.0824133	0	0	0	0	0	n	e
chr1	16585702	16585812	peak_3757	189.273	42.6473	55.2969	28.8133	20.9248	67.9689	63.7128	32.8425	56.7823	5	2	2	2	23.0444	28.5565	13.4036	0.821764	0.56	0	0	0	0	.	.	.	.	.	0.208995	0.0843594	0	0	0	0	n	e
chr1	16594324	16594434	peak_3758a	229.792	40.1868	27.8445	4.33935	9.98682	69.0696	50.4195	12.5751	19.5445	2	2	1	1	7.54125	22.8555	14.2972	0.549945	0.4	0	0	0	0	.	.	.	.	.	0	0.218462	0	0	0	0	n	e
chr1	16594738	16594848	peak_3758b	15.0742	28.8075	28.825	20.4817	15.4558	28.8936	17.5661	8.29423	2.83095	2	2	1	1	22.5035	11.9745	17.9004	0.526855	0.35	0	0	0	0	.	.	.	.	.	0.201612	0.303716	0.191918	0	0	0	n	e
chr1	16599598	16599708	peak_3759	1300.86	195.091	242.954	195.444	217.808	337.643	304.606	299.327	278.304	5	2	2	2	9.94482	16.3737	10.1464	0.807709	0.56	0	0	0	0	.	.	.	.	.	0	0.471769	0	0	0	0	n	e
chr1	16671758	16671868	peak_3782	283.16	94.8291	58.4344	0	7.37124	93.4682	33.1383	0	24.063	2	2	1	1	13.5202	11.7402	0	0.696473	0.5	ENSDART00000178599.2	frg1	0	0	.	.	.	.	.	0	0.480552	0	0	1.01931	0	n	e
chr1	16714746	16714856	peak_3796	474.932	82.6291	102.358	74.116	59.2076	115.025	88.3055	84.9488	69.7393	4	2	2	1	22.7138	17.389	15.3637	0.747164	0.51	0	0	0	0	.	.	.	.	.	0	0.0448274	0	0	0	0	n	e
chr1	16720146	16720256	peak_3798	190.155	55.5645	104.123	102.061	74.1878	92.3682	87.2609	94.9818	80.6819	5	2	2	2	65.1672	103.995	66.557	0.708509	0.49	0	0	0	0	.	.	.	.	.	0	0.1723	0	0	0	0	n	e
chr1	16721182	16721292	peak_3799	372.13	78.7334	69.2192	14.9274	13.7914	108.145	53.2681	14.1805	17.4212	2	2	1	1	56.9649	67.7076	45.3705	0.743927	0.49	0	0	0	0	.	.	.	.	.	0	0.867212	0	0	0	0	n	e
chr1	16733254	16733364	peak_3804	129.377	40.0844	52.1595	18.2253	33.0516	49.8072	38.6455	26.7555	16.4957	2	2	1	1	81.6016	74.658	76.2422	0.763891	0.48	0	0	0	0	.	.	.	.	.	0	0.0203108	0	0	0	0	n	e
chr1	16748632	16748742	peak_3809	354.082	68.5842	12.9418	6.76938	3.09116	88.4237	19.3702	11.1705	2.55874	1	1	1	1	62.373	61.33	63.0691	0.542164	0.4	0	0	0	0	Sox-250	S	0	0	1	1.73784	0	0	0	0	0	n	e
chr1	16759242	16759352	peak_3811	243.712	56.8972	67.6505	16.3159	7.60901	80.5354	94.0973	10.7022	8.43839	2	2	1	1	45.7883	57.2431	63.2709	0.655836	0.41	0	0	0	0	Sox-251	S	0	1	0	1.80103	1.4228	0	0	0	0	n	e
chr1	16760636	16760746	peak_3812	14.2503	39.1616	6.66702	0	1.90225	25.4998	13.4832	4.816	5.22636	1	1	1	1	62.4331	55.3427	51.9715	0.445455	0.35	0	0	0	0	.	.	.	.	.	2.54059	1.22524	0	0	0	0	n	e
chr1	16761140	16761250	peak_3813	326.496	104.157	60.7875	1.73574	4.04229	114.657	50.8943	5.28422	3.4298	1	1	1	1	29.0533	35.7671	48.6566	0.629855	0.42	0	0	0	0	Sox-252	S	0	1	2	1.22213	0.0835411	0	0	0	0	n	e
chr1	16764640	16764750	peak_3815	85.5381	45.0052	25.8836	11.4559	11.6513	51.6416	37.2212	5.95311	12.6304	2	2	1	1	31.517	39.3074	30.4104	0.750018	0.5	0	0	0	0	.	.	.	.	.	0.597734	0	0	0	0	0	n	e
chr1	16778296	16778406	peak_3821	433.151	112.564	150.4	5.55435	4.75563	120.711	141.288	4.41466	2.66763	2	2	1	1	14.1211	15.749	26.519	0.605436	0.44	0	0	0	0	.	.	.	.	.	1.68933	2.53713	0	0	0	0	n	e
chr1	16778980	16779090	peak_3822	45.1873	14.66	45.4925	4.68649	1.66447	22.1976	63.5229	12.1737	8.05731	2	3	1	1	17.9968	27.9056	26.2308	0.5772	0.43	0	0	0	0	.	.	.	.	.	1.36036	3.01327	0	0	0	0	n	e
chr1	16964284	16964394	peak_3840	79.0788	32.9081	21.7658	50.3364	17.3581	37.0573	31.0493	60.8688	27.6562	5	2	3	2	19.8896	26.7343	17.7562	0.537018	0.46	0	0	0	0	.	.	.	.	.	0	0	0.0408539	0	0	0	n	e
chr1	17010658	17010768	peak_3848	253.323	51.7714	54.5125	92.1673	53.9764	67.5103	69.5998	128.761	79.6475	5	2	3	2	25.6282	23.5064	10.2617	0.694745	0.5	0	0	0	0	.	.	.	.	.	0	0	0.0208542	0	0	0	n	e
chr1	17025288	17025398	peak_3852	34.9459	13.0197	9.80445	8.33154	6.4201	12.2913	10.8245	12.5751	17.9656	5	2	2	2	32.9892	33.2421	30.0645	0.639745	0.5	0	0	0	0	.	.	.	.	.	0.0432579	0	0	0	0	0	n	e
chr1	17305030	17305140	peak_3885	171.158	35.061	26.8641	7.63725	11.8891	41.6435	41.494	15.3175	12.2493	2	2	1	1	15.8937	26.3177	22.9735	0.6988	0.45	0	0	0	0	.	.	.	.	.	0.243091	0	0	0	0	0	n	e
chr1	17355496	17355606	peak_3895	402.329	91.6509	153.341	148.058	185.232	107.044	151.449	169.965	222.12	6	3	3	3	19.0184	14.942	21.6765	0.722291	0.47	0	0	0	0	.	.	.	.	.	0	1.25434	0.192738	0	0	0	n	e
chr1	17375252	17375362	peak_3901	583.953	158.902	178.245	221.654	218.759	225.829	241.843	317.855	245.965	5	2	3	2	14.752	15.9312	22.0512	0.883782	0.59	0	0	ENSDART00000145068.3	fat1a	.	.	.	.	.	0	0	0.479125	0	0	0	n	e
chr1	17384464	17384574	peak_3906	231.544	59.4602	37.0607	60.4036	24.9671	74.8484	41.1143	118.059	49.3238	4	2	2	1	58.1066	62.2411	43.9005	0.673527	0.47	0	0	ENSDART00000145068.3	fat1a	.	.	.	.	.	0	0	0.0209747	0	0	0	n	e
chr1	17415500	17415610	peak_3912	62.3765	20.606	42.5512	20.1345	34.0028	26.6923	60.2945	23.8125	36.149	5	3	2	2	28.3924	22.0485	23.6077	0.691	0.48	0	0	0	0	.	.	.	.	.	0	3.02777	0.021163	0	0	0	n	e
chr1	17440856	17440966	peak_3917	918.871	156.031	195.108	333.782	259.657	214.18	249.344	397.052	327.465	6	2	3	3	29.5941	23.194	27.2685	0.635982	0.54	0	0	0	0	.	.	.	.	.	0	2.86934	0.726635	0	0	0	n	e
chr1	17584796	17584906	peak_3946a	604.498	159.005	152.361	76.7195	22.3515	192.808	158.665	98.9291	32.2836	2	2	1	1	4.23632	20.2264	20.4369	0.707509	0.43	0	0	0	0	Sox-265	SP	0	0	1	1.25183	0.152952	0	0	0	0	n	e
chr1	17787036	17787146	peak_4006	63.2754	24.9117	20.5893	17.7045	29.9605	30.8199	22.6935	23.478	30.7049	5	2	2	2	37.9766	42.9518	33.0911	n	0.48	0	0	0	0	.	.	.	.	.	0	0	0.183305	0	0	0	n	e
chr1	17879182	17879292	peak_4024	43.5729	12.9172	4.51004	22.5646	14.2669	12.6582	15.762	29.9662	17.7478	5	2	3	2	16.5546	18.3782	14.4702	0.654945	0.47	0	0	0	0	.	.	.	.	.	0	0	0.618962	0	0	0	n	e
chr1	18061064	18061174	peak_4050	460.684	132.76	91.7691	120.113	93.21	134.837	115.556	161.871	94.6736	5	2	2	2	9.16364	5.62278	5.39028	0.706873	0.48	0	0	0	0	.	.	.	.	.	0.405776	0.0428764	0.617448	0	0	0	n	e
chr1	18136176	18136286	peak_4064	64.1777	29.8325	32.5506	3.12433	11.4135	27.2426	15.762	11.1035	11.596	2	2	1	1	2.25335	2.03045	0	0.8582	0.6	0	0	0	0	.	.	.	.	.	0.163786	0	0	0	0	0	n	e
chr1	18147608	18147718	peak_4068b	123.255	40.6995	38.8255	10.2408	6.65789	42.3774	37.2212	9.69891	6.31519	2	2	1	1	3.84573	9.34527	7.11977	0.718218	0.51	0	0	0	0	.	.	.	.	.	0.727341	0	0	0	0	0	n	e
chr1	18149544	18149654	peak_4069	51.5964	32.498	28.2367	6.07509	7.60902	39.6255	28.3906	4.14711	2.99427	2	2	1	1	2.013	5.41453	5.39027	0.670345	0.51	0	0	0	0	.	.	.	.	.	0.0655076	0	0	0	0	0	n	e
chr1	18381822	18381932	peak_4117	144.537	37.7265	39.6099	5.90151	8.08457	51.6417	75.0121	4.48155	6.26075	2	2	1	1	14.4515	6.19547	7.06213	0.564691	0.4	0	0	0	0	.	.	.	.	.	0.0838994	0	0	0	0	0	n	e
chr1	18383566	18383676	peak_4118	259.882	66.0213	121.967	10.588	12.3646	74.0227	112.234	10.5015	10.4527	2	2	1	1	22.4735	18.5344	18.7075	0.649964	0.4	0	0	0	0	Pou-344	P	1	1	0	1.16881	0.357157	0	0	0	0	n	e
chr1	18591278	18591388	peak_4142	628.965	200.729	251.385	285.182	266.315	195.835	222.093	222.205	206.714	5	2	2	2	2.31345	4.63359	3.28605	0.841509	0.53	ENSDART00000082063.7	fam114a1	0	0	Sox-276	S	0	0	1	0	0.991761	0.244286	0	0.987836	0	n	e
chr1	18613206	18613316	peak_4153	531.223	124.969	84.5141	117.335	36.6184	217.665	149.265	197.055	90.6446	4	2	2	1	12.3484	18.5865	9.59873	0.687327	0.47	ENSDART00000014916.8	klf3	0	0	Sox-277	SP	0	0	0	1.29272	0.109826	1.16742	0	0	0	n	e
chr1	18636050	18636160	peak_4160	69.4841	55.9745	51.7674	19.961	18.547	54.7604	47.9508	17.7255	17.0945	2	2	1	1	22.0228	21.9445	25.7695	0.582564	0.43	0	0	0	0	.	.	.	.	.	0.255581	0.246854	0	0	0	0	n	e
chr1	18638018	18638128	peak_4161a	29.9596	19.9909	11.3732	4.86007	1.66447	35.7731	24.3077	5.61866	1.5788	2	2	1	1	42.6035	33.138	22.0512	0.599964	0.45	0	0	0	0	.	.	.	.	.	0.999123	0.126887	0	0	0	0	n	e
chr1	18638484	18638594	peak_4161b	190.207	51.6688	38.0412	9.54655	11.6513	81.9112	78.6203	24.3475	25.2063	2	2	1	1	32.1179	53.5205	38.7696	0.668545	0.48	0	0	0	0	.	.	.	.	.	0.974351	0.56242	0	0	0	0	n	e
chr1	18641414	18641524	peak_4162	112.112	53.104	58.4344	6.07507	3.32894	65.8592	61.6239	4.68222	5.55301	2	2	1	1	37.586	13.5364	48.4836	0.505145	0.38	0	0	0	0	Pou-353	P	1	2	0	0	0.147873	0	0	0	0	n	e
chr1	18642130	18642240	peak_4163	74.6752	50.0285	38.8255	34.8884	23.0648	44.9457	37.7909	38.5948	17.639	4	2	2	1	26.3193	32.7995	25.2507	0.509182	0.36	0	0	0	0	.	.	.	.	.	0.104855	0.253001	0	0	0	0	n	e
chr1	18710768	18710878	peak_4185	56.1875	31.2678	86.279	197.875	137.437	28.1598	72.9232	170.7	117.266	6	3	3	3	20.2803	19.4455	21.7917	0.708455	0.51	0	0	0	0	.	.	.	.	.	0	0	1.00342	0	0	0	n	e
chr1	18859374	18859484	peak_4216	2398.69	368.447	454.337	495.032	483.885	587.688	506.095	597.986	485.072	5	2	2	2	15.2627	15.3845	15.8538	0.686327	0.52	ENSDART00000139241.2	rnf38	0	0	Sox-286	SP	0	0	1	2.23509	3.51041	3.00679	0	0	0	n	e
chr1	18966444	18966554	peak_4246c	651.815	180.431	330.801	321.458	318.389	216.015	218.485	253.643	211.069	5	2	2	2	14.7219	16.1915	6.86036	0.791527	0.56	ENSDART00000132379.2	limch1a	0	0	.	.	.	.	.	0	0.0409854	0.137058	0	3.34866	0	n	e
chr1	19098614	19098724	peak_4275	232.94	101.595	150.204	52.0721	93.9236	116.584	139.959	52.5746	53.6246	2	2	1	1	58.5573	51.2037	59.7543	0.597509	0.42	ENSDART00000114514.4	ptpn9b	0	0	.	.	.	.	.	0	3.51872	0	0	0	0	n	e
chr1	19169610	19169720	peak_4295a	67.71	18.4531	11.5692	11.1087	7.84679	21.0052	9.68509	9.02999	4.19198	4	2	2	1	56.4542	53.4165	60.9073	0.413255	0.36	0	0	0	0	.	.	.	.	.	0	0	0.187225	0	0	0	n	e
chr1	19170218	19170328	peak_4295b	167.301	48.3882	27.0602	36.1034	28.0583	52.192	33.708	50.7017	47.9627	5	2	2	2	67.3004	95.9255	58.976	0.801364	0.62	0	0	0	0	.	.	.	.	.	0	0	0.331718	0	0	0	n	e
chr1	19266168	19266278	peak_4313b	42.7657	14.455	1.56871	7.46367	17.1203	23.0232	14.4327	12.7758	13.0659	5	2	2	2	38.2771	49.3035	50.4149	0.444582	0.44	0	0	0	0	.	.	.	.	.	0	0.0861645	0	0	0	0	n	e
chr1	19398060	19398170	peak_4345	66.2042	17.9405	9.21618	6.24865	11.6513	29.5357	20.6995	30.7688	16.2779	5	2	2	2	54.8317	79.2916	61.0514	0.6528	0.44	ENSDART00000135552.2	rbm47	0	0	.	.	.	.	.	0	0	0.190184	0	0	0	n	e
chr1	19401314	19401424	peak_4346	42.3033	18.5556	18.4323	15.7952	11.8891	24.8577	15.9519	15.9195	24.553	5	2	2	2	73.129	83.6128	51.3374	0.667655	0.44	ENSDART00000135552.2	rbm47	0	0	.	.	.	.	.	0	0	0.0414846	0	0	0	n	e
chr1	19410136	19410246	peak_4352	1573.71	260.907	257.465	165.415	89.6435	355.988	345.341	246.285	176.008	4	2	2	1	17.2457	36.7043	24.3284	0.647418	0.46	ENSDART00000135552.2	rbm47	0	0	Sox-296	SP	1	1	1	3.10093	2.9438	2.12288	0	0	0	n	e
chr1	19415386	19415496	peak_4353	985.087	103.44	70.984	57.8001	36.8562	223.353	142.428	116.655	73.4957	4	2	2	1	31.9376	62.7877	48.2243	0.664582	0.45	ENSDART00000135552.2	rbm47	0	0	Sox-297	SP	1	1	0	2.43978	1.79552	1.57826	0	0	0	n	e
chr1	19425146	19425256	peak_4355	317.334	78.2208	68.631	92.6882	76.3279	103.192	124.862	141.068	96.3609	5	2	2	2	25.0874	50.4228	22.7141	0.791709	0.54	0	0	0	0	.	.	.	.	.	0	0	0.118669	0	0	0	n	e
chr1	19426450	19426560	peak_4356	257.603	39.3667	36.2764	62.8336	51.5986	85.2134	61.7188	73.6446	47.4727	5	2	2	2	22.5035	40.2185	29.2285	0.798873	0.51	0	0	0	0	.	.	.	.	.	0	0.106752	0	0	0	0	n	e
chr1	19563502	19563612	peak_4391	299.201	44.5951	23.5306	40.0955	15.218	81.5443	40.5445	72.6413	29.9971	4	2	2	1	21.452	29.2072	23.4059	0.718782	0.48	0	0	0	0	Sox-301	S	0	0	1	0	0	0.717205	0	0	0	n	e
chr1	19587110	19587220	peak_4398	257.172	35.6761	56.0813	15.4481	24.9671	71.3627	73.303	50.8355	53.0803	5	2	2	2	25.508	31.3418	30.6698	0.687073	0.47	ENSDART00000088949.7	ECPAS	0	0	.	.	.	.	.	0	0.021295	0	0	0	0	n	e
chr1	19650202	19650312	peak_4411	642.443	138.604	130.399	174.963	120.793	182.167	180.884	170.901	135.341	5	2	2	2	12.0479	8.01766	13.8072	0.616255	0.42	ENSDART00000054575.6	tmem192	0	0	Sox-304	S	0	1	0	0.0714501	2.21741	2.01649	0	0	0	n	e
chr1	19657060	19657170	peak_4413a	144.447	84.9869	53.7283	55.8907	46.6052	112.455	90.5842	95.25	63.043	4	2	2	1	9.46409	17.441	18.7651	0.802945	0.46	ENSDART00000054575.6	tmem192	0	0	Sox-305	SP	1	0	0	2.24258	3.19378	2.8933	0	0	0	n	e
chr1	19657366	19657476	peak_4413b	477.498	105.593	66.2779	53.8078	44.2274	168.409	139.105	96.0527	71.1547	2	2	1	1	26.9201	60.7833	39.2885	0.636291	0.45	ENSDART00000054575.6	tmem192	0	0	Sox-306	SP	0	0	0	1.52055	2.96574	2.57158	0	0	0	n	e
chr1	19659214	19659324	peak_4414	572.543	145.062	104.515	44.9556	30.4361	211.886	152.493	75.1831	47.0917	2	2	1	1	32.6887	30.9774	22.6276	0.612618	0.44	ENSDART00000054575.6	tmem192	0	0	.	.	.	.	.	0.661799	2.44503	0.817271	0	0	0	n	e
chr1	19659950	19660060	peak_4415	112.879	61.5105	97.4564	69.6031	100.582	87.0477	91.2491	126.353	158.968	6	2	3	3	28.9932	27.3329	40.4415	0.667491	0.47	ENSDART00000054575.6	tmem192	0	0	.	.	.	.	.	0.838965	2.35714	1.7804	0	0	0	n	e
chr1	19663104	19663214	peak_4416	229.277	63.6634	101.574	66.6523	63.7255	105.301	138.82	114.045	142.527	5	2	2	2	25.1175	23.9749	21.907	0.737436	0.51	ENSDART00000054575.6	tmem192	0	0	.	.	.	.	.	0	3.16519	0.770365	0	0	0	n	e
chr1	19664964	19665074	peak_4417	38.5056	34.5484	32.7467	57.8001	19.2604	33.0214	30.1947	50.7017	34.1891	5	2	3	2	31.4869	35.3245	38.1066	0.772691	0.58	ENSDART00000054575.6	tmem192	0	0	Sox-308	S	0	0	1	0	0.0640537	0	0	0	0	n	e
chr1	19670068	19670178	peak_4419	208.915	117.69	103.143	111.608	95.35	170.702	141.764	158.058	161.527	5	2	2	2	15.4731	45.0604	22.1376	0.6414	0.5	0	0	0	0	Pou-378	P	1	0	1	0.48123	1.58991	0	0	0	0	n	e
chr1	19675894	19676004	peak_4422	198.502	187.505	131.575	46.6914	14.9803	188.955	181.644	39.3306	27.1662	2	2	1	1	10.8762	33.7367	33.4946	0.628073	0.43	0	0	0	0	Sox-310	S	0	1	2	1.02383	3.0754	2.91738	0	0	0	n	e
chr1	19676546	19676656	peak_4423	572.13	195.501	297.466	323.888	258.231	293.065	276.215	416.717	295.997	5	2	3	2	13.0395	6.55991	13.7784	0.628945	0.41	0	0	0	0	Sox-311	SP	0	0	0	1.04375	3.07857	2.27476	0	0	0	n	e
chr1	19681332	19681442	peak_4424	339.425	91.7527	71.9645	10.7615	4.04228	131.902	90.8692	15.3845	14.6447	2	2	1	1	29.6242	20.9032	36.3484	0.634545	0.46	0	0	0	0	Sox-312	SP	0	1	0	0.93304	2.3297	0.125885	0	0	0	n	e
chr1	19686452	19686562	peak_4426	775.106	134.093	139.026	218.529	79.6568	217.757	207.85	296.853	221.903	5	2	3	2	20.5807	9.26718	10.9247	0.656764	0.48	0	0	0	0	Sox-313	SP	0	0	0	0.142016	2.12325	2.02575	0	0	0	n	e
chr1	19690166	19690276	peak_4428	73.9192	25.3218	32.7467	60.5772	36.6184	48.3395	47.8558	51.6382	60.702	5	2	3	2	30.7058	25.9273	26.1155	0.570673	0.45	0	0	0	0	.	.	.	.	.	0	0.0207731	0	0	0	0	n	e
chr1	19890546	19890656	peak_4481	1177.27	220.31	116.085	194.576	168.587	289.487	180.504	270.632	229.089	5	1	2	2	7.84169	6.35166	12.4235	0.748145	0.49	0	0	0	0	Sox-318	SP	0	0	0	0.518931	2.57773	1.19298	0	0	0	n	e
chr1	19919106	19919216	peak_4490	416.17	66.0213	59.0226	95.2918	90.5947	107.319	113.847	133.376	167.734	6	2	2	3	19.5291	23.7927	15.5079	0.778618	0.56	0	0	0	0	.	.	.	.	.	0	0.725664	0	0	0	0	n	e
chr1	20279010	20279120	peak_4547a	96.8466	28.6024	8.03964	16.4895	11.4135	60.0805	27.4411	23.9462	29.4527	5	2	2	2	12.4385	20.721	20.6675	0.709873	0.47	0	0	0	0	.	.	.	.	.	3.15203	0.296398	0	0	0	0	n	e
chr1	20279338	20279448	peak_4547b	445.123	87.96	39.806	11.1087	6.42011	127.775	52.6035	17.0566	6.2063	1	1	1	1	14.8121	39.4375	31.1887	0.696873	0.44	0	0	0	0	Sox-322	SP	0	0	0	2.77533	0.126916	0	0	0	0	n	e
chr1	20361444	20361554	peak_4569	126.306	36.7013	43.7277	11.6295	13.3158	47.514	41.6839	8.9631	8.16618	2	2	1	1	21.9327	7.28879	28.6521	0.525709	0.39	0	0	0	0	.	.	.	.	.	0	2.5739	0	0	0	0	n	e
chr1	20380050	20380160	peak_4573	148.214	46.4404	6.66701	1.73574	3.56672	49.2568	8.35577	0.334444	9.69055	1	1	1	1	18.6277	26.1615	2.7672	0.835727	0.52	0	0	0	0	.	.	.	.	.	0	0	0.024265	0	0	0	n	e
chr1	20592162	20592272	peak_4601	280.524	66.8414	77.6511	67.173	117.464	104.751	93.5282	118.059	141.656	6	2	2	3	14.1812	17.6233	16.0267	0.865727	0.47	0	0	0	0	.	.	.	.	.	0.020831	1.63161	0.144803	0	0	0	n	e
chr1	20614012	20614122	peak_4604b	127.204	36.8037	41.5707	53.6343	57.3054	50.4493	28.9604	49.2302	53.8424	5	2	2	2	42.8439	38.7868	33.0335	0.682818	0.48	0	0	0	0	.	.	.	.	.	0	0.0639194	0	0	0	0	n	e
chr1	20632176	20632286	peak_4611	184.877	65.6112	173.146	70.8181	68.0055	70.9041	128.47	104.882	61.3008	5	3	2	2	22.1731	33.4504	27.8738	0.8598	0.53	0	0	0	0	.	.	.	.	.	0.725413	0.878727	0.549797	0	0	0	n	e
chr1	20724320	20724430	peak_4624	58.8177	25.4244	25.6875	38.1862	31.8627	29.2605	29.5301	37.324	30.7049	5	2	2	2	3.39506	1.84823	9.31045	0.7274	0.49	0	0	0	0	.	.	.	.	.	0	0.0409372	0	0	0	0	n	e
chr1	20745438	20745548	peak_4633	81.996	28.1923	28.825	1.90931	12.8402	36.14	33.2332	5.88622	15.6246	2	2	1	1	17.426	18.222	25.2507	0.73	0.48	0	0	0	0	Sox-323	S	1	2	0	0	0.0420177	0	0	0	0	n	e
chr1	20747498	20747608	peak_4634	90.1305	25.5268	19.2166	12.1502	12.3646	37.5159	37.9808	18.662	20.361	5	2	2	2	15.5933	18.6385	26.9802	0.6406	0.47	0	0	0	0	.	.	.	.	.	0	0.717877	0	0	0	0	n	e
chr1	20813806	20813916	peak_4650	117.159	56.7946	47.2574	40.2691	46.6052	66.2261	71.8786	60.4675	58.6333	5	2	2	2	20.791	28.8167	38.5103	0.734564	0.51	0	0	0	0	.	.	.	.	.	0	0.143051	0	0	0	0	n	e
chr1	20818512	20818622	peak_4651	1038.66	167.104	141.772	119.419	66.341	256.465	167.4	147.825	81.2264	2	2	1	1	13.0695	18.7686	9.33927	0.593036	0.4	0	0	0	0	Sox-326	SP	0	1	0	0.0402488	1.2813	0	0	0	0	n	e
chr1	20866472	20866582	peak_4662	178.226	68.7892	111.575	126.188	127.926	77.6918	110.809	115.584	95.4355	6	3	3	3	7.03048	11.5059	9.85818	0.847818	0.51	0	0	0	0	.	.	.	.	.	0	0	0.0677049	0	0	0	n	e
chr1	20944308	20944418	peak_4681	541.383	77.4007	60.1992	84.1832	108.666	117.501	88.4953	111.303	175.954	6	2	2	3	13.3098	38.162	26.5766	0.812709	0.56	0	0	0	0	.	.	.	.	.	0	0	0.0666951	0	0	0	n	e
chr1	21202816	21202926	peak_4711	108.91	45.4153	27.4524	45.4764	68.9566	81.7277	58.8703	85.2164	104.745	5	2	2	2	11.1165	15.749	14.8449	0.671509	0.46	ENSDART00000141077.3	si:dkey-253i9.4	0	0	.	.	.	.	.	0.4696	1.75955	0.8807	0	1.08038	0	n	e
chr1	21221876	21221986	peak_4719	205.315	55.5645	38.4334	46.6914	58.2565	60.4474	77.2909	69.6982	51.7192	5	2	2	2	3.18475	11.584	4.69847	0.660582	0.44	ENSDART00000141077.3	si:dkey-253i9.4	0	0	.	.	.	.	.	0.107385	1.19165	0.664037	0	0	0	n	e
chr1	21263842	21263952	peak_4725	351.858	53.1041	98.4364	87.4812	81.0835	93.6518	136.731	116.052	111.877	5	2	2	2	23.5551	29.9882	35.253	0.741564	0.55	0	0	0	0	Sox-341	S	0	0	0	0.0202569	0.67557	1.32763	0	0	0	n	e
chr1	21291816	21291926	peak_4732	682.852	101.697	117.849	89.2168	89.6436	161.345	143.757	112.775	98.92	5	2	2	2	18.5376	16.2696	12.4235	0.805855	0.54	0	0	0	0	Sox-342	SP	0	0	0	0.0613316	0	0.0202818	0	0	0	n	e
chr1	21297072	21297182	peak_4733	136.012	58.435	91.9655	89.3905	77.5167	63.8412	61.7188	111.772	84.0028	5	2	3	2	8.98339	11.584	8.56103	0.745109	0.49	0	0	0	0	.	.	.	.	.	0	0	0.104923	0	0	0	n	e
chr1	21562174	21562284	peak_4786	40.4842	17.633	15.491	34.7147	13.7914	18.2535	21.2693	28.6285	24.3897	5	2	3	2	27.2205	38.7607	21.1575	0.559564	0.37	ENSDART00000006147.9	primpol	0	0	.	.	.	.	.	0	0.70703	0.0936115	0	0.553038	0	n	e
chr1	21576872	21576982	peak_4790	51.0316	29.7301	53.7283	34.5412	38.9962	25.775	69.315	56.3873	51.7736	5	3	3	2	23.1345	28.7386	14.9602	0.795636	0.54	ENSDART00000006147.9	primpol	0	0	.	.	.	.	.	0.181252	0	0	0	0	0	n	e
chr1	21662224	21662334	peak_4813	36.4719	11.1744	13.7262	21.8703	17.1203	14.2175	18.0409	22.4746	24.9885	5	2	2	2	14.8722	11.9224	22.4259	0.647818	0.48	0	0	0	0	.	.	.	.	.	0	0.526208	0.147233	0	0	0	n	e
chr1	21735938	21736048	peak_4840	299.911	62.6382	88.436	23.2589	23.3026	123.28	108.055	28.3608	29.3983	2	2	1	1	58.5273	48.5745	64.8275	0.606527	0.44	ENSDART00000137138.2	si:ch211-134c9.2	0	0	Pou-414	P	0	2	1	0	0.66514	0	0	0	0	n	e
chr1	21737330	21737440	peak_4841	127.191	87.6525	84.9064	71.3388	108.904	91.1755	119.829	70.4339	97.7218	5	2	2	2	43.1143	60.7573	72.4085	0.851473	0.59	ENSDART00000137138.2	si:ch211-134c9.2	0	0	.	.	.	.	.	0	0.939573	0	0	0	0	n	e
chr1	21741134	21741244	peak_4843	246.33	57.3073	67.0623	49.6421	59.921	115.207	92.2936	92.3736	79.1032	5	2	2	2	39.8094	53.859	41.191	0.783891	0.57	ENSDART00000137138.2	si:ch211-134c9.2	0	0	.	.	.	.	.	0.0201214	0	0.104015	0	0	0	n	e
chr1	21742050	21742160	peak_4844	803.675	104.568	44.9043	94.7709	28.5338	196.66	128.375	190.031	76.3266	4	2	2	1	51.8874	73.4345	54.7964	0.612382	0.47	ENSDART00000137138.2	si:ch211-134c9.2	0	0	Sox-352	SP	0	0	1	0.33549	0.0419045	0.932389	0	0	0	n	e
chr1	21781058	21781168	peak_4859	152.187	40.0843	23.3345	57.2794	61.8232	46.9636	27.1563	87.7582	84.6017	6	1	3	3	57.8963	36.2617	47.5613	0.621709	0.37	0	0	0	0	.	.	.	.	.	0	0.307487	1.23737	0	0	0	n	e
chr1	21782612	21782722	peak_4860	209.992	54.6418	52.7478	55.5435	83.6991	84.5713	69.0302	102.607	162.834	6	2	2	3	61.5618	40.3747	32.4282	0.734273	0.52	0	0	0	0	.	.	.	.	.	0	0.107149	0.499903	0	0	0	n	e
chr1	21786866	21786976	peak_4861	258.575	64.0735	98.24	127.056	127.688	86.7726	79.8546	142.339	160.656	6	2	3	3	25.1475	29.2593	31.5923	0.7226	0.51	0	0	0	0	.	.	.	.	.	0	0	0.0830897	0	0	0	n	e
chr1	21821920	21822030	peak_4872	27.623	19.1707	9.60836	0.694295	5.2312	20.5466	12.8185	2.27422	2.61318	2	2	1	1	58.4071	57.5294	59.5525	0.557545	0.42	0	0	0	0	.	.	.	.	.	0.256333	0.0813469	0.0962636	0	0	0	n	e
chr1	21937926	21938036	peak_4902	158.448	50.131	54.3165	98.9373	88.9303	71.0875	68.4605	106.286	79.8653	5	2	3	2	10.5757	9.18909	10.3194	0.794764	0.56	ENSDART00000087729.5	kdm4c	0	0	.	.	.	.	.	0	0	0.0201981	0	0.0603876	0	n	e
chr1	21970518	21970628	peak_4909	34.8011	22.8614	33.335	4.51292	5.46897	25.1329	48.2356	8.22733	9.41836	2	2	1	1	15.413	23.0638	10.3482	0.587236	0.43	0	0	0	0	.	.	.	.	.	0.0874781	0	0	0	0	0	n	e
chr1	22157546	22157656	peak_4931	281.108	83.9618	105.104	105.012	49.9342	88.8824	76.2465	112.842	37.51	4	2	2	1	17.3358	20.6168	27.2973	0.644382	0.4	0	0	0	0	Sox-365	SP	0	1	0	0	3.05251	3.14163	0	0	0	n	e
chr1	22159050	22159160	peak_4932	153.658	45.4153	17.2558	33.3262	46.843	56.3196	23.5481	40.1333	88.086	5	1	2	2	30.8861	51.8805	17.5545	0.626218	0.53	0	0	0	0	.	.	.	.	.	0	2.06269	2.46903	0	0	0.0644646	n	e
chr1	22160000	22160110	peak_4933	52.3439	43.0574	43.1395	64.0487	73.2367	30.3613	42.1587	40.4677	46.1662	5	2	2	2	40.5305	48.7568	16.142	0.757636	0.51	0	0	0	0	.	.	.	.	.	0	0.463847	0.351424	0	0	0	n	e
chr1	22341446	22341556	peak_4956	594.439	84.2693	70.788	62.6601	91.7836	150.981	127.141	115.249	140.731	5	2	2	2	15.0825	19.9401	25.6255	0.7678	0.55	0	0	0	0	Sox-371	SP	0	1	0	1.57728	2.37356	1.35823	0	0	0	n	e
chr1	22463516	22463626	peak_4976	203.35	39.3667	56.6695	70.4709	86.0769	63.566	70.8342	89.0291	99.6273	6	2	3	3	42.1829	29.2073	37.8473	0.748291	0.5	0	0	0	0	.	.	.	.	.	0	0	0.0207068	0	0	0	n	e
chr1	22668136	22668246	peak_5008	1654.81	254.244	240.993	243.176	110.093	423.774	314.291	312.906	163.596	4	2	2	1	8.65289	16.4779	6.6874	0.7524	0.51	ENSDART00000036797.9	uchl1	0	0	Sox-374	SP	0	0	1	0.568952	0.877571	0.130714	0	0	0	n	e
chr1	22672042	22672152	peak_5010	93.9402	53.0015	57.0617	13.5387	30.1983	75.1235	58.1106	39.0631	23.7364	2	2	1	1	11.9578	23.9749	13.4325	n	0.44	ENSDART00000036797.9	uchl1	0	0	.	.	.	.	.	0.0205866	0	0	0	0	0	n	e
chr1	22677690	22677800	peak_5011	970.045	169.666	153.929	228.77	159.314	229.774	169.585	232.773	188.04	5	2	2	2	9.82464	11.9485	15.7961	0.763836	0.59	0	0	0	0	Sox-376	S	0	0	1	0.147016	0.288397	0.149171	0	2.24586	0	n	e
chr1	22739158	22739268	peak_5023	353.917	54.5393	67.0623	136.776	79.419	80.9022	56.8763	139.195	107.304	6	2	3	3	12.6188	6.27356	13.1442	0.495927	0.45	0	0	0	0	.	.	.	.	.	0	0.558547	0.97979	0	0	0	n	e
chr1	22830858	22830968	peak_5045	163.152	66.4313	93.9264	63.528	101.533	69.1614	116.886	77.7248	64.7851	5	2	2	2	12.9493	17.389	11.5012	0.647745	0.43	0	0	0	0	.	.	.	.	.	0	0.388527	0.00607842	0	0	0	n	e
chr1	22835910	22836020	peak_5047	1944.08	266.955	360.411	379.605	314.585	418.821	381.897	482.67	400.361	5	2	3	2	4.38654	7.28879	10.9246	0.726818	0.55	0	0	0	0	Sox-378	SP	0	0	2	0.866853	2.4512	2.46989	0	0	0	n	e
chr1	22889066	22889176	peak_5062	231.773	51.2587	40.3942	21.0025	23.0648	73.4725	45.1022	14.9831	15.4613	2	2	1	1	61.7421	50.9955	67.5082	0.715655	0.44	0	0	0	0	.	.	.	.	.	0.769013	0	0	0	0	0.061134	n	e
chr1	23114316	23114426	peak_5103b	10.9037	12.1995	7.25527	5.20722	10.2246	11.4657	7.69112	14.5817	8.92836	5	2	2	2	65.7681	86.4763	61.4837	0.443436	0.38	0	0	0	0	.	.	.	.	.	0	0	0.0202137	0	0	0	n	e
chr1	23337854	23337964	peak_5158	334.302	41.9296	41.7668	107.095	81.0835	92.9182	77.7657	77.4573	99.8455	5	2	2	2	29.0233	27.1767	22.57	0.589109	0.44	0	0	0	0	Sox-386	S	0	0	0	0	0.0908196	0	0	0	0	n	e
chr1	23350328	23350438	peak_5159	1447.38	253.935	338.449	311.391	326.475	354.612	403.926	398.59	354.903	5	2	2	2	10.9363	12.1046	7.00447	0.841327	0.56	0	0	0	0	Pou-442	P	0	1	0	1.44371	2.07038	0.528299	0	0	0	n	e
chr1	23356948	23357058	peak_5161a	502.638	94.2136	99.6127	10.4145	8.32236	140.707	125.812	24.5482	16.2779	2	2	1	1	18.9883	21.8664	33.3794	0.669873	0.45	0	0	0	0	Sox-388	SP	1	2	0	1.07753	0.984394	0	0	0	0	n	e
chr1	23357220	23357330	peak_5161b	19.5833	19.7858	19.2166	13.7124	5.94454	19.2625	19.845	9.36445	12.1404	5	2	2	2	14.6919	37.0426	17.468	0.669582	0.49	0	0	0	0	.	.	.	.	.	1.10008	1.28427	0	0	0	0	n	e
chr1	23383960	23384070	peak_5166	628.938	75.4528	128.438	134.346	108.428	149.422	128.565	168.694	149.768	5	2	3	2	24.9372	41.8585	43.6411	0.626964	0.46	0	0	0	0	Sox-390	S	0	0	0	0	0.0202765	0.0426427	0	0	0	n	e
chr1	23452376	23452486	peak_5185a	675.77	139.834	75.8862	121.502	14.5047	150.247	97.3255	170.433	24.4441	3	1	2	1	46.269	74.632	24.7607	0.599055	0.43	0	0	0	0	.	.	.	.	.	0.399238	0	1.36121	0	0	0	n	e
chr1	23452734	23452844	peak_5185b	17.5909	31.2678	16.6675	39.7484	2.6156	28.9854	16.9015	41.538	6.31518	4	2	2	1	18.4475	16.5299	18.1021	0.577145	0.42	0	0	0	0	.	.	.	.	.	0.977674	0.282383	1.84177	0	0	0	n	e
chr1	23488354	23488464	peak_5190a	112.404	42.6473	28.4328	41.6577	33.765	57.1453	50.7044	60.5344	42.7364	5	2	2	2	8.26232	11.61	6.13973	0.720291	0.46	ENSDART00000134576.2	si:dkeyp-26a9.2	0	0	.	.	.	.	.	0	0	0.0403894	0	0	0	n	e
chr1	23488608	23488718	peak_5190b	10.8346	13.8398	28.2367	26.3832	14.5047	19.079	16.9965	22.1402	20.361	5	2	2	2	10.095	12.1827	15.0466	0.570891	0.42	ENSDART00000134576.2	si:dkeyp-26a9.2	0	0	.	.	.	.	.	0	0	0.0403894	0	0	0	n	e
chr1	23654404	23654514	peak_5228	186.486	43.0574	51.1791	21.8703	43.7518	72.4635	57.1612	38.9962	17.5301	4	2	2	1	27.1605	21.0594	32.9182	0.629673	0.45	0	0	0	0	.	.	.	.	.	0	1.1811	0	0	0	0	n	e
chr1	23790750	23790860	peak_5267	781.028	75.5554	59.4148	28.1189	24.2537	158.503	113.563	43.946	61.6819	2	2	1	1	29.2636	15.8011	50.8474	0.579145	0.47	0	0	0	0	Sox-397	SP	0	0	0	0.949559	0	0	0	0	0	n	e
chr1	23796922	23797032	peak_5268b	168.015	45.3127	36.8646	77.5875	44.4652	62.0067	47.2861	83.2097	77.4699	5	2	3	2	32.5986	49.8241	25.7119	0.823145	0.54	0	0	0	0	.	.	.	.	.	0.15359	0	0	0	0	0	n	e
chr1	23820418	23820528	peak_5278	201.491	42.2372	65.2975	48.0799	63.4876	71.9131	71.309	82.2732	66.8539	5	2	2	2	30.7358	34.2834	30.4681	0.672109	0.5	0	0	0	0	Sox-398	S	0	0	0	0	0.514749	0.0212997	0	0	0	n	e
chr1	23853184	23853294	peak_5288	420.686	117.485	159.812	97.3745	140.766	136.305	107.865	134.112	123.908	5	2	2	2	21.2416	18.6125	20.3216	0.895291	0.57	0	0	0	0	.	.	.	.	.	0.153077	0.0412652	0	0	0	0	n	e
chr1	24079276	24079386	peak_5348	181.074	95.4436	106.672	174.789	162.405	125.756	166.831	167.088	211.885	6	2	3	3	35.1524	24.3654	37.2995	0.772836	0.55	0	0	ENSDART00000014608.7	mab21l2	.	.	.	.	.	0	0.127167	0	0	0	0	n	e
chr1	24109754	24109864	peak_5358	152.024	58.64	67.2584	90.4319	80.1324	55.5859	51.2741	127.223	131.748	6	2	3	3	54.8918	57.217	31.5634	0.802909	0.47	0	0	0	0	.	.	.	.	.	0	1.25439	1.63723	0	0	0	n	e
chr1	24160158	24160268	peak_5369a	98.9262	47.7732	28.2367	16.6631	28.5338	44.3954	43.4881	19.5315	55.6935	5	2	1	2	50.5354	28.5304	45.7741	0.607582	0.49	0	0	0	0	.	.	.	.	.	0.545637	0.296	0	0	0	0	n	e
chr1	24160568	24160678	peak_5369b	110.874	43.0574	53.7283	32.979	55.8786	39.3505	73.3979	43.4108	70.1748	6	2	2	3	20.3403	39.7239	39.4615	0.763709	0.66	0	0	0	0	.	.	.	.	.	0.525039	0.296	0	0	0	0	n	e
chr1	24221614	24221724	peak_5389b	138.162	42.2372	32.3545	40.6163	67.0544	56.228	39.9748	64.7484	53.6791	5	2	2	2	32.7789	17.6493	16.9491	0.746436	0.47	0	0	0	0	.	.	.	.	.	0	0	0.0418104	0	0	0	n	e
chr1	24233358	24233468	peak_5392	120.227	49.926	55.1008	36.2769	28.0583	53.5679	38.8354	60.7351	14.7535	4	2	2	1	18.4475	31.1335	19.0822	0.669309	0.44	0	0	0	0	Sox-404	SP	0	2	0	1.15831	0	1.63864	0	0	0	n	e
chr1	24234438	24234548	peak_5393	277.743	44.6976	25.4915	45.6499	17.1203	100.256	68.5554	110.3	43.7707	4	2	2	1	28.0017	32.4091	27.0091	0.844455	0.46	0	0	0	0	Sox-405	S	0	0	1	1.1967	0	2.03317	0	0	0	n	e
chr1	24235132	24235242	peak_5394	115.337	22.0413	7.05918	13.1916	8.56014	56.1363	19.6551	18.7288	4.02865	1	1	1	1	21.452	29.5196	22.8006	0.639491	0.43	0	0	0	0	Sox-406	S	0	0	2	1.27659	0	1.58537	0	0	0	n	e
chr1	24293930	24294040	peak_5409	31.2186	15.5826	4.31395	5.72794	1.42669	18.7121	12.6286	21.5382	5.82522	4	2	2	1	22.2332	15.1243	18.2175	0.629818	0.45	0	0	0	0	.	.	.	.	.	0	0	0.710857	0	0	0	n	e
chr1	24298344	24298454	peak_5411	180.557	59.3576	83.9259	108.136	50.4097	64.2081	60.8643	95.25	41.3754	5	2	3	2	20.9412	24.8339	20.1775	0.713673	0.4	0	0	0	0	.	.	.	.	.	0	1.17809	0.0431466	0	0	0	n	e
chr1	24458652	24458762	peak_5445a	50.437	28.2948	20.7854	6.24865	8.79793	33.0213	29.3402	12.9095	5.93409	2	2	1	1	15.8636	12.7033	4.90025	0.5638	0.39	0	0	0	0	.	.	.	.	.	0.994516	1.35867	0.020582	0	0	0	n	e
chr1	24458902	24459012	peak_5445b	80.6685	47.7732	84.122	21.6967	19.4981	44.3036	119.165	19.0634	23.5186	2	3	1	1	9.49418	13.5884	9.33927	0.5896	0.42	0	0	0	0	Sox-411	SP	0	1	0	0.470493	0.690351	0	0	0	0	n	e
chr1	24467366	24467476	peak_5448	168.787	66.3288	138.438	18.0516	21.8759	104.201	127.331	16.3877	22.5931	2	2	1	1	9.10355	9.76173	24.8472	0.627145	0.39	0	0	0	0	.	.	.	.	.	0	1.36627	0	0	0	0	n	e
chr1	24472258	24472368	peak_5451	112.815	55.667	60.3953	37.6655	36.6184	65.584	59.7248	54.5813	39.7421	4	2	2	1	13.0995	16.3477	27.3549	0.634582	0.47	0	0	0	0	Pou-464	P	1	0	0	0.757066	2.70005	0.84819	0	0	0	n	e
chr1	24478306	24478416	peak_5453	324.102	52.0788	30.1976	24.1267	18.3092	86.4975	78.0505	59.7986	33.4814	4	2	2	1	27.0103	33.5285	38.8561	0.697218	0.51	0	0	0	0	Sox-412	S	0	0	1	0	0.330512	0.20163	0	0	0	n	e
chr1	24588170	24588280	peak_5478a	81.965	38.034	27.2563	25.8625	47.5563	34.4889	33.708	20.8025	44.8052	5	2	2	2	8.83316	11.3236	18.1309	0.709036	0.44	0	0	0	0	.	.	.	.	.	0.0747206	0	0	0	0	0	n	e
chr1	24846248	24846358	peak_5511a	26.2234	14.865	17.648	7.81081	3.8045	22.8397	22.5036	11.7055	6.58739	4	2	2	1	23.2847	25.7711	28.3062	0.766127	0.42	0	0	0	0	.	.	.	.	.	0.0618374	0	0	0	0	0	n	e
chr1	24846536	24846646	peak_5511b	68.6402	34.9585	34.1194	26.2096	12.1269	34.8558	48.8054	26.8225	19.3811	4	2	2	1	12.3785	14.8899	23.3195	0.741145	0.48	0	0	0	0	.	.	.	.	.	0.0618374	0	0	0	0	0	n	e
chr1	24847882	24847992	peak_5512b	19.4288	18.5556	22.158	6.94295	12.3646	14.5845	22.5036	14.5818	11.0515	5	2	2	2	30.7959	26.7082	23.8095	0.800345	0.45	0	0	0	0	.	.	.	.	.	0	0	0.0213143	0	0	0	n	e
chr1	24853044	24853154	peak_5514	242.101	53.8216	41.9629	23.9532	9.74909	79.8932	63.7128	43.946	15.2435	2	2	1	1	9.34391	16.582	11.2417	0.643127	0.45	0	0	0	0	Sox-421	S	0	0	1	1.09345	0	0	0	0	0	n	e
chr1	24859390	24859500	peak_5516a	441.509	102.62	174.519	26.0361	36.8562	151.99	172.623	35.0497	37.6189	2	2	1	1	8.23227	8.01767	9.56991	0.735745	0.43	0	0	0	0	.	.	.	.	.	1.99299	2.49422	0.0821425	0	0	0	n	e
chr1	24859666	24859776	peak_5516b	117.494	48.6958	21.1775	23.4325	9.27345	64.2998	48.9953	31.8391	16.0602	2	2	1	1	11.387	15.2284	19.1398	0.716218	0.49	0	0	0	0	.	.	.	.	.	1.35088	1.82624	0.0821425	0	0	0	n	e
chr1	24873376	24873486	peak_5518	2372.45	407.199	383.353	244.218	198.072	612.913	505.335	333.775	278.903	2	2	1	1	4.77712	4.8939	14.2395	0.741345	0.48	0	0	0	0	Sox-422	SP	2	1	0	1.44724	1.27459	0.842618	0	0	0	n	e
chr1	24878888	24878998	peak_5519	625.841	137.374	205.109	75.6781	63.0121	205.649	238.899	91.2364	86.5615	2	2	1	1	20.3404	26.6041	24.4725	0.7678	0.5	0	0	0	0	.	.	.	.	.	0.639667	0.631385	0.0627341	0	0	0	n	e
chr1	24886352	24886462	peak_5524a	176.416	64.6885	74.3175	29.8546	14.2669	88.6989	137.015	35.9862	40.341	2	2	1	1	23.8255	25.4587	27.6144	0.799527	0.55	0	0	0	0	.	.	.	.	.	1.45544	0.339262	0.135521	0	0	0	n	e
chr1	24888946	24889056	peak_5525b	211.315	35.3685	35.0998	15.1009	9.74909	86.4057	108.245	27.7589	22.6475	2	2	1	1	7.78159	19.7057	12.193	0.661745	0.44	0	0	0	0	Sox-423	SP	1	0	0	2.25715	0.240268	0.0612217	0	0	0	n	e
chr1	24897836	24897946	peak_5529	673.936	132.76	244.915	137.296	154.32	224.82	242.317	236.251	177.587	5	2	2	2	11.9578	6.74214	20.8405	0.824127	0.55	0	0	0	0	.	.	.	.	.	0	0.104261	0.103748	0	0	0	n	e
chr1	24900454	24900564	peak_5531	78.8439	38.5465	46.6691	40.0955	27.5826	47.8809	64.3775	62.3404	42.8453	5	2	2	2	11.8977	31.6802	15.1908	0.6064	0.48	0	0	0	0	.	.	.	.	.	0.264888	1.5067	0.635425	0	0	0	n	e
chr1	24907916	24908026	peak_5533	231.773	53.7192	63.9248	35.5826	26.6315	76.7745	93.1482	43.3439	52.5358	5	2	1	2	14.2112	10.3865	18.7651	0.8286	0.57	0	0	0	0	.	.	.	.	.	0.282689	0	0	0	0	0	n	e
chr1	24921908	24922018	peak_5540	105.927	43.2624	67.6505	161.424	62.5365	61.915	76.9112	144.681	47.6905	5	2	3	2	12.4085	14.8639	9.80055	0.762618	0.45	0	0	0	0	.	.	.	.	.	0.742889	3.03073	1.20124	0	0	0	n	e
chr1	24931502	24931612	peak_5543	33.4229	24.5016	12.1575	25.5154	16.4069	21.097	35.3222	35.9862	29.9972	5	2	2	2	21.5121	22.6734	16.7474	0.655	0.45	0	0	0	0	.	.	.	.	.	0	0	0.249293	0	0	0	n	e
chr1	24938750	24938860	peak_5545	273.352	57.5123	67.6505	72.3803	42.0874	67.6937	77.5758	115.985	20.6333	4	2	3	1	15.5933	27.5412	15.7673	0.644655	0.41	0	0	0	0	.	.	.	.	.	0.969934	0.709173	2.05192	0	0	0	n	e
chr1	24946542	24946652	peak_5548	139.27	37.8289	72.1605	21.5232	31.8627	52.2837	81.089	63.4106	35.5502	5	2	2	2	32.208	17.3629	20.3793	0.846982	0.56	0	0	0	0	.	.	.	.	.	0	0.0201294	0	0	0	0	n	e
chr1	24957004	24957114	peak_5552	68.7421	20.5035	18.8245	20.3081	21.8759	29.7192	47.571	44.6817	53.5157	5	2	2	2	30.9762	38.3182	28.7097	0.702436	0.5	0	0	0	0	.	.	.	.	.	0	0	0.110952	0	0	0	n	e
chr1	25101796	25101906	peak_5587	53.5919	16.5053	14.3145	30.2018	14.7425	30.453	24.4976	38.1935	29.235	5	2	2	2	19.9798	22.2568	14.3549	0.733073	0.5	0	0	0	0	.	.	.	.	.	0	0	0.334146	0	0	0	n	e
chr1	25104332	25104442	peak_5588	90.7872	36.1886	7.64745	36.7976	10.4624	41.0015	14.5276	56.588	21.0688	3	1	2	1	15.9237	19.7578	11.2417	0.774836	0.47	0	0	0	0	Sox-428	S	0	1	1	0	0	0.565375	0	0	0	n	e
chr1	25113044	25113154	peak_5591	465.125	56.2821	21.7658	69.7766	23.3026	123.738	62.3835	120.065	64.3495	4	2	2	1	14.3013	32.0446	18.3327	0.677145	0.5	0	0	0	0	Sox-429	S	0	0	0	0.707799	0.419375	2.58502	0	0	0	n	e
chr1	25123402	25123512	peak_5594	146.395	66.2263	64.317	78.2817	62.061	93.1936	77.6707	166.754	84.7105	5	2	3	2	13.8506	22.5692	13.346	0.684345	0.57	0	0	0	0	Sox-430	S	1	0	0	0	0	0.147849	0	0	0	n	e
chr1	25125060	25125170	peak_5595	1997.62	309.91	255.895	377.523	181.427	450.741	375.535	501.533	355.936	5	2	2	2	16.3745	9.05894	14.8449	0.7802	0.55	ENSDART00000132355.4	fbxw7	0	0	Sox-431	SP	0	0	1	0.891324	1.53283	2.56929	0	0	0	n	e
chr1	25186780	25186890	peak_5612	104.293	36.3937	37.0607	22.7382	7.60901	41.0015	37.601	26.7555	29.7249	5	2	2	2	82.5932	67.3953	73.2444	0.694891	0.39	ENSDART00000141648.2,ENSDART00000144711.2,ENSDART00000177225.2	mnd1,tmem154	0	0	Sox-433	S	1	0	2	0.0205522	0	0.233367	0	0	0	n	e
chr1	25396806	25396916	peak_5652b	129.377	27.7822	11.5692	4.68649	4.28007	51.183	15.1923	3.74577	4.79083	1	1	1	1	22.3834	22.9336	23.6365	0.518964	0.43	0	0	0	0	.	.	.	.	.	0	0	0.0859105	0	0	0	n	e
chr1	25437702	25437812	peak_5663	226.25	48.3883	15.491	53.4607	10.2246	79.2512	38.1707	98.5273	24.1719	3	1	2	1	23.7655	31.2116	17.8139	0.533745	0.43	0	0	0	0	Sox-438	S	0	0	1	0	0	0.210456	0	0	0	n	e
chr1	25485638	25485748	peak_5671a	49.1352	38.239	52.1595	39.2276	40.6606	38.2497	73.5878	28.4277	43.8796	5	2	2	2	18.6879	9.81382	17.4392	0.667855	0.45	0	0	0	0	.	.	.	.	.	0	0.086781	0.021062	0	1.13749	0	n	e
chr1	25494144	25494254	peak_5674	203.321	71.0446	167.264	176.872	171.916	82.2781	100.745	160.6	129.025	6	2	3	3	51.4367	47.5854	30.1222	0.702309	0.48	0	0	0	0	.	.	.	.	.	0	0.420608	0	0	0	0	n	e
chr1	25750410	25750520	peak_5722	107.04	27.8847	29.0211	41.8313	24.016	50.3575	50.2296	51.5044	40.0144	5	2	2	2	10.4555	7.28879	12.0776	0.598018	0.39	0	0	0	0	.	.	.	.	.	0	0.400901	0.0206691	0	1.14185	0	n	e
chr1	26047364	26047474	peak_5813	48.9914	33.3182	27.0602	27.4246	37.3317	34.8558	35.702	36.722	37.8366	5	2	2	2	33.8004	30.8212	22.6276	0.617255	0.44	0	0	0	0	.	.	.	.	.	0.0222192	0	0	0	0	0	n	e
chr1	26064986	26065096	peak_5820	192.014	148.24	128.83	108.136	99.63	212.895	163.223	160.867	175.301	5	2	2	2	42.3632	26.552	20.4657	0.718818	0.5	ENSDART00000059264.6	mxd4	0	0	.	.	.	.	.	1.32516	2.89065	0.5706	0	0	0	n	e
chr1	26073144	26073254	peak_5822	1114.2	236.097	189.029	173.053	106.05	388.093	313.057	237.589	259.413	4	2	2	1	27.0103	24.5215	31.5057	0.809182	0.51	ENSDART00000059264.6	mxd4	0	0	Sox-449	SP	0	0	0	1.23653	2.59364	0.912912	0	0.86815	0	n	e
chr1	26084788	26084898	peak_5825	268.118	58.9475	64.9054	32.6318	44.4652	90.5334	72.9232	72.7082	82.3152	5	2	2	2	58.0465	54.9783	47.1289	0.693545	0.48	ENSDART00000059264.6	mxd4	0	0	.	.	.	.	.	0	0	0.152636	0	0	0	n	e
chr1	26204756	26204866	peak_5862	262.123	91.2409	95.4955	164.895	160.978	82.4615	103.877	186.152	136.43	6	2	3	3	70.0345	52.5054	66.4128	0.708145	0.53	0	0	0	0	.	.	.	.	.	0	0.0204052	0	0	0	0	n	e
chr1	26248082	26248192	peak_5878	130.467	51.7714	67.4545	61.9658	147.663	44.7623	65.0422	73.6446	90.1547	6	2	2	3	55.6429	57.5034	52.6921	0.721291	0.48	0	0	0	0	.	.	.	.	.	0.279956	1.03871	0.456783	0	0	0	n	e
chr1	26338456	26338566	peak_5905	594.445	109.284	124.32	18.2253	20.2115	160.428	138.63	26.4211	29.5072	2	2	1	1	40.3802	34.1532	49.9537	0.626782	0.4	0	0	0	0	.	.	.	.	.	0	0.397426	0	0	0	0	n	e
chr1	26368980	26369090	peak_5914	149.122	36.5987	26.2759	36.6241	25.9182	51.4582	22.1238	61.6715	21.341	3	1	2	1	61.7421	63.2042	60.8496	0.718891	0.47	0	0	0	0	.	.	.	.	.	0	0	0.0856806	0	0	0	n	e
chr1	26369348	26369458	peak_5915	91.8872	38.239	19.8049	3.12433	8.08458	42.1022	28.9604	9.83264	6.2063	2	2	1	1	28.3022	38.943	59.6966	0.552109	0.4	0	0	0	0	Sox-454	S	0	0	1	0	0	0.0856806	0	0	0	n	e
chr1	26455598	26455708	peak_5946	47.6745	10.7644	12.9418	17.5309	7.60902	14.9513	13.768	40.5346	15.788	5	2	3	2	66.3689	62.1109	54.7964	0.6274	0.46	ENSDART00000125690.5	ints12	0	0	.	.	.	.	.	0.0628848	0	1.06178	0	0	0	n	e
chr1	26479912	26480022	peak_5952	47.6745	26.1419	10.0005	8.33154	7.37123	27.2426	21.1743	11.9062	5.49857	2	2	1	1	57.8963	49.3815	45.1976	0.673236	0.45	0	0	0	0	.	.	.	.	.	0	0	0.0204784	0	0	0	n	e
chr1	26604482	26604592	peak_5980	1293.35	226.051	362.372	253.591	213.765	358.465	334.706	307.889	311.676	5	2	2	2	37.8264	25.5628	14.9025	0.837564	0.54	0	0	0	0	.	.	.	.	.	0.955311	1.18124	0.798824	0	0	0	n	e
chr1	26606502	26606612	peak_5982	188.35	77.5032	87.6515	100.846	92.7345	104.659	117.361	132.306	110.298	5	2	2	2	48.1618	64.4277	56.5835	0.747	0.5	0	0	0	0	.	.	.	.	.	0	1.53241	0	0	0	0	n	e
chr1	26617532	26617642	peak_5986	856.127	162.285	185.5	55.5436	30.1983	257.934	229.879	115.183	107.467	2	2	1	1	42.4533	46.6483	56.7276	0.596455	0.45	0	0	0	0	Sox-462	SP	0	2	0	2.51359	2.87474	2.14254	0	0	0	n	e
chr1	26620782	26620892	peak_5987a	185.387	79.1435	68.4349	9.54655	30.6738	113.924	110.999	30.3006	26.2407	2	2	1	1	78.1765	92.5936	82.4972	0.770036	0.56	0	0	0	0	Sox-463	SP	1	0	1	0.200824	0.285608	0	0	0	0	n	e
chr1	26621254	26621364	peak_5987b	414.713	119.535	129.026	56.2379	37.8073	180.516	200.159	46.6885	57.8711	2	2	1	1	86.1385	102.095	75.2045	0.748018	0.64	0	0	0	0	.	.	.	.	.	0	0.081517	0	0	0	0	n	e
chr1	26642798	26642908	peak_5994	1492.63	153.776	102.162	120.286	121.745	310.492	228.55	228.492	282.277	5	2	2	2	39.3887	34.6738	49.5502	0.504327	0.41	0	0	0	0	Sox-464	SP	0	0	0	0.327561	0.561161	1.24779	0	0	0	n	e
chr1	26671028	26671138	peak_6003	153.156	83.2442	37.4529	21.176	23.0648	123.646	87.9256	49.2971	51.2836	2	2	1	1	82.6533	102.46	103.425	0.793782	0.5	ENSDART00000102500.5,ENSDART00000152141.2,ENSDART00000152803.4	anp32b,hemgn	0	0	.	.	.	.	.	0.935661	0	1.1756	0	0	0	n	e
chr1	26673350	26673460	peak_6005a	902.712	251.68	180.99	153.96	82.9857	336.817	281.533	218.057	111.55	2	2	1	1	31.547	46.6483	45.1976	0.835182	0.55	ENSDART00000102500.5,ENSDART00000152141.2,ENSDART00000152803.4	anp32b,hemgn	0	0	Sox-466	SP	2	0	4	1.20516	0.0201035	1.55735	0	0	0	n	e
chr1	26673658	26673768	peak_6005b	506.746	100.98	59.4148	18.9195	2.6156	170.426	126.761	60.1999	19.1633	2	2	1	1	31.8175	49.0692	54.6522	0.470618	0.4	ENSDART00000102500.5,ENSDART00000152141.2,ENSDART00000152803.4	anp32b,hemgn	0	0	Sox-466	SP	2	0	4	1.23245	0.106047	1.59632	0	0	0	n	e
chr1	26829648	26829758	peak_6061	120.917	35.5735	27.8445	40.6163	19.7359	46.5967	28.2007	81.6713	29.0716	5	2	3	2	73.3995	50.5009	77.0493	0.665382	0.46	0	0	0	0	Sox-469	S	0	0	2	0	0.0418094	0	0	0	0	n	e
chr1	26840442	26840552	peak_6063a	65.0837	26.347	26.2758	9.373	52.0742	33.0214	32.1887	19.6654	53.6791	6	2	1	3	84.3058	59.3515	47.446	0.841982	0.57	0	0	0	0	.	.	.	.	.	0	0.75446	0	0	0	0	n	e
chr1	26840958	26841068	peak_6063b	59.7019	17.428	26.668	18.0517	28.0583	27.0591	30.2897	19.264	35.2779	5	2	2	2	53.69	37.5373	45.5435	0.7186	0.49	0	0	0	0	.	.	.	.	.	0	1.04101	0	0	0	0	n	e
chr1	26851332	26851442	peak_6066	136.461	60.0753	117.065	46.3442	71.81	52.4672	69.315	35.0497	80.2465	5	2	2	2	29.7444	25.0162	22.4259	0.727909	0.49	0	0	0	0	.	.	.	.	.	0	2.31268	0	0	0	0	n	e
chr1	26853950	26854060	peak_6067	143.036	39.9818	50.0025	77.4138	73.7123	54.3017	84.3175	83.4104	158.37	6	2	3	3	24.0358	33.6846	20.1775	0.727236	0.55	0	0	0	0	Pou-493	P	0	0	0	0	0.275653	0	0	0	0	n	e
chr1	26859660	26859770	peak_6069	53.5919	31.5754	30.7859	21.6967	58.732	28.6185	58.8703	37.8591	69.8482	6	2	2	3	21.5421	16.1395	31.6499	0.8434	0.53	0	0	0	0	.	.	.	.	.	0	0.0614739	0	0	0	0	n	e
chr1	26876520	26876630	peak_6074a	38.0173	13.4298	14.7066	7.2901	23.5404	16.7858	24.4026	13.3109	58.3065	6	2	2	3	36.6246	28.4003	39.9803	0.677727	0.55	0	0	0	0	Sox-470	S	0	0	0	0	0	0.0223347	0	0	0	n	e
chr1	26876822	26876932	peak_6074b	8.41363	11.2769	9.60836	13.1916	2.6156	13.392	9.97	10.3677	18.51	5	2	2	2	38.9681	24.912	29.0268	0.665709	0.43	0	0	0	0	Sox-470	S	0	0	0	0	0.0411649	0.0868131	0	0	0	n	e
chr1	26881926	26882036	peak_6075	394.17	82.219	69.8075	116.121	82.2724	119.427	122.108	157.857	242.754	6	2	2	3	20.8812	19.2112	34.3306	0.665345	0.52	0	0	0	0	Sox-471	SP	0	0	0	1.19826	1.47002	2.06934	0	0	0	n	e
chr1	26882436	26882546	peak_6076	60.1272	22.8614	16.4715	10.7615	15.218	31.0951	34.0878	23.2774	39.0888	5	2	2	2	16.5246	23.22	15.4502	0.621	0.38	0	0	0	0	Sox-472	S	0	1	0	0.599803	1.56539	1.87309	0	0	0	n	e
chr1	26912854	26912964	peak_6082	125.872	47.158	138.046	117.683	268.455	55.7694	118.025	86.6879	311.35	6	3	3	3	35.1825	23.4283	41.508	0.759364	0.51	0	0	0	0	.	.	.	.	.	0	2.16244	0	0	0	0	n	e
chr1	26914086	26914196	peak_6083	60.0741	33.8307	48.2377	33.8469	57.5432	35.0393	44.0577	30.0331	109.1	6	2	2	3	29.5941	14.942	24.2418	0.645509	0.46	0	0	0	0	.	.	.	.	.	0.755768	2.25208	0.0206558	0	0	0	n	e
chr1	26915812	26915922	peak_6085	86.8147	38.5465	47.2573	50.6835	152.894	37.6076	70.8343	54.3137	318.645	6	2	2	3	26.6797	26.8384	20.5811	0.813455	0.66	0	0	0	0	.	.	.	.	.	0	1.40448	0	0	0	0	n	e
chr1	26954212	26954322	peak_6092	757.285	106.925	79.4159	51.8985	36.8562	173.362	128.47	57.3906	44.3696	2	2	1	1	13.1896	15.2284	12.02	0.627	0.43	0	0	0	0	.	.	.	.	.	0.020287	0	0	0	0	0	n	e
chr1	27093878	27093988	peak_6138	40.4634	37.2138	21.7658	36.9712	18.0715	32.9296	35.702	32.8425	39.5788	5	2	2	2	18.3574	20.7731	19.2263	0.808255	0.55	0	0	0	0	.	.	.	.	.	0.0217771	0	0	0	0	0	n	e
chr1	27117396	27117506	peak_6147a	20.7307	33.3182	12.7457	27.5982	35.1917	29.444	29.8149	23.4111	24.3896	5	2	2	2	10.4255	36.6002	19.7164	0.830673	0.53	0	0	0	0	.	.	.	.	.	0.0427165	0	0	0	0	0	n	e
chr1	27117706	27117816	peak_6147b	71.2015	33.5232	30.3937	23.0853	54.2142	49.7155	37.601	37.1902	48.8883	5	2	2	2	15.8035	18.6645	25.6831	0.766764	0.52	0	0	0	0	.	.	.	.	.	0.0427165	0	0	0	0	0	n	e
chr1	27120002	27120112	peak_6149	68.5757	41.9296	23.9228	28.1189	31.625	34.2137	32.1887	58.1933	47.5816	5	2	2	2	18.2973	17.6493	21.6765	0.754164	0.53	0	0	0	0	.	.	.	.	.	0	0	0.147598	0	0	0	n	e
chr1	27130538	27130648	peak_6155a	3.63548	14.0449	8.43181	20.8289	20.687	10.4567	14.3377	29.0297	19.3811	5	2	3	2	23.3448	19.1331	23.9536	0.688691	0.53	0	0	0	0	.	.	.	.	.	0	0	0.314428	0	0	0	n	e
chr1	27130892	27131002	peak_6155b	126.384	27.3722	27.0602	52.0721	25.2049	39.4422	44.8174	99.0627	46.384	5	2	3	2	14.2412	7.93957	11.0976	0.700545	0.53	0	0	0	0	.	.	.	.	.	0	0	0.0200584	0	0	0	n	e
chr1	27136082	27136192	peak_6156	196.017	86.9348	104.711	225.473	94.1618	54.7604	57.7308	233.308	69.6848	5	2	3	2	18.1471	22.7254	6.2262	0.653764	0.45	0	0	0	0	.	.	.	.	.	0	0	1.63137	0	0	0	n	e
chr1	27147440	27147550	peak_6160	38.2949	19.9909	31.1781	48.2535	26.6315	21.5555	37.601	77.1228	30.8682	5	2	3	2	12.4685	25.8232	16.6897	0.576	0.43	0	0	0	0	.	.	.	.	.	0	0.040083	0.54463	0	0	0	n	e
chr1	27155700	27155810	peak_6163	135.465	40.8019	41.7668	86.4397	35.1916	58.1543	44.1527	135.651	87.7594	5	2	3	2	18.2673	27.9316	23.6942	0.835945	0.62	0	0	0	0	.	.	.	.	.	0	0	0.161345	0	0	0	n	e
chr1	27158972	27159082	peak_6164	387.215	74.4276	59.6109	87.3075	21.1625	117.593	82.1335	197.255	55.9112	4	2	3	1	15.2026	12.469	13.2019	0.637836	0.48	0	0	0	0	Sox-473	S	0	0	1	0	0	1.00165	0	0	0	n	e
chr1	27179932	27180042	peak_6171	74.8197	37.7265	38.8255	29.1604	35.4295	42.3774	48.9003	56.3204	62.1175	5	2	2	2	7.66142	12.7033	13.2595	0.647382	0.45	0	0	0	0	.	.	.	.	.	0	0	0.860615	0	0	0	n	e
chr1	27182584	27182694	peak_6172	152.81	87.1398	135.105	110.045	156.46	61.2729	77.6708	78.0593	118.137	6	2	2	3	31.517	20.7731	18.7075	0.748945	0.51	0	0	0	0	.	.	.	.	.	0	0	0.020481	0	0	0	n	e
chr1	27189284	27189394	peak_6175	14.4673	11.3795	22.158	24.4739	12.1269	13.6672	18.8005	27.7589	35.5502	6	2	3	3	63.1542	45.9455	35.1377	0.659818	0.43	0	0	0	0	.	.	.	.	.	0.146023	0.216255	0.0212087	0	0	0	n	e
chr1	27447674	27447784	peak_6246	103.94	50.131	73.3371	45.4764	44.4652	45.3125	62.6684	54.3806	57.0545	5	2	2	2	28.5726	38.7086	43.7275	0.696418	0.44	0	0	0	0	.	.	.	.	.	0	0	0.0202895	0	0	0	n	e
chr1	27561300	27561410	peak_6278	259.354	77.5032	102.75	113.865	109.855	83.8374	66.4665	112.173	30.9771	5	2	2	2	30.165	18.7426	22.8871	0.6904	0.44	0	0	0	0	Sox-480	S	0	0	1	0	0.0202045	0	0	0	0	n	e
chr1	27910068	27910178	peak_6358	98.9571	60.3828	65.2975	42.5255	19.0225	49.1651	47.1912	18.5282	14.9714	2	2	1	1	50.7757	44.4876	34.4459	0.626655	0.42	0	0	0	0	.	.	.	.	.	0	0.374941	0	0	0	0	n	e
chr1	28030710	28030820	peak_6392	739.448	101.39	80.0042	102.408	124.36	169.235	133.408	118.527	170.619	5	2	2	2	19.5892	54.0152	28.6521	0.679382	0.46	0	0	0	0	Sox-486	S	0	1	0	0.412814	0.654547	0	0	0.156177	0	n	e
chr1	28059122	28059232	peak_6398	110.164	31.3704	48.2377	36.7976	42.3251	41.5518	53.0782	48.3606	35.4957	5	2	2	2	14.6919	18.6385	35.4835	0.569655	0.42	0	0	0	0	.	.	.	.	.	0.106615	0.156956	0.0333222	0	0	0	n	e
chr1	28282624	28282734	peak_6456	513.39	123.226	31.7663	45.3027	87.5035	138.873	62.2885	215.449	109.971	5	2	2	2	29.8945	50.2926	34.6476	0.898	0.51	0	0	0	0	.	.	.	.	.	0.0201092	0	1.04744	0	0	0	n	e
chr1	28345204	28345314	peak_6469	57.7639	20.2985	0	14.2331	10.938	29.9026	21.9339	16.5215	29.5616	5	2	2	2	46.3591	48.3403	39.3173	0.677891	0.41	0	0	0	0	.	.	.	.	.	0	0.519242	0.140624	0	0	0	n	e
chr1	28346748	28346858	peak_6471	95.1131	36.0862	52.7478	13.5387	19.4981	43.2946	65.7068	25.2171	43.7708	5	2	1	2	50.7156	48.939	26.0578	0.626673	0.42	0	0	0	0	.	.	.	.	.	0.0261757	0.532036	0	0	0	0	n	e
chr1	28365582	28365692	peak_6479	148.532	96.0591	61.7678	122.196	28.296	112.456	88.7802	143.209	79.1031	5	2	2	2	52.338	62.6835	56.67	0.632836	0.4	0	0	0	0	Sox-493	S	0	0	1	2.12402	3.19309	2.86311	0	0	0	n	e
chr1	28366140	28366250	peak_6480	35.6484	42.5447	48.4338	66.1316	26.6315	43.5698	61.434	75.1161	83.3495	6	2	3	3	40.921	22.0746	29.5745	0.849891	0.5	0	0	0	0	.	.	.	.	.	1.3301	3.02925	3.03377	0	0	0	n	e
chr1	28369034	28369144	peak_6481	159.543	39.9818	30.3937	39.922	18.0715	61.7315	52.8883	41.1366	40.341	5	2	2	2	36.9251	31.8625	25.1066	0.531836	0.43	0	0	0	0	.	.	.	.	.	0.020671	1.74259	1.47689	0	0	0	n	e
chr1	28388534	28388644	peak_6487a	1420.48	294.43	323.546	415.535	351.204	404.511	309.069	403.34	417.945	5	2	2	2	15.7735	34.0491	19.8605	0.736745	0.55	0	0	0	0	.	.	.	.	.	1.12589	1.1436	2.30301	0	2.37246	0	n	e
chr1	28388954	28389064	peak_6487b	202.547	126.096	146.282	171.838	173.105	148.595	167.495	191.971	211.341	5	2	2	2	27.1305	22.2308	21.7053	0.867109	0.55	0	0	0	0	.	.	.	.	.	1.08466	0.858693	1.44038	0	2.23866	0	n	e
chr1	28390824	28390934	peak_6488	283.859	115.947	105.104	126.188	123.885	150.797	187.055	230.232	225.224	6	2	3	3	30.165	48.7308	36.0889	0.694018	0.5	0	0	0	0	.	.	.	.	.	0	0.197169	1.36298	0	0	0	n	e
chr1	28393318	28393428	peak_6489	100.078	62.5356	59.2188	77.5875	79.1812	78.3338	96.4709	110.3	110.025	6	2	2	3	65.3775	47.2209	56.1223	0.607836	0.48	0	0	0	0	.	.	.	.	.	0.0212644	1.42131	1.37904	0	0	0	n	e
chr1	28403706	28403816	peak_6492	58.2762	60.5878	63.5326	79.3232	75.6145	61.1812	74.8222	88.6275	116.341	6	2	2	3	36.2641	38.9169	46.5812	0.813618	0.55	0	0	0	0	.	.	.	.	.	0	0	0.191437	0	0	0	n	e
chr1	28405694	28405804	peak_6494	313.76	114.512	110.986	116.121	162.405	151.806	165.882	180.734	170.891	5	2	2	2	34.5515	51.9066	32.6875	0.615091	0.42	0	0	0	0	.	.	.	.	.	0.708299	0.73858	0.888838	0	0	0	n	e
chr1	28407194	28407304	peak_6495	207.612	89.2927	106.476	75.8517	27.3449	143.643	134.263	86.0859	47.2005	4	2	2	1	37.1955	31.3157	23.3483	0.6102	0.43	0	0	0	0	Sox-495	SP	0	0	1	2.54163	2.50887	2.99688	0	0	0	n	e
chr1	28410924	28411034	peak_6496	668.649	111.949	149.027	180.343	194.267	225.462	266.055	270.297	341.836	6	2	3	3	41.1915	30.2745	24.9913	0.626855	0.47	0	0	0	0	Sox-496	S	0	0	0	1.33181	1.92555	1.92013	0	0	0	n	e
chr1	28412274	28412384	peak_6497	117.075	58.4349	42.3551	70.2974	68.0055	96.22	92.8627	87.1562	143.072	5	2	2	2	25.1475	31.7844	28.7385	0.689855	0.55	0	0	0	0	.	.	.	.	.	0.193042	0.24846	2.29433	0	0	0	n	e
chr1	28415920	28416030	peak_6499	210.864	57.3073	28.4328	78.976	66.1033	101.815	84.8872	108.36	138.716	5	2	2	2	21.8125	16.3477	35.1665	0.720836	0.5	0	0	0	0	.	.	.	.	.	0.5311	0	1.84715	0	0	0	n	e
chr1	28580222	28580332	peak_6545	98.2202	35.7785	42.3551	26.3832	34.7161	54.3017	38.5505	30.3675	33.5358	5	2	2	2	45.7282	43.7587	31.1598	n	0.49	0	0	0	0	.	.	.	.	.	0.525264	0	0	0	0	0	n	e
chr1	28789816	28789926	peak_6594	811.347	303.145	248.052	53.1135	6.65789	243.807	187.151	69.2299	10.1261	2	2	1	1	138.206	127.996	111.985	0.444873	0.36	0	0	0	0	Sox-505	SP	0	3	1	0	0.520772	0	0	0	0	n	e
chr1	28790464	28790574	peak_6595	93.1237	79.5535	70.0035	11.2823	19.4981	78.6091	48.2356	29.8325	11.6505	2	2	1	1	50.5354	95.6391	45.1688	0.823164	0.55	0	0	0	0	.	.	.	.	.	0	0.520772	0	0	0	0	n	e
chr1	28904698	28904808	peak_6621	452.52	129.992	194.127	129.659	158.125	105.301	123.437	90.0992	86.7794	5	2	2	2	65.3475	80.9576	71.1113	0.736036	0.5	0	0	0	0	.	.	.	.	.	0	1.05808	0	0	0	0	n	e
chr1	28959820	28959930	peak_6637	412.516	69.9169	42.5512	14.5802	11.8891	123.188	79.5699	49.1633	24.7707	2	2	1	1	4.35649	10.6208	6.60093	0.566273	0.41	0	0	0	0	.	.	.	.	.	0.437967	0.468282	0.558704	0	0	0	n	e
chr1	29072928	29073038	peak_6673	323.239	76.478	89.0243	87.134	79.6568	104.935	102.168	144.881	165.883	6	2	2	3	23.4049	30.3005	32.3994	0.757364	0.51	0	0	0	0	.	.	.	.	.	0	0.0211429	0.0633773	0	0	0	n	e
chr1	29126030	29126140	peak_6693	68.3338	25.0143	16.4715	6.07507	4.04229	29.9026	15.0974	1.33777	0.544413	2	2	1	1	21.0314	28.7386	19.3416	0.484673	0.36	0	0	0	0	Sox-510	S	0	1	0	0.343248	0.0406828	0	0	0	0	n	e
chr1	29126802	29126912	peak_6694	89.0096	26.7571	17.4519	9.72009	25.9182	30.8199	28.1058	21.6051	18.9455	5	2	2	2	31.6973	28.7907	42.7764	0.594855	0.4	0	0	0	0	.	.	.	.	.	0.343248	0.0406828	0	0	0	0	n	e
chr1	29201360	29201470	peak_6715	38.7971	20.401	5.68656	7.9844	0.951127	16.6941	4.46275	7.15711	2.93983	3	1	2	1	56.4542	45.2425	54.7964	0.454891	0.36	ENSDART00000053924.5,ENSDART00000113735.4	cars2,irs2a	0	0	.	.	.	.	.	0	0	0.11209	0	0	0	n	e
chr1	29216096	29216206	peak_6719	78.9636	26.757	46.6691	31.2433	26.156	39.4421	49.8498	17.5917	29.7794	5	2	2	2	50.5654	56.5662	56.3241	0.604145	0.43	ENSDART00000053924.5	irs2a	0	0	Sox-516	SP	0	1	0	0.252376	0.875649	1.09596	0	0	0	n	e
chr1	29226870	29226980	peak_6722	265.589	86.1145	118.83	116.815	164.069	103.008	101.884	125.617	141.656	6	2	2	3	46.6595	26.2396	44.4194	0.690509	0.44	ENSDART00000053924.5	irs2a	0	0	.	.	.	.	.	0	1.32915	1.09182	0	0	0	n	e
chr1	29227478	29227588	peak_6723	295.839	75.9655	115.888	106.575	152.655	104.751	141.288	176.118	219.453	6	2	3	3	70.6353	56.5402	61.9738	0.708473	0.43	ENSDART00000053924.5	irs2a	0	0	.	.	.	.	.	0	1.85821	0.412125	0	0	0	n	e
chr1	29264274	29264384	peak_6735	76.1722	29.1149	31.5703	25.8625	47.0807	28.6185	37.506	30.1	58.7421	6	2	2	3	101.401	132.682	78.2887	0.746418	0.63	ENSDART00000085648.5	lig4	0	0	.	.	.	.	.	0	0	0.170332	0	0	0	n	e
chr1	29584178	29584288	peak_6802	44.7474	20.811	13.9223	11.9766	6.65788	21.0969	24.0228	7.49155	5.82522	2	2	1	1	31.3667	38.3443	36.0889	0.660745	0.45	0	0	0	0	.	.	.	.	.	0	0.229175	0	0	0	0	n	e
chr1	29609480	29609590	peak_6813	215.683	54.6418	45.2965	47.3856	70.8589	70.4455	63.9027	93.3764	132.51	6	2	2	3	27.5811	32.331	23.6654	0.737964	0.47	0	0	0	0	.	.	.	.	.	0	0	0.0206087	0	0	0	n	e
chr1	29623156	29623266	peak_6821	104.971	21.9387	46.473	22.9117	22.3515	45.5877	40.7345	17.3242	38.0545	5	2	2	2	36.5045	33.2161	26.029	0.699418	0.54	0	0	0	0	.	.	.	.	.	0	0	0.0446549	0	0	0	n	e
chr1	29716858	29716968	peak_6844	197.643	32.3955	25.0994	26.7304	34.0028	70.4455	56.8763	52.1064	78.7765	5	2	2	2	31.9075	44.774	26.3173	0.555291	0.45	0	0	0	0	.	.	.	.	.	0	0	0.387758	0	0	0	n	e
chr1	29724594	29724704	peak_6846	185.158	49.1059	36.4725	43.9142	37.8073	65.8592	52.6035	54.3806	91.7336	5	2	2	2	20.5806	24.8079	17.8427	0.708982	0.47	0	0	0	0	.	.	.	.	.	0	0	0.177906	0	0	0	n	e
chr1	29797372	29797482	peak_6868	176.892	45.2102	62.5522	34.3676	48.2696	68.5193	54.9772	71.6379	68.106	5	2	2	2	44.5865	36.7303	28.0179	0.605	0.4	ENSDART00000019743.6	tm9sf2	0	0	.	.	.	.	.	0	0.0213401	0	0	0	0	n	e
chr1	29834702	29834812	peak_6880	54.2612	17.7355	9.80445	13.1916	12.1269	22.8397	20.0349	20.1335	23.2465	5	2	2	2	28.9632	37.329	22.5988	0.542055	0.4	0	0	0	0	.	.	.	.	.	0.0834734	0.380505	1.39749	0	0	0	n	e
chr1	29850052	29850162	peak_6885	336.04	56.4871	88.8282	46.5177	101.057	111.814	121.064	96.32	151.782	6	2	2	3	22.7439	37.303	24.1554	0.749436	0.51	ENSDART00000133905.3	pcca	0	0	.	.	.	.	.	0	0.138434	0	0	0	0	n	e
chr1	29855240	29855350	peak_6886	264.989	164.951	167.264	169.235	130.066	192.257	211.364	184.345	171.925	5	2	2	2	21.1815	17.5452	25.8849	0.705764	0.46	ENSDART00000133905.3	pcca	0	0	.	.	.	.	.	0.0100068	2.21599	0.830465	0	0	0	n	e
chr1	29866030	29866140	peak_6892	744.343	180.225	134.909	65.2637	70.6211	266.647	205.856	96.5873	110.244	2	2	1	1	11.6574	19.8359	27.8738	0.724618	0.49	ENSDART00000133905.3	pcca	0	0	Sox-525	SP	0	0	0	1.92458	2.71272	0.731659	0	0	0	n	e
chr1	29870610	29870720	peak_6893	486.944	129.685	132.555	39.4013	27.3449	165.656	149.36	51.1699	64.9485	2	2	1	1	16.2242	11.4017	8.61868	0.717618	0.52	ENSDART00000133905.3	pcca	0	0	Sox-526	SP	2	0	0	2.43972	3.28132	1.69761	0	0	0	n	e
chr1	29871384	29871494	peak_6894	251.172	90.7279	105.692	45.4763	56.8298	112.364	135.117	69.4975	98.2118	5	2	1	2	17.1555	24.5996	15.6232	0.716655	0.48	ENSDART00000133905.3	pcca	0	0	Sox-527	S	0	0	1	2.22092	3.37817	1.1553	0	0	0	n	e
chr1	29873282	29873392	peak_6895	291.655	133.785	135.301	52.0721	35.6673	156.393	193.037	73.8453	79.5386	2	2	1	1	11.2968	3.04567	13.1442	0.7046	0.5	ENSDART00000133905.3	pcca	0	0	Sox-528	SP	0	0	0	2.38264	3.25174	2.02569	0	0	0	n	e
chr1	29877870	29877980	peak_6896	197.901	99.6473	67.6505	4.16576	0.713345	96.0373	78.4304	11.7725	4.08309	2	2	1	1	8.35245	18.6905	25.9425	0.372364	0.34	ENSDART00000133905.3	pcca	0	0	Sox-529	S	0	3	1	1.47085	1.94062	0.391403	0	0	0	n	e
chr1	29880716	29880826	peak_6897	1978.02	384.338	326.095	80.7118	60.8721	487.982	413.991	139.263	95.3264	2	2	1	1	17.426	17.4671	35.1089	0.723109	0.56	ENSDART00000133905.3	pcca	0	0	Sox-530	SP	1	1	0	2.27771	2.9684	2.23756	0	0	0	n	e
chr1	29894048	29894158	peak_6899	3181.02	425.243	505.712	493.296	481.27	710.6	587.564	621.999	635.656	5	2	2	2	4.98744	5.8831	19.7163	0.676182	0.49	0	0	0	0	Sox-532	SP	0	0	0	2.22414	3.35678	2.79311	0	0	0	n	e
chr1	29906436	29906546	peak_6905	92.898	27.3722	21.7658	5.38079	20.9248	43.9367	29.625	18.1937	32.7192	5	2	1	2	42.3331	36.5481	34.0424	0.756691	0.49	0	0	0	0	.	.	.	.	.	0	0.211682	0.108104	0	0	0	n	e
chr1	29909832	29909942	peak_6906	123.248	33.3182	47.0613	31.9375	45.6541	61.2729	72.4484	46.0195	76.0545	5	2	2	2	26.169	39.8541	26.1732	0.871527	0.54	0	0	0	0	.	.	.	.	.	0	0.06417	0.0202137	0	0	0	n	e
chr1	29911548	29911658	peak_6907	144.927	51.3613	69.8075	18.5724	17.1203	53.2927	68.8403	20.7355	25.3696	2	2	1	1	38.4574	39.9322	37.8761	0.564018	0.43	0	0	0	0	.	.	.	.	.	0	0.146931	0	0	0	0	n	e
chr1	29913150	29913260	peak_6908	66.3883	27.0646	9.21618	13.1916	4.28006	35.3145	25.732	23.2774	16.2779	4	2	2	1	25.8385	20.5908	17.9292	0.471818	0.4	0	0	0	0	Sox-533	S	0	0	0	0.172976	2.01306	0.108902	0	0	0	n	e
chr1	29925302	29925412	peak_6913	80.9998	27.2696	18.2362	16.1424	11.1757	41.0015	46.6215	10.5685	24.9341	5	2	1	2	30.4955	26.8124	27.7296	0.726855	0.45	0	0	0	0	.	.	.	.	.	0	0.132922	0	0	0	0	n	e
chr1	30003112	30003222	peak_6936	254.604	65.5086	28.825	3.47147	0.713345	72.8304	57.446	4.01333	3.4298	2	2	1	1	27.4609	31.6021	22.4547	0.680982	0.42	0	0	0	0	Sox-534	SP	0	0	0	0.842222	0	0	0	0	0	n	e
chr1	30053360	30053470	peak_6948	360.172	73.6075	68.0427	86.4397	55.6409	105.118	92.8627	119.731	90.1003	5	2	2	2	35.9936	34.3615	37.4437	0.6902	0.49	0	0	0	0	.	.	.	.	.	0.0212118	0	0	0	0	0	n	e
chr1	30115156	30115266	peak_6965	129.377	40.802	103.731	7.81081	11.8891	49.1651	58.3955	11.3711	14.2092	2	2	1	1	21.452	19.081	21.3017	0.767927	0.52	0	0	0	0	.	.	.	.	.	0	0.733303	0	0	0	0	n	e
chr1	30175130	30175240	peak_6971	39.5817	24.8092	24.1189	3.64505	2.6156	22.748	24.5925	3.41133	5.77077	2	2	1	1	25.2376	18.3001	29.7475	0.556709	0.41	0	0	0	0	.	.	.	.	.	0.0824918	0	0	0	0	0.125055	n	e
chr1	30193718	30193828	peak_6975	28.3312	26.2445	23.3345	31.0696	17.5958	18.5286	15.6671	29.0966	22.5386	5	2	2	2	21.1515	37.4852	24.6454	0.661073	0.46	0	0	0	0	.	.	.	.	.	0.0300677	0.0754209	0.064049	0	0	0	n	e
chr1	30200984	30201094	peak_6977	68.7421	34.1383	22.7463	22.391	12.1269	25.8667	24.2127	35.518	32.937	5	2	2	2	33.1394	17.1807	22.8583	0.648691	0.45	0	0	0	0	.	.	.	.	.	0	0.0188933	0.0203429	0	0	0	n	e
chr1	30212504	30212614	peak_6979a	116.48	36.8037	37.8451	39.4013	38.5206	43.7533	37.9808	58.7953	69.3037	5	2	2	2	34.1309	28.5044	16.1996	0.755436	0.51	0	0	0	0	.	.	.	.	.	0.240553	1.56404	0.383695	0	0	0	n	e
chr1	30212722	30212832	peak_6979b	122.885	40.2894	54.1204	33.1526	47.7941	45.0375	39.595	59.3304	55.7478	5	2	2	2	30.9161	19.1851	17.6121	0.605073	0.45	0	0	0	0	.	.	.	.	.	0.240553	1.04941	0.36297	0	0	0	n	e
chr1	30339778	30339888	peak_7001	58.8177	21.0161	14.3145	17.8781	11.4135	26.3254	30.4796	19.264	15.9513	5	2	2	2	14.4815	9.78782	13.836	0.716545	0.5	0	0	0	0	.	.	.	.	.	0.233408	0	0	0	0	0	n	e
chr1	30359182	30359292	peak_7010	187.821	102.005	102.162	114.732	72.999	65.6757	72.5434	94.9818	51.3925	5	2	2	2	11.6574	9.65764	5.53441	0.660236	0.44	0	0	0	0	.	.	.	.	.	0	0	0.0423365	0	0	0	n	e
chr1	30452544	30452654	peak_7036	382.794	80.6812	93.73	96.3336	88.9303	103.466	151.924	118.527	112.694	5	2	2	2	8.98339	8.48623	7.7251	0.863655	0.6	0	0	0	0	.	.	.	.	.	0	0	0.0906264	0	0	0	n	e
chr1	30493174	30493284	peak_7044	351.35	74.0175	71.5723	3.12433	10.7002	117.501	90.1095	9.36445	6.31519	2	2	1	1	20.0098	13.0157	21.0423	0.639055	0.44	0	0	0	0	Pou-552	P	1	2	0	1.21921	0.850876	0.223922	0	0	0	n	e
chr1	30494980	30495090	peak_7045	337.523	63.6634	60.5914	118.725	28.5338	105.301	95.9964	145.416	68.4326	5	2	3	2	15.9538	17.4671	11.1553	0.6676	0.49	0	0	0	0	.	.	.	.	.	1.96609	0.515547	2.31711	0	0	0	n	e
chr1	30521628	30521738	peak_7052b	29.7641	18.7607	14.9027	11.6295	13.078	21.739	11.9639	12.04	9.09164	4	2	2	1	43.2345	31.5761	26.6055	0.510164	0.41	0	0	0	0	.	.	.	.	.	0.02519	0	0.0207068	0	0	0	n	e
chr1	30582368	30582478	peak_7066	164.191	31.0628	55.493	48.4271	45.1785	51.1831	51.0842	49.6315	61.5731	5	2	2	2	36.1439	33.164	30.2951	0.712891	0.45	0	0	0	0	.	.	.	.	.	0	0.0216307	0.303416	0	0	0	n	e
chr1	30745438	30745548	peak_7104	177.835	27.7822	2.15697	1.73574	11.6513	45.1292	2.27885	3.81266	25.6418	5	1	1	2	53.5999	34.856	22.8871	0.641309	0.46	ENSDART00000085454.6	dis3	0	0	.	.	.	.	.	0.0478056	0	0	0	0	0	n	e
chr1	30781684	30781794	peak_7112	1754.08	395.307	45.4925	0	64.6765	426.25	42.1587	0	96.0891	5	2	1	2	31.6672	7.26275	14.9314	0.806927	0.55	ENSDART00000085454.6	dis3	0	0	.	.	.	.	.	0.247951	0.021826	0	0	0.94442	0	n	e
chr1	30808818	30808928	peak_7113	361.538	100.057	38.6295	33.8469	56.5921	112.089	53.4581	45.0831	75.4556	5	1	1	2	115.703	72.992	33.8982	0.668727	0.45	0	0	0	0	.	.	.	.	.	0	0.167148	0	0	0	0	n	e
chr1	30945558	30945668	peak_7117	103.94	33.4207	47.6495	19.0931	35.1917	47.1471	39.7849	39.6651	40.9943	5	2	2	2	27.8215	24.886	25.5966	0.790418	0.54	ENSDART00000022841.8	metap1d	0	0	.	.	.	.	.	0	0	0.0156344	0	0	0	n	e
chr1	31016638	31016748	peak_7141	549.751	70.2245	86.6712	87.134	53.5009	148.229	148.885	127.825	95.4355	5	2	2	2	21.3919	27.4111	20.754	0.760636	0.5	0	0	0	0	Pou-561	P	1	0	0	0	0.553721	0.0200278	0	0	0	n	e
chr1	31072312	31072422	peak_7157	60.9583	49.4134	70.5919	63.3545	25.4426	53.0175	66.5615	45.0831	47.6361	5	2	2	2	9.70445	13.1979	6.19737	0.625436	0.4	0	0	0	0	.	.	.	.	.	0	0.125404	0	0	0	0	n	e
chr1	31076272	31076382	peak_7159	116.349	65.4062	75.4941	9.373	3.32895	66.4095	81.5638	11.3043	5.17192	2	2	1	1	19.1385	33.997	21.5611	0.662455	0.4	0	0	0	0	.	.	.	.	.	0.314187	0.498666	0	0	0	0	n	e
chr1	31079746	31079856	peak_7161	153.233	93.5982	112.163	3.12433	17.3581	71.0875	111.854	9.69891	14.3725	2	2	1	1	19.5592	38.6305	36.4348	0.759818	0.55	0	0	0	0	.	.	.	.	.	0.300933	0.942676	0	0	0	0	n	e
chr1	31090748	31090858	peak_7165	29.2946	16.4028	17.844	7.2901	9.27345	21.1887	18.5156	13.3109	7.18625	4	2	2	1	49.3936	22.1006	22.2817	0.724927	0.43	ENSDART00000132466.5	ppp1r9alb	0	0	.	.	.	.	.	0	0.0203108	0.129599	0	0	0	n	e
chr1	31131974	31132084	peak_7178	87.8094	33.8307	0	0	1.42669	43.5698	2.3738	0	1.36103	1	1	1	1	28.2121	19.9921	2.85367	0.630545	0.47	0	0	0	0	.	.	.	.	.	0.0225849	0	0	0	0	0	n	e
chr1	31397920	31398030	peak_7211	80.6693	29.4225	35.0998	35.409	20.9248	32.3793	28.3906	49.4308	31.6304	5	2	2	2	48.4623	85.4611	57.6212	n	0.45	0	0	0	0	Sox-567	S	0	0	0	0	0.0675001	0.109527	0	0	0	n	e
chr1	31421456	31421566	peak_7217	946.098	200.935	349.037	244.739	236.831	238.029	279.444	251.97	209.164	5	3	2	2	24.3063	25.9533	40.6433	0.670218	0.49	0	0	0	0	.	.	.	.	.	0.0648666	1.15589	0	0	0	0	n	e
chr1	31429718	31429828	peak_7219	80.9998	48.5933	77.455	80.1911	103.673	38.6165	65.327	72.1731	104.309	6	2	3	3	58.4672	45.3987	39.2885	0.646364	0.46	0	0	0	0	.	.	.	.	.	0	1.19506	0.0288102	0	0	0	n	e
chr1	31459922	31460032	peak_7222	47.6745	27.2696	29.2172	33.1525	33.0516	27.1509	34.7525	46.2202	63.2063	6	2	2	3	47.5909	41.0255	58.976	0.742509	0.5	0	0	0	0	.	.	.	.	.	0	0.015918	0	0	0	0	n	e
chr1	31531356	31531466	peak_7240	122.257	37.6239	86.083	109.872	94.6373	62.0985	101.978	111.37	68.9226	6	3	3	3	41.582	46.466	28.0467	0.765127	0.5	0	0	0	0	.	.	.	.	.	0	0	0.806132	0	0	0	n	e
chr1	31771462	31771572	peak_7303	151.604	34.3434	61.5717	70.6445	75.1389	44.3036	57.6359	57.6582	146.284	6	2	3	3	61.3215	39.4896	59.0625	0.683418	0.45	0	0	0	0	.	.	.	.	.	0	0.168696	0	0	0	0	n	e
chr1	31854340	31854450	peak_7322	150.455	60.2803	14.7066	16.3159	6.89567	82.3697	23.0734	13.3109	6.91404	1	1	1	1	44.4062	70.9355	62.3774	0.749618	0.45	ENSDART00000075260.6	inab	0	0	.	.	.	.	.	0.32318	0	0	0	0	0	n	e
chr1	32117876	32117986	peak_7382	269.232	52.899	68.0427	123.758	43.9896	80.8105	54.8823	124.681	45.7851	5	2	3	2	14.0009	14.8379	18.0156	0.501109	0.36	0	0	0	0	.	.	.	.	.	0.34318	0	2.45243	0	0	0	n	e
chr1	32531192	32531302	peak_7433b	89.7952	6.35608	5.29439	6.76938	3.09116	30.5447	10.8245	18.3275	2.72206	4	2	2	1	44.7367	58.4665	55.8917	0.434982	0.42	0	0	0	0	Sox-580	S	0	1	0	0.106612	0	1.66847	0	0	0	n	e
chr1	32674400	32674510	peak_7462	70.5918	38.4441	43.7277	47.212	32.8139	33.7551	22.0289	48.2268	38.3266	5	2	2	2	22.143	14.6036	12.4235	0.675673	0.47	0	0	0	0	.	.	.	.	.	0.062304	0.629801	0.127424	0	0	0	n	e
chr1	32776392	32776502	peak_7478	95.7905	22.1437	37.649	16.3159	27.3449	33.1131	34.5625	25.9528	20.7965	5	2	2	2	12.4685	22.3349	24.2418	0.422673	0.45	0	0	0	0	Sox-583	S	0	1	0	0.0434189	0.179983	1.11954	0	0	0	n	e
chr1	32830214	32830324	peak_7487a	9.8808	17.3255	15.491	3.81862	18.7847	8.71395	7.1214	11.8393	7.40402	5	2	2	2	62.5833	58.9611	64.5968	0.651145	0.45	0	0	0	0	.	.	.	.	.	0	0.245588	0.214397	0	0	0	n	e
chr1	32830680	32830790	peak_7487b	27.623	22.5538	10.0005	13.1916	8.79792	18.9873	23.643	14.1805	8.76505	4	2	2	1	57.9865	73.0441	48.4548	0.774455	0.46	0	0	0	0	.	.	.	.	.	0	0.371434	0.06349	0	0	0	n	e
chr1	32972736	32972846	peak_7510	106.004	40.2894	36.2764	38.5334	46.1296	46.1381	52.1286	39.3306	46.7105	5	2	2	2	40.8309	55.8894	51.0779	0.8512	0.57	0	0	0	0	.	.	.	.	.	0	0	0.0024265	0	0	0	n	e
chr1	33018526	33018636	peak_7517	31.2186	14.3525	3.33351	9.54655	5.46898	14.0341	6.45674	12.04	6.8596	5	1	2	2	24.0058	28.5304	25.0778	n	0.4	0	0	0	0	.	.	.	.	.	0.389784	0	0	0	0	0	n	e
chr1	33268252	33268362	peak_7549	165.347	19.6834	30.3937	20.3081	19.2604	41.2766	35.1323	22.4077	42.2465	5	2	2	2	57.1753	65.1045	63.7033	0.757145	0.46	0	0	0	0	.	.	.	.	.	0.306337	0	0	0	0	0	n	e
chr1	33307180	33307290	peak_7552	131.559	26.4495	43.5316	38.7069	38.0451	49.6237	42.4435	49.4308	62.1175	5	2	2	2	47.2305	51.4641	48.9161	0.542327	0.43	0	0	0	0	.	.	.	.	.	0.327096	0.256363	0.433254	0	0	0	n	e
chr1	33357246	33357356	peak_7566	938.445	128.659	153.145	271.643	139.815	193.266	146.701	271.903	202.903	5	2	3	2	32.178	53.2602	38.5679	0.750364	0.51	0	0	0	0	.	.	.	.	.	0.020768	0.115025	0.514488	0	0	0	n	e
chr1	33365732	33365842	peak_7567	140.38	28.8075	29.8055	36.4505	21.4004	40.3594	33.8029	48.8957	42.3008	5	2	2	2	70.0645	58.3624	86.7056	0.613491	0.45	0	0	0	0	.	.	.	.	.	0	0.0206088	0	0	0	0	n	e
chr1	33409876	33409986	peak_7576	511.684	80.7838	78.2394	14.4066	19.4981	122.362	119.545	35.8525	32.3381	2	2	1	1	32.5385	50.0845	63.5592	0.794236	0.53	0	0	0	0	Sox-591	SP	1	0	0	1.93226	1.6162	0.0200278	0	0	0	n	e
chr1	33418416	33418526	peak_7578	41.9628	23.2715	16.8636	17.8781	16.4069	24.3074	16.8065	11.5049	22.6475	5	2	2	2	96.5036	82.5715	48.6278	0.743436	0.61	0	0	0	0	.	.	.	.	.	0.0213976	0	0	0	0	0	n	e
chr1	33521334	33521444	peak_7591	47.6745	17.2229	13.9223	15.4481	22.3515	23.3901	20.5096	16.7891	16.3868	5	2	2	2	60.5403	54.2495	66.0381	0.582727	0.42	0	0	0	0	.	.	.	.	.	0	0.212014	0	0	0	0	n	e
chr1	33725092	33725202	peak_7643	134.85	49.8235	10.981	12.8445	11.4135	42.836	12.6286	18.3945	9.85382	1	1	1	1	93.83	134.322	81.8054	0.729873	0.48	0	0	0	0	.	.	.	.	.	0	0	0.51077	0	0	0	n	e
chr1	33999832	33999942	peak_7682	40.3708	12.7122	15.8832	16.1424	11.8891	20.73	27.4411	21.5382	25.1519	5	2	2	2	18.6878	22.2048	17.0067	0.676764	0.45	0	0	0	0	.	.	.	.	.	0	0.0200993	0.51977	0	0	0	n	e
chr1	34042920	34043030	peak_7690	302.64	71.3522	119.614	146.323	199.024	79.8015	123.533	141.403	187.005	6	3	3	3	12.0179	9.50145	21.1287	0.6738	0.5	0	0	0	0	.	.	.	.	.	0.0423597	2.14462	1.33353	0	0	0	n	e
chr1	34043498	34043608	peak_7691	156.14	42.5447	40.9825	33.3262	114.135	63.8412	79.5698	45.2168	167.897	6	2	2	3	18.748	24.3654	21.417	0.864073	0.6	0	0	0	0	.	.	.	.	.	0.0448872	1.45035	0.809521	0	0	0	n	e
chr1	34084640	34084750	peak_7698	182.925	53.3091	66.0818	18.746	12.6025	48.9816	65.8967	6.55511	13.1748	2	2	1	1	9.61436	15.2284	17.5545	0.4942	0.39	0	0	0	0	Sox-596	S	0	1	0	0.0652064	0.783221	0	0	0	0	n	e
chr1	34085630	34085740	peak_7699	44.3846	17.838	33.7272	6.76937	16.6447	18.5286	40.7345	14.2474	19.3266	5	3	2	2	2.13318	7.3669	0.086475	0.713636	0.62	0	0	0	0	.	.	.	.	.	0.0619338	0.88903	0	0	0	0	n	e
chr1	34149520	34149630	peak_7710	68.7421	23.784	13.334	17.0102	16.4069	29.0771	21.9339	28.4277	30.6505	5	2	2	2	33.2295	34.6998	22.2529	0.621836	0.49	0	0	0	0	.	.	.	.	.	0	0.0201364	0	0	0	0	n	e
chr1	34318570	34318680	peak_7749	51.0316	22.0413	8.82399	27.9454	9.98682	25.5915	15.5721	22.7422	28.4728	5	2	2	2	20.13	20.5387	20.6387	n	0.55	0	0	0	0	.	.	.	.	.	0.323326	0	0	0	0	0	n	e
chr1	34348220	34348330	peak_7754	39.5817	16.6078	26.2758	4.51292	12.8402	16.4189	27.6311	11.5049	18.6734	5	2	1	2	17.3659	27.4631	30.5257	n	0.45	0	0	0	0	.	.	.	.	.	0	0.331096	0	0	0	0	n	e
chr1	34355962	34356072	peak_7755	25.5321	12.4046	29.2172	37.6655	33.0516	11.0071	16.4267	23.1435	30.2149	6	2	3	3	41.4017	37.8756	84.5438	0.762127	0.58	0	0	0	0	Pou-584	P	0	0	0	0	1.0025	0	0	0	0	n	e
chr1	34372496	34372606	peak_7759	23.4938	24.3992	30.3937	21.5232	49.4585	17.3362	31.1443	24.4145	56.6734	6	2	2	3	23.6753	40.0884	33.7253	0.876291	0.6	0	0	0	0	.	.	.	.	.	0	0.0200526	0.0221617	0	0	0	n	e
chr1	34523314	34523424	peak_7789	141.493	35.9836	28.2367	23.4325	37.8073	45.5877	46.8114	43.4777	45.0229	5	2	2	2	11.417	10.8551	13.2595	0.715982	0.54	0	0	0	0	.	.	.	.	.	0	1.60381	0.0687572	0	0	0	n	e
chr1	34531118	34531228	peak_7790b	20.8613	9.73918	7.25527	1.90931	12.6025	10.365	6.64665	4.28088	7.24069	5	2	1	2	24.817	46.1797	26.1731	0.649327	0.5	0	0	0	0	.	.	.	.	.	0.0437948	0.0212087	0	0	0	0	n	e
chr1	34604916	34605026	peak_7801	309.702	54.4368	6.47093	1.38859	37.8073	92.1845	28.2007	1.204	3.86533	5	2	1	2	35.3326	34.6738	23.3483	0.7268	0.49	ENSDART00000004361.10	klf5a	0	0	.	.	.	.	.	0.253257	0	0.112392	0	0	0	n	e
chr1	34611348	34611458	peak_7803	98.7571	66.5338	67.6505	109.872	73.2367	57.879	58.6804	93.31	75.7278	5	2	3	2	25.8685	40.2445	15.6232	0.803618	0.63	ENSDART00000004361.10	klf5a	0	0	.	.	.	.	.	0.040859	0	0	0	0	0	n	e
chr1	35140962	35141072	peak_7850	40.8839	29.7301	56.2775	26.0361	30.9116	24.766	45.0073	33.712	11.3238	5	2	2	2	12.2283	15.5928	20.7828	0.612127	0.4	0	0	0	0	Sox-606	S	0	0	1	0.408936	3.34051	0	0	0	0	n	e
chr1	35144166	35144276	peak_7853	181.211	45.5177	37.2568	2.43003	8.79792	59.4384	47.476	19.5315	8.49283	2	2	1	1	51.4366	82.2853	50.8474	0.562273	0.42	0	0	0	0	Sox-607	S	0	1	1	0	0.37136	0	0	0	0	n	e
chr1	35208680	35208790	peak_7855	45.2006	39.3667	11.7653	14.4066	2.85338	27.6095	16.5216	9.29755	5.49856	1	1	1	1	45.9385	52.3492	34.8206	0.637873	0.45	0	0	0	0	.	.	.	.	.	0.0326335	0	0	0	0	0	n	e
chr1	35335988	35336098	peak_7859	198.498	43.6725	0	22.5645	13.3158	70.6289	8.64064	28.9629	12.5759	3	1	2	1	29.8945	11.584	22.3105	0.803036	0.5	0	0	0	0	.	.	.	.	.	0	0	0.701901	0	0	0	n	e
chr1	35488046	35488156	peak_7889	537.024	100.262	163.538	204.644	130.78	152.448	149.929	269.361	206.714	6	2	3	3	43.5649	29.6497	26.519	0.825127	0.52	ENSDART00000149806.2	gab1	0	0	.	.	.	.	.	0	0.0816841	0.145797	0	0	0	n	e
chr1	35490076	35490186	peak_7890a	160.37	63.8684	54.1204	53.8078	63.9632	107.227	88.7802	123.343	144.106	5	2	2	2	43.9555	55.4469	40.4126	0.756127	0.49	ENSDART00000149806.2	gab1	0	0	.	.	.	.	.	0	0.173727	0	0	0	0	n	e
chr1	35503374	35503484	peak_7895	182.609	56.0771	75.8864	64.3959	81.5591	67.1433	72.0686	102.942	98.43	6	2	3	3	35.1825	23.5324	26.7496	0.601345	0.5	ENSDART00000149806.2	gab1	0	0	.	.	.	.	.	0	2.22781	0.123422	0	0	0	n	e
chr1	35508100	35508210	peak_7896	71.4983	26.9621	36.4725	26.9039	26.3938	28.7102	64.4725	50.3004	59.8309	5	2	2	2	84.4259	90.1467	54.364	0.781327	0.53	ENSDART00000149806.2	gab1	0	0	.	.	.	.	.	0	0.188491	0	0	0	0	n	e
chr1	35551296	35551406	peak_7908	157.943	45.2102	39.8059	49.2949	49.4585	51.6416	50.9893	41.8725	74.0402	5	2	2	2	76.1335	75.8555	58.6013	0.716564	0.5	0	0	0	0	.	.	.	.	.	0.0206248	0.0214247	0	0	0	0	n	e
chr1	35558516	35558626	peak_7911	68.7458	18.0431	21.3736	25.5154	22.3515	33.48	28.9604	33.9126	31.6848	5	2	2	2	52.6985	66.4321	33.437	0.686073	0.53	0	0	0	0	.	.	.	.	.	0	0	0.111345	0	0	0	n	e
chr1	35561208	35561318	peak_7912	35.7064	27.0646	18.8245	25.5154	9.27345	23.2066	17.851	21.2706	19.1089	5	2	2	2	67.3905	50.9955	56.5546	0.704891	0.5	0	0	0	0	.	.	.	.	.	0	0	0.0200417	0	0	0	n	e
chr1	35631342	35631452	peak_7930	127.204	42.9548	30.3937	78.2817	29.7227	46.8719	42.6335	121.47	67.9426	5	2	3	2	20.0399	30.8733	18.3904	0.680691	0.46	0	0	0	0	.	.	.	.	.	0	0	2.05254	0	0	0	n	e
chr1	35654474	35654584	peak_7939	217.283	74.4277	88.2398	73.7688	57.7809	78.6091	64.8522	121.269	69.1948	5	2	2	2	5.46815	9.42336	10.0311	0.740309	0.49	0	0	0	0	.	.	.	.	.	0.147566	0	0	0	0	0	n	e
chr1	35698296	35698406	peak_7944	1659.7	215.082	206.677	352.181	286.289	367.821	288.939	403.875	365.029	5	2	3	2	6.18923	7.78339	5.47675	0.764491	0.61	0	0	0	0	Sox-613	S	0	0	0	0	0.0185422	0.556038	0	0	0	n	e
chr1	35807960	35808070	peak_7970	111.404	36.7013	15.6871	59.7094	10.2246	33.5716	22.1238	110.969	22.3754	4	2	3	1	22.143	20.747	7.20625	0.8204	0.55	0	0	0	0	.	.	.	.	.	0	0	0.368745	0	0	0	n	e
chr1	35809760	35809870	peak_7971a	15.1408	21.3236	5.49047	19.6138	12.6025	12.5665	7.59616	33.7789	13.2836	5	2	2	2	10.1251	18.6905	18.5633	0.747564	0.55	0	0	0	0	.	.	.	.	.	0	0	0.0428394	0	0	0	n	e
chr1	35933866	35933976	peak_7998	82.9224	38.3415	41.5707	35.0619	58.2565	47.9726	51.8438	57.4575	81.2264	6	2	2	3	22.834	33.6065	27.9891	0.725218	0.54	0	0	0	0	.	.	.	.	.	0.17348	0	0	0	0	0	n	e
chr1	35972506	35972616	peak_8010a	743.056	113.897	233.737	101.541	89.8814	195.652	240.798	127.356	177.097	5	2	2	2	12.4685	6.79419	8.7628	0.729436	0.5	0	0	0	0	Sox-620	SP	0	1	0	0.112597	0.0935421	0.117984	0	0	0	n	e
chr1	36056612	36056722	peak_8036	816.31	192.938	182.951	224.778	203.541	246.192	200.159	283.608	276.072	5	2	2	2	36.8049	36.6002	47.936	0.730236	0.5	0	0	0	0	.	.	.	.	.	0.295316	0.605092	0.775856	0	0	0	n	e
chr1	36057196	36057306	peak_8037	324.138	119.74	144.321	107.615	109.617	141.258	120.874	169.697	192.395	5	2	2	2	50.8057	42.3791	40.5856	0.747836	0.54	0	0	0	0	.	.	.	.	.	0.295316	0.605092	0.58274	0	0	0	n	e
chr1	36070446	36070556	peak_8041	267.498	71.4546	90.3968	112.996	145.76	76.958	89.2549	88.4939	184.774	6	2	2	3	40.0196	36.9906	33.1487	0.746545	0.52	0	0	0	0	.	.	.	.	.	0	0.020211	0	0	0	0	n	e
chr1	36193162	36193272	peak_8073	175.518	68.0716	70.1997	28.9868	74.4256	82.3698	81.4688	38.1935	84.3839	5	2	1	2	41.0412	31.9925	44.5635	0.693164	0.54	ENSDART00000147458.2	lsm6	0	0	.	.	.	.	.	0	0.612089	0	0	0	0	n	e
chr1	36194020	36194130	peak_8074	46.2651	35.5735	40.9825	28.9868	27.1071	33.6634	47.0962	17.6586	22.7565	5	2	2	2	65.3174	69.8162	83.3619	0.720509	0.45	ENSDART00000147458.2	lsm6	0	0	.	.	.	.	.	0.0613742	1.65719	0	0	0	0	n	e
chr1	36207548	36207658	peak_8077	109.12	39.2642	37.0607	11.1087	44.4652	32.3793	48.5205	24.9495	39.1977	5	2	1	2	87.9713	85.2007	75.2333	0.689455	0.45	ENSDART00000147458.2	lsm6	0	0	.	.	.	.	.	0	1.50209	0	0	0	0	n	e
chr1	36345126	36345236	peak_8098	8.89336	9.43164	12.1575	5.72793	9.27345	11.8326	6.36178	8.09355	12.4671	5	2	2	2	53.4496	55.551	42.1422	0.735291	0.52	0	0	0	0	.	.	.	.	.	0	0	0.0207068	0	0	0	n	e
chr1	36347302	36347412	peak_8099	97.8115	31.8829	30.5898	23.7796	20.687	39.7174	34.0878	33.9126	34.7335	5	2	2	2	41.4918	61.4862	41.8827	0.685364	0.52	0	0	0	0	.	.	.	.	.	0	0	0.0424174	0	0	0	n	e
chr1	36359342	36359452	peak_8101	98.8261	32.6005	53.5322	15.6216	27.5826	50.3575	49.2801	29.6986	42.7908	5	2	2	2	29.0834	13.1458	34.5612	0.7914	0.47	0	0	0	0	.	.	.	.	.	0.109637	0.736665	0	0	0	0	n	e
chr1	36375040	36375150	peak_8104	180.557	51.1562	52.3556	56.585	55.1653	61.1812	57.7308	65.2835	44.9141	5	2	2	2	37.8565	51.3599	33.6965	0.706036	0.46	0	0	0	0	.	.	.	.	.	0.338946	0.0213678	0	0	0	0	n	e
chr1	36477218	36477328	peak_8131	54.4532	18.2481	13.7262	42.352	24.7293	27.7013	23.833	43.2102	16.6045	5	2	3	2	79.6788	64.714	71.659	0.662527	0.48	0	0	0	0	.	.	.	.	.	0.682189	2.26982	0.576084	0	0	0	n	e
chr1	36505298	36505408	peak_8140	103.711	36.4962	41.3746	0.347147	0	53.1093	39.5001	1.47155	0.381089	2	2	1	1	17.2757	49.3555	43.6987	0.514327	0.42	0	0	0	0	Sox-626	SP	1	1	1	0.0411671	0.0203563	0	0	0	0	n	e
chr1	36507432	36507542	peak_8141	179.018	44.185	30.3937	39.0541	27.3449	61.4564	48.9003	16.7222	21.6132	2	2	1	1	46.8699	89.5219	56.4105	0.7562	0.57	0	0	0	0	.	.	.	.	.	0	0	0.15246	0	0	0	n	e
chr1	36535422	36535532	peak_8148	63.5349	32.3955	41.3746	46.8649	23.5404	38.2497	48.7104	48.5613	38.49	5	2	2	2	25.7484	27.7235	26.0578	0.738709	0.46	0	0	0	0	.	.	.	.	.	0.0391001	0.285955	0.0816283	0	0	0	n	e
chr1	36662158	36662268	peak_8167	75.2347	27.1671	24.9033	18.0516	40.4229	40.9097	32.1887	12.642	47.745	5	2	1	2	25.9587	18.274	31.4193	0.711473	0.45	0	0	0	0	.	.	.	.	.	0.14516	0.167475	0	0	0	0	n	e
chr1	36694952	36695062	peak_8176	76.2207	21.4262	29.2172	37.6655	34.7162	32.5627	34.6575	64.1464	69.4671	6	2	3	3	37.9465	32.6174	30.6986	0.737164	0.48	0	0	0	0	.	.	.	.	.	0	0	0.45746	0	0	0	n	e
chr1	36804350	36804460	peak_8199	375.685	75.4528	105.495	22.5645	6.65788	92.6436	91.8191	35.3173	14.808	2	2	1	1	52.6685	44.774	53.2975	0.622364	0.45	0	0	0	0	Sox-634	SP	0	1	1	0.439249	0.353935	0.384972	0	0	0	n	e
chr1	36805020	36805130	peak_8200	69.5086	27.7822	14.7066	75.1575	33.5273	31.6455	20.7945	110.835	34.0258	5	2	3	2	61.3215	35.1684	64.7122	0.832345	0.47	0	0	0	0	.	.	.	.	.	0	0.0407404	0.24759	0	0	0	n	e
chr1	36879758	36879868	peak_8213	175.78	52.694	111.966	70.1238	66.5787	67.8772	135.592	113.577	53.298	5	2	2	2	31.3667	43.2902	42.6898	0.727982	0.53	0	0	0	0	.	.	.	.	.	0	0.482788	0	0	0	0	n	e
chr1	36882866	36882976	peak_8215	164.803	69.8144	104.907	74.116	51.8364	68.9778	70.8343	71.3704	22.4298	4	2	2	1	32.5085	12.3389	31.3905	n	0.41	0	0	0	0	Sox-635	S	1	0	1	1.62122	1.98128	1.63706	0	0	0	n	e
chr1	36887816	36887926	peak_8217	362.49	85.192	146.085	90.0848	80.8457	112.365	153.253	149.095	99.9545	5	3	2	2	42.0927	48.939	41.1045	n	0.52	0	0	0	0	.	.	.	.	.	0	0.0860757	0	0	0	0	n	e
chr1	36931342	36931452	peak_8229	46.021	28.9099	13.334	15.9688	5.23119	22.1976	19.75	25.4846	17.5301	5	2	2	2	17.456	18.7686	24.9625	0.6594	0.41	0	0	0	0	.	.	.	.	.	0.173385	0.155432	0.0412157	0	0	0	n	e
chr1	37063458	37063568	peak_8252	161.884	40.8019	46.473	46.3442	30.9116	55.5859	47.1912	59.2635	73.7135	5	2	2	2	22.8641	37.6675	22.9159	0.659127	0.49	0	0	0	0	.	.	.	.	.	0	0.0355266	0	0	0	0	n	e
chr1	37115936	37116046	peak_8260	41.9628	18.9657	24.315	34.8883	21.1625	27.7012	18.2308	18.4613	17.3667	5	2	2	2	40.891	41.7284	39.9515	0.675182	0.45	0	0	0	0	.	.	.	.	.	0	0.26139	0	0	0	0	n	e
chr1	37126746	37126856	peak_8265	267.018	55.3595	120.005	65.958	96.5391	89.0657	131.414	65.8186	103.057	6	3	2	3	44.8268	42.7695	42.1998	0.729291	0.49	0	0	0	0	.	.	.	.	.	0	0.082103	0	0	0	0	n	e
chr1	37232272	37232382	peak_8289	271.427	59.2551	29.2172	16.1424	2.85338	84.296	51.559	9.76573	8.92836	2	2	1	1	40.0497	34.6217	57.3906	0.720582	0.45	0	0	0	0	Sox-640	SP	0	1	0	0	0	0.0204688	0	0	0.061207	n	e
chr1	37339692	37339802	peak_8316	26.9203	25.7319	21.3736	33.6733	48.7452	18.1617	23.4532	20.2673	51.8825	6	2	2	3	66.2788	72.7317	57.7654	n	0.67	0	0	0	0	.	.	.	.	.	0	0	0.228518	0	0	0	n	e
chr1	37470620	37470730	peak_8350	85.8561	27.9873	36.8646	20.3082	30.6738	39.2586	29.2453	21.672	16.2779	5	2	2	2	29.534	44.9302	46.4083	0.673436	0.45	0	0	0	0	.	.	.	.	.	0	0.0624089	0	0	0	0	n	e
chr1	37474856	37474966	peak_8351	43.5729	23.6815	42.9434	9.19945	23.0648	24.0322	40.6395	13.244	15.0803	5	2	2	2	53.8703	71.4041	59.8407	0.829182	0.55	0	0	0	0	.	.	.	.	.	0.146993	0.0718465	0	0	0	0	n	e
chr1	37520800	37520910	peak_8360	93.7807	64.2785	64.3171	57.4529	48.983	43.6615	54.2176	24.4145	35.1691	5	2	2	2	123.394	138.877	83.1314	0.610218	0.46	0	0	0	0	.	.	.	.	.	0.266684	1.67321	0.779765	0	0	0	n	e
chr1	37561866	37561976	peak_8364	127.204	49.4135	16.8636	35.5826	18.0715	50.4493	19.75	57.2568	16.7679	3	1	2	1	55.9434	63.7769	48.4548	0.7222	0.46	0	0	0	0	.	.	.	.	.	0.271909	0	0.0425985	0	0	0	n	e
chr1	37572338	37572448	peak_8365	38.0173	18.2481	1.37262	28.2925	6.65789	23.1149	2.94351	23.0097	1.36104	3	1	2	1	40.921	37.7195	55.0558	n	0.55	0	0	0	0	.	.	.	.	.	0.395077	0	1.13102	0	0	0.465338	n	e
chr1	37753188	37753298	peak_8393	16.5794	19.4783	22.7463	13.3652	29.9605	18.4369	18.8005	19.9329	18.1289	5	2	2	2	62.5834	41.468	74.3974	0.685673	0.5	0	0	0	0	.	.	.	.	.	0	0.434193	0	0	3.52838	0	n	e
chr1	37868548	37868658	peak_8415	702.468	165.874	201.383	62.313	25.9182	211.887	168.92	56.9893	35.659	2	2	1	1	34.0407	34.5957	32.1111	0.675182	0.42	0	0	0	0	Sox-645	SP	0	0	1	3.18541	2.07932	0.336437	0	0	0	n	e
chr1	37869482	37869592	peak_8416	699.858	162.387	157.851	28.2925	3.80451	228.123	208.135	50.9693	14.9169	2	2	1	1	17.0655	18.6905	37.9049	0.522691	0.39	0	0	0	0	Sox-646	SP	2	1	0	3.1485	2.56656	1.26785	0	0	0	n	e
chr1	37898802	37898912	peak_8426	250.163	51.1562	82.7494	7.63724	2.6156	95.12	124.292	8.56178	6.04298	2	2	1	1	32.5385	51.6724	46.7542	0.704836	0.52	0	0	0	0	Sox-647	S	1	1	0	0.0426931	0	0	0	0	0	n	e
chr1	37907330	37907440	peak_8429	110.498	32.9081	29.6094	18.746	30.1983	34.6724	39.6899	14.7155	6.04298	4	2	2	1	64.5062	63.2042	51.885	0.740855	0.51	0	0	0	0	.	.	.	.	.	0.381091	0	0	0	0	0	n	e
chr1	38156402	38156512	peak_8472b	201.107	78.3234	70.0036	32.4583	52.312	78.5174	89.9195	63.4775	104.201	5	2	2	2	61.5317	71.3781	54.7387	0.820127	0.58	ENSDART00000047159.7,ENSDART00000179352.2	galnt7,hmgb2a	0	0	.	.	.	.	.	0	0.199865	0	0	0	0	n	e
chr1	38173770	38173880	peak_8481	1146.14	319.239	318.644	289.868	213.528	529.717	376.675	359.26	210.306	4	2	2	1	13.2197	12.5992	23.0024	0.512564	0.41	ENSDART00000047159.7	hmgb2a	0	0	Sox-655	SP	0	1	2	1.38785	2.34912	1.9804	0	0	0	n	e
chr1	38175922	38176032	peak_8482	458.78	216.516	322.565	259.493	335.035	322.508	332.712	265.95	325.94	5	2	2	2	26.6196	14.1871	21.2441	0.776891	0.5	ENSDART00000047159.7	hmgb2a	0	0	.	.	.	.	.	0.0607375	0	0.555753	0	0	0	n	e
chr1	38182764	38182874	peak_8484	68.5562	77.4007	71.1802	10.0673	13.078	59.7135	50.7044	10.234	9.745	2	2	1	1	44.5264	41.5201	54.191	0.830073	0.51	ENSDART00000047159.7	hmgb2a	0	0	.	.	.	.	.	0.0446291	0	0	0	0	0	n	e
chr1	38213968	38214078	peak_8494	63.2754	37.6239	21.9619	10.9352	25.9182	32.2875	27.5361	32.508	36.4212	5	2	2	2	65.1071	69.0092	62.2908	0.776309	0.44	0	0	0	0	.	.	.	.	.	0.020046	0	0	0	0	0	n	e
chr1	38224140	38224250	peak_8496	348.936	62.3306	94.7109	54.155	113.184	98.4218	86.7862	95.45	145.63	6	2	2	3	52.7887	63.1261	64.4527	0.764036	0.52	0	0	0	0	.	.	.	.	.	0	0.0424358	0	0	0	0	n	e
chr1	38230558	38230668	peak_8497	86.8365	29.8326	34.9037	48.7742	43.9896	41.6435	30.0048	34.4477	34.4613	5	2	2	2	63.9353	52.8958	40.2974	0.6402	0.45	0	0	0	0	.	.	.	.	.	0	0.0426783	0	0	0	0	n	e
chr1	38374522	38374632	peak_8542	208.165	67.8665	48.0416	98.9373	75.8523	87.3229	79.5698	91.5036	52.9714	5	2	2	2	9.04347	19.1591	24.0401	0.665473	0.42	ENSDART00000015323.8	fbxo8	0	0	.	.	.	.	.	0	0	0.246103	0	0	0	n	e
chr1	38379242	38379352	peak_8543	331.01	80.2712	52.5517	114.558	48.983	109.795	76.0566	167.289	80.0831	5	2	3	2	53.66	28.4263	35.8584	0.8402	0.52	ENSDART00000015323.8	fbxo8	0	0	.	.	.	.	.	0	0	2.01618	0	0	0	n	e
chr1	38435528	38435638	peak_8553	178.196	25.1168	27.2563	32.6318	23.7782	57.879	27.8209	55.4508	42.1375	5	2	2	2	68.6524	58.9872	58.4571	0.637218	0.44	0	0	ENSDART00000018533.8	hpgd	.	.	.	.	.	0.167032	0	0	0	0	0	n	e
chr1	38510676	38510786	peak_8562	115.421	30.0376	29.8055	15.7952	25.2049	47.2388	33.1383	28.0933	29.0172	5	2	1	2	47.0201	34.8821	62.8962	0.664418	0.43	0	0	0	0	.	.	.	.	.	0	0	0.0224799	0	0	0	n	e
chr1	38666920	38667030	peak_8582	78.123	25.5268	55.1009	33.4997	64.6765	30.453	40.5445	34.0465	53.0258	6	2	2	3	37.556	43.967	50.905	0.571745	0.46	0	0	0	0	.	.	.	.	.	0	0.0201661	0	0	0	0	n	e
chr1	38699100	38699210	peak_8589	2501.44	357.581	382.765	385.334	221.85	484.037	377.625	425.614	246.674	4	2	2	1	32.6887	35.2725	37.1555	0.6728	0.55	0	0	0	0	Sox-662	SP	0	1	0	1.8421	2.52266	2.24487	0	0	0	n	e
chr1	38794318	38794428	peak_8614b	52.6906	21.5286	25.6875	28.1189	24.2537	28.3433	19.3702	19.9329	25.9685	5	2	2	2	92.2673	96.03	85.4085	0.653545	0.45	0	0	0	0	.	.	.	.	.	0.0223973	0.0220356	0	0	0	0	n	e
chr1	38799184	38799294	peak_8615a	8.01696	15.5826	36.6685	7.98439	6.18232	11.0071	22.0289	0.936436	4.13754	2	2	1	1	68.5923	51.7765	69.6989	0.678055	0.49	ENSDART00000075230.7	asb5b	0	0	.	.	.	.	.	0.00213141	0	0.0241859	0	0	0	n	e
chr1	38799896	38800006	peak_8615c	91.7346	25.8344	59.0226	35.5826	38.9962	47.4223	47.8558	29.9662	38.0545	5	2	2	2	51.1663	47.0387	58.8606	0.836982	0.52	ENSDART00000075230.7	asb5b	0	0	.	.	.	.	.	0	0.113016	0	0	0	0	n	e
chr1	38801346	38801456	peak_8616	43.9453	34.4459	91.5736	35.9297	34.2405	27.7013	48.0457	19.5985	9.52718	5	2	2	2	69.0429	59.0392	45.2265	0.6414	0.48	ENSDART00000075230.7	asb5b	0	0	.	.	.	.	.	0	0.043812	0	0	0	0.1244	n	e
chr1	38847380	38847490	peak_8632	275.304	55.667	47.4534	37.4919	42.8007	77.6001	68.7453	58.7284	66.5816	5	2	2	2	48.8829	42.301	39.865	0.764945	0.54	0	0	0	0	.	.	.	.	.	0.164635	0	0	0	0	0	n	e
chr1	38860182	38860292	peak_8634	41.9628	38.5465	28.825	12.4973	7.84679	25.4081	27.726	3.87955	10.0716	2	2	1	1	39.8695	31.9405	30.151	0.779527	0.44	0	0	0	0	Pou-641	P	0	2	0	0	1.75601	0	0	0	0	n	e
chr1	38915412	38915522	peak_8650	831.966	89.1903	83.7298	4.68649	2.85338	187.395	113.183	5.95311	5.9341	2	2	1	1	47.7111	63.6207	63.8762	0.607236	0.46	0	0	0	0	Sox-672	SP	3	1	0	0.660435	0	0	0	0	0	n	e
chr1	38963428	38963538	peak_8662	224.7	48.6958	63.3365	37.1448	71.8101	65.8592	64.1875	18.1937	26.1318	5	2	1	2	67.1201	38.5785	75.4062	0.663618	0.47	0	0	0	0	.	.	.	.	.	0	0	0.0849838	0	0	0	n	e
chr1	38975884	38975994	peak_8668	129.564	67.1489	4.90221	6.24865	6.89567	61.8233	12.8185	7.75911	6.47851	1	1	1	1	23.7655	17.7534	29.6033	0.547636	0.41	0	0	0	0	.	.	.	.	.	0.208445	0	0	0	0	0	n	e
chr1	38977982	38978092	peak_8669	195.439	78.836	69.0232	40.0955	22.1137	78.0586	59.0602	39.7988	23.5731	2	2	1	1	43.625	45.5029	46.4083	0.749745	0.47	0	0	0	0	.	.	.	.	.	0.020091	0	0	0	0	0	n	e
chr1	39122088	39122198	peak_8706	65.993	29.525	22.7463	27.9454	24.4915	32.9295	40.4495	34.5815	47.5816	5	2	2	2	55.012	54.9783	57.2753	0.823673	0.58	0	0	0	0	.	.	.	.	.	0.28449	0	0	0	0	0	n	e
chr1	39137894	39138004	peak_8710	129.377	26.4495	29.0211	10.4145	15.4558	46.505	28.9604	19.3309	22.4843	2	2	1	1	46.8398	72.6796	51.7985	0.628164	0.45	0	0	0	0	.	.	.	.	.	0.046722	0	0	0	0	0	n	e
chr1	39151584	39151694	peak_8716a	80.0816	39.4692	37.8451	36.1034	41.8495	45.3126	34.8475	40.1333	24.4441	5	2	2	2	55.1322	62.8658	44.6787	0.680309	0.5	0	0	0	0	.	.	.	.	.	0.209016	0	0.23888	0	0	0	n	e
chr1	39152098	39152208	peak_8716b	69.5061	27.7822	42.5512	40.0955	25.4426	32.6545	35.9868	41.4711	21.5043	5	2	2	2	28.0919	19.4715	29.9204	0.6902	0.46	0	0	0	0	.	.	.	.	.	0	0	0.040744	0	0	0	n	e
chr1	39159004	39159114	peak_8720	136.602	38.8541	22.5502	54.3285	37.094	56.8701	44.2476	83.2096	66.3639	5	2	2	2	77.0949	71.274	55.2287	0.606473	0.46	0	0	0	0	.	.	.	.	.	0	0	0.0219083	0	0	0	n	e
chr1	39169516	39169626	peak_8723	183.74	47.6706	39.4138	58.4944	60.3965	68.9779	68.9352	64.0795	82.3696	5	2	2	2	34.852	45.8934	37.0114	0.730564	0.58	0	0	0	0	.	.	.	.	.	0	0	0.0722328	0	0	0	n	e
chr1	39184806	39184916	peak_8727	1384.99	234.253	279.23	43.567	15.9314	326.085	288.465	62.7417	33.6992	2	2	1	1	28.9332	29.9101	45.1976	0.622473	0.49	0	0	0	0	Sox-675	SP	2	1	0	1.56992	0.625542	0	0	0	0	n	e
chr1	39194664	39194774	peak_8730a	45.2006	27.7823	28.6289	36.2769	18.7847	26.5088	31.4291	27.09	24.9885	5	2	2	2	47.8914	49.6158	46.9848	0.695927	0.46	0	0	0	0	.	.	.	.	.	0.0426362	1.78255	0.386976	0	0	0	n	e
chr1	39217086	39217196	peak_8738	352.651	68.7892	38.2373	63.7015	9.74909	101.449	53.7428	92.6409	13.9369	3	1	2	1	41.7022	37.1468	37.5302	0.541945	0.38	0	0	0	0	Sox-678	S	0	0	1	1.07293	0.0623148	1.40528	0	0	0	n	e
chr1	39232464	39232574	peak_8744	32.6942	20.7085	8.23572	5.38078	7.60902	22.2894	8.07093	5.35111	2.12321	2	2	1	1	63.034	57.6595	58.8895	0.552073	0.45	0	0	0	0	Sox-679	S	1	1	0	0.0208847	0	0	0	0	0	n	e
chr1	39314842	39314952	peak_8760	40.3708	20.5035	15.6871	10.588	7.37124	23.0232	26.9664	16.1871	9.79945	4	2	2	1	56.2739	57.7636	35.743	0.730455	0.49	0	0	0	0	.	.	.	.	.	0.0207376	0	0	0	0	0	n	e
chr1	39331150	39331260	peak_8763	181.74	36.8037	51.1791	43.3935	33.5273	63.7495	52.0337	61.1364	57.0545	5	2	2	2	46.7196	56.9046	45.7453	0.732218	0.49	0	0	0	0	.	.	.	.	.	0	0	0.128496	0	0	0	n	e
chr1	39331688	39331798	peak_8764	19.5833	8.09887	17.4519	20.8288	6.18233	14.3093	18.6105	14.2473	9.90827	5	2	2	2	78.6573	96.7327	85.6967	0.666182	0.53	0	0	0	0	.	.	.	.	.	0	0	0.212789	0	0	0	n	e
chr1	39433580	39433690	peak_8786	225.317	61.3055	50.1986	48.0799	15.9314	60.3556	51.8438	52.6415	30.596	4	2	2	1	44.0757	73.9812	65.0004	0.621091	0.46	0	0	0	0	Sox-681	S	0	0	1	0	0.0200232	0	0	0	0	n	e
chr1	39483660	39483770	peak_8800	155.012	27.4747	30.982	49.9893	48.0319	46.1381	67.321	82.4739	129.57	6	2	3	3	54.0505	55.551	50.3861	0.707327	0.52	0	0	0	0	Sox-683	S	0	0	0	0	0.273293	0.37487	0	0	0	n	e
chr1	39567048	39567158	peak_8830	171.548	70.0195	68.4348	79.4967	75.8523	82.8285	58.9652	93.6445	53.0803	5	2	2	2	74.1806	64.5318	30.0934	0.745673	0.47	0	0	0	0	.	.	.	.	.	0	0	0.136007	0	0	0	n	e
chr1	39571646	39571756	peak_8831a	97.5832	41.9296	27.4524	26.2096	19.0225	58.1542	41.9688	41.8724	18.7278	4	2	2	1	51.9475	71.6645	54.5081	0.674891	0.44	0	0	0	0	Sox-685	S	0	2	1	0	0	0.778859	0	0	0	n	e
chr1	39571946	39572056	peak_8831b	238.094	45.6203	93.9264	55.37	77.5167	96.4955	102.074	139.195	129.734	6	2	2	3	51.1964	68.1762	43.7564	0.699327	0.51	0	0	0	0	.	.	.	.	.	0	0	0.912279	0	0	0	n	e
chr1	39575092	39575202	peak_8832	282.341	56.9997	48.4338	93.73	63.9633	105.76	98.6555	143.61	147.427	5	2	2	2	25.4479	29.4155	34.7054	0.740636	0.57	0	0	0	0	.	.	.	.	.	0	0	0.378683	0	0	0	n	e
chr1	39578946	39579056	peak_8833	31.2186	31.5754	16.8636	19.2667	24.2537	33.6634	28.6755	36.7888	33.1003	5	2	2	2	75.4125	69.2695	55.7475	0.818891	0.54	0	0	0	0	Sox-686	S	1	0	0	0	0	0.919095	0	0	0	n	e
chr1	39580464	39580574	peak_8834b	76.6237	32.293	19.6088	24.9946	15.6936	42.9277	42.5385	35.9862	42.4642	5	2	2	2	72.6483	72.6275	50.0691	0.796891	0.55	0	0	0	0	.	.	.	.	.	0	0	0.468631	0	0	0	n	e
chr1	39596168	39596278	peak_8838	223.303	31.3704	42.3551	35.2355	34.9539	73.289	64.7573	45.6851	63.2607	5	2	2	2	51.3766	56.8525	76.2422	0.732764	0.57	0	0	0	0	.	.	.	.	.	0.158845	0	0.506406	0	0	0	n	e
chr1	39620262	39620372	peak_8851	52.5951	35.5735	20.3932	20.6553	18.3092	47.7892	27.631	25.284	13.937	4	2	2	1	56.7245	75.439	59.5525	0.799982	0.69	0	0	0	0	.	.	.	.	.	0.103863	0	0.0805039	0	0	0	n	e
chr1	39622598	39622708	peak_8852	1090.67	167.514	146.675	151.183	88.2169	270.958	167.021	247.021	67.7249	4	2	2	1	39.6592	40.0623	39.202	0.603527	0.38	0	0	0	0	Sox-688	SP	0	0	0	1.9685	0.815707	2.7214	0	0	0	n	e
chr1	39628660	39628770	peak_8854	904.632	138.398	95.1027	91.4736	25.2049	226.838	107.675	174.379	39.1977	3	1	2	1	39.6892	65.6772	42.4016	0.681545	0.52	0	0	0	0	Sox-689	SP	0	1	3	1.6602	0	1.47078	0	0	0	n	e
chr1	39639594	39639704	peak_8859	44.3846	20.2985	17.2558	11.803	16.8825	24.5825	16.1418	17.6586	13.937	5	2	2	2	79.138	97.6173	81.0271	0.784018	0.62	0	0	0	0	.	.	.	.	.	0	0	0.0623116	0	0	0	n	e
chr1	39755590	39755700	peak_8892b	87.8197	40.3919	43.3355	40.4427	31.8627	35.131	26.8715	48.0931	34.3525	5	2	2	2	39.7192	73.773	54.1045	0.810073	0.55	0	0	0	0	.	.	.	.	.	0.0820943	0	0	0	0	0	n	e
chr1	39783396	39783506	peak_8901	455.198	87.2424	79.0236	5.03365	7.8468	123.738	79.8546	10.7691	2.83095	2	2	1	1	38.4273	41.3118	57.823	0.556127	0.47	0	0	0	0	Pou-650	P	1	1	0	1.12556	0	0	0	0	0	n	e
chr1	39786326	39786436	peak_8902a	13.7112	23.1689	25.2955	10.588	3.09116	11.1905	18.4207	9.49818	13.3381	5	2	2	2	74.2106	60.9135	50.6167	0.7672	0.5	0	0	0	0	.	.	.	.	.	0.706208	0	0	0	0	0	n	e
chr1	39786624	39786734	peak_8902b	13.4635	16.0953	9.80445	15.9688	9.0357	15.5016	9.875	12.9765	7.89399	5	2	2	2	88.1514	57.6075	79.1247	0.696327	0.44	0	0	0	0	.	.	.	.	.	0.623007	0	0	0	0	0	n	e
chr1	39855622	39855732	peak_8922	953.677	242.659	166.479	67.3466	22.5893	255.732	200.254	74.7148	16.1691	2	2	1	1	29.7744	39.0211	58.5725	0.705527	0.45	ENSDART00000053763.4,ENSDART00000130270.2,ENSDART00000131954.4	dctd,irf2a	0	0	Sox-690	SP	0	0	1	1.20382	1.3072	0	0	0	0	n	e
chr1	39863730	39863840	peak_8925	713.453	177.56	197.265	71.3388	141.242	224.453	224.086	110.3	121.731	2	2	1	1	54.8317	26.2656	32.0246	0.684745	0.45	ENSDART00000053763.4,ENSDART00000130270.2,ENSDART00000131954.4	dctd,irf2a	0	0	.	.	.	.	.	1.32172	2.52512	1.27872	0	0	0	n	e
chr1	39872806	39872916	peak_8930a	968.846	185.044	143.929	217.315	85.3635	237.754	130.749	233.509	81.9885	3	1	2	1	26.9502	44.1753	37.4437	0.5076	0.42	ENSDART00000053763.4,ENSDART00000130270.2,ENSDART00000131954.4	dctd,irf2a	0	0	Sox-693	SP	1	0	0	1.62619	3.01121	2.32246	0	0	0	n	e
chr1	39882114	39882224	peak_8933	23.4938	17.2229	13.334	15.1009	11.1757	14.3092	20.6995	15.4514	15.4614	5	2	2	2	57.5658	72.6015	56.2665	0.706909	0.44	ENSDART00000130270.2,ENSDART00000131954.4	irf2a	0	0	.	.	.	.	.	0	0.020845	0	0	0	0	n	e
chr1	39888618	39888728	peak_8934	312.972	57.9224	65.2975	75.1574	32.3383	82.5533	54.9773	86.4873	69.1948	5	2	2	2	59.0982	70.2587	41.3351	0.540327	0.44	0	0	0	0	Sox-694	SP	0	0	0	0.262593	1.22581	0.965902	0	0	0	n	e
chr1	39892156	39892266	peak_8935	151.382	83.2443	83.3376	113.344	129.591	92.7345	105.586	146.62	151.891	6	2	3	3	65.1071	60.4449	46.5524	0.793218	0.61	0	0	0	0	.	.	.	.	.	0.0645497	0.259613	0.223984	0	0	0	n	e
chr1	39929424	39929534	peak_8952	26.0389	16.7104	23.1385	4.51292	3.09116	30.1778	23.3582	5.15044	7.34956	2	2	1	1	66.6093	65.2607	72.149	0.712945	0.46	0	0	0	0	.	.	.	.	.	0.275485	0.655397	0	0	0	0	n	e
chr1	39930208	39930318	peak_8954	243.182	77.7082	114.32	7.11653	2.14004	71.5462	97.3255	4.34777	2.7765	2	2	1	1	47.621	44.5397	53.0668	0.549327	0.36	0	0	0	0	.	.	.	.	.	0.564836	0.430679	0	0	0	0	n	e
chr1	39966444	39966554	peak_8961	157.295	43.775	13.334	20.8289	13.078	47.7892	8.16586	21.6051	7.24069	1	1	1	1	62.8837	36.2096	48.5414	0.727582	0.55	ENSDART00000160066.2	ing2	0	0	.	.	.	.	.	0	0	0.689694	0	0	1.44863	n	e
chr1	40074216	40074326	peak_8994	185.768	68.2766	40.7864	44.2613	49.9341	105.576	77.0061	74.6479	135.995	5	2	2	2	15.3529	24.7558	16.805	0.722527	0.56	ENSDART00000136990.3	si:dkey-117m1.4	ENSDART00000136990.3	si:dkey-117m1.4	.	.	.	.	.	1.73137	2.53735	1.18091	0	0	0	n	e
chr1	40074952	40075062	peak_8995a	252.552	59.5626	62.1601	43.3935	42.0874	122.362	102.358	66.9557	108.937	5	2	2	2	32.9591	21.4759	22.4259	0.6024	0.45	ENSDART00000136990.3	si:dkey-117m1.4	ENSDART00000136990.3	si:dkey-117m1.4	Sox-701	SP	0	0	0	2.29183	3.40198	1.98375	0	0	0	n	e
chr1	40075546	40075656	peak_8995c	60.0264	32.7031	27.2563	48.9478	16.6447	65.4923	53.9327	46.0195	69.1947	5	2	2	2	13.8206	16.0093	12.0488	0.755764	0.52	ENSDART00000136990.3	si:dkey-117m1.4	ENSDART00000136990.3	si:dkey-117m1.4	.	.	.	.	.	1.39694	3.04435	1.70561	0	0	0	n	e
chr1	40076198	40076308	peak_8996	209.884	53.9242	50.3947	40.7898	29.9605	110.346	101.884	80.4004	112.639	5	2	2	2	14.0009	26.6041	8.70515	0.692455	0.53	ENSDART00000136990.3	si:dkey-117m1.4	ENSDART00000136990.3	si:dkey-117m1.4	Sox-702	S	0	0	0	0.399923	2.15946	1.28866	0	0	0	n	e
chr1	40082384	40082494	peak_8997	211.877	85.4996	64.9053	81.059	46.843	128.325	114.417	115.584	158.043	5	2	2	2	15.2627	26.0575	21.5323	0.721491	0.48	ENSDART00000136990.3,ENSDART00000147317.2	cntf,si:dkey-117m1.4	ENSDART00000136990.3	si:dkey-117m1.4	.	.	.	.	.	0.291783	0.505864	0.0417966	0	0	0	n	e
chr1	40086008	40086118	peak_8999a	31.0951	36.8037	33.5311	27.7718	35.4295	58.7045	54.5025	46.8891	63.2607	5	2	2	2	45.2775	57.2691	38.7408	0.658891	0.48	ENSDART00000136990.3,ENSDART00000147317.2	cntf,si:dkey-117m1.4	ENSDART00000136990.3	si:dkey-117m1.4	.	.	.	.	.	2.21612	3.00509	0.936616	0	0.326168	0	n	e
chr1	40087744	40087854	peak_9001	227.879	107.234	149.615	208.288	173.343	104.843	187.815	169.764	166.535	6	3	3	3	4.86725	0	11.8183	0.783255	0.61	ENSDART00000113954.4,ENSDART00000136990.3,ENSDART00000147317.2	cntf,si:ch211-113e8.11,si:dkey-117m1.4	ENSDART00000136990.3	si:dkey-117m1.4	Pou-664	P	0	0	0	1.47656	3.21771	2.46997	0	0	0	n	e
chr1	40088634	40088744	peak_9002a	298.422	107.438	134.713	143.545	134.346	163.823	157.051	163.075	178.295	5	2	2	2	17.2757	16.7122	6.83153	0.652709	0.54	ENSDART00000113954.4,ENSDART00000136990.3,ENSDART00000147317.2	cntf,si:ch211-113e8.11,si:dkey-117m1.4	ENSDART00000136990.3	si:dkey-117m1.4	Sox-703	SP	0	0	0	3.05078	4.28423	3.51912	0	0	0	n	e
chr1	40088890	40089000	peak_9002b	266.164	79.0409	65.2975	48.0799	58.9698	158.595	117.551	100.4	123.418	5	2	2	2	34.5815	32.9557	10.1175	0.653945	0.47	ENSDART00000113954.4,ENSDART00000136990.3,ENSDART00000147317.2	cntf,si:ch211-113e8.11,si:dkey-117m1.4	ENSDART00000136990.3	si:dkey-117m1.4	.	.	.	.	.	3.03531	4.15014	3.45931	0	0	0	n	e
chr1	40119440	40119550	peak_9013	77.6443	32.293	98.6327	24.6475	69.67	42.1022	60.9592	23.9462	51.7192	5	3	2	2	60.1496	42.3271	22.7429	0.749709	0.58	ENSDART00000113954.4,ENSDART00000135647.4,ENSDART00000147317.2	cntf,si:ch211-113e8.10,si:ch211-113e8.11	0	0	.	.	.	.	.	0	0.837628	0	0	0	0	n	e
chr1	40120574	40120684	peak_9014	164.39	60.3827	119.81	71.5124	126.5	64.6667	74.6323	71.0359	61.3553	5	2	2	2	22.2031	37.1468	38.6832	0.641982	0.41	ENSDART00000113954.4,ENSDART00000135647.4,ENSDART00000147317.2	cntf,si:ch211-113e8.10,si:ch211-113e8.11	0	0	.	.	.	.	.	0	1.2458	0	0	0	0	n	e
chr1	40271532	40271642	peak_9050	91.7236	46.953	67.6505	9.72009	2.85337	49.9906	63.9976	16.3209	13.9369	2	2	1	1	96.7145	106.598	56.7565	0.7088	0.49	ENSDART00000045697.6	zgc:56493	0	0	.	.	.	.	.	0.178404	0	0	0	0	0	n	e
chr1	40272146	40272256	peak_9051	303.155	80.2711	151.185	30.7225	58.7321	115.666	129.135	23.478	68.8683	2	2	1	1	34.5515	58.8049	51.4526	0.766527	0.45	ENSDART00000045697.6	zgc:56493	0	0	.	.	.	.	.	0.472711	0.213429	0	0	0	0	n	e
chr1	40273644	40273754	peak_9053	136.428	48.0807	41.7668	0	3.80451	64.4833	58.5855	0.200666	4.0831	2	2	1	1	13.7005	18.6385	17.0067	0.647855	0.39	ENSDART00000045697.6	zgc:56493	0	0	.	.	.	.	.	2.21708	0.984049	0	0	0	0	n	e
chr1	40416342	40416452	peak_9100	140.034	27.5772	23.5306	24.1267	35.1917	48.2478	44.2476	66.5544	70.5559	5	2	2	2	55.5829	65.2867	44.0735	0.742345	0.55	ENSDART00000144135.3	maml3	0	0	.	.	.	.	.	0	0	0.0211951	0	0	0	n	e
chr1	40457948	40458058	peak_9116a	240.441	61.5105	43.1395	106.054	81.7968	103.1	74.6323	117.055	90.9173	5	2	3	2	31.0363	50.5009	29.1133	0.751745	0.53	0	0	0	0	Pou-673	P	0	0	0	0.275755	0.888102	2.35532	0	0.621126	0	n	e
chr1	40458234	40458344	peak_9116b	41.1977	40.4944	59.807	228.77	133.634	40.4511	89.065	361.266	210.796	6	3	3	3	68.6524	63.9591	26.2019	0.806527	0.54	0	0	0	0	.	.	.	.	.	0.0203381	0.332896	1.83652	0	0	0	n	e
chr1	40459874	40459984	peak_9117a	18.591	36.0862	17.844	5.03364	8.08457	32.471	11.3943	15.3845	4.84527	1	1	1	1	50.3851	46.1276	52.1156	0.473873	0.4	0	0	0	0	Sox-709	S	0	1	1	0.272377	0	1.07223	0	0	0	n	e
chr1	40460246	40460356	peak_9117b	120.214	26.7571	35.0998	46.1706	37.3317	62.6488	26.1118	79.9322	55.2579	5	2	3	2	53.0892	67.161	59.5813	0.666836	0.55	0	0	0	0	Sox-710	S	0	0	1	0.546643	0.0903554	1.37115	0	0	0	n	e
chr1	40462676	40462786	peak_9118	282.844	74.9403	100.985	120.981	89.6435	136.946	118.69	170.767	130.115	5	2	3	2	47.2905	75.7774	46.7542	0.762455	0.53	0	0	0	0	.	.	.	.	.	0.0423153	0.103421	0.0831622	0	0	0	n	e
chr1	40481484	40481594	peak_9125	689.494	129.685	111.575	32.6318	27.8205	169.876	98.75	31.1033	44.0975	2	2	1	1	49.4237	65.4689	57.2176	0.672055	0.43	0	0	0	0	.	.	.	.	.	0.0414128	0	0	0	0	0	n	e
chr1	40684912	40685022	peak_9173a	147.067	53.5141	36.8646	61.7923	63.0121	58.888	59.44	74.5142	97.45	6	2	2	3	9.07353	10.9332	7.06213	0.803	0.57	0	0	0	0	.	.	.	.	.	0	1.22228	0.472604	0	0	0	n	e
chr1	40898514	40898624	peak_9225	617.806	81.2963	53.3361	74.9838	39.2339	153.641	100.365	119.731	118.029	5	2	2	2	11.6574	18.9769	35.7142	0.583455	0.44	0	0	0	0	.	.	.	.	.	0	0.104018	0.517978	0	0	0	n	e
chr1	40901394	40901504	peak_9226	376.971	84.2694	63.1405	45.4764	50.1719	139.332	80.7093	141.938	170.129	5	2	2	2	11.2367	16.6341	16.1996	0.765291	0.48	0	0	0	0	Sox-728	S	0	0	1	0.0208415	0.424377	0.708022	0	0	0	n	e
chr1	40903774	40903884	peak_9227	125.358	53.7191	58.4344	49.1214	48.983	65.1254	58.4905	74.2466	136.43	6	2	2	3	17.7265	28.5565	21.7053	0.723091	0.49	0	0	0	0	.	.	.	.	.	0	0.232354	0	0	0	0	n	e
chr1	40907202	40907312	peak_9228	511.083	119.228	126.673	87.4812	199.023	180.333	179.08	132.908	181.235	5	2	2	2	11.4771	14.6556	10.6365	0.592091	0.45	0	0	0	0	Pou-693	P	0	0	0	0	1.89019	0	0	0	0	n	e
chr1	40954166	40954276	peak_9243	149.342	35.8811	36.4725	6.42223	87.028	48.7065	64.3775	23.0766	107.14	6	2	1	3	1.89282	1.01523	2.56543	0.770855	0.59	0	0	0	0	.	.	.	.	.	0	0.914505	0	0	0	0	n	e
chr1	40966870	40966980	peak_9247	88.806	30.1402	108.045	55.5436	157.887	40.9097	68.4605	69.8319	136.375	6	3	3	3	14.9924	7.62719	14.8737	0.663255	0.44	0	0	0	0	.	.	.	.	.	0	1.88527	0	0	0	0	n	e
chr1	41112606	41112716	peak_9276	64.6888	25.5268	78.4355	10.588	2.6156	35.3145	39.8798	12.2406	5.82522	2	2	1	1	24.4265	16.9725	26.3461	0.711	0.46	ENSDART00000145272.2	lrpap1	0	0	.	.	.	.	.	0.0204933	0	0.0400484	0	0	0	n	e
chr1	41206336	41206446	peak_9298	154.603	31.2678	48.6299	33.3262	27.3449	51.5499	46.5265	38.9962	14.1547	4	2	2	1	44.5264	69.3476	74.6279	0.679782	0.42	0	0	0	0	Sox-734	S	0	1	0	0	0.00202983	0	0	0	0	n	e
chr1	41210136	41210246	peak_9299	73.7846	67.354	72.1605	43.9142	53.5008	51.4582	62.5734	60.6682	56.7278	5	2	2	2	21.5421	17.9096	27.0955	0.694545	0.45	0	0	0	0	.	.	.	.	.	0.0424311	0.376724	0	0	0	0	n	e
chr1	41228858	41228968	peak_9309	301.273	41.8271	68.2388	36.2769	34.9539	77.3249	89.5398	51.0362	55.7479	5	2	2	2	79.5586	67.3953	61.599	0.763818	0.5	0	0	0	0	.	.	.	.	.	0	0.0893167	0	0	0	0	n	e
chr1	41430496	41430606	peak_9346	49.3448	33.1132	22.7463	24.3004	38.0451	28.1598	22.8835	17.9262	44.4785	5	2	2	2	109.213	87.5956	78.577	n	0.58	0	0	0	0	.	.	.	.	.	0.0688604	0.0792266	0.410852	0	0	0	n	e
chr1	41502490	41502600	peak_9367	343.425	84.2695	77.6511	64.2223	69.9078	111.905	90.2045	104.615	85.4728	5	2	2	2	47.8013	46.5441	50.2132	0.624436	0.47	ENSDART00000114230.5,ENSDART00000114449.4,ENSDART00000142508.3	dtx4,si:ch211-89o9.6	0	0	Sox-740	SP	1	0	0	0.765268	1.18885	1.12087	0	0	0	n	e
chr1	41517046	41517156	peak_9373	102.912	30.5502	25.0994	14.0595	1.18891	39.1669	34.6575	8.89621	14.1003	2	2	1	1	62.2528	81.0097	57.6212	0.844636	0.52	ENSDART00000114230.5	dtx4	0	0	Sox-742	SP	0	0	0	0.351867	0	0	0	0	0	n	e
chr1	41652986	41653096	peak_9401	192.549	60.5878	56.6695	92.8618	98.9173	68.2441	101.504	168.158	149.768	6	2	3	3	31.7874	49.6679	58.1689	0.710618	0.54	0	0	0	0	Sox-748	S	0	0	0	0	0.243104	0.231491	0	0	0	n	e
chr1	41676348	41676458	peak_9408	45.2006	44.4925	57.65	36.7976	29.0094	29.3523	35.9868	14.3811	15.8424	4	2	2	1	66.0084	64.2195	58.1689	0.643	0.44	0	0	0	0	.	.	.	.	.	0	0.0221048	0	0	0	0	n	e
chr1	41698494	41698604	peak_9413a	64.6058	22.2463	23.9228	3.99219	5.46897	33.2965	32.5685	4.28088	10.3438	2	2	1	1	62.1626	85.6954	53.7875	0.657036	0.46	0	0	0	0	.	.	.	.	.	0.700116	0	0	0	0	0	n	e
chr1	41698952	41699062	peak_9413b	55.7744	37.7265	38.6295	0	1.66447	36.4152	18.5156	1.204	1.79656	2	2	1	1	27.6412	64.9484	71.2266	0.659945	0.39	0	0	0	0	Sox-751	S	2	1	0	0.659903	0	0	0	0	0	n	e
chr1	41775950	41776060	peak_9434	58.1595	16.7104	27.8445	19.2667	11.4135	27.9764	28.9604	39.9995	28.5816	5	2	2	2	70.6053	64.0373	60.9649	0.674182	0.46	0	0	0	0	.	.	.	.	.	0	0.0858499	0	0	0	0	n	e
chr1	41795624	41795734	peak_9441	206.737	45.0052	48.6299	207.247	47.5563	73.1973	113.183	153.644	48.235	5	2	3	2	57.2053	64.714	41.9404	0.676764	0.46	0	0	0	0	Sox-755	S	0	0	0	1.13991	3.56042	1.14973	0	0	0	n	e
chr1	41796330	41796440	peak_9442	87.4075	36.1886	38.6295	41.4841	37.3317	45.3125	61.9087	64.414	28.9627	5	2	2	2	48.0416	52.2971	34.5612	0.743564	0.49	0	0	0	0	.	.	.	.	.	0.104472	3.06719	0.272797	0	0	0	n	e
chr1	41807452	41807562	peak_9446	78.123	22.9639	24.315	11.4559	39.234	36.5069	60.7693	36.8557	65.8195	6	2	2	3	51.5268	50.553	66.6723	0.601564	0.45	ENSDART00000053681.6	rnf24	0	0	.	.	.	.	.	0	1.25225	0	0	0	0	n	e
chr1	41815854	41815964	peak_9447	319.804	64.3809	150.988	112.128	166.447	131.718	141.574	113.51	131.258	6	2	2	3	45.3075	44.5397	39.7209	0.790909	0.49	ENSDART00000053681.6	rnf24	0	0	.	.	.	.	.	0	1.04191	0	0	2.53176	0	n	e
chr1	41850114	41850224	peak_9459	396.998	97.6991	93.73	65.6109	58.4943	137.589	94.9518	115.717	87.3237	4	2	2	1	39.0883	46.6743	42.661	0.7596	0.48	0	0	0	0	.	.	.	.	.	0	0.0201035	0	0	0	0	n	e
chr1	41881314	41881424	peak_9468	190.075	53.7192	45.1004	29.3339	26.156	50.6327	53.5529	42.8757	55.639	5	2	2	2	55.4026	100.351	97.3418	0.724145	0.45	0	0	0	0	.	.	.	.	.	0	0	0.0828095	0	0	0	n	e
chr1	41956410	41956520	peak_9482	150.472	48.4907	31.3741	43.2198	72.0478	51.9168	44.3426	45.6182	40.9943	5	2	2	2	11.387	24.1571	11.4147	0.595618	0.39	0	0	0	0	.	.	.	.	.	0.0648961	0.0403714	0.0651385	0	0	0	n	e
chr1	42047426	42047536	peak_9503	107.04	47.8756	62.9444	49.4685	42.5629	39.6256	52.7934	44.3473	75.7277	5	2	2	2	67.1501	43.4204	49.6078	0.695327	0.47	0	0	0	0	.	.	.	.	.	0	0.768876	0	0	0	0	n	e
chr1	42232650	42232760	peak_9532	397.563	77.4006	42.3551	3.2979	10.2246	107.044	53.2681	6.08689	3.86533	1	1	1	1	28.3924	53.5726	55.1999	0.6732	0.43	0	0	0	0	Sox-767	SP	1	3	1	1.86811	0	0	0	0	0	n	e
chr1	42249606	42249716	peak_9537	99.9262	34.5484	25.4915	6.5958	20.9248	45.7712	34.7525	27.692	38.1089	5	2	2	2	32.899	33.6065	47.6765	0.739091	0.45	0	0	0	0	.	.	.	.	.	0.175854	0.0413022	0.192109	0	0	0	n	e
chr1	42394692	42394802	peak_9564	116.48	24.8092	27.8445	56.7586	43.5141	37.0573	49.9448	34.7822	66.4184	6	2	2	3	65.9183	69.8943	36.9248	0.701327	0.48	0	0	0	0	Pou-716	P	1	2	0	0	0.0618905	0.020011	0	0	0	n	e
chr1	42458186	42458296	peak_9580	1475.07	165.771	131.379	45.8235	29.2472	313.886	158.19	74.9824	28.5816	1	1	1	1	43.3245	66.9267	55.2575	0.666691	0.5	0	0	0	0	Sox-770	SP	0	1	3	0.0201163	0	0	0	0	0	n	e
chr1	42531132	42531242	peak_9601	607.9	79.5535	50.7869	13.8859	27.3449	123.555	81.1841	22.6754	19.9799	2	2	1	1	42.0627	82.2853	69.5835	0.355509	0.37	0	0	0	0	Sox-773	SP	0	1	0	1.02681	0.345971	0.235932	0	0	0	n	e
chr1	42536116	42536226	peak_9603	410.559	62.6382	28.825	17.7045	20.2115	119.702	69.7897	43.5446	44.3696	2	2	1	1	46.0887	65.7814	59.8119	0.7022	0.45	0	0	0	0	.	.	.	.	.	0.232567	0	0	0	0	0	n	e
chr1	42552520	42552630	peak_9608	70.5918	27.5772	24.1189	18.0516	21.8759	31.0951	25.732	17.1905	21.0144	5	2	2	2	76.6443	61.1738	82.3531	0.872709	0.56	0	0	0	0	.	.	.	.	.	0.0644617	0	0	0	0	0	n	e
chr1	42556152	42556262	peak_9609	91.8794	29.7301	11.9614	17.8781	17.5958	37.2407	27.1563	34.7822	31.1948	5	2	2	2	55.8533	64.9223	85.6679	0.706073	0.48	0	0	0	0	.	.	.	.	.	0.0225466	0	0	0	0	0	n	e
chr1	42569354	42569464	peak_9614	66.976	32.7031	23.7267	13.5387	6.65789	35.9565	25.0674	13.3778	6.36963	2	2	1	1	33.8905	38.4744	53.9605	0.5838	0.46	0	0	0	0	.	.	.	.	.	0.1145	0	0	0	0	0	n	e
chr1	42584484	42584594	peak_9618	53.9269	19.5808	8.4318	13.1916	11.1757	22.2894	18.5156	6.22067	1.5788	2	2	1	1	59.5488	55.2386	32.947	0.486382	0.41	0	0	0	0	.	.	.	.	.	0.239222	0	0.0203617	0	0	0	n	e
chr1	42602412	42602522	peak_9628	370.475	85.4995	65.2975	55.37	31.625	120.895	107.295	61.7384	32.1748	2	2	1	1	67.5707	64.4537	54.0469	0.784527	0.49	0	0	0	0	.	.	.	.	.	0.468518	0	0.138209	0	0	0	n	e
chr1	42605490	42605600	peak_9629	645.644	145.062	137.654	85.0512	17.1203	195.743	142.903	75.9857	9.745	2	2	1	1	29.2335	30.1704	50.4437	0.537127	0.4	0	0	0	0	.	.	.	.	.	1.48842	0.493475	0.297958	0	0	0	n	e
chr1	42607710	42607820	peak_9630	115.22	56.1795	52.1595	20.3081	5.94454	52.0085	61.5289	35.1166	14.2092	2	2	1	1	58.5573	55.8374	57.7076	0.604145	0.47	0	0	0	0	.	.	.	.	.	0.172788	0	0	0	0	0	n	e
chr1	42715874	42715984	peak_9650	690.259	111.744	165.106	94.0773	100.819	193.083	168.92	148.293	166.917	5	2	2	2	16.8251	30.1444	35.7142	0.7728	0.5	0	0	0	0	Pou-723	P	0	1	1	0.937105	1.58422	0.919077	0	0	0	n	e
chr1	42869228	42869338	peak_9687	59.7019	27.4746	32.5506	15.9688	38.7585	29.0771	24.4976	35.518	39.4699	5	2	2	2	57.3855	43.6286	42.8916	0.688945	0.47	0	0	0	0	.	.	.	.	.	0	0	0.171784	0	0	0	n	e
chr1	43148468	43148578	peak_9735	157.295	44.8001	14.9027	23.9532	11.8891	66.8681	25.9219	23.478	15.6246	1	1	1	1	42.904	35.3766	65.5481	0.757818	0.52	0	0	0	0	.	.	.	.	.	0	0	0.0435654	0	0	0	n	e
chr1	43327010	43327120	peak_9765	266.202	91.3427	98.6327	73.9424	125.549	64.575	99.4145	50.8355	91.5155	5	2	2	2	30.4955	26.1875	44.1599	0.765782	0.42	0	0	0	0	.	.	.	.	.	0	1.37602	0	0	0	0	n	e
chr1	43520130	43520240	peak_9779	615.962	120.868	110.594	10.9352	8.08457	154.375	119.64	21.4045	13.5015	2	2	1	1	25.6583	31.3418	59.0625	0.656145	0.39	0	0	0	0	Sox-778	SP	0	2	1	0.204562	0	0	0	0	0	n	e
chr1	43638680	43638790	peak_9792	184.211	59.6652	91.77	42.8727	38.9962	56.7784	51.8438	41.538	31.5215	4	2	2	1	35.9936	28.9729	26.4902	0.852182	0.55	0	0	0	0	.	.	.	.	.	0.084764	0	0.16333	0	0	0	n	e
chr1	43655850	43655960	peak_9797	116.235	22.6564	38.8255	36.7976	37.8073	50.0824	49.47	48.4275	66.0917	6	2	2	3	35.8735	30.3265	29.6898	0.645236	0.42	0	0	0	0	.	.	.	.	.	0	0.274728	0	0	0	0	n	e
chr1	43659116	43659226	peak_9798	258.784	44.5951	64.1209	83.3154	135.774	68.2441	80.9941	99.5973	165.447	6	2	3	3	54.9519	46.8825	50.1267	0.766273	0.59	0	0	0	0	.	.	.	.	.	0	0.126207	0	0	0	0	n	e
chr1	43802056	43802166	peak_9824a	171.421	57.6148	35.0998	22.391	12.8402	60.906	54.5975	16.254	17.9656	2	2	1	1	49.5439	59.3776	37.8185	0.817545	0.56	0	0	0	0	.	.	.	.	.	2.34264	1.61089	0	0	0	0	n	e
chr1	43802406	43802516	peak_9824b	181.593	57.6148	59.2187	3.99219	1.42669	85.9471	76.2465	5.48488	4.57306	2	2	1	1	32.0878	35.6891	38.3085	0.431673	0.39	0	0	0	0	Sox-781	SP	1	2	0	1.92718	1.41452	0	0	0	0	n	e
chr1	43804062	43804172	peak_9825	90.7782	56.0771	48.2377	13.1916	3.32894	54.0265	49.47	9.96645	9.47282	2	2	1	1	62.8837	60.7833	72.5525	0.6116	0.45	0	0	0	0	.	.	.	.	.	1.04027	0.668693	0.0224247	0	0	0	n	e
chr1	43952472	43952582	peak_9852	106.004	54.3343	97.8482	73.0745	207.821	43.7533	68.8403	45.9526	131.911	6	2	2	3	55.2825	23.5064	59.5813	0.804327	0.55	0	0	0	0	.	.	.	.	.	0.0691271	0	0	0	0	0	n	e
chr1	44012978	44013088	peak_9865	774.005	136.245	176.479	92.8618	47.0807	180.242	208.515	133.109	56.6189	4	2	2	1	13.2197	22.4651	32.284	0.533418	0.41	ENSDART00000148932.3	si:ch73-109d9.1	0	0	Sox-786	SP	1	0	1	2.69858	2.74854	2.48399	0	0	0	n	e
chr1	44051024	44051134	peak_9876	533.505	207.393	232.365	208.983	165.258	246.559	246.021	185.616	108.284	4	2	2	1	30.9461	30.0142	29.0268	0.639073	0.43	ENSDART00000073746.6,ENSDART00000124873.3,ENSDART00000161114.2	CU915778.1,si:ch73-109d9.2,si:ch73-109d9.4	0	0	Sox-788	SP	1	1	2	2.18206	3.367	2.26658	0	0	0	n	e
chr1	44183052	44183162	peak_9909b	222.645	45.4153	51.7674	49.4685	27.1071	85.5802	73.5878	64.4139	59.8309	5	2	2	2	50.2349	53.5726	67.8253	0.888455	0.55	ENSDART00000159450.2	ctnnd1	0	0	.	.	.	.	.	0	0.217509	0	0	0	0	n	e
chr1	44198732	44198842	peak_9914	284.712	66.9438	69.8075	55.0229	22.1137	103.192	97.4209	82.6077	42.3008	4	2	2	1	31.6071	49.772	46.4083	0.67	0.45	0	0	0	0	Sox-793	S	0	0	1	0.0809419	0.583357	0.827803	0	0	0	n	e
chr1	44396562	44396672	peak_9937	1050.33	225.845	267.073	302.713	260.609	246.101	268.619	287.689	243.843	5	2	2	2	9.91482	13.25	18.9092	0.892491	0.65	0	0	0	0	.	.	.	.	.	0	0.262904	0.0205997	0	0	0	n	e
chr1	44452124	44452234	peak_9950	326.404	73.0949	96.2791	136.95	89.1681	96.8627	95.6164	90.6344	92.9309	5	2	2	2	25.5381	32.2529	49.7232	0.779982	0.51	0	0	0	0	.	.	.	.	.	0	0	0.730873	0	0	0	n	e
chr1	44453526	44453636	peak_9951	161.852	40.5969	66.6701	73.9424	46.6052	63.0157	46.2416	59.2635	39.2522	5	2	2	2	19.4991	28.0097	6.3415	0.643891	0.43	0	0	0	0	.	.	.	.	.	0	0.0206212	0.489491	0	0	0	n	e
chr1	44680220	44680330	peak_10004	60.5898	15.9927	13.5301	3.12433	7.84679	21.3721	28.9604	10.1002	8.16618	2	2	1	1	67.721	71.9768	69.6412	0.589436	0.4	0	0	0	0	.	.	.	.	.	0.0907304	0.51074	0.214003	0	0	0	n	e
chr1	44724138	44724248	peak_10016	189.631	38.5465	14.1184	46.5177	5.2312	58.3376	12.2488	80.4004	12.8481	3	1	2	1	46.96	69.8422	48.2819	0.5286	0.43	0	0	ENSDART00000133210.3	si:dkey-28b4.8	Sox-803	S	0	0	0	0	0	0.371019	0	0	0	n	e
chr1	44760482	44760592	peak_10024	76.2207	56.2821	32.7467	116.642	11.4135	41.4601	34.8474	50.5679	16.7135	4	2	2	1	33.7704	55.0825	24.3284	0.817964	0.5	0	0	0	0	.	.	.	.	.	0	0.579367	0.311654	0	0	0	n	e
chr1	44817626	44817736	peak_10040	81.9282	32.293	25.4915	18.9195	35.905	47.0554	25.732	37.0565	28.6361	5	2	2	2	48.4022	35.2205	45.8895	0.6452	0.47	0	0	0	0	.	.	.	.	.	0.00213976	0	0	0	0	0	n	e
chr1	44924452	44924562	peak_10076	112.092	25.9369	33.335	6.76937	2.85338	45.6795	37.7909	10.6354	15.4069	2	2	1	1	54.7116	51.3079	76.4439	0.662182	0.49	ENSDART00000142820.4	wu:fc21g02	0	0	.	.	.	.	.	0	0.0202045	0	0	0	0	n	e
chr1	45001420	45001530	peak_10103	98.3093	68.1741	123.928	170.623	156.698	90.9918	141.668	148.827	158.642	6	3	3	3	12.5587	24.2873	38.8273	0.652255	0.46	ENSDART00000021336.7	dnaja1	0	0	.	.	.	.	.	0.784222	1.1304	0.899862	0	0.750784	0	n	e
chr1	45014912	45015022	peak_10110	102.445	39.4692	14.3145	2.08288	1.66447	44.4871	22.7885	5.48488	2.93983	2	2	1	1	55.5228	79.2395	61.109	0.627709	0.45	ENSDART00000021336.7	dnaja1	0	0	Sox-808	S	1	3	1	0.414332	0	0	0	0	0	n	e
chr1	45137680	45137790	peak_10139b	246.939	54.3343	62.9444	107.789	101.771	65.584	73.9676	97.5236	113.184	6	2	3	3	23.5551	24.2613	23.6365	0.717436	0.46	0	0	0	0	.	.	.	.	.	0	0	0.11028	0	0.581124	0	n	e
chr1	45325882	45325992	peak_10178	484.858	86.9348	190.794	215.925	198.547	148.779	179.079	368.491	276.78	6	3	3	3	32.7789	35.1424	55.3152	0.777764	0.47	ENSDART00000133572.2	si:ch73-90k17.1	0	0	Pou-765	P	0	0	0	0	0.234467	0.160921	0	0	0	n	e
chr1	45580018	45580128	peak_10237	267.09	107.028	116.281	86.4398	136.011	135.479	164.552	164.48	178.132	5	2	2	2	57.6259	72.0028	60.5902	0.771145	0.56	ENSDART00000149155.3	atf7ip	0	0	.	.	.	.	.	0	2.87982	0.944636	0	0	0	n	e
chr1	45581242	45581352	peak_10239	165.677	107.951	140.792	160.555	166.447	147.495	136.825	133.376	115.361	5	2	2	2	27.2506	19.5756	32.947	0.824364	0.51	ENSDART00000149155.3	atf7ip	0	0	.	.	.	.	.	1.3059	3.49194	2.01887	0	0	0	n	e
chr1	45585460	45585570	peak_10242	169.325	111.539	137.458	121.849	117.226	147.128	157.241	142.674	159.567	5	2	2	2	18.6879	25.3025	27.3838	0.899691	0.5	ENSDART00000149155.3	atf7ip	0	0	.	.	.	.	.	2.19192	3.57044	2.82488	0	0	0	n	e
chr1	45585814	45585924	peak_10243a	17.2587	47.8756	35.8842	40.7898	57.7809	60.5391	60.1996	64.8153	57.1089	5	2	2	2	48.1317	40.0884	37.3861	0.740836	0.47	ENSDART00000149155.3	atf7ip	0	0	.	.	.	.	.	2.10739	3.30521	2.47678	0	0	0	n	e
chr1	45586076	45586186	peak_10243b	216.962	96.2636	146.87	144.066	167.636	133.095	149.265	162.875	152.816	6	2	3	3	12.5587	21.4759	31.1022	0.657127	0.43	ENSDART00000149155.3	atf7ip	0	0	.	.	.	.	.	1.66971	3.213	2.48208	0	0	0	n	e
chr1	45589562	45589672	peak_10245	268.873	139.014	147.263	148.232	173.343	180.241	188.195	189.228	207.366	5	2	2	2	29.1134	30.5348	43.6123	0.837909	0.54	ENSDART00000149155.3	atf7ip	0	0	.	.	.	.	.	0.599995	1.40049	0.763105	0	0	0	n	e
chr1	45591480	45591590	peak_10246	71.5594	54.7444	10.7849	31.2433	18.7847	63.0157	46.3366	33.9126	37.8911	2	2	1	1	48.6425	63.4385	51.4815	0.614273	0.43	ENSDART00000149155.3	atf7ip	0	0	.	.	.	.	.	0.290576	1.99939	0.874392	0	0	0	n	e
chr1	45592220	45592330	peak_10248	118.66	71.6597	58.4344	56.585	72.0478	94.9364	110.715	94.4473	95.4355	5	2	2	2	21.6924	21.8664	33.3505	0.712473	0.45	ENSDART00000149155.3	atf7ip	0	0	.	.	.	.	.	1.53481	3.33038	2.49834	0	0	0	n	e
chr1	45596876	45596986	peak_10252	587.463	123.021	144.125	163.68	137.2	209.318	192.943	198.258	179.384	5	2	2	2	35.8735	28.5565	29.661	0.810527	0.48	ENSDART00000148413.3,ENSDART00000149155.3	atf7ip	ENSDART00000148413.3	atf7ip	.	.	.	.	.	0.887419	2.15078	1.3132	0	0	0	n	e
chr1	45599464	45599574	peak_10254	118.084	50.4386	65.2975	50.3364	57.3054	85.2134	90.7742	86.5543	93.3664	5	2	2	2	26.3193	37.4852	50.3573	0.739364	0.45	ENSDART00000148413.3,ENSDART00000149155.3	atf7ip	ENSDART00000148413.3	atf7ip	.	.	.	.	.	0.903657	2.56777	1.21425	0	0	0	n	e
chr1	45603666	45603776	peak_10256	93.529	82.834	109.417	102.235	113.422	78.0586	96.8509	98.9282	106.161	6	2	2	3	38.4574	25.9533	29.7475	0.723745	0.45	ENSDART00000148413.3,ENSDART00000149155.3	atf7ip	ENSDART00000148413.3	atf7ip	.	.	.	.	.	2.97839	4.14845	3.30821	0	0	0	n	e
chr1	45604230	45604340	peak_10257	65.9189	57.1022	78.4354	69.0823	102.722	64.1164	94.0027	73.0425	76.7078	6	2	2	3	12.4385	8.92876	24.7607	0.632236	0.42	ENSDART00000148413.3,ENSDART00000149155.3	atf7ip	ENSDART00000148413.3	atf7ip	.	.	.	.	.	2.3928	4.03864	3.22214	0	0	0	n	e
chr1	45604968	45605078	peak_10258	101.868	61.9205	55.1009	56.9322	50.4096	79.2511	95.1418	87.4236	78.0687	5	2	2	2	36.8048	41.6242	40.4704	0.642527	0.44	ENSDART00000148413.3	atf7ip	ENSDART00000148413.3	atf7ip	.	.	.	.	.	2.38647	3.89542	3.05925	0	0	0	n	e
chr1	45609318	45609428	peak_10262	93.0101	71.3522	78.8275	83.1418	72.5234	71.7296	88.5902	90.7013	82.533	5	2	2	2	37.2555	18.6645	30.5545	0.727018	0.45	ENSDART00000148413.3	atf7ip	ENSDART00000148413.3	atf7ip	.	.	.	.	.	0.963845	3.09005	1.77865	0	0	0	n	e
chr1	45615278	45615388	peak_10265	105.137	112.052	133.536	187.286	183.092	98.33	114.987	139.597	126.576	5	2	2	2	17.2457	10.0221	21.5323	0.809564	0.51	ENSDART00000148413.3	atf7ip	ENSDART00000148413.3	atf7ip	.	.	.	.	.	1.20569	3.18388	1.78784	0	1.28536	0	n	e
chr1	45704898	45705008	peak_10289	138.965	74.5302	32.7468	10.4145	2.37782	99.4309	65.9916	6.88955	7.02292	2	2	1	1	55.012	52.7916	89.2135	0.562491	0.38	ENSDART00000143363.4	si:ch211-214c7.4	0	0	Sox-821	SP	2	1	0	1.2789	1.44799	0.125289	0	0	0	n	e
chr1	45710722	45710832	peak_10293	60.9241	40.1868	24.5111	43.2198	23.3026	72.4635	51.464	80.601	48.1261	5	2	2	2	39.4788	45.6591	39.1444	0.691982	0.45	ENSDART00000143363.4	si:ch211-214c7.4	0	0	.	.	.	.	.	0.50203	2.85218	1.74048	0	0	0	n	e
chr1	45716304	45716414	peak_10294b	2183.27	285.716	299.623	290.042	234.69	490.183	409.718	424.075	368.404	5	2	2	2	22.8941	23.2721	49.6655	0.642273	0.45	ENSDART00000143363.4	si:ch211-214c7.4	0	0	Sox-823	SP	0	0	1	2.41333	3.34822	2.78321	0	0	0	n	e
chr1	45726460	45726570	peak_10296	1315.8	195.705	140.399	224.084	131.969	360.299	227.695	368.29	259.63	5	2	2	2	34.3713	48.8609	28.5079	0.741	0.55	ENSDART00000143363.4	si:ch211-214c7.4	0	0	Sox-824	SP	0	0	0	2.12726	3.52898	3.02489	0	0	0	n	e
chr1	45728080	45728190	peak_10297	74.0644	60.0753	42.159	56.4115	43.514	70.6289	55.5469	97.9918	89.9914	5	2	2	2	62.9138	78.3805	65.2598	0.736782	0.47	0	0	0	0	.	.	.	.	.	0	1.58262	2.01582	0	0	0	n	e
chr1	45744922	45745032	peak_10307	433.091	109.899	118.045	174.962	138.865	129.7	131.034	147.556	108.556	5	2	2	2	23.7655	14.916	25.3372	0.853109	0.56	0	0	0	0	.	.	.	.	.	0	0.271284	0.227512	0	0	0	n	e
chr1	45762140	45762250	peak_10313	93.2041	23.169	22.3541	13.018	17.5958	40.3594	21.9339	33.3775	30.3238	5	2	2	2	65.6479	78.2244	81.5748	0.717927	0.49	0	0	0	0	.	.	.	.	.	0	0	0.1354	0	0	0	n	e
chr1	45852968	45853078	peak_10342	62.2142	49.4135	50.0025	96.16	91.7836	21.739	32.0938	90.9691	43.7164	5	2	3	2	73.2493	92.7755	56.9005	0.588018	0.45	0	0	0	0	.	.	.	.	.	0	0.246614	0.427588	0	0	0	n	e
chr1	46050474	46050584	peak_10394b	41.1646	21.0161	40.1982	0	48.7453	24.3991	37.3162	4.68222	37.7278	6	2	1	3	50.986	65.1826	51.1067	0.762673	0.53	0	0	0	0	.	.	.	.	.	0.020269	0	0	0	0	0	n	e
chr1	46050680	46050790	peak_10394c	36.4719	12.9172	23.1385	1.73574	33.5272	21.3721	30.4796	3.54511	34.8968	6	2	1	3	51.5569	68.853	67.3929	0.732091	0.52	0	0	0	0	.	.	.	.	.	0.020269	0	0	0	0	0	n	e
chr1	46083326	46083436	peak_10405a	37.2422	11.0719	31.7664	3.81862	7.13345	23.2066	28.8655	12.5082	12.6848	5	2	2	2	48.6425	37.6675	44.1599	0.679636	0.56	0	0	0	0	.	.	.	.	.	0	0.590692	0	0	0	0	n	e
chr1	46083708	46083818	peak_10405b	61.4814	34.4459	34.3155	24.3004	12.1269	30.3613	30.4796	19.6653	37.5645	5	2	2	2	56.7846	48.6266	47.7342	0.772636	0.53	0	0	0	0	.	.	.	.	.	0	0.37854	0	0	0	0.0644242	n	e
chr1	46087994	46088104	peak_10406	53.5919	19.7859	14.1184	5.20721	5.46897	26.2336	16.8065	4.88288	8.98281	2	2	1	1	42.904	60.6011	58.2554	0.753	0.57	0	0	0	0	.	.	.	.	.	0	0.225797	0	0	0	0	n	e
chr1	46108386	46108496	peak_10408	57.9372	21.6312	17.6479	9.373	14.7425	26.6923	22.3137	7.69223	18.6189	5	2	1	2	60.9008	83.8471	62.7521	0.683509	0.48	0	0	0	0	.	.	.	.	.	0	0.733171	0	0	0	0	n	e
chr1	46115184	46115294	peak_10410	202.103	72.1723	58.2383	17.0103	32.8139	65.584	77.7657	11.7725	23.7908	2	2	1	1	34.3713	28.9469	61.5703	0.611109	0.4	0	0	0	0	.	.	.	.	.	0	2.04716	0	0	0	0	n	e
chr1	46117312	46117422	peak_10411	409.59	95.5464	49.2182	33.3262	34.9539	116.125	78.9052	59.9324	18.4555	2	2	1	1	42.4834	63.5947	54.7387	0.637836	0.47	0	0	0	0	Sox-830	S	0	0	1	0	2.35351	0.108302	0	0	0	n	e
chr1	46137722	46137832	peak_10415	57.0604	15.7877	30.5898	13.8859	17.1203	23.8487	12.0589	18.1269	26.6218	5	2	2	2	57.0551	54.1974	52.548	0.7316	0.5	0	0	0	0	.	.	.	.	.	0.157136	0.200892	0.0461324	0	0	0	n	e
chr1	46247868	46247978	peak_10445	1273.5	213.236	330.801	94.2509	100.106	282.791	398.704	91.9055	140.731	2	3	1	1	18.3273	10.751	33.5235	0.684673	0.49	0	0	0	0	Sox-833	SP	0	0	0	0	2.51328	0	0	0	0	n	e
chr1	46264460	46264570	peak_10452	51.0316	32.293	30.1976	20.4817	22.827	28.9854	22.2188	30.9026	16.9856	5	2	2	2	7.96186	6.27357	30.641	0.735055	0.46	0	0	0	0	.	.	.	.	.	0	0.104996	0.0204228	0	0	0	n	e
chr1	46280138	46280248	peak_10458	142.601	34.3434	99.8091	7.63724	9.98682	52.192	68.6504	18.7289	19.5988	2	3	1	1	29.5941	24.1051	46.9847	0.821564	0.41	0	0	0	0	.	.	.	.	.	0	0.0715166	0	0	0	0	n	e
chr1	46281416	46281526	peak_10459	29.7641	16.3003	36.8646	23.2589	19.4981	13.4837	11.869	22.876	11.6505	5	2	2	2	47.0502	39.9582	65.894	0.687873	0.45	0	0	0	0	.	.	.	.	.	0	0.134739	0	0	0	0	n	e
chr1	46389716	46389826	peak_10483a	544.413	69.0968	74.1215	90.0848	65.8655	133.461	87.7356	183.208	122.928	5	2	3	2	14.8121	22.8295	30.0645	0.708964	0.44	0	0	0	0	.	.	.	.	.	0.498898	0.963673	3.12572	0	0	0	n	e
chr1	46636118	46636228	peak_10555	935.442	153.879	249.228	282.231	308.878	257.75	266.72	367.621	289.518	6	2	3	3	17.7565	19.94	25.3084	0.872509	0.59	ENSDART00000053222.7	rcbtb1	0	0	.	.	.	.	.	0	0	0.0202818	0	0	0	n	e
chr1	46681486	46681596	peak_10566	129.377	33.0106	40.5903	48.2535	54.9275	42.1022	55.9267	90.5006	121.894	6	2	3	3	80.2196	57.9459	62.6079	0.6012	0.44	ENSDART00000134450.2	ebpl	0	0	.	.	.	.	.	0.0866662	0	0	0	0	0	n	e
chr1	46708740	46708850	peak_10577	382.805	106.311	170.009	234.672	191.176	143.826	155.246	179.329	156.137	5	2	3	2	15.0825	18.0658	15.5367	0.779036	0.55	ENSDART00000074514.4,ENSDART00000074519.4	kpna3,spryd7a	0	0	.	.	.	.	.	0	0	0.0423626	0	0	0	n	e
chr1	46737122	46737232	peak_10585	292.282	109.796	93.5345	111.087	115.8	188.222	158.95	170.365	173.722	5	2	2	2	43.2945	32.7475	35.6854	0.791727	0.52	ENSDART00000074514.4	spryd7a	0	0	.	.	.	.	.	0	1.27363	1.03756	0	0.389336	0.043045	n	e
chr1	46740536	46740646	peak_10587	2051.73	370.601	365.509	645	464.625	623.645	535.339	665.611	570	5	2	3	2	29.2636	24.3654	17.295	0.815509	0.58	0	0	0	0	Sox-842	SP	0	0	0	0.0213236	0.061259	0	0	0	0	n	e
chr1	46742430	46742540	peak_10588	95.8183	73.7101	130.595	93.73	116.751	91.8173	104.163	110.5	134.905	6	2	2	3	31.547	39.5937	34.9071	0.671727	0.47	0	0	0	0	.	.	.	.	.	0	0.422932	0.569254	0	1.98543	0	n	e
chr1	46803594	46803704	peak_10608	602.871	108.155	69.6114	122.89	46.843	171.16	119.925	148.293	55.7478	4	2	2	1	30.3453	77.5995	38.9137	0.750564	0.49	0	0	0	0	Sox-845	S	0	1	2	0	0	0.0417656	0	0	0	n	e
chr1	46813280	46813390	peak_10612	403.398	83.8594	113.143	25.6889	10.7002	126.306	100.079	39.4645	19.2177	2	2	1	1	27.2205	32.8516	43.9582	0.462455	0.42	ENSDART00000142406.3	si:ch73-160h15.3	0	0	Pou-791	P	1	1	0	0.61256	2.41234	0	0	0	0	n	e
chr1	46826724	46826834	peak_10618	203.146	112.155	106.868	117.163	138.865	130.343	165.596	157.122	183.848	5	2	2	2	52.0075	57.6595	44.2175	0.737982	0.5	ENSDART00000142406.3	si:ch73-160h15.3	0	0	.	.	.	.	.	0	0.930807	0	0	0	0	n	e
chr1	46830956	46831066	peak_10619	1321.6	381.057	463.357	291.604	404.466	508.62	533.535	442.068	432.264	5	2	2	2	21.7525	26.9685	61.5991	0.787455	0.54	ENSDART00000142406.3	si:ch73-160h15.3	0	0	Sox-847	SP	0	0	1	2.14746	3.26964	2.05897	0	0	0	n	e
chr1	46931736	46931846	peak_10648	229.217	72.1723	109.221	174.442	121.268	83.5623	78.8102	126.286	88.6303	5	2	3	2	28.7529	32.8776	37.6743	0.702782	0.51	ENSDART00000142560.2	pdxkb	0	0	.	.	.	.	.	0	0.324097	0.103033	0	1.24557	0	n	e
chr1	46940188	46940298	peak_10651	254.497	104.978	141.575	182.079	160.027	76.2242	95.9964	161.135	145.903	6	2	3	3	61.8021	38.8128	38.9138	0.565709	0.38	ENSDART00000142560.2	pdxkb	0	0	.	.	.	.	.	0	1.21888	0.861385	0	0	0	n	e
chr1	47170092	47170202	peak_10713	418.932	92.1636	82.9455	117.683	96.0636	133.645	141.858	153.376	151.238	5	2	2	2	38.6376	43.7588	32.6011	0.786836	0.55	ENSDART00000053153.6,ENSDART00000074450.7	mhc1zba,morc3b	ENSDART00000053153.6,ENSDART00000074450.7	mhc1zba,morc3b	.	.	.	.	.	0	1.02704	0.357172	0	0	0	n	e
chr1	47176692	47176802	peak_10714	1113.12	284.999	487.084	612.195	581.376	420.747	477.609	708.955	539.458	6	3	3	3	40.1699	22.9076	29.7186	0.771127	0.55	ENSDART00000053153.6,ENSDART00000074450.7	mhc1zba,morc3b	ENSDART00000053153.6,ENSDART00000074450.7	mhc1zba,morc3b	Pou-800	P	0	0	0	2.89184	4.06785	3.9178	0	0.121535	0	n	e
chr1	47177212	47177322	peak_10715	787.285	241.839	398.844	530.442	411.6	331.222	378.574	581.13	425.295	6	2	3	3	32.7488	29.4155	53.4415	0.7606	0.53	ENSDART00000053153.6,ENSDART00000074450.7	mhc1zba,morc3b	ENSDART00000053153.6,ENSDART00000074450.7	mhc1zba,morc3b	Sox-853	SP	0	0	0	2.10502	3.85969	2.87315	0	0.181856	0	n	e
chr1	47190944	47191054	peak_10722	72.4341	45.9278	32.9428	61.0979	27.3449	48.7982	47.476	60.4006	49.1605	5	2	2	2	54.9519	52.193	37.9625	0.780236	0.54	ENSDART00000074450.7	morc3b	ENSDART00000074450.7	morc3b	.	.	.	.	.	0	0.0820339	0	0	0	0	n	e
chr1	47195866	47195976	peak_10723	291.606	81.3989	59.0226	12.4973	8.56014	97.0464	64.6624	13.244	10.3438	2	2	1	1	58.2268	72.4715	55.8917	0.702855	0.39	ENSDART00000074450.7	morc3b	ENSDART00000074450.7	morc3b	Sox-855	S	0	0	0	0.162121	0.540708	0	0	0	0	n	e
chr1	47206402	47206512	peak_10728b	118.634	25.9369	19.0205	35.2355	21.1625	45.0374	32.7585	67.6245	43.6075	5	2	2	2	57.9264	82.103	64.3663	0.471418	0.4	0	0	0	0	.	.	.	.	.	0	0.243478	1.15258	0	0	0	n	e
chr1	47211340	47211450	peak_10729a	30.5192	14.0449	20.3932	52.5928	19.4981	19.2625	23.9279	32.7086	27.384	5	2	3	2	11.5372	9.944	7.75394	0.470455	0.44	0	0	0	0	.	.	.	.	.	0.0851516	0.262309	0.848376	0	0.184638	0	n	e
chr1	47211784	47211894	peak_10729b	78.123	27.7823	46.473	58.1472	37.5695	37.9745	61.434	49.8322	62.6075	6	2	2	3	36.6546	39.4896	49.8673	0.769964	0.46	0	0	0	0	.	.	.	.	.	0.0851516	0.210242	0.758618	0	0	0	n	e
chr1	47221834	47221944	peak_10731	1846.61	247.477	303.349	283.966	310.305	437.074	358.349	375.045	429.378	5	2	2	2	15.2928	29.832	34.5035	0.753364	0.61	0	0	0	0	Sox-856	S	0	0	1	0.612198	0.839052	1.12946	0	0	0	n	e
chr1	47398184	47398294	peak_10782	26.9203	17.2229	5.29438	14.4066	27.1071	17.061	17.2813	12.4413	22.4298	5	2	2	2	68.8626	67.3172	75.9251	0.742436	0.58	0	0	0	0	.	.	.	.	.	0.0429872	0	0	0	0	0	n	e
chr1	47415392	47415502	peak_10789	44.3072	34.1383	34.9037	24.8211	12.6025	25.5915	16.1418	18.5282	21.1232	5	2	2	2	65.4976	51.0736	87.9739	0.803891	0.63	0	0	0	0	.	.	.	.	.	0	0	0.191883	0	0	0	n	e
chr1	47433192	47433302	peak_10793	53.5919	30.3452	27.6485	35.409	38.9962	31.8289	36.0817	18.06	22.3209	5	2	2	2	52.4582	55.0564	45.4282	0.819836	0.55	0	0	0	0	.	.	.	.	.	0	0.347522	0	0	0	0	n	e
chr1	47435238	47435348	peak_10795	31.2186	27.2696	44.316	66.3052	39.7095	15.6851	19.845	28.7622	30.0515	5	2	3	2	40.3201	64.714	44.2752	0.643291	0.47	0	0	0	0	.	.	.	.	.	0	0.357393	0	0	0	0	n	e
chr1	47467316	47467426	peak_10807	115.07	29.4225	22.9424	6.94295	34.9539	37.9745	46.2416	31.1033	58.6876	5	2	2	2	43.6551	67.2651	51.7697	0.726982	0.46	0	0	0	0	.	.	.	.	.	0	0.395448	0	0	0	0	n	e
chr1	47475292	47475402	peak_10809	461.44	94.4191	70.7879	86.4397	65.3899	130.709	86.4064	79.6646	56.6734	4	2	2	1	60.2698	44.2274	66.9029	0.6818	0.49	0	0	0	0	.	.	.	.	.	0	1.46456	0	0	0	0	n	e
chr1	47486572	47486682	peak_10810c	40.3708	19.1707	19.0205	22.7382	26.156	21.4638	21.839	21.2037	27.4384	5	2	2	2	49.9045	50.1105	39.4326	0.552218	0.47	ENSDART00000027624.7	stn1	0	0	.	.	.	.	.	0	0.51318	0.234837	0	0.0814366	0	n	e
chr1	47510414	47510524	peak_10817	229.239	62.3306	91.1809	11.803	12.8402	76.5911	89.065	7.09021	15.5157	2	2	1	1	68.2317	41.1816	60.8496	0.710673	0.45	ENSDART00000027624.7	stn1	0	0	Pou-807	P	0	1	0	0	0.439551	0	0	0	0	n	e
chr1	47515356	47515466	peak_10818	194.081	71.9673	116.869	85.919	88.4547	86.5891	114.227	80.1996	84.7651	5	2	2	2	30.4955	27.0466	21.9935	0.681473	0.45	ENSDART00000027624.7	stn1	0	0	.	.	.	.	.	0	0.920406	0.020234	0	0	0	n	e
chr1	47521816	47521926	peak_10820	256.098	64.9961	61.1796	51.5514	51.5986	79.0676	86.5963	75.1831	84.3295	5	2	2	2	52.6985	60.7052	63.1556	0.676618	0.45	0	0	0	0	.	.	.	.	.	0.26918	0.467196	0.425618	0	0	0	n	e
chr1	47525198	47525308	peak_10822	64.9143	45.8253	37.4529	35.0619	20.2115	41.5518	32.9484	33.4445	20.0344	4	2	2	1	34.882	19.1851	39.7497	0.752	0.51	0	0	0	0	.	.	.	.	.	0	0	0.0213289	0	0	0	n	e
chr1	47549902	47550012	peak_10833	228.534	31.2678	59.4148	47.0385	51.8364	62.9239	62.5734	92.3736	88.9025	6	2	3	3	51.5569	56.9827	54.6811	0.708836	0.49	0	0	0	0	Sox-868	S	0	0	0	0	0	0.526805	0	0	0	n	e
chr1	47558184	47558294	peak_10835	65.0837	28.7049	20.7854	22.9117	24.9671	35.4979	32.6635	36.2537	43.9341	5	2	2	2	75.0819	83.7169	53.4127	0.799109	0.52	0	0	0	0	.	.	.	.	.	0	0.178231	0	0	0	0	n	e
chr1	47713732	47713842	peak_10868	37.2505	39.5717	38.0412	12.4973	14.2669	25.0412	47.2861	9.83264	5.2808	2	2	1	1	56.0335	68.9051	61.6279	0.779182	0.51	0	0	0	0	.	.	.	.	.	0	0.3086	0	0	0	0	n	e
chr1	47732768	47732878	peak_10876	74.3314	41.5195	33.7272	20.3081	34.2405	38.2497	49.6599	30.4345	39.2522	5	2	2	2	34.5515	28.2701	29.9204	0.664455	0.4	0	0	0	0	.	.	.	.	.	0.020046	0	0	0	0	0	n	e
chr1	47824666	47824776	peak_10898	719.981	208.111	196.088	216.099	137.2	227.114	154.107	205.215	127.12	4	2	2	1	31.0063	35.3245	37.5302	0.641618	0.44	0	0	0	0	.	.	.	.	.	0.0406917	0	0.558535	0	0	0	n	e
chr1	47845324	47845434	peak_10906	68.3016	26.1419	49.0221	28.119	43.514	42.0105	28.0108	19.1302	36.2035	5	2	2	2	61.4416	33.6585	51.9138	0.520909	0.44	0	0	0	0	.	.	.	.	.	0	0.61265	0.0926425	0	0	0	n	e
chr1	47846064	47846174	peak_10907a	33.1786	14.9675	8.6279	19.7875	7.37123	28.5267	16.7115	15.5851	4.57306	4	2	2	1	59.038	75.3869	53.7875	0.645564	0.43	0	0	0	0	Sox-869	S	0	0	0	0	0.760512	0.0706828	0	0	0	n	e
chr1	47846360	47846470	peak_10907b	143.964	40.5969	54.5126	63.3544	56.592	55.4025	61.1491	63.2768	49.8137	5	2	2	2	26.7398	20.5127	30.6986	0.615455	0.48	0	0	0	0	.	.	.	.	.	0	0.523633	0	0	0	0	n	e
chr1	47960918	47961028	peak_10926	38.0173	17.3255	29.4133	12.6709	34.0028	21.2805	18.8955	25.0833	32.1204	5	2	2	2	72.0775	66.6664	50.4149	0.679218	0.49	0	0	0	0	.	.	.	.	.	0	0	0.0200206	0	0	0	n	e
chr1	48146712	48146822	peak_10962	216.835	49.1059	39.8059	30.0283	23.3026	73.289	70.9292	40.1333	49.596	5	2	2	2	45.2475	62.4493	51.5679	0.831909	0.55	0	0	0	0	.	.	.	.	.	0	0	0.0402238	0	0	0	n	e
chr1	48253458	48253568	peak_10974	299.203	39.6743	24.9032	54.8493	49.6964	86.1305	68.6504	106.888	67.5616	5	2	2	2	45.5479	58.1802	48.5702	0.636273	0.5	ENSDART00000171182.2	SORCS3	0	0	.	.	.	.	.	0	0	0.237936	0	0	0	n	e
chr1	48261400	48261510	peak_10976	39.5817	15.5826	11.9614	10.9352	14.7425	23.8487	17.5661	15.8526	25.8596	5	2	2	2	41.0713	55.6291	66.8164	n	0.53	ENSDART00000171182.2	SORCS3	0	0	.	.	.	.	.	0	0	0.0207612	0	0	0	n	e
chr1	48289570	48289680	peak_10979	40.3708	14.4549	1.96088	27.5983	11.1757	18.3452	7.69112	46.956	12.3582	5	1	3	2	70.5753	67.187	52.3462	0.691709	0.48	0	0	0	0	Sox-870	S	0	0	0	0	0	0.0211951	0	0	0	n	e
chr1	48351288	48351398	peak_10991	117.241	58.2299	104.319	112.128	129.353	56.3197	75.3919	103.677	105.344	6	2	3	3	48.8228	49.9543	37.6455	0.724745	0.49	0	0	0	0	.	.	.	.	.	0	1.88899	0.373539	0	0	0	n	e
chr1	48352762	48352872	peak_10992	217.266	44.8002	85.1025	88.8697	89.4058	64.2081	77.101	92.6409	133.708	6	2	3	3	57.2654	68.9051	55.1135	0.742673	0.51	0	0	0	0	.	.	.	.	.	0	0.0871805	0	0	0	0	n	e
chr1	48354886	48354996	peak_10993	63.1027	36.9063	42.159	128.271	78.4678	35.131	32.9484	122.273	72.0258	6	2	3	3	30.9762	22.1006	54.9405	0.759182	0.5	0	0	0	0	.	.	.	.	.	0	0.134472	0	0	0	0	n	e
chr1	48455688	48455798	peak_11012a	31.9539	21.0161	13.7262	11.4559	13.7914	23.2984	15.4772	24.8157	10.0716	4	2	2	1	61.5918	66.6925	71.1113	n	0.52	0	0	0	0	.	.	.	.	.	0	0	0.145654	0	0	0	n	e
chr1	48455952	48456062	peak_11012b	21.5099	26.9621	16.6675	22.2175	19.9736	18.07	15.9519	26.2205	11.0515	5	2	2	2	63.1241	87.8559	63.5592	n	0.55	0	0	0	0	.	.	.	.	.	0.0222192	0	0.291491	0	0	0	n	e
chr1	48463024	48463134	peak_11014	166.325	51.6688	53.3361	3.47147	12.8402	57.3286	53.9327	8.69555	17.4212	2	2	1	1	37.2555	55.525	48.3395	0.668727	0.46	0	0	0	0	.	.	.	.	.	0	0.242698	0	0	0	0	n	e
chr1	48501906	48502016	peak_11023	47.6745	26.7571	17.2558	53.1135	5.94454	24.3991	25.0674	43.2771	10.8883	4	2	2	1	30.3453	82.8059	44.7941	n	0.5	0	0	0	0	.	.	.	.	.	0	0	0.45689	0	0	0	n	e
chr1	48733064	48733174	peak_11064	31.9539	14.7625	18.8245	19.2666	41.374	18.8038	26.9664	34.1133	49.4871	6	2	3	3	32.3282	47.5333	38.1066	0.652873	0.52	0	0	0	0	.	.	.	.	.	0.202852	0	0	0	0	0	n	e
chr1	48898688	48898798	peak_11087	523.13	110.719	167.067	30.3754	20.2115	120.986	140.814	38.8625	26.8395	2	2	1	1	43.3546	40.1404	60.9937	0.712091	0.5	0	0	0	0	.	.	.	.	.	0.207259	1.7086	0	0	0	0	n	e
chr1	48940018	48940128	peak_11093	353.015	68.7892	60.5914	73.9425	30.4361	85.4885	71.0241	87.3568	41.5387	4	2	2	1	50.6855	45.8934	49.3485	0.657145	0.48	0	0	0	0	.	.	.	.	.	0.0212731	0.0207127	0.313182	0	0	0	n	e
chr1	48988260	48988370	peak_11104	39.5817	31.4728	9.41227	27.7718	11.4135	22.8397	11.869	30.9695	5.98854	3	1	2	1	39.9595	36.8865	32.9182	0.637673	0.43	0	0	0	0	.	.	.	.	.	0.0204933	0	0	0	0	0	n	e
chr1	49155016	49155126	peak_11124	51.8811	23.7841	16.0793	2.95075	1.90225	31.462	19.5601	12.5082	6.26075	2	2	1	1	75.0217	73.9292	42.8052	0.727982	0.44	0	0	0	0	.	.	.	.	.	0.0204295	0	0.322584	0	0	0	n	e
chr1	49297572	49297682	peak_11153	241.098	37.2138	20.9815	85.0511	29.0094	45.3126	30.7645	72.8419	46.4928	5	2	3	2	71.8972	81.0097	61.282	0.530127	0.4	0	0	0	0	Sox-876	S	0	0	0	0	0	0.0642405	0	0	0	n	e
chr1	49363312	49363422	peak_11172	113.482	40.5969	59.4148	54.3285	55.8786	50.9995	61.0542	71.3704	41.212	5	2	2	2	10.6058	16.7122	17.5545	0.778855	0.48	ENSDART00000008468.10	msx1b	ENSDART00000008468.10	msx1b	.	.	.	.	.	0	1.18164	0.490883	0	0.741944	0	n	e
chr1	49382910	49383020	peak_11180	670.43	105.593	148.831	116.642	139.815	172.261	216.965	193.041	204.59	5	2	2	2	42.904	32.3831	61.9449	0.732764	0.47	0	0	0	0	.	.	.	.	.	0	0.0201658	0.397516	0	0	0	n	e
chr1	49497478	49497588	peak_11212	38.981	18.8632	5.29439	9.54655	5.46898	23.9405	20.3197	13.7791	17.4212	5	2	2	2	60.6905	70.9876	65.8364	0.7444	0.54	ENSDART00000137357.3	zgc:175214	0	0	.	.	.	.	.	0.107684	0	0	0	0	0	n	e
chr1	49498654	49498764	peak_11213b	116.311	48.1832	31.9625	25.8625	37.3317	63.566	48.4255	64.8153	65.9828	5	2	2	2	44.5565	62.0328	40.7585	0.8808	0.53	ENSDART00000137357.3	zgc:175214	0	0	.	.	.	.	.	0.0611589	0.109488	0.0821226	0	0	0	n	e
chr1	49774166	49774276	peak_11288	22.5968	12.3021	14.3145	12.6709	15.4558	14.2175	15.1924	21.9395	20.0344	5	2	2	2	77.9362	61.1477	50.2996	0.619418	0.47	0	0	0	0	.	.	.	.	.	0	0	0.254381	0	0	0	n	e
chr1	49779046	49779156	peak_11290	37.2422	12.3021	9.02007	4.51292	0	18.8038	8.16587	3.27755	7.78511	2	2	1	1	78.1765	96.0818	72.3219	0.6352	0.49	0	0	0	0	Sox-894	S	1	1	0	0.0203929	0	0	0	0	0	n	e
chr1	49789686	49789796	peak_11294	162.552	31.8829	29.2172	52.4193	29.9605	67.2351	45.8618	68.8955	50.4126	5	2	2	2	79.829	104.906	58.4283	0.685364	0.52	0	0	0	0	Sox-895	S	0	1	1	0.486888	0	0.822553	0	0	0	n	e
chr1	49790666	49790776	peak_11295	100.941	18.3506	18.4323	35.2355	18.547	38.8001	19.3702	49.4308	54.9312	5	2	2	2	3.60537	1.01523	3.60313	0.762673	0.58	0	0	0	0	.	.	.	.	.	0.213164	0	1.26891	0	0	0	n	e
chr1	49812642	49812752	peak_11301	1127.95	234.97	291.387	361.901	312.445	343.146	337.46	380.263	333.616	5	2	3	2	22.4735	18.1178	26.5766	0.7728	0.62	ENSDART00000132405.4	lef1	0	0	Sox-897	SP	0	0	0	0.21459	0.128457	0.811805	0	0	0	n	e
chr1	49819474	49819584	peak_11303	561.595	90.5229	86.8672	83.489	48.2696	136.029	97.0409	117.858	35.2235	4	2	2	1	39.569	82.4154	56.8717	0.5472	0.47	ENSDART00000132405.4	lef1	0	0	Sox-898	SP	0	1	1	1.04573	1.03062	0.156028	0	0	0	n	e
chr1	49845594	49845704	peak_11310	240.593	39.0592	33.1389	61.7923	40.8985	70.3537	65.4219	105.752	114.816	5	2	2	2	59.0681	73.9812	49.8961	0.740309	0.54	0	0	0	0	Sox-902	S	0	0	1	0	0	0.521875	0	0	0	n	e
chr1	49999098	49999208	peak_11355	44.3846	25.8344	15.491	24.3004	33.0516	28.0681	16.2368	23.8125	18.51	5	2	2	2	61.1412	48.0279	58.0824	n	0.5	0	0	0	0	.	.	.	.	.	0.0211944	0	0	0	0	0	n	e
chr1	50073428	50073538	peak_11366	48.2245	24.5016	14.1184	19.6138	33.5272	26.2336	21.6491	15.7857	30.4871	5	2	2	2	51.8573	61.9807	52.4327	0.806527	0.5	0	0	0	0	.	.	.	.	.	0	0.123716	0	0	0	0	n	e
chr1	50204678	50204788	peak_11405	46.021	17.7355	10.9809	3.2979	3.09116	29.2605	20.5096	0.468222	3.97421	2	2	1	1	37.6161	41.7284	27.2973	0.7682	0.56	0	0	0	0	.	.	.	.	.	0.0203697	0	0	0	0	0	n	e
chr1	50225562	50225672	peak_11414	228.011	51.5663	58.8265	13.7123	1.18891	85.3967	81.6587	13.9797	11.9771	2	2	1	1	56.0035	40.8693	34.1288	0.6934	0.49	0	0	0	0	Sox-909	S	0	2	0	0	0.01481	0	0	0	0	n	e
chr1	50371166	50371276	peak_11442	101.886	44.3901	50.1986	5.55435	25.9182	40.9097	87.8305	2.34111	36.0401	5	2	1	2	34.0107	53.937	54.5657	0.775255	0.49	0	0	0	0	.	.	.	.	.	0	0.185396	0	0	0.252358	0	n	e
chr1	50519808	50519918	peak_11467	145.965	36.4962	56.6695	44.0877	37.5695	42.2856	59.345	40.8691	42.2465	5	2	2	2	23.5852	24.8339	16.9779	0.723291	0.47	ENSDART00000020412.8,ENSDART00000024984.9	papss1,pkd2	0	0	.	.	.	.	.	0	0.0209604	0.0407707	0	0	0	n	e
chr1	50563064	50563174	peak_11476	77.1703	45.9278	54.3165	16.4895	93.21	36.4152	81.7536	26.6886	67.1805	6	2	1	3	61.021	52.271	31.4769	0.744145	0.49	0	0	0	0	.	.	.	.	.	0.167108	0.695044	0	0	0	0	n	e
chr1	50700514	50700624	peak_11521	258	57.8198	54.3165	63.528	64.6766	90.8085	94.5718	67.6915	126.304	6	2	2	3	30.5255	41.468	37.069	0.677545	0.54	ENSDART00000080389.5	fam13a	0	0	Sox-912	S	0	0	0	0	0.220172	0.0623205	0	0	0	n	e
chr1	50730320	50730430	peak_11526	624.259	143.319	206.874	21.6967	21.1625	145.844	218.959	32.8425	41.9742	2	2	1	1	34.6416	45.8413	50.8185	0.544164	0.45	ENSDART00000080389.5	fam13a	0	0	Sox-914	SP	1	1	0	2.96788	4.08904	0	0	0	0	n	e
chr1	50733138	50733248	peak_11527	202.253	91.2409	125.3	58.6679	66.1033	114.841	150.309	57.1899	103.275	5	2	1	2	42.0627	46.2057	55.1999	0.798818	0.49	0	0	0	0	.	.	.	.	.	0.112645	2.89403	0	0	0	0	n	e
chr1	50735302	50735412	peak_11528	102.429	70.8395	67.4545	13.3652	27.1071	71.6379	117.075	16.6554	55.8023	5	2	1	2	57.2354	73.6428	67.3064	0.672055	0.51	0	0	0	0	.	.	.	.	.	0.127343	2.22324	0	0	0	0	n	e
chr1	50737848	50737958	peak_11529	197.222	48.1832	29.4133	26.3832	1.90225	80.8105	45.1022	35.518	13.7192	2	2	1	1	39.4488	37.0687	44.9382	0.704164	0.46	0	0	0	0	Sox-915	S	0	0	2	0.485936	1.06841	0	0	0	0	n	e
chr1	50794178	50794288	peak_11548	149.828	65.8162	28.6289	40.4427	7.37124	82.4615	41.589	35.1166	12.957	1	1	1	1	63.3345	70.5711	55.2287	0.755436	0.45	ENSDART00000181224.1	CABZ01031870.1	0	0	Sox-917	S	0	0	1	0.608975	0	0.471277	0	0	0	n	e
chr1	50817620	50817730	peak_11556	632.101	71.7622	90.7888	59.1886	90.357	151.898	131.508	107.958	123.908	5	2	2	2	39.9595	69.5038	33.5812	0.724055	0.53	0	0	0	0	.	.	.	.	.	0	0.0631532	0	0	0	0	n	e
chr1	50835826	50835936	peak_11560	316.239	61.613	67.2584	54.5022	27.5827	88.7906	59.8198	77.5241	51.7736	4	2	2	1	49.1834	57.9979	57.4771	0.767782	0.56	0	0	0	0	.	.	.	.	.	0.0421944	0	0	0	0	0	n	e
chr1	50884414	50884524	peak_11573	276.694	79.246	99.6127	60.9244	41.1363	114.565	117.455	87.1561	78.9943	4	2	2	1	38.8179	41.0775	39.5767	0.586073	0.39	0	0	0	0	Sox-920	S	0	0	0	0.188306	0	0.040245	0	0	0	n	e
chr1	50898186	50898296	peak_11577	984.72	127.122	103.143	20.3081	19.2604	241.605	171.104	32.0397	40.6132	2	2	1	1	51.4066	58.7528	98.4955	0.704036	0.47	0	0	0	0	Sox-922	SP	0	1	0	0.50548	0.309696	0	0	0	0	n	e
chr1	50922452	50922562	peak_11584	790.031	215.799	256.092	141.984	119.605	312.877	293.592	118.058	137.573	2	2	1	1	13.0695	17.4671	28.4215	0.677418	0.48	ENSDART00000006538.8	otx2a	0	0	Pou-876	P	0	1	0	0.378457	0.32718	0.457906	0	0.424774	0	n	e
chr1	51053280	51053390	peak_11621	344.183	86.1146	98.24	110.566	138.151	115.85	101.219	131.303	159.023	6	2	2	3	46.3892	66.2759	30.4104	0.869	0.62	ENSDART00000006381.8,ENSDART00000035150.8	psen2,spast	0	0	.	.	.	.	.	0	0.041789	0	0	0	0	n	e
chr1	51082982	51083092	peak_11630	71.4056	55.0518	56.2774	69.4295	96.5391	42.9277	67.5108	38.1266	42.1375	5	2	2	2	11.3269	6.45578	25.9714	n	0.42	0	0	0	0	.	.	.	.	.	0	0.2089	0	0	0	0	n	e
chr1	51083684	51083794	peak_11631	129.651	48.9008	68.0427	50.3364	66.341	53.8431	45.8618	43.2771	48.3438	5	2	2	2	78.1165	117.662	64.3375	n	0.57	0	0	0	0	.	.	.	.	.	0	0.0427603	0	0	0	0	n	e
chr1	51099296	51099406	peak_11636	160.774	46.8505	80.2003	42.6991	89.4058	64.2998	79.9495	69.6982	90.9173	6	2	2	3	86.9497	75.2307	55.6899	n	0.58	0	0	0	0	.	.	.	.	.	0	0.615238	0	0	0	0	n	e
chr1	51099994	51100104	peak_11637	87.0984	32.3955	34.9037	2.60361	18.3092	50.3575	71.8787	0.936445	40.1776	5	2	1	2	26.2291	59.9503	53.211	n	0.46	0	0	0	0	.	.	.	.	.	0	1.57007	0	0	0.320986	0	n	e
chr1	51115126	51115236	peak_11641	95.7905	25.3218	41.1785	40.6163	34.0028	36.0483	27.0613	35.1166	64.2952	6	2	2	3	91.0655	74.5799	44.7365	0.7232	0.55	0	0	0	0	.	.	.	.	.	0	0.106918	0	0	0	0	n	e
chr1	51183152	51183262	peak_11665	402.738	38.7516	17.2558	15.2745	20.2115	131.718	79.095	59.0628	33.0458	4	2	2	1	75.5026	77.4695	66.7875	0.824345	0.53	ENSDART00000014970.10	btbd3a	0	0	Sox-927	SP	0	0	0	1.05487	0	0.11647	0	0	0	n	e
chr1	51188692	51188802	peak_11667	431.73	68.9943	49.6104	38.8805	43.2763	112.089	105.776	63.8788	69.7393	5	2	1	2	57.0551	54.9002	50.5015	0.789018	0.5	ENSDART00000014970.10	btbd3a	0	0	Sox-928	S	0	0	0	1.42928	0.124946	0.0771182	0	0	0	n	e
chr1	51290556	51290666	peak_11696	142.125	38.5465	25.4915	4.86007	12.8402	52.3755	61.0542	8.56178	20.2522	2	2	1	1	71.6268	57.8678	45.2553	0.560273	0.52	0	0	0	0	.	.	.	.	.	0	0.0448938	0	0	0	0	n	e
chr1	51371556	51371666	peak_11716	506.516	113.282	119.418	149.967	145.285	144.56	132.743	190.433	132.401	5	2	3	2	26.6197	32.8776	20.2928	0.766091	0.55	ENSDART00000152289.3	atg4da	0	0	.	.	.	.	.	0	0.0215726	0	0	0	0	n	e
chr1	51460772	51460882	peak_11741	69.761	48.0807	34.9037	20.6553	48.0319	43.4781	39.69	22.6085	33.9169	5	2	1	2	73.79	83.0662	56.7276	0.848709	0.61	ENSDART00000152719.3	spred2a	0	0	.	.	.	.	.	0	0.0834497	0	0	0	0	n	e
chr1	51463462	51463572	peak_11742	240.569	60.9979	97.6518	15.9688	18.3092	83.9291	110.619	11.1705	19.1089	2	2	1	1	34.191	35.1424	46.9271	0.607382	0.35	ENSDART00000152719.3	spred2a	0	0	.	.	.	.	.	0	0.496682	0	0	0	0	n	e
chr1	51507146	51507256	peak_11762b	220.738	30.6527	41.7668	56.7586	55.4031	64.1164	69.315	74.581	158.043	6	2	2	3	51.4367	55.1605	62.9538	0.764473	0.49	0	0	0	0	Sox-931	S	0	0	0	0.0200116	0.620384	0.570031	0	0	0	n	e
chr1	51550590	51550700	peak_11778a	125.04	30.4477	25.6875	13.1916	23.3026	39.9925	51.8438	20.8025	40.7221	5	2	2	2	42.0326	49.746	41.998	0.750182	0.53	0	0	0	0	.	.	.	.	.	0.259094	0.0219062	0	0	0	0	n	e
chr1	51665390	51665500	peak_11803	62.3765	21.2211	23.1385	31.4168	40.6606	23.5735	17.0914	37.9928	34.5702	5	2	2	2	71.8972	84.4718	69.5548	0.653164	0.45	0	0	0	0	.	.	.	.	.	0	0.341721	0.0615057	0	2.53622	0	n	e
chr1	51694608	51694718	peak_11808	503.128	153.264	161.773	217.141	228.27	147.036	160.469	202.205	156.845	5	2	2	2	3.72555	6.19547	11.3282	0.714364	0.48	ENSDART00000057601.6	snrpb2	0	0	.	.	.	.	.	0	0.380215	0.146961	0	2.32132	0	n	e
chr1	51713304	51713414	peak_11816	165.161	40.5969	60.5914	49.2949	57.0675	74.8484	55.3571	76.5208	71.9714	5	2	2	2	26.3193	38.7607	38.9426	0.785309	0.53	ENSDART00000057601.6	snrpb2	0	0	.	.	.	.	.	0.152568	0	0.443038	0	0	0	n	e
chr1	51732752	51732862	peak_11822	498.077	188.837	277.073	375.266	254.188	227.847	243.647	255.582	217.329	5	2	3	2	17.2757	18.4563	20.1775	0.752909	0.55	0	0	0	0	Sox-935	S	0	0	0	0.0206422	0.993593	0	0	0.248384	0	n	e
chr1	51737594	51737704	peak_11825	639.385	151.111	172.165	190.236	149.326	264.629	266.341	217.857	264.366	5	2	2	2	60.9909	46.9606	36.6078	0.856891	0.62	0	0	0	0	.	.	.	.	.	0	0.0416171	0	0	0	0	n	e
chr1	51755082	51755192	peak_11832	33.6214	33.2156	9.41227	0	4.51785	28.8019	11.1094	0.0668888	1.95989	1	1	1	1	33.4098	41.7284	35.4836	0.276582	0.29	0	0	0	0	.	.	.	.	.	0.684846	0	0	0	0	0	n	e
chr1	51756146	51756256	peak_11833	503.955	127.942	93.73	31.0697	25.2049	177.673	87.8307	26.6217	24.1719	1	1	1	1	33.53	34.9081	31.8805	0.688218	0.52	0	0	0	0	Sox-936	SP	2	1	0	0.622495	0	0	0	0	0	n	e
chr1	51801972	51802082	peak_11843	77.1703	22.7589	17.2558	27.2511	13.3158	28.6185	25.2572	41.3373	29.7794	5	2	2	2	69.073	53.7027	72.1202	0.690236	0.45	0	0	0	0	.	.	.	.	.	0	0	0.0852965	0	0	0	n	e
chr1	51876002	51876112	peak_11867	277.344	63.3558	69.2192	62.6601	77.7545	92.3682	65.5169	50.7686	88.0859	5	2	2	2	49.7842	59.1694	48.5125	0.617364	0.48	0	0	0	0	.	.	.	.	.	0	0.0418341	0.0426427	0	0	0	n	e
chr1	52035812	52035922	peak_11914	36.003	25.3218	37.8451	22.9117	34.4784	26.3254	39.1203	48.3606	45.0774	5	2	2	2	15.0224	18.222	18.8227	0.678982	0.48	0	0	0	0	.	.	.	.	.	0	0.0418094	0	0	0	0	n	e
chr1	52036246	52036356	peak_11915	193.416	48.0807	45.6886	42.8727	88.4547	67.0516	56.4015	72.9757	121.785	6	2	2	3	43.3546	25.0162	34.5324	0.885036	0.55	0	0	0	0	.	.	.	.	.	0	0.0418094	0	0	0	0	n	e
chr1	52193450	52193560	peak_11944	153.874	52.2839	68.4348	48.0799	95.8264	55.7694	59.6299	38.3942	60.3209	5	2	2	2	41.582	46.5702	46.8695	0.814418	0.51	ENSDART00000083946.5	pld6	0	0	.	.	.	.	.	0	0.0200621	0	0	0	0	n	e
chr1	52226866	52226976	peak_11951	38.0173	25.8344	30.7859	35.7562	41.8495	24.6743	22.5985	34.2471	21.4498	5	2	2	2	3.63542	14.7077	27.9891	n	0.46	ENSDART00000083946.5	pld6	0	0	.	.	.	.	.	0	0	0.258818	0	0	0	n	e
chr1	52237916	52238026	peak_11954	314.288	56.0771	89.6125	6.42223	5.94455	72.922	105.302	6.35444	8.7106	2	2	1	1	39.2085	78.4325	92.1245	0.640545	0.46	0	0	0	0	Sox-941	S	0	1	1	0	1.34697	0	0	0	0	n	e
chr1	52271590	52271700	peak_11962	132.283	46.0304	58.6305	108.136	97.9664	68.5193	72.3535	87.6244	106.705	6	2	3	3	27.2806	25.7711	32.6587	0.718891	0.46	0	0	0	0	.	.	.	.	.	0	0	0.176621	0	0	0	n	e
chr1	52274564	52274674	peak_11963	443.015	61.408	54.5126	35.2355	55.1653	111.997	116.791	65.8186	140.349	5	2	2	2	31.8175	47.5854	52.8651	0.678273	0.46	0	0	0	0	Pou-905	P	0	0	0	0.150701	2.37277	0.451385	0	0	0	n	e
chr1	52540602	52540712	peak_12019	243.127	30.6527	14.1184	124.105	68.0055	69.3447	26.8715	140.132	101.478	6	1	3	3	81.0308	103.917	75.8098	0.696491	0.52	0	0	0	0	Sox-958	S	0	0	0	0	0	0.0206947	0	0	0	n	e
chr1	52551326	52551436	peak_12022	319.837	110.616	108.437	158.994	141.718	111.814	71.5938	104.681	82.3696	5	2	2	2	26.5596	13.0938	17.8427	0.840127	0.55	0	0	0	0	Sox-959	S	0	0	0	0.702038	2.49153	2.7191	0	1.07362	0	n	e
chr1	52552230	52552340	peak_12024	37.0023	34.6509	48.0416	43.7405	21.4004	28.6185	42.0637	60.5344	46.4384	5	2	3	2	22.113	22.4391	40.1821	0.719073	0.45	0	0	0	0	.	.	.	.	.	0.0403289	1.85743	1.04096	0	0.0304966	0	n	e
chr1	52561188	52561298	peak_12027	181.89	71.4546	61.7678	67.1729	32.3383	71.5462	53.0782	66.0862	43.9341	4	2	2	1	28.4524	19.7838	20.1775	0.746527	0.5	0	0	0	0	Sox-961	S	0	0	0	0	0	0.0850034	0	2.8812	0	n	e
chr1	52575852	52575962	peak_12031	407.184	92.3682	105.888	106.227	132.92	108.42	100.269	131.504	142.691	6	2	2	3	32.6587	26.6822	16.6609	0.776691	0.58	0	0	0	0	.	.	.	.	.	0	0	0.302615	0	0	0	n	e
chr1	52594408	52594518	peak_12034	915.243	146.19	150.007	133.652	93.9236	204.365	189.335	176.185	136.157	4	2	2	1	19.6493	30.691	19.774	0.821473	0.52	0	0	0	0	.	.	.	.	.	0	0.0403869	0	0	0	0	n	e
chr1	52630190	52630300	peak_12045	372.003	98.2118	96.4755	276.676	203.303	174.004	164.173	242.338	218.201	6	2	3	3	32.9892	45.6591	22.3394	0.482873	0.45	0	0	0	0	.	.	.	.	.	0	0	0.210706	0	0	0	n	e
chr1	52641782	52641892	peak_12049	650.794	121.893	72.1605	17.0102	27.1071	177.306	87.5458	17.7925	20.0344	1	1	1	1	125.857	120.838	72.5525	0.605455	0.44	ENSDART00000029252.7	aptx	0	0	Sox-965	SP	0	1	1	0.206714	0	0	0	0	0	n	e
chr1	52663254	52663364	peak_12058	105.046	35.5735	38.2373	64.743	74.4255	42.3774	52.6035	57.9257	54.169	5	2	2	2	45.2475	53.1561	29.9204	0.669127	0.5	ENSDART00000029252.7	aptx	0	0	.	.	.	.	.	0	0.560617	0	0	0.537584	0	n	e
chr1	52721692	52721802	peak_12071b	113.311	42.4423	61.5717	0	50.6475	50.4493	77.6708	0.936445	37.6189	5	2	1	2	21.5421	15.6449	6.5721	n	0.47	0	0	0	0	.	.	.	.	.	0.258488	2.09931	0	0	0.506738	0	n	e
chr1	52728970	52729080	peak_12073	139.27	48.4907	65.2975	0	63.4876	45.5877	55.452	0.200666	23.9542	5	2	1	2	24.8771	28.8688	10.6365	n	0.57	0	0	0	0	.	.	.	.	.	0	1.23505	0	0	1.85857	0	n	e
chr1	52745908	52746018	peak_12076	20.5142	14.4549	13.5301	5.9015	14.0291	17.061	8.16588	7.55844	8.4384	5	2	2	2	57.8362	75.465	40.9892	n	0.43	ENSDART00000185420.1	wu:fc75a09	0	0	.	.	.	.	.	0	0.0207458	0	0	0	0	n	e
chr1	52760330	52760440	peak_12085	81.5313	32.1905	19.0205	88.6961	34.2405	39.809	41.2092	82.407	36.4756	5	2	3	2	53.8403	101.835	67.6811	n	0.48	ENSDART00000185420.1	wu:fc75a09	0	0	.	.	.	.	.	0	0	0.278271	0	0	0	n	e
chr1	52766466	52766576	peak_12087	150.472	72.9925	64.317	87.134	98.6791	53.201	81.1839	83.9455	64.2406	5	2	2	2	86.2286	65.5991	65.721	n	0.54	ENSDART00000185420.1	wu:fc75a09	0	0	.	.	.	.	.	0	0.713723	0	0	0	0	n	e
chr1	52825482	52825592	peak_12109	41.1646	25.6294	8.82397	5.38078	7.37124	23.0232	10.9195	25.5515	11.8682	3	1	2	1	66.3689	69.2695	59.1777	0.599055	0.45	0	0	0	0	Sox-972	S	0	0	1	0	0	0.522044	0	0	0	n	e
chr1	52834870	52834980	peak_12112	126.121	32.3955	61.3756	11.9765	20.4493	44.3953	54.5975	19.1971	28.3095	5	2	1	2	44.1358	51.6984	76.2134	0.676036	0.45	0	0	0	0	.	.	.	.	.	0	1.29219	0	0	0	0	n	e
chr1	52885490	52885600	peak_12118	150.331	80.3736	74.7097	90.7792	80.8456	77.6917	75.297	79.1964	61.7364	5	2	2	2	18.9883	20.6169	24.0113	0.766545	0.47	0	0	0	0	.	.	.	.	.	0.0102096	0	0	0	0	0	n	e
chr1	52949320	52949430	peak_12131	71.3196	24.7067	21.9619	22.7382	18.7847	30.0861	46.1467	15.7189	36.7478	5	2	2	2	43.5349	48.106	45.0246	0.721364	0.53	0	0	0	0	.	.	.	.	.	0	0.145611	0	0	0	0	n	e
chr1	53238130	53238240	peak_12215	102.26	64.586	58.8265	82.7947	66.5788	47.7892	63.1431	56.6548	69.7393	5	2	2	2	29.1134	30.1965	34.4171	0.839673	0.55	0	0	0	0	.	.	.	.	.	0.371402	0.167601	0	0	0.125074	0	n	e
chr1	53275456	53275566	peak_12229	77.4094	42.0322	20.7854	57.1057	56.1165	52.3755	35.8919	49.1633	59.7765	5	2	2	2	84.3057	90.3289	63.7897	0.7116	0.54	ENSDART00000014232.8,ENSDART00000035713.8	rnf150a,znf330	0	0	.	.	.	.	.	0	0.0200526	0	0	0	0	n	e
chr1	53329842	53329952	peak_12251	219.932	51.9764	50.983	49.6421	41.6118	74.298	61.434	80.4673	64.8395	5	2	2	2	46.1187	51.412	35.8295	0.651091	0.49	ENSDART00000143909.3	tbc1d9	0	0	.	.	.	.	.	0.205344	0	0.539624	0	0	0	n	e
chr1	53333184	53333294	peak_12252	247.84	82.1165	81.3768	104.491	63.7255	86.1305	73.5878	137.725	80.4097	5	2	3	2	39.0583	46.9085	53.9893	0.768255	0.5	ENSDART00000143909.3	tbc1d9	0	0	.	.	.	.	.	0.42888	0	1.28971	0	0	0	n	e
chr1	53574862	53574972	peak_12323	129.433	41.1095	34.1194	28.8133	33.5273	61.3646	49.0902	43.946	38	5	2	2	2	74.1805	52.0888	48.7143	0.640455	0.45	0	0	0	0	.	.	.	.	.	0	0	0.0408562	0	0	0	n	e
chr1	53759734	53759844	peak_12383	1162.65	282.641	361.391	375.614	404.705	310.767	289.129	331.1	275.146	5	2	2	2	21.5421	12.4951	31.2464	n	0.54	ENSDART00000122445.3	akt3b	0	0	.	.	.	.	.	0	0.283388	0	0	1.18395	0	n	e
chr1	53904148	53904258	peak_12407	134.16	52.2839	47.4534	33.6733	39.9474	65.4923	89.7296	46.1533	32.937	4	2	2	1	90.3747	38.0319	55.344	0.666273	0.51	ENSDART00000007732.8,ENSDART00000020680.9	capn9,nup133	0	0	.	.	.	.	.	0	0.889482	0.370563	0	0	0	n	e
chr1	54012712	54012822	peak_12448	589.281	103.85	173.343	133.131	109.855	171.803	181.834	136.654	159.241	5	2	2	2	46.8398	58.6747	56.007	0.767145	0.62	0	0	0	0	Sox-985	SP	0	1	2	0	0.978642	0	0	0.941172	0	n	e
chr1	54111782	54111892	peak_12484b	2025.9	527.76	626.698	685.616	709.303	671.25	639.692	769.824	705.722	5	2	2	2	20.8811	14.4995	21.907	0.753236	0.53	ENSDART00000148382.3,ENSDART00000187730.1	LO017722.1,rfx1b	0	0	.	.	.	.	.	0.265122	0.696578	0.753885	0	1.15145	0	n	e
chr1	54151150	54151260	peak_12507	143.07	55.2569	92.75	66.6523	78.7056	89.7078	83.8426	88.2264	133.816	6	2	2	3	36.5645	42.4572	46.0335	0.755745	0.46	ENSDART00000062945.7	LO017798.1	0	0	.	.	.	.	.	0	1.66022	0	0	0.501756	0	n	e
chr1	54151526	54151636	peak_12508	80.8006	48.0807	71.3762	69.7766	70.1455	66.226	66.6564	83.4773	103.384	6	2	3	3	38.0066	39.0471	51.7409	0.797927	0.5	ENSDART00000062945.7	LO017798.1	0	0	.	.	.	.	.	0	1.3011	0	0	0.312998	0	n	e
chr1	54211402	54211512	peak_12535	57.9372	32.8055	46.6691	35.7562	38.2828	29.444	35.2272	26.4211	45.2406	5	2	2	2	60.9308	76.272	57.5924	n	0.64	ENSDART00000062941.6	nthl1	0	0	.	.	.	.	.	0.175278	0.136276	0.091698	0	0	0	n	e
chr1	54306718	54306828	peak_12566	357.268	77.4006	106.868	152.745	97.0145	115.025	120.305	185.415	99.0827	5	2	3	2	59.2183	64.7922	51.2797	0.846345	0.62	0	0	0	0	.	.	.	.	.	0	0	0.0210923	0	0	0	n	e
chr1	54336392	54336502	peak_12578b	64.9501	29.32	64.7092	42.0048	30.6738	34.3055	35.1323	30.1669	29.2895	5	2	2	2	45.0672	52.6875	48.6566	0.660491	0.46	0	0	0	0	.	.	.	.	.	0.0412374	0	0	0	0	0	n	e
chr1	54352236	54352346	peak_12586a	130.37	45.1076	29.6094	0.694295	0	54.4852	34.0877	3.61199	4.46418	2	2	1	1	55.8533	59.0653	51.6545	0.616255	0.4	0	0	0	0	Sox-993	S	2	3	0	0.478197	0	0	0	0	0	n	e
chr1	54352700	54352810	peak_12586b	86.7767	41.3145	34.5115	2.25645	12.6025	44.1202	25.1623	6.22066	3.91977	2	2	1	1	69.073	78.6929	40.6433	0.678836	0.55	0	0	0	0	.	.	.	.	.	0.279491	0	0	0	0	0	n	e
chr1	54376128	54376238	peak_12598	147.932	43.2624	31.9624	21.3495	26.3938	64.0246	45.1022	21.5382	38.3811	5	2	1	2	28.5726	29.6237	26.5478	0.789564	0.65	0	0	0	0	.	.	.	.	.	0.0200986	0	0	0	0	0	n	e
chr1	54407690	54407800	peak_12612	490.252	121.381	125.889	62.8337	31.625	130.159	114.607	49.2302	15.9513	2	2	1	1	38.217	38.0839	41.2775	0.615036	0.39	0	0	0	0	Sox-994	S	1	2	0	0.0858087	0	0	0	0	0	n	e
chr1	54500234	54500344	peak_12639	113.311	42.0322	37.2568	1.38859	38.5206	52.1003	32.0938	0.601998	38.9799	5	2	1	2	53.2094	51.6203	37.6455	0.828055	0.6	0	0	0	0	.	.	.	.	.	0	0.277722	0	0	0.682758	0	n	e
chr1	54664518	54664628	peak_12669	395.157	74.1202	33.9233	6.07508	1.42669	95.9455	63.5229	8.42799	4.62751	2	2	1	1	48.9129	56.8786	55.5746	0.591255	0.37	ENSDART00000132785.4,ENSDART00000141207.2	knop1,si:ch211-202h22.7	0	0	Sox-998	SP	1	1	0	1.83222	0.773057	0.268268	0	0	0	n	e
chr1	54729484	54729594	peak_12687	522.524	155.109	220.795	162.118	207.107	169.417	188.29	167.757	159.567	5	2	2	2	12.9493	14.7858	35.4836	0.897745	0.57	ENSDART00000130675.4	pi4k2a	ENSDART00000122601.4	pgam1b	.	.	.	.	.	0	0	0.0855945	0	0	0	n	e
chr1	54740248	54740358	peak_12691	101.603	53.8216	25.4915	23.2589	8.56015	86.681	29.5301	47.3573	13.937	1	1	1	1	44.1658	58.1021	41.8827	0.582582	0.41	ENSDART00000130675.4	pi4k2a	0	0	Sox-1000	S	0	1	1	0.578215	0.0409634	0.300348	0	0	0	n	e
chr1	54748442	54748552	peak_12696	26.8676	23.0665	19.0206	45.1292	24.9671	19.1707	23.9279	48.0262	24.6075	5	2	3	2	54.6515	64.7921	69.843	n	0.38	ENSDART00000130675.4,ENSDART00000150362.2	pi4k2a,si:ch211-197k17.3	ENSDART00000150362.2	si:ch211-197k17.3	.	.	.	.	.	0.0606905	0.0202891	0	0	0	0	n	e
chr1	54987854	54987964	peak_12737	61.3991	18.4532	21.3736	1.04145	13.078	38.6166	20.1298	16.7891	17.6935	5	2	1	2	39.1484	70.2066	48.0513	0.756473	0.52	ENSDART00000038330.9,ENSDART00000152666.3	khsrp,slc25a23a	0	0	.	.	.	.	.	0.328639	0.0621942	0.321581	0	0	0	n	e
chr1	55075252	55075362	peak_12762	435.021	67.6615	69.2193	120.981	43.0385	124.564	98.18	152.038	90.1547	5	2	2	2	47.8914	43.8629	31.3328	0.711291	0.5	ENSDART00000132727.3,ENSDART00000187293.1	aftpha,peli1a	0	0	.	.	.	.	.	0	0.38617	0.063483	0	0	0	n	e
chr1	55115880	55115990	peak_12774	51.4141	31.6779	36.8646	44.782	43.2763	37.2407	56.0217	54.3806	45.3495	5	2	2	2	38.4273	38.6045	30.2086	0.774782	0.48	ENSDART00000142348.2	sertad2a	0	0	.	.	.	.	.	0	0.142971	0.333024	0	1.3111	0	n	e
chr1	55141814	55141924	peak_12786	93.6832	31.9855	57.2578	21.5232	41.8495	46.5051	28.7705	30.702	46.9828	5	2	2	2	69.764	77.1831	79.7012	0.814418	0.62	0	0	0	0	.	.	.	.	.	0.130294	0.299303	0	0	0	0	n	e
chr1	55144384	55144494	peak_12787	98.4259	37.829	45.1004	51.725	63.0121	50.8162	40.2596	40.4677	59.1776	5	2	2	2	45.638	54.1193	35.7718	0.745964	0.49	0	0	0	0	Sox-1011	S	0	0	0	0	0.0213401	0	0	0	0	n	e
chr1	55337988	55338098	peak_12842a	43.5729	14.1475	29.4133	0	29.2472	20.73	27.3462	0	23.3553	5	2	1	2	44.6165	63.4385	9.45464	0.581236	0.44	0	0	0	0	.	.	.	.	.	0.589551	4.59256	0	0	5.11748	0	n	e
chr1	55338312	55338422	peak_12842b	45.2006	14.66	31.1781	0	41.1362	22.4728	30.5745	1.67222	26.0774	5	2	1	2	35.6031	31.1595	10.1175	0.737909	0.5	0	0	0	0	.	.	.	.	.	0.73768	4.02239	0	0	4.65442	0	n	e
chr1	55738354	55738464	peak_12874	104.971	16.3003	7.64745	9.19945	1.90225	33.3882	6.17188	16.856	0	4	2	2	1	28.7829	20.9032	26.0578	0.746891	0.53	ENSDART00000108838.4,ENSDART00000142244.3,ENSDART00000148075.3	adgre10,dnajb1b,tecrb	0	0	.	.	.	.	.	0	0	0.110808	0	0	0	n	e
chr1	55837890	55838000	peak_12903	115.071	79.4511	123.535	75.8516	128.877	76.5911	58.1106	73.979	69.0315	5	2	2	2	53.7201	38.3963	38.5102	0.7448	0.55	ENSDART00000137909.4	samd1b	0	0	.	.	.	.	.	0	0.0207508	0.24781	0	0	0	n	e
chr1	55936434	55936544	peak_12924b	21.5099	22.8614	8.23571	10.588	17.5958	17.5196	8.16587	11.5717	17.9112	5	2	2	2	60.39	33.8147	39.6921	0.645327	0.49	0	0	0	0	.	.	.	.	.	0.302438	0	0.565544	0	0	0	n	e
chr1	56030720	56030830	peak_12932a	31.2186	12.9172	12.1575	13.8859	19.7359	16.4189	8.54567	5.15044	6.91404	5	2	2	2	48.1317	49.3035	37.2419	0.715055	0.49	0	0	0	0	.	.	.	.	.	0.397324	0	0	0	0	0	n	e
chr1	56030958	56031068	peak_12932b	34.9459	20.2985	14.5105	4.51292	11.6513	21.1886	9.11536	0.468221	11.3782	5	2	1	2	30.4955	23.7406	20.3793	0.652091	0.45	0	0	0	0	.	.	.	.	.	0.376789	0	0	0	0	0	n	e
chr1	56129094	56129204	peak_12946	107.04	30.0376	42.159	45.6499	35.1917	42.3774	42.8234	65.1497	55.3123	5	2	2	2	15.7135	28.999	31.7075	0.604036	0.45	0	0	0	0	.	.	.	.	.	0	0	0.0408083	0	0	0	n	e
chr1	56326556	56326666	peak_12985	187.111	58.845	55.297	55.8907	61.1098	54.6686	56.7814	49.364	68.106	5	2	2	2	31.0964	53.0259	37.5878	0.770855	0.53	0	0	0	0	.	.	.	.	.	0.0447946	0	0	0	0	0	n	e
chr1	56334754	56334864	peak_12989	55.3184	28.9099	57.4539	86.2662	22.5893	30.0861	61.2441	62.0728	19.3266	5	3	3	2	43.3246	59.9243	22.9159	0.684164	0.54	0	0	0	0	.	.	.	.	.	0	0	0.150829	0	0	0	n	e
chr1	56458550	56458660	peak_13015	27.623	23.8865	20.001	52.7664	9.98682	19.1707	27.8209	51.8388	16.4957	5	2	3	2	16.4945	21.8404	18.621	0.792727	0.48	0	0	0	0	.	.	.	.	.	0	0	0.126844	0	0	0	n	e
chr1	56663104	56663214	peak_13033	99.8435	52.694	30.7859	7.63725	5.70676	41.0932	61.1491	3.41133	4.95415	2	2	1	1	38.6376	51.8025	47.3018	n	0.44	0	0	0	0	.	.	.	.	.	0.0862611	0	0	0	0	0	n	e
chr1	56727446	56727556	peak_13051	432.302	75.2478	0	2.43003	0	113.281	0	6.82265	0	1	1	1	1	10.8462	0	17.0933	0.685527	0.44	0	0	0	0	Sox-28285	S	1	3	1	1.26732	0	0.610562	0	0	0.855876	n	e
chr1	57293614	57293724	peak_13083	75.0211	30.2426	37.4529	23.7796	29.2472	39.9007	31.0493	23.2774	21.5043	5	2	2	2	65.9484	66.302	75.2045	0.767182	0.54	0	0	0	0	.	.	.	.	.	0	0	0.0446696	0	0	0	n	e
chr1	57378480	57378590	peak_13112	127.04	40.6995	47.2573	48.9478	35.6673	53.1093	60.6744	57.9926	58.7421	5	2	2	2	59.669	49.6939	67.0758	0.827055	0.55	0	0	0	0	.	.	.	.	.	0	0	0.0439893	0	0	0	n	e
chr1	57470218	57470328	peak_13138a	25.5321	20.2985	30.1976	15.6216	40.1851	19.2625	15.6671	17.2574	33.0458	5	2	2	2	35.9636	28.5565	37.4149	n	0.47	0	0	0	0	.	.	.	.	.	0	0	0.0212087	0	0	0	n	e
chr1	57588162	57588272	peak_13158	48.5075	22.6564	15.2949	4.51292	24.2537	29.444	16.1418	5.75245	33.6447	5	2	1	2	67.2703	70.2847	56.2088	0.738582	0.45	0	0	0	0	.	.	.	.	.	0	0.0417217	0	0	0	0	n	e
chr1	57713148	57713258	peak_13174a	202.458	89.4977	57.2578	18.746	115.086	100.806	38.0757	28.7622	48.9972	5	2	1	2	38.0667	45.633	29.6898	0.642255	0.45	0	0	0	0	.	.	.	.	.	0.189753	0.0813665	0	0	0	0	n	e
chr1	57729216	57729326	peak_13177	82.689	44.3901	32.3546	3.81862	52.5497	41.0015	39.5001	18.2606	34.9513	5	2	1	2	32.2681	30.2485	18.5345	0.764164	0.53	0	0	0	0	.	.	.	.	.	0.0642713	0	0	0	0	0	n	e
chr1	57770284	57770394	peak_13185a	11.9606	16.8128	29.2172	24.1267	10.4624	15.1348	13.4832	12.7757	11.9226	5	2	2	2	66.7295	77.157	60.7055	n	0.56	0	0	0	0	.	.	.	.	.	0.0610808	0	0	0	0	0	n	e
chr1	57950486	57950596	peak_13217b	43.5729	30.1401	30.0015	5.72794	9.98682	23.0232	20.1298	11.5049	9.03725	2	2	1	1	57.686	21.0334	26.9514	0.659418	0.45	0	0	0	0	.	.	.	.	.	0	0	0.0442267	0	0	0	n	e
chr1	58077920	58078030	peak_13257	58.4068	23.374	38.2373	7.9844	12.6025	33.3882	42.9183	16.5215	18.5645	5	2	2	2	12.5888	14.2392	13.346	0.807873	0.48	0	0	0	0	.	.	.	.	.	0.310834	0.0210604	0	0	0	0	n	e
chr1	58276604	58276714	peak_13274a	169.128	30.1401	26.0797	4.86006	12.6025	63.3826	56.0217	10.836	31.0859	5	2	1	2	49.4537	35.6109	25.4813	0.702345	0.53	0	0	0	0	.	.	.	.	.	1.72055	3.55236	0	0	0.12288	0	n	e
chr1	58399472	58399582	peak_13285	40.3708	24.7067	30.0015	4.86006	9.98682	27.0591	28.1058	1.33777	17.0401	5	2	1	2	50.6555	49.772	27.9315	n	0.46	0	0	0	0	.	.	.	.	.	0.0675009	0	0	0	0	0	n	e
chr1	58435702	58435812	peak_13292	63.2754	40.4944	60.5914	9.89373	26.6315	36.3235	64.0926	19.1302	40.9398	5	2	2	2	16.4345	17.9356	15.4214	0.820509	0.51	0	0	0	0	.	.	.	.	.	0.0215756	0.277488	0	0	0	0	n	e
chr1	58547738	58547848	peak_13315a	58.9487	27.2696	19.0206	8.15796	4.99342	27.3344	13.9579	6.95644	8.76505	2	2	1	1	73.2192	67.0829	53.4992	0.712545	0.58	0	0	0	0	.	.	.	.	.	0.159889	0	0	0	0	0	n	e
chr1	58547940	58548050	peak_13315b	78.5678	41.212	32.3546	4.86006	14.7425	38.158	25.9219	2.74245	11.0515	2	2	1	1	72.8286	51.3599	45.3129	0.785327	0.53	0	0	0	0	.	.	.	.	.	0.0962028	0	0	0	0	0	n	e
chr1	58626916	58627026	peak_13343a	9.71916	16.0953	26.4719	8.85226	19.2604	14.0341	21.5541	13.1102	11.3238	5	2	2	2	23.2246	30.1444	21.0999	0.737909	0.43	ENSDART00000158654.2,ENSDART00000167632.2	si:ch73-221f6.4	0	0	.	.	.	.	.	0.088898	0.378097	0.214564	0	1.46414	0	n	e
chr1	58650576	58650686	peak_13350	156.473	29.9351	30.0015	37.3184	19.4981	47.7892	49.9448	42.4745	22.4298	5	2	2	2	57.5658	59.8983	51.395	0.666182	0.45	ENSDART00000109528.4	adgre5b.3	0	0	.	.	.	.	.	0.0211619	0	0	0	0	0	n	e
chr1	58659214	58659324	peak_13354	139.678	44.9026	53.5321	22.2175	21.8759	52.0085	79.4748	17.2574	33.0458	2	2	1	1	58.347	79.8123	47.2154	0.6338	0.45	ENSDART00000109528.4,ENSDART00000158488.2	LO017784.1,adgre5b.3	0	0	Pou-1015	P	0	0	0	1.07444	1.89169	0	0	0	0	n	e
chr1	58662092	58662202	peak_13355	122.288	69.6094	31.7664	5.38078	11.4135	63.5661	65.422	4.61533	11.7594	2	2	1	1	54.7115	58.6487	85.1203	0.6998	0.47	ENSDART00000109528.4,ENSDART00000158488.2	LO017784.1,adgre5b.3	0	0	.	.	.	.	.	0.380988	0.0859429	0	0	0	0	n	e
chr1	58673092	58673202	peak_13362	128.326	96.9818	81.1806	104.144	159.789	111.63	36.0817	125.283	147.045	5	1	2	2	83.1039	90.1467	55.4882	0.674073	0.49	ENSDART00000109528.4,ENSDART00000158488.2	LO017784.1,adgre5b.3	0	0	.	.	.	.	.	0	0.169568	0.275419	0	0	0	n	e
chr1	58682074	58682184	peak_13364	200.554	74.4277	72.7488	46.5177	43.514	104.293	75.0121	93.6445	101.696	5	2	2	2	87.1901	87.908	69.1224	n	0.51	ENSDART00000109528.4,ENSDART00000158488.2	LO017784.1,adgre5b.3	0	0	Sox-1035	S	1	0	0	0.141157	0.198904	0	0	0	0	n	e
chr1	58720012	58720122	peak_13379	102.912	40.1868	40.7865	3.2979	38.7585	45.496	57.5409	7.22399	50.8482	5	2	1	2	23.8255	17.1026	12.4813	0.625873	0.4	0	0	0	0	.	.	.	.	.	0.126237	0	0	0	0	0	n	e
chr1	58730086	58730196	peak_13384	55.5339	22.2463	10.0005	4.68649	8.79793	28.6185	11.869	12.2406	10.0172	1	1	1	1	55.1623	54.6399	28.9115	0.539564	0.43	0	0	0	0	.	.	.	.	.	0.13091	0	0	0	0	0	n	e
chr1	58744820	58744930	peak_13390	83.1845	21.0161	9.80445	0	0	27.2426	17.4712	2.80933	1.41547	2	2	1	1	41.1314	52.0888	54.4216	n	0.43	0	0	0	0	Sox-1040	SP	0	0	0	0.75159	0	0	0	0	0	n	e
chr1	58792584	58792694	peak_13409	45.2006	21.3236	20.5893	13.1916	20.687	21.739	30.8595	8.89622	8.27507	5	2	2	2	40.8309	41.0775	40.9027	n	0.46	0	0	0	0	.	.	.	.	.	0.0200116	0	0	0	0	0	n	e
chr1	58793068	58793178	peak_13410	88.806	44.0825	41.9629	71.6859	79.6568	35.8648	33.0434	29.2973	19.5444	5	2	2	2	35.8735	59.8722	29.2285	n	0.46	0	0	0	0	.	.	.	.	.	0.0200116	0	0	0	0	0	n	e
chr1	58855022	58855132	peak_13425	1710.67	362.706	510.026	341.94	409.697	414.143	363.572	332.772	343.634	5	2	2	2	27.2806	63.5426	52.6345	n	0.69	ENSDART00000098308.4	tmed1b	0	0	.	.	.	.	.	0	0	0.0221617	0	0	0	n	e
chr1	58935034	58935144	peak_13444	155.206	54.0266	61.964	46.5177	51.3608	55.2189	55.9267	31.1033	28.9083	5	2	2	2	132.678	157.308	227.862	n	0.39	ENSDART00000159479.2	trip10b	0	0	Pou-1024	P	0	0	0	0	0	0.0212087	0	0	0	n	e
chr1	58945222	58945332	peak_13448	257.269	106.925	83.1415	135.908	114.611	96.9545	106.916	115.717	118.192	5	2	2	2	17.8766	29.9361	18.9957	n	0.65	0	0	0	0	.	.	.	.	.	0	0	0.0678085	0	0	0	n	e
chr1	58985524	58985634	peak_13466b	99.431	54.6418	60.7875	36.7976	58.0186	64.1164	59.8198	47.8924	55.149	5	2	2	2	76.7945	77.7297	66.0381	n	0.48	ENSDART00000170646.2,ENSDART00000171654.2	CABZ01083166.1,thumpd1	0	0	.	.	.	.	.	0.1155	0.0200526	0	0	0	0	n	e
chr1	59031202	59031312	peak_13486a	49.5366	22.1438	16.4715	34.8884	14.7425	33.7551	24.5925	25.5515	7.67622	4	2	2	1	79.4385	71.326	89.7611	0.535945	0.37	ENSDART00000168314.2	zgc:153247	0	0	.	.	.	.	.	0.0849539	0	0.0200206	0	0	0	n	e
chr1	59059626	59059736	peak_13495	2019.22	361.169	431.591	404.947	445.84	489.725	452.636	516.047	446.473	5	2	2	2	16.6749	10.5687	23.4059	n	0.43	ENSDART00000162232.2	pin1	ENSDART00000162232.2	pin1	.	.	.	.	.	0	0.327736	0	0	0	0	n	e
chr1	59202944	59203054	peak_13537	58.2442	51.2587	31.3742	16.4895	14.0291	62.7405	72.9232	20.2005	32.6647	5	2	1	2	19.1986	27.333	16.9203	0.627	0.46	0	0	0	0	.	.	.	.	.	0.0223973	0	0	0	0	0	n	e
chr1	59217266	59217376	peak_13543	465.97	173.152	146.87	63.8751	19.2604	211.795	183.733	73.9121	19.3266	2	2	1	1	21.9627	31.2376	31.6211	n	0.35	ENSDART00000162466.2	akap8l	0	0	Sox-1047	SP	0	3	0	1.6172	3.17525	0.335087	0	0	0	n	e
chr1	59218520	59218630	peak_13544	234.291	127.225	71.3762	163.333	104.148	112.547	100.175	149.229	106.215	5	2	2	2	21.2717	17.8315	9.02224	n	0.58	ENSDART00000162466.2	akap8l	0	0	.	.	.	.	.	0	0.537013	0	0	0	0	n	e
chr1	59263396	59263506	peak_13563b	11.3094	10.4568	18.8245	13.5387	13.078	11.8326	12.3437	6.62199	8.43839	5	2	2	2	47.9815	58.9351	46.7254	0.752891	0.56	ENSDART00000163021.2	mvb12a	ENSDART00000168919.2	olfm2b	.	.	.	.	.	0.11216	0.0200526	0	0	0	0	n	e
chr1	59263680	59263790	peak_13563c	19.3426	11.4819	10.7849	7.11652	13.5535	20.088	18.1358	14.5817	14.6991	5	2	2	2	64.9869	70.493	69.0359	0.818691	0.58	ENSDART00000163021.2	mvb12a	ENSDART00000168919.2	olfm2b	.	.	.	.	.	0.11216	0.0200526	0	0	0	0	n	e
chr1	59399362	59399472	peak_13614a	64.9134	38.3415	20.001	5.55436	8.08458	41.7353	53.7429	13.3778	9.58164	2	2	1	1	46.8699	53.9891	63.9051	n	0.45	0	0	0	0	.	.	.	.	.	0.0973162	0	0.153849	0	0	0	n	e
chr1	59399612	59399722	peak_13614b	24.751	9.32909	10.7849	17.0103	1.90225	24.4908	11.3943	26.2205	10.3438	5	2	2	2	19.9798	32.2789	26.2307	n	0.45	0	0	0	0	Sox-1054	S	0	0	1	0.159019	0	0	0	0	0	n	e
chr1	59498122	59498232	peak_13633	158.439	39.3667	51.7674	49.6421	74.1878	63.3825	74.5374	62.0728	75.0745	6	2	2	3	17.3058	20.4086	21.3594	0.790582	0.51	0	0	0	0	.	.	.	.	.	0.0222192	0	0	0	0	0	n	e
chr1	59519348	59519458	peak_13645	76.2285	20.401	26.0797	10.9352	14.7425	35.2227	28.8654	20.8694	27.0573	5	2	2	2	39.9295	43.108	26.6055	0.694727	0.47	0	0	0	0	.	.	.	.	.	0	0.0234825	0.0224247	0	0	0	n	e
chr1	10616596	10616706	peak_2620a	54.1311	53.8216	46.8652	61.4451	47.3185	43.6615	37.1263	42.2737	19.0545	4	2	2	1	47.5008	28.218	34.9071	0.817345	0.56	0	0	0	0	.	.	.	.	.	0	0	0	1.82798	0	0	n	o
chr1	23252554	23252664	peak_5132	73.2849	24.8092	24.315	5.9015	29.4849	37.5159	34.2776	30.5014	26.8395	5	2	2	2	35.6933	36.6002	26.4614	0.4598	0.4	ENSDART00000143948.3	rfc1	0	0	Sox-385	S	0	0	1	0	0	0	1.25924	2.13672	0	n	o
chr1	43713026	43713136	peak_9811	629.803	141.986	214.325	194.924	182.616	175.38	193.037	203.275	172.361	5	2	2	2	14.8722	20.2004	15.1908	0.643218	0.47	ENSDART00000074600.6	SLC9B2	0	0	.	.	.	.	.	0	0	0	0.681058	2.05942	0.123432	n	o
chr1	27276804	27276914	peak_6203	137.056	40.0844	16.4715	31.9375	3.32895	62.7405	11.4892	25.1502	8.11175	1	1	1	1	47.4708	68.6968	64.741	0.608982	0.49	0	0	0	0	.	.	.	.	.	0	0	0	0.485554	0	0	n	o
chr1	44024296	44024406	peak_9869	256.888	75.0427	72.9449	92.5145	89.1681	73.9311	73.4929	94.9818	95.8709	5	2	2	2	81.7218	81.9468	47.1001	0.689564	0.57	ENSDART00000148932.3	si:ch73-109d9.1	0	0	.	.	.	.	.	0	0	0	0.44205	1.00268	0	n	o
chr1	59310188	59310298	peak_13579b	156.703	97.9045	110.202	62.1394	105.575	120.345	107.961	79.9991	157.281	5	2	1	2	51.8273	52.6355	61.772	0.855164	0.6	ENSDART00000172464.2	CABZ01052576.1	0	0	.	.	.	.	.	0	0	0	0.235596	0	0	n	o
chr1	19896570	19896680	peak_4483a	20.9056	20.5035	22.5502	31.2433	18.547	21.097	21.839	31.3709	20.4699	5	2	2	2	60.6304	70.1025	47.2154	0.665673	0.47	0	0	0	0	.	.	.	.	.	0	0	0	0.182191	0.0625346	0	n	o
chr1	10616934	10617044	peak_2620b	141.858	84.6795	101.378	91.3	55.1654	69.253	65.4219	75.9187	47.5272	4	2	2	1	23.7655	34.7259	17.9004	0.883073	0.56	0	0	0	0	.	.	.	.	.	0	0	0	0.121419	0	0	n	o
chr1	28966738	28966848	peak_6639c	220.547	52.3865	17.8441	22.9117	13.078	72.5552	26.2067	11.2374	13.9914	1	1	1	1	59.5488	48.6787	49.089	0.779436	0.55	0	0	0	0	.	.	.	.	.	0	0	0	0.121103	0	0	n	o
chr1	22295022	22295132	peak_4947	372.449	72.5824	8.62789	0.694295	26.3938	113.648	20.4147	0	54.3324	5	1	1	2	30.4955	30.3265	22.2817	0.7862	0.55	0	0	0	0	.	.	.	.	.	0	0	0	0.121091	0	0	n	o
chr1	34101710	34101820	peak_7702	32.6942	28.2948	29.8055	9.72009	10.7002	24.3991	28.3906	9.96645	9.90827	2	2	1	1	15.2627	13.276	11.8183	0.779673	0.45	0	0	0	0	.	.	.	.	.	0	0	0	0.0630034	0	0	n	o
chr1	50449652	50449762	peak_11453	29.7641	30.3452	23.9227	4.33934	16.1692	17.2445	22.8835	4.28088	17.8023	5	2	1	2	68.8326	89.4959	55.8917	0.648073	0.51	0	0	0	0	.	.	.	.	.	0	0	0	0.0627222	0.666132	0	n	o
chr1	19896902	19897012	peak_4483b	34.1359	36.0862	59.4148	27.7718	27.1071	24.766	22.5036	38.6617	33.2092	5	2	2	2	39.3887	35.9234	32.0246	0.697418	0.54	0	0	0	0	.	.	.	.	.	0	0	0	0.0617118	0.0625346	0	n	o
chr1	59338028	59338138	peak_13589	233.32	74.4276	75.298	79.1497	92.2591	100.806	93.5282	70.3003	96.0345	5	2	2	2	12.8892	14.5255	11.8183	n	0.43	ENSDART00000172464.2	CABZ01052576.1	0	0	.	.	.	.	.	0	0	0	0.0607448	0.626238	0	n	o
chr1	525472	525582	peak_220	19.9009	10.4568	10.3927	9.373	18.0715	15.1347	16.4267	12.1737	15.3525	5	2	2	2	72.3479	83.3525	78.0005	0.6096	0.48	ENSDART00000144606.3	trmt10c	0	0	.	.	.	.	.	0	0	0	0.0181644	0.792696	0	n	o
chr1	45920026	45920136	peak_10367a	16.5057	32.7031	24.5111	45.6499	39.7095	28.7102	35.2272	41.8055	40.6132	5	2	2	2	73.4295	51.8285	41.2775	0.697455	0.45	ENSDART00000033669.8,ENSDART00000074689.6	eif5b,lipt1	0	0	.	.	.	.	.	0	0	0	0.00614708	1.41324	0	n	o
chr1	7844416	7844526	peak_2010	90.7872	25.6294	37.0607	56.9322	53.5008	44.7623	35.4171	40.936	42.1375	5	2	2	2	28.3924	33.6325	32.457	0.827964	0.46	0	0	0	0	.	.	.	.	.	0	0	0	0	0	0	y	o
chr1	15497882	15497992	peak_3521	11.9606	11.4819	4.51004	8.67869	9.03571	8.89741	12.6286	7.95976	10.7249	5	2	2	2	57.716	58.1021	44.8805	n	0.42	0	0	0	0	.	.	.	.	.	0	0	0	0	0	0	y	o
chr1	44590320	44590430	peak_9980	69.6653	34.0358	9.21618	44.0877	34.7161	30.6365	31.619	70.3002	41.3209	5	2	3	2	40.5605	32.5393	49.5214	0.822745	0.59	ENSDART00000009858.6	tmx2b	0	0	.	.	.	.	.	0	0	0	0	0	0	y	o
chr1	13271034	13271144	peak_3120	92.7487	64.9961	58.8265	60.9244	33.5273	52.192	31.619	56.5211	36.149	4	2	2	1	80.46	66.2238	64.0204	0.602982	0.45	0	0	0	0	.	.	.	.	.	0	0	0	0	0	0	y	o
chr1	54100692	54100802	peak_12479	115.184	65.4061	46.2769	59.3622	63.9633	64.3916	62.7633	71.7048	53.9513	5	2	2	2	86.2285	114.33	57.2177	0.854327	0.64	ENSDART00000148382.3	rfx1b	0	0	.	.	.	.	.	0	0	0	0	0	0	y	o
chr1	53388150	53388260	peak_12279	54.7291	22.6564	30.5898	36.7976	52.0742	28.1598	25.1623	26.488	46.8739	6	2	2	3	51.4967	67.0309	38.8849	0.816945	0.58	0	0	0	0	.	.	.	.	.	0	0	0	0	0	0	y	o
chr1	22512016	22512126	peak_4985	95.7905	67.9691	96.6718	82.1004	89.6436	47.8809	65.9916	71.9724	60.4842	5	2	2	2	4.11614	12.5732	12.2506	0.824327	0.62	0	0	0	0	.	.	.	.	.	0	0	0	0	0	0	y	o
chr1	45041140	45041250	peak_10122	115.92	68.2766	63.3365	80.7118	72.5234	54.9438	49.9448	67.0226	69.7936	5	2	2	2	87.8511	97.9564	73.9938	0.828545	0.55	ENSDART00000023336.9,ENSDART00000073689.5	btr01,rps6	0	0	.	.	.	.	.	0	0	0	0	0	0	y	o
chr1	1050824	1050934	peak_380	56.1875	23.2715	24.1189	16.3159	43.2763	31.0951	31.0493	18.2606	44.4785	6	2	2	3	75.0218	78.3545	60.6478	0.795273	0.53	0	0	0	0	.	.	.	.	.	0	0	0	0	0	0	y	o
chr1	58974952	58975062	peak_13461	37.9135	31.7805	19.2166	16.6631	33.0516	37.2407	31.0494	21.3375	41.2665	5	2	1	2	73.5797	99.9082	55.1999	n	0.55	ENSDART00000170646.2,ENSDART00000171654.2	CABZ01083166.1,thumpd1	0	0	.	.	.	.	.	0	0	0	0	0	0	y	o
chr1	23751168	23751278	peak_5257	237.071	61.2029	61.5718	55.0229	72.0478	81.1775	85.6467	87.0893	90.808	5	2	2	2	50.7156	60.9135	40.8451	0.896636	0.59	0	0	0	0	.	.	.	.	.	0	0	0	0	0	0	y	o
chr1	16396920	16397030	peak_3700	93.9844	58.0249	81.7689	52.4193	72.9989	64.2081	49.565	54.7151	57.5989	5	2	2	2	28.5125	35.7411	26.2019	0.865255	0.55	0	0	0	0	Pou-321	P	0	0	0	0	0	0	0	0	0	y	o
chr1	16397288	16397398	peak_3701a	18.062	33.6257	42.159	21.3495	29.0094	26.6005	33.5181	14.9831	15.5157	5	2	2	2	17.9668	9.55355	14.3549	0.810782	0.51	0	0	0	0	.	.	.	.	.	0	0	0	0	0	0	y	o
chr1	30227422	30227532	peak_6981	83.9045	23.6815	17.648	25.1682	24.2537	33.0214	26.8715	35.3173	38.2722	5	2	2	2	26.139	20.8512	23.1465	0.7594	0.49	0	0	0	0	.	.	.	.	.	0	0	0	0	0	0	y	o
chr1	10647022	10647132	peak_2629	61.4814	38.239	31.7664	51.0306	54.6897	37.0573	31.2392	33.4445	54.0057	5	2	2	2	39.1184	33.3983	33.3217	0.869582	0.59	0	0	0	0	.	.	.	.	.	0	0	0	0	0	0	y	o
chr1	13782854	13782964	peak_3231	57.0604	30.1401	15.0988	11.9766	38.5206	22.2894	25.9219	19.1971	20.1977	5	2	2	2	22.2031	36.1315	25.9714	0.742127	0.51	0	0	0	0	.	.	.	.	.	0	0	0	0	0	0	y	o
chr1	23162230	23162340	peak_5113	101.504	56.2821	81.3767	120.113	98.6791	42.0105	30.8595	88.6276	47.5816	5	2	2	2	46.9601	39.9322	43.9294	0.741782	0.55	0	0	0	0	.	.	.	.	.	0	0	0	0	0	0	y	o
chr1	23784908	23785018	peak_5266	161.067	74.8377	81.3766	56.9322	77.0412	73.8394	60.2945	58.6615	48.2349	5	2	2	2	15.1726	17.6493	16.142	0.854073	0.65	0	0	0	0	.	.	.	.	.	0	0	0	0	0	0	y	o
chr1	33001488	33001598	peak_7515	73.3915	33.6257	53.3361	36.7976	48.5075	39.7174	55.5469	42.4745	37.2378	5	2	2	2	45.0973	45.9975	40.2397	0.815218	0.58	0	0	0	0	.	.	.	.	.	0	0	0	0	0	0	y	o
chr1	20271086	20271196	peak_4545	142.77	81.1937	91.9655	38.8805	95.1127	72.6469	72.7333	78.7282	92.4409	5	2	2	2	35.8435	32.4091	27.0667	0.649691	0.52	0	0	0	0	.	.	.	.	.	0	0	0	0	0	0	y	o
chr1	42224950	42225060	peak_9530	1322.25	224.821	294.329	275.462	280.345	301.228	299.384	229.763	262.734	5	2	2	2	20.2202	16.556	13.7784	0.746364	0.64	0	0	0	0	.	.	.	.	.	0	0	0	0	0	0	y	o
chr1	14426740	14426850	peak_3357	248.213	42.1346	57.2578	63.3545	47.5564	68.4275	55.357	63.6782	49.6505	5	2	2	2	18.2372	28.0358	20.6964	0.620927	0.42	0	0	0	0	Sox-206	S	0	0	0	0	0	0	0	0	0	y	o
chr1	51465522	51465632	peak_11743	115.771	55.1544	59.6109	44.6085	56.1165	63.1992	71.1191	63.8119	81.7707	5	2	2	2	97.3455	91.37	84.832	0.785691	0.52	ENSDART00000152719.3	spred2a	0	0	.	.	.	.	.	0	0	0	0	0	0	y	o
chr1	6307362	6307472	peak_1584	18.3317	18.8632	12.9418	20.3082	18.0715	15.5934	10.9195	13.9129	12.4126	5	2	2	2	47.0502	52.8437	40.8162	0.807455	0.65	0	0	0	0	.	.	.	.	.	0	0	0	0	0	0	y	o
chr1	56207886	56207996	peak_12962	305.931	67.2515	79.808	17.0102	15.4558	87.5982	114.037	29.8325	43.2264	2	2	1	1	61.5317	74.4758	46.5235	0.606927	0.45	0	0	0	0	Sox-1017	S	0	0	0	0	0	0	0	0	0	y	o
chr1	38758326	38758436	peak_8601	592.962	144.139	149.419	127.75	161.454	142.45	144.517	132.574	124.671	5	2	2	2	28.843	21.9965	35.8872	0.689091	0.49	0	0	0	0	.	.	.	.	.	0	0	0	0	0	0	y	o
chr1	41269408	41269518	peak_9318a	46.021	29.1149	17.648	18.9195	33.765	27.6095	29.3402	20.7355	43.8796	5	2	2	2	68.6223	48.8088	64.1356	0.720291	0.43	0	0	0	0	.	.	.	.	.	0	0	0	0	0	0	y	o
chr1	41269764	41269874	peak_9318b	49.3448	19.4783	20.7854	14.0595	24.9671	25.6833	20.7945	18.5951	32.8825	5	2	2	2	84.9366	94.1555	81.7766	0.822236	0.59	0	0	0	0	.	.	.	.	.	0	0	0	0	0	0	y	o
chr1	44491912	44492022	peak_9959	221.089	125.789	167.655	181.905	156.46	82.8285	107.961	155.316	95.3264	5	2	2	2	31.7874	47.6635	63.9051	0.818327	0.62	0	0	0	0	.	.	.	.	.	0	0	0	0	0	0	y	o
chr1	54115918	54116028	peak_12485	277.618	175.817	259.033	60.9244	189.036	209.41	202.817	80.4673	152.272	5	2	1	2	46.8398	38.0839	42.9205	0.8682	0.65	ENSDART00000148382.3,ENSDART00000187730.1	LO017722.1,rfx1b	0	0	.	.	.	.	.	0	0	0	0	0	0	y	o
chr1	12763300	12763410	peak_3016	903.58	239.584	351.979	207.941	280.106	264.721	239.849	215.047	233.39	5	2	2	2	35.0022	34.3094	52.8363	0.858	0.62	0	0	0	0	.	.	.	.	.	0	0	0	0	0	0	y	o
chr1	44196312	44196422	peak_9913	250.288	63.0482	70.788	75.8517	46.1296	92.9182	125.622	104.28	116.94	5	2	2	2	12.6789	16.3477	16.2862	0.866818	0.68	0	0	0	0	.	.	.	.	.	0	0	0	0	0	0	y	o
chr1	32514048	32514158	peak_7425	114.954	35.7786	29.4133	52.94	31.625	49.6237	39.1203	51.0362	61.8997	5	2	2	2	65.1071	75.3609	55.6323	0.828055	0.55	0	0	0	0	.	.	.	.	.	0	0	0	0	0	0	y	o
chr1	13875452	13875562	peak_3247a	54.5533	16.1977	10.981	9.19936	8.32235	26.3254	12.7235	11.2374	10.8883	2	2	1	1	28.843	27.4631	34.9071	0.853655	0.53	0	0	0	0	.	.	.	.	.	0	0	0	0	0	0	y	o
chr1	13875750	13875860	peak_3247b	67.0312	24.8092	21.5697	28.2925	23.3026	26.5088	31.619	36.722	22.2665	5	2	2	2	23.0444	44.0972	22.9735	0.782873	0.55	0	0	0	0	.	.	.	.	.	0	0	0	0	0	0	y	o
chr1	6453314	6453424	peak_1611	104.971	37.5214	38.4334	52.7665	44.2274	36.2317	32.0938	40.4677	31.3582	5	2	2	2	41.1614	51.1517	53.1245	0.724218	0.54	0	0	0	0	.	.	.	.	.	0	0	0	0	0	0	y	o
chr1	33735384	33735494	peak_7645	53.5919	41.1095	15.491	14.0595	7.84679	30.6365	11.0145	18.06	21.9398	1	1	1	1	56.7245	71.352	53.1245	0.900109	0.53	0	0	0	0	.	.	.	.	.	0	0	0	0	0	0	y	o
chr1	37195820	37195930	peak_8279	1849.21	342.305	417.472	374.398	392.102	443.128	337.365	403.875	342.381	5	2	2	2	32.1479	20.7991	28.4503	0.810782	0.55	0	0	0	0	Pou-615	P	0	0	0	0	0	0	0	0	0	y	o
chr1	44992310	44992420	peak_10099	103.383	29.32	30.3937	32.8055	37.3317	43.6615	23.9279	40.4677	27.3295	5	2	2	2	59.9093	69.8943	38.9138	0.622036	0.48	ENSDART00000021336.7	dnaja1	0	0	.	.	.	.	.	0	0	0	0	0	0	y	o
chr1	58527570	58527680	peak_13310	114.63	38.8541	44.316	5.38078	53.0253	37.3325	51.7489	7.826	48.7794	5	2	1	2	78.5371	109.67	71.0536	0.812491	0.59	0	0	0	0	.	.	.	.	.	0	0	0	0	0	0	y	o
chr1	58602034	58602144	peak_13334	39.6298	19.4783	24.315	19.7874	17.8336	32.7462	42.7285	43.946	31.1404	5	2	2	2	22.2632	22.4911	22.9159	0.646327	0.43	ENSDART00000167632.2	si:ch73-221f6.4	0	0	.	.	.	.	.	0	0	0	0	0	0	y	o
chr1	26394458	26394568	peak_5923	39.1816	21.1185	30.3937	78.8025	45.8918	22.748	18.4207	41.4711	30.9226	6	2	3	3	58.5573	39.4375	74.5415	n	0.36	0	0	0	0	.	.	.	.	.	0	0	0	0	0	0	y	o
chr1	14810	14920	peak_7	124.436	89.3952	74.3176	104.145	109.617	106.218	104.447	107.758	136.756	5	2	2	2	30.4655	30.3265	25.8561	0.7774	0.65	0	0	0	0	.	.	.	.	.	0	0	0	0	0	0	y	o
chr1	58977450	58977560	peak_13462a	57.7098	45.1077	44.316	43.2199	34.0028	52.7424	61.7188	65.0159	60.3209	5	2	2	2	65.6178	71.5083	49.2619	n	0.53	ENSDART00000170646.2,ENSDART00000171654.2	CABZ01083166.1,thumpd1	0	0	.	.	.	.	.	0	0	0	0	0	0	y	o
chr1	51261664	51261774	peak_11687	147.089	39.1616	44.7082	67.3466	72.5234	52.3755	38.7405	74.046	54.5502	5	2	3	2	49.7241	60.9655	62.8385	n	0.44	ENSDART00000164016.2	kif16ba	0	0	.	.	.	.	.	0	0	0	0	0	0	y	o
chr1	59542820	59542930	peak_13653	413.576	116.973	192.363	214.364	203.779	123.096	186.391	233.643	174.049	6	2	3	3	2.013	13.6925	13.8648	0.789636	0.56	0	0	0	0	.	.	.	.	.	0	0	0	0	0	0	y	o
chr1	22687466	22687576	peak_5016a	3.80322	12.7122	12.7457	10.7615	11.1757	8.25533	10.4447	7.02333	10.4527	5	2	2	2	26.199	20.2264	27.1244	0.757909	0.53	0	0	0	0	.	.	.	.	.	0	0	0	0	0	0	y	o
chr1	36770736	36770846	peak_8192	151.721	42.3397	43.3355	21.5231	46.843	62.7405	51.0842	39.3975	57	5	2	1	2	59.9094	81.8427	48.8873	0.811836	0.51	ENSDART00000109314.5,ENSDART00000149022.2	arhgap10	0	0	.	.	.	.	.	0	0	0	0	0	0	y	o
chr1	51895832	51895942	peak_11869	87.8197	20.1959	33.335	13.8859	13.5535	41.3684	43.488	18.3945	29.7794	5	2	2	2	41.3716	47.4813	36.2619	0.671618	0.41	0	0	0	0	.	.	.	.	.	0	0	0	0	0	0	y	o
chr1	7893888	7893998	peak_2023a	39.7938	34.6509	26.8641	39.7484	23.5404	25.4081	25.2573	17.7925	20.2522	5	2	2	2	82.3228	71.0657	52.5192	0.651545	0.49	0	0	0	0	.	.	.	.	.	0	0	0	0	0	0	y	o
chr1	7894190	7894300	peak_2023b	689.087	176.945	204.913	150.488	176.196	188.13	171.674	151.035	186.57	5	2	2	2	31.4268	29.884	31.9958	0.724436	0.54	0	0	0	0	.	.	.	.	.	0	0	0	0	0	0	y	o
chr1	59252702	59252812	peak_13556	98.8525	59.6652	58.2383	4.33934	122.933	66.8682	42.0638	13.9129	82.9685	5	2	1	2	29.3838	47.1949	52.4904	0.797782	0.52	ENSDART00000162466.2,ENSDART00000163021.2,ENSDART00000166170.2	akap8l,mvb12a	ENSDART00000168919.2	olfm2b	.	.	.	.	.	0	0	0	0	0	0	y	o
chr1	16573786	16573896	peak_3754	424.549	61.818	59.6109	36.1033	33.765	123.188	82.4184	49.5646	41.3754	2	2	1	1	26.9202	26.2917	36.6366	0.719436	0.55	0	0	0	0	Pou-324	P	0	1	0	0	0	0	0	0	0	y	o
chr1	681184	681294	peak_271	1403.89	321.905	389.628	428.727	381.877	404.327	330.718	374.444	370.092	5	2	2	2	28.5726	42.4832	30.7851	0.753836	0.58	ENSDART00000160564.2	cyyr1	0	0	.	.	.	.	.	0	0	0	0	0	0	y	o
chr1	109726	109836	peak_54	267.242	74.0176	94.3191	57.6265	84.1746	78.0587	75.5818	86.2866	90.4814	5	2	2	2	14.3614	31.1075	17.5545	0.6662	0.54	0	0	0	0	.	.	.	.	.	0	0	0	0	0	0	y	o
chr1	9115008	9115118	peak_2277	101.886	50.5411	73.7294	63.1808	53.0253	46.4133	79.19	80.7348	51.8281	5	2	3	2	10.9664	12.5471	24.9336	0.874855	0.59	ENSDART00000081337.4,ENSDART00000113013.4,ENSDART00000142132.2	ndufab1a,palb2	0	0	.	.	.	.	.	0	0	0	0	0	0	y	o
chr1	7679236	7679346	peak_1960	62.6425	41.4171	40.002	25.6889	33.765	44.3953	67.2261	36.9226	51.1204	5	2	2	2	31.9977	32.5913	37.8185	0.606436	0.46	ENSDART00000013264.7,ENSDART00000085203.6	arglu1b,efnb2b	0	0	.	.	.	.	.	0	0	0	0	0	0	y	o
chr1	12931346	12931456	peak_3043	33.4397	10.9694	11.9614	6.24865	19.4981	18.5286	11.0145	10.234	12.4126	5	2	2	2	68.4721	63.022	40.4126	0.7424	0.53	0	0	0	0	.	.	.	.	.	0	0	0	0	0	0	y	o
chr1	23161170	23161280	peak_5112	115.732	51.1562	72.9449	37.6655	47.7941	69.8034	55.6419	40.936	43.9885	5	2	1	2	33.9205	38.4744	30.7851	0.7608	0.57	0	0	0	0	.	.	.	.	.	0	0	0	0	0	0	y	o
chr1	16685818	16685928	peak_3785	157.183	37.9315	38.0412	32.4583	14.2669	66.5013	33.4231	42.742	44.4785	5	2	2	2	100.891	74.7622	60.5037	0.7908	0.52	ENSDART00000178599.2	frg1	0	0	.	.	.	.	.	0	0	0	0	0	0	y	o
chr1	12767078	12767188	peak_3019	478.822	127.429	144.517	119.419	125.311	176.389	140.055	174.045	123.092	5	2	2	2	61.2614	60.5751	52.1445	0.764055	0.54	0	0	0	0	.	.	.	.	.	0	0	0	0	0	0	y	o
chr1	8101068	8101178	peak_2065	102.077	54.2317	54.3165	67.5201	76.5656	43.6615	58.7754	60.5344	50.6304	5	2	2	2	52.7887	66.6664	68.0558	0.780436	0.56	0	0	0	0	.	.	.	.	.	0	0	0	0	0	0	y	o
chr1	27052824	27052934	peak_6125a	377.352	78.0157	78.8276	109.352	149.089	122.087	116.886	176.252	253.805	6	2	3	3	17.1255	19.2372	15.3925	0.784255	0.56	0	0	0	0	.	.	.	.	.	0	0	0	0	0	0	y	o
chr1	27053300	27053410	peak_6125b	38.1648	15.3776	17.0597	24.4739	35.1916	22.6563	41.3991	51.2368	63.914	6	2	3	3	21.0314	20.4606	15.5079	0.749636	0.49	0	0	0	0	.	.	.	.	.	0	0	0	0	0	0	y	o
chr1	714402	714512	peak_286b	7.22819	17.1205	7.25527	13.1916	12.1269	11.9244	10.8245	7.69222	11.3782	5	2	2	2	28.4524	51.6724	35.8584	0.711145	0.56	0	0	0	0	.	.	.	.	.	0	0	0	0	0	0	y	o
chr1	26294718	26294828	peak_5891	336.451	101.185	118.045	94.7709	102.722	99.8891	104.637	118.259	107.304	5	2	2	2	39.8995	40.8693	43.0357	0.802164	0.52	0	0	0	0	.	.	.	.	.	0	0	0	0	0	0	y	o
chr1	53954192	53954302	peak_12430	34.1697	20.606	26.4719	15.1009	25.6805	29.444	20.8895	9.69891	27.4928	5	2	1	2	12.108	6.87229	7.81158	0.725527	0.45	0	0	0	0	.	.	.	.	.	0	0	0	0	0	0	y	o
chr1	59246226	59246336	peak_13553	67.9739	31.2678	28.6289	28.8133	34.0028	50.8162	30.5745	25.6853	30.7049	5	2	1	2	45.9085	79.7342	43.0645	0.863109	0.65	ENSDART00000162466.2,ENSDART00000163021.2,ENSDART00000166170.2	akap8l,mvb12a	ENSDART00000168919.2	olfm2b	.	.	.	.	.	0	0	0	0	0	0	y	o
chr1	58922000	58922110	peak_13438	52.7345	18.4532	16.0793	10.4145	24.9671	28.435	22.4086	15.9865	16.9856	5	2	2	2	26.4094	30.2485	30.1798	n	0.45	0	0	0	0	.	.	.	.	.	0	0	0	0	0	0	y	o
chr1	22756710	22756820	peak_5027	48.0889	25.3218	24.511	29.5075	34.2405	17.8865	16.9015	21.672	21.9398	5	2	2	2	13.8506	18.1178	16.3726	0.766091	0.63	0	0	0	0	.	.	.	.	.	0	0	0	0	0	0	y	o
chr1	22757142	22757252	peak_5028	333.899	98.2118	151.968	151.183	141.718	99.7973	120.019	130.968	117.702	5	2	3	2	7.09057	7.28879	4.90025	0.908927	0.69	0	0	0	0	.	.	.	.	.	0	0	0	0	0	0	y	o
chr1	53727468	53727578	peak_12375	104.971	23.7841	28.0406	51.5514	35.1917	40.5428	48.5205	65.6179	87.6505	6	2	3	3	54.0205	46.3098	35.8872	0.709091	0.48	ENSDART00000026409.7,ENSDART00000114689.4	cct4,pus10	0	0	.	.	.	.	.	0	0	0	0	0	0	y	o
chr1	55279420	55279530	peak_12831a	121.336	60.3828	89.2203	51.5514	69.4323	57.5122	52.6035	40.4677	57.8166	5	2	2	2	90.585	109.305	80.5371	0.772873	0.54	ENSDART00000152687.3	si:ch211-286b5.4	0	0	Pou-973	P	2	0	0	0	0	0	0	0	0	y	o
chr1	55068938	55069048	peak_12760	701.268	127.019	138.831	228.596	203.779	195.376	169.395	174.847	171.055	5	2	2	2	16.4045	21.8924	10.6941	0.837382	0.53	ENSDART00000187293.1	peli1a	0	0	.	.	.	.	.	0	0	0	0	0	0	y	o
chr1	32521606	32521716	peak_7429a	52.464	31.6779	32.1585	27.7718	13.3158	31.2785	30.4796	18.9295	9.745	4	2	2	1	46.2089	45.581	34.7918	0.578655	0.39	0	0	0	0	.	.	.	.	.	0	0	0	0	0	0	y	o
chr1	32521964	32522074	peak_7429b	75.1965	33.7283	38.0412	22.2175	29.2472	44.7623	37.4111	17.9931	13.8281	2	2	1	1	29.2335	43.7588	47.5036	0.657036	0.53	0	0	0	0	.	.	.	.	.	0	0	0	0	0	0	y	o
chr1	10118444	10118554	peak_2505	61.9859	55.4619	53.7283	52.7665	42.0874	47.6975	43.9628	39.732	51.0659	5	2	2	2	65.1972	47.8196	60.0714	0.873673	0.6	0	0	0	0	.	.	.	.	.	0	0	0	0	0	0	y	o
chr1	10118894	10119004	peak_2506	586.898	131.12	182.362	148.579	198.31	164.648	185.156	174.513	179.602	5	2	2	2	71.8371	65.1826	47.6189	0.776145	0.51	0	0	0	0	.	.	.	.	.	0	0	0	0	0	0	y	o
chr1	10221538	10221648	peak_2524a	38.4216	34.9585	38.2373	30.3754	20.687	27.2426	28.1058	23.4111	23.0831	5	2	2	2	37.1054	44.2534	35.9448	0.864909	0.54	0	0	0	0	.	.	.	.	.	0	0	0	0	0	0	y	o
chr1	8602078	8602188	peak_2177	84.8326	25.2193	41.7668	44.4349	34.7161	38.3415	40.9244	26.4211	29.8338	5	2	2	2	27.8815	25.6409	30.9293	0.710036	0.45	0	0	ENSDART00000152525.2,ENSDART00000161791.2	AL928650.3,si:ch211-160d14.15	.	.	.	.	.	0	0	0	0	0	0	y	o
chr1	57280140	57280250	peak_13078a	55.2294	58.1274	76.2785	71.3388	82.5102	44.4871	49.9448	45.4175	43.3353	5	2	2	2	38.6676	42.8476	56.0358	0.820127	0.67	0	0	0	0	.	.	.	.	.	0	0	0	0	0	0	y	o
chr1	57280516	57280626	peak_13078b	106.031	40.5969	41.7668	58.6679	58.0187	56.5949	43.1082	34.7153	35.3324	5	2	2	2	60.1797	80.6713	53.4704	0.631036	0.46	0	0	0	0	.	.	.	.	.	0	0	0	0	0	0	y	o
chr1	9162374	9162484	peak_2293a	61.8148	26.4495	23.1385	9.02585	30.4361	29.1688	25.637	18.1937	33.1003	5	2	1	2	20.3704	32.6694	18.448	0.792818	0.46	0	0	0	0	.	.	.	.	.	0	0	0	0	0	0	y	o
chr1	9162662	9162772	peak_2293b	30.414	11.892	14.5105	14.0595	12.3646	17.4279	18.0409	20.2674	17.4756	5	2	2	2	21.0013	44.4095	18.0445	0.491109	0.42	0	0	0	0	.	.	.	.	.	0	0	0	0	0	0	y	o
chr1	28886076	28886186	peak_6615	79.4465	48.1832	52.9439	31.0697	56.3542	48.8899	46.1467	26.0197	48.3438	5	2	1	2	60.8106	45.1125	63.588	n	0.55	0	0	0	0	.	.	.	.	.	0	0	0	0	0	0	y	o
chr1	19787912	19788022	peak_4460a	95.3252	41.6221	17.0596	51.5514	26.6315	51.7334	19.6551	51.7051	31.3037	5	1	2	2	30.2852	38.7086	27.672	0.922891	0.65	0	0	0	0	.	.	.	.	.	0	0	0	0	0	0	y	o
chr1	19788190	19788300	peak_4460b	13.3659	19.2733	10.0005	28.6396	21.1625	16.9693	13.6731	30.6351	17.7478	5	2	2	2	24.6367	41.2858	13.7495	0.566727	0.45	0	0	0	0	.	.	.	.	.	0	0	0	0	0	0	y	o
chr1	49955926	49956036	peak_11344	13.0504	13.1223	2.35306	9.02583	18.7847	12.5665	5.22235	10.0334	13.2292	5	1	2	2	60.2999	91.6827	56.9871	0.804509	0.57	ENSDART00000134661.2,ENSDART00000141476.4	gstcd,sgms2	0	0	.	.	.	.	.	0	0	0	0	0	0	y	o
chr1	54107040	54107150	peak_12482	216.658	169.359	202.952	261.575	247.055	203.998	188.385	276.05	230.558	5	2	3	2	38.9982	60.497	36.6366	0.774927	0.59	ENSDART00000187730.1	LO017722.1	0	0	.	.	.	.	.	0	0	0	0	0	0	y	o
chr1	53273424	53273534	peak_12228	45.5213	30.1401	19.4127	19.6138	33.0516	34.2137	19.2753	25.3509	41.0487	5	2	2	2	47.2605	68.1242	55.9782	0.740709	0.55	ENSDART00000014232.8,ENSDART00000035713.8	rnf150a,znf330	0	0	.	.	.	.	.	0	0	0	0	0	0	y	o
chr1	48922326	48922436	peak_11091c	48.5846	23.1689	30.982	23.9532	32.1005	26.5088	31.714	26.488	16.169	5	2	2	2	31.2165	54.3275	35.0801	0.795782	0.58	0	0	0	0	.	.	.	.	.	0	0	0	0	0	0	y	o
chr1	33383700	33383810	peak_7571	156.185	64.0734	91.7691	64.9165	78.4678	48.523	35.8919	59.9993	47.745	5	2	2	2	49.3335	73.6688	55.7187	0.714255	0.55	0	0	0	0	.	.	.	.	.	0	0	0	0	0	0	y	o
chr1	34701224	34701334	peak_7832	317.767	66.1237	50.1986	48.0799	58.7321	93.7436	86.3115	82.8084	118.301	5	2	2	2	39.5089	54.9523	35.7142	0.844673	0.62	ENSDART00000102111.5,ENSDART00000140387.2	tpt1	0	0	.	.	.	.	.	0	0	0	0	0	0	y	o
chr1	57311584	57311694	peak_13089	190.93	76.5805	61.1795	61.9658	68.0055	72.7386	69.315	78.0593	84.874	5	2	2	2	18.7179	26.1615	22.0512	0.850382	0.6	0	0	0	0	.	.	.	.	.	0	0	0	0	0	0	y	o
chr1	21598994	21599104	peak_4800	86.8365	22.3488	38.2373	32.1112	21.1625	39.3504	32.0938	29.5649	41.4843	5	2	2	2	28.6327	32.5653	24.386	0.783673	0.64	0	0	0	0	.	.	.	.	.	0	0	0	0	0	0	y	o
chr1	40740936	40741046	peak_9182	72.4034	34.1384	33.139	35.7562	45.1785	33.2965	21.1743	26.3542	47.745	5	2	2	2	57.2354	61.6163	64.0204	0.600964	0.44	0	0	0	0	.	.	.	.	.	0	0	0	0	0	0	y	o
chr1	40741444	40741554	peak_9183	168.062	69.1993	113.535	107.442	88.9302	64.4833	56.7813	85.6845	69.7393	5	2	2	2	33.2295	31.4719	40.4992	0.873909	0.68	0	0	0	0	.	.	.	.	.	0	0	0	0	0	0	y	o
chr1	11711430	11711540	peak_2795	374.069	92.7782	80.9846	76.3725	128.64	79.9849	52.4135	83.2766	114.435	5	2	2	2	41.582	45.1385	34.6765	0.754927	0.53	0	0	0	0	.	.	.	.	.	0	0	0	0	0	0	y	o
chr1	21527122	21527232	peak_4774	57.0604	18.6582	7.05919	9.02585	11.1757	24.3991	9.30527	4.14711	5.06304	2	2	1	1	38.7878	31.2116	38.1355	n	0.43	0	0	0	0	Sox-345	S	1	1	1	0	0	0	0	0	0	y	o
chr1	34243154	34243264	peak_7730b	121.812	47.158	34.3155	47.0385	22.3515	38.8918	29.5301	26.0866	28.2005	4	2	2	1	19.3488	28.5304	10.2617	0.686982	0.5	0	0	0	0	.	.	.	.	.	0	0	0	0	0	0	y	o
chr1	44826228	44826338	peak_10042	180.417	58.0249	74.1215	85.0512	110.331	70.7206	77.8606	96.7209	93.8027	6	2	3	3	46.3291	22.3349	56.1511	0.836945	0.46	0	0	0	0	.	.	.	.	.	0	0	0	0	0	0	y	o
chr1	24254686	24254796	peak_5399	155.012	38.3415	42.9434	56.9322	36.8562	57.4204	46.5265	68.0259	40.0144	5	2	2	2	9.67445	20.0962	6.25503	0.754309	0.42	0	0	0	0	.	.	.	.	.	0	0	0	0	0	0	y	o
chr1	21165878	21165988	peak_4703	424.277	74.0176	72.5527	84.704	68.0055	119.794	78.6203	132.775	120.587	5	2	2	2	10.9964	9.08495	18.3039	0.713964	0.54	0	0	0	0	.	.	.	.	.	0	0	0	0	0	0	y	o
chr1	9081982	9082092	peak_2267	67.8223	24.9117	34.7076	33.6733	28.5338	29.444	33.5181	41.8055	26.404	5	2	2	2	5.01748	8.95481	17.7562	0.736382	0.49	0	0	0	0	.	.	.	.	.	0	0	0	0	0	0	y	o
chr1	9082460	9082570	peak_2268	80.9998	36.3937	42.9434	48.4271	34.0028	25.3164	21.2693	33.9795	32.937	5	2	2	2	10.6358	7.5491	12.8848	0.7636	0.61	0	0	0	0	.	.	.	.	.	0	0	0	0	0	0	y	o
chr1	20272902	20273012	peak_4546a	234.981	66.4313	97.6518	56.7586	63.9633	68.7027	48.0457	53.8455	46.5473	5	2	2	2	19.2587	32.6955	25.2795	0.776582	0.56	0	0	0	0	.	.	.	.	.	0	0	0	0	0	0	y	o
chr1	20273148	20273258	peak_4546b	322.132	94.5209	122.751	101.194	82.0346	117.685	105.396	96.5873	95.2182	5	2	2	2	47.9515	47.1949	36.0025	0.814745	0.59	0	0	0	0	.	.	.	.	.	0	0	0	0	0	0	y	o
chr1	9277814	9277924	peak_2326	93.734	62.8432	67.6505	54.5022	84.1746	53.8431	53.1732	64.1464	85.5273	6	2	2	3	22.6237	28.0618	31.2175	0.765982	0.58	0	0	ENSDART00000055009.6	uncx4.1	.	.	.	.	.	0	0	0	0	0	0	y	o
chr1	54865464	54865574	peak_12706	114.365	48.6958	100.985	146.67	106.764	51.9168	105.302	102.406	109.863	6	3	3	3	23.5852	27.8275	24.1265	0.841127	0.59	0	0	0	0	.	.	.	.	.	0	0	0	0	0	0	y	o
chr1	46862272	46862382	peak_10629	147.284	35.061	37.2568	33.8469	21.4004	63.1074	49.6599	56.7886	59.6132	5	2	2	2	53.2995	50.3707	74.455	0.5778	0.47	ENSDART00000115081.4	agpat3	0	0	.	.	.	.	.	0	0	0	0	0	0	y	o
chr1	25911734	25911844	peak_5769	122.204	56.9997	28.4328	56.0643	36.3806	52.9258	54.0277	87.6915	38.2177	5	2	2	2	53.1793	45.2946	60.3307	0.781109	0.51	0	0	0	0	.	.	.	.	.	0	0	0	0	0	0	y	o
chr1	23157654	23157764	peak_5111b	484.016	137.271	131.379	201.866	160.74	162.171	138.915	176.854	132.075	5	2	2	2	38.217	39.4635	24.9625	0.875509	0.58	0	0	0	0	.	.	.	.	.	0	0	0	0	0	0	y	o
chr1	23157224	23157334	peak_5111a	14.3448	11.5845	24.9033	12.6709	21.4004	17.3362	10.9195	17.2574	13.2293	5	2	2	2	45.3676	56.6183	49.9249	0.6618	0.49	0	0	0	0	.	.	.	.	.	0	0	0	0	0	0	y	o
chr1	52392388	52392498	peak_11982	211.26	41.3145	66.474	45.8235	48.0319	67.235	59.44	53.5779	61.6275	5	2	2	2	56.3039	49.2254	56.4394	0.792636	0.45	ENSDART00000143225.2,ENSDART00000150734.2	si:ch211-217k17.9	0	0	.	.	.	.	.	0	0	0	0	0	0	y	o
chr1	19237606	19237716	peak_4307	290.785	96.4691	173.538	156.737	159.552	94.5691	117.741	95.6509	101.914	5	2	2	2	27.2205	26.5781	16.7474	0.8018	0.66	0	0	0	0	.	.	.	.	.	0	0	0	0	0	0	y	o
chr1	53468136	53468246	peak_12298	149.882	95.5464	123.34	109.178	129.591	92.7345	105.682	102.474	95.2182	5	2	2	2	6.18923	5.67485	6.86035	0.814691	0.48	0	0	0	0	.	.	.	.	.	0	0	0	0	0	0	y	o
chr1	23505182	23505292	peak_5195	120.158	22.8614	21.1775	56.4115	41.1363	47.2388	31.8089	70.6345	48.5072	5	2	3	2	12.3184	12.1566	5.36145	0.727291	0.5	ENSDART00000134576.2	si:dkeyp-26a9.2	0	0	.	.	.	.	.	0	0	0	0	0	0	y	o
chr1	17674622	17674732	peak_3974	27.0969	29.7301	43.9238	32.8055	18.3092	28.5267	25.827	27.7588	23.3553	5	2	2	2	17.456	23.5064	17.468	0.798382	0.55	0	0	0	0	.	.	.	.	.	0	0	0	0	0	0	y	o
chr1	12278710	12278820	peak_2935c	155.883	55.1544	42.3551	64.5695	34.7162	56.5032	76.3415	84.7482	48.8883	5	2	3	2	62.0425	66.8486	42.4593	0.6928	0.56	ENSDART00000158595.2	gne	0	0	.	.	.	.	.	0	0	0	0	0	0	y	o
chr1	51479032	51479142	peak_11752	117.9	96.9818	114.515	99.4573	103.673	105.944	107.581	95.1164	88.7393	5	2	2	2	25.6282	36.3138	46.3218	0.782945	0.47	ENSDART00000152719.3	spred2a	0	0	.	.	.	.	.	0	0	0	0	0	0	y	o
chr1	20635172	20635282	peak_4613	162.825	39.8793	64.121	43.9142	34.4784	55.4025	50.8943	47.1566	35.6045	5	2	2	2	31.6071	39.802	23.06	0.711164	0.53	0	0	0	0	.	.	.	.	.	0	0	0	0	0	0	y	o
chr1	22861434	22861544	peak_5055	67.8223	12.0971	34.3155	28.6396	17.1203	21.739	21.4592	28.9628	18.2378	5	2	2	2	18.8081	27.6454	17.5833	0.766964	0.48	0	0	0	0	Pou-439	P	0	0	0	0	0	0	0	0	0	y	o
chr1	10720078	10720188	peak_2639a	123.416	51.7714	46.0808	45.4763	88.2169	36.0483	26.0168	30.2337	24.7707	5	2	2	2	26.1089	41.5201	33.1776	0.769655	0.62	0	0	0	0	.	.	.	.	.	0	0	0	0	0	0	y	o
chr1	10720440	10720550	peak_2639b	18.1957	13.6348	39.4138	29.334	12.6025	17.7031	17.6611	27.9595	13.3381	5	2	2	2	22.3533	38.3703	38.5102	0.835655	0.55	0	0	0	0	.	.	.	.	.	0	0	0	0	0	0	y	o
chr1	55758220	55758330	peak_12879	42.7657	17.0179	21.7658	29.8546	19.4981	20.1797	25.2573	25.7522	32.5015	5	2	2	2	55.8233	73.2263	51.8562	0.739982	0.51	ENSDART00000108838.4,ENSDART00000142244.3	dnajb1b,tecrb	0	0	.	.	.	.	.	0	0	0	0	0	0	y	o
chr1	18741658	18741768	peak_4190	127.204	33.0106	19.4128	59.3622	27.1071	41.5518	36.5565	51.2368	48.235	5	2	2	2	26.6197	34.3875	15.0178	0.755855	0.55	0	0	0	0	.	.	.	.	.	0	0	0	0	0	0	y	o
chr1	49558086	49558196	peak_11224a	23.8847	11.9945	22.3541	15.9688	22.5893	14.034	16.5216	21.1369	19.3811	5	2	2	2	49.2735	67.6295	42.9781	0.688291	0.52	ENSDART00000142957.3,ENSDART00000145960.4	col17a1a,slc47a2.2	0	0	.	.	.	.	.	0	0	0	0	0	0	y	o
chr1	49558384	49558494	peak_11224b	49.5377	28.6024	27.2563	21.0025	32.1005	34.5806	31.4291	24.8157	32.447	5	2	2	2	47.1103	31.0555	37.4149	0.548655	0.35	ENSDART00000142957.3,ENSDART00000145960.4	col17a1a,slc47a2.2	0	0	.	.	.	.	.	0	0	0	0	0	0	y	o
chr1	55840106	55840216	peak_12906b	911.309	202.882	245.503	192.146	224.465	274.352	280.774	212.706	241.284	5	2	2	2	18.5376	36.6262	32.3994	0.762855	0.59	0	0	0	0	.	.	.	.	.	0	0	0	0	0	0	y	o
chr1	8917836	8917946	peak_2244a	16.8208	16.9154	25.0994	26.9039	19.0225	19.9045	12.8185	12.8426	15.8968	5	2	2	2	22.5936	32.8516	15.8537	0.724873	0.55	0	0	0	0	.	.	.	.	.	0	0	0	0	0	0	y	o
chr1	8918158	8918268	peak_2244b	162.092	74.4276	80.0041	45.1292	20.4493	51.3665	63.2381	32.3074	17.8567	4	2	2	1	26.3493	21.6842	19.9757	0.552091	0.47	0	0	0	0	.	.	.	.	.	0	0	0	0	0	0	y	o
chr1	25966044	25966154	peak_5782	36.4719	17.838	19.6088	26.0361	14.7425	25.1329	16.7115	20.0666	18.1834	5	2	2	2	82.5631	76.7926	69.2088	0.799418	0.58	0	0	0	0	.	.	.	.	.	0	0	0	0	0	0	y	o
chr1	50859030	50859140	peak_11567	470.345	88.1651	151.773	125.841	170.965	116.308	117.076	129.631	122.112	5	2	2	2	39.3586	23.3502	35.5125	0.708509	0.48	0	0	0	0	.	.	.	.	.	0	0	0	0	0	0	y	o
chr1	12278232	12278342	peak_2935b	252.094	79.1435	100.594	118.204	91.5455	105.576	82.3234	84.5475	73.8224	5	2	2	2	28.0919	33.5024	25.0201	0.788927	0.58	ENSDART00000158595.2	gne	0	0	.	.	.	.	.	0	0	0	0	0	0	y	o
chr1	40291124	40291234	peak_9056	391.283	62.8432	67.4545	45.3027	46.3674	105.393	74.2525	64.4808	55.3667	4	2	2	1	19.1385	37.4071	22.08	0.575818	0.43	0	0	0	0	.	.	.	.	.	0	0	0	0	0	0	y	o
chr1	25936656	25936766	peak_5778	361.538	59.3576	40.1982	18.0516	27.1071	85.2134	39.7849	38.1266	45.4585	2	2	1	1	50.956	66.5363	57.9671	0.714382	0.48	0	0	0	0	.	.	.	.	.	0	0	0	0	0	0	y	o
chr1	51903574	51903684	peak_11871a	23.9046	26.9621	27.6485	24.8211	28.0583	22.6563	24.7825	11.9731	19.8711	5	2	2	2	35.7533	40.8172	21.6188	0.605127	0.45	0	0	0	0	.	.	.	.	.	0	0	0	0	0	0	y	o
chr1	51903828	51903938	peak_11871b	46.0825	39.3667	50.7869	26.9039	47.0807	32.1958	38.9304	39.732	47.3095	5	2	2	2	47.2905	43.1861	48.7143	0.741436	0.55	0	0	0	0	.	.	.	.	.	0	0	0	0	0	0	y	o
chr1	41192098	41192208	peak_9293	66.906	25.1168	38.4334	61.9658	31.3872	29.9944	29.0554	68.2935	38.1634	5	2	3	2	39.2985	81.6085	47.6477	0.690491	0.48	0	0	0	0	.	.	.	.	.	0	0	0	0	0	0	y	o
chr1	17858290	17858400	peak_4019a	123.829	61.9205	87.4554	64.5695	46.3675	57.2369	67.1311	62.2735	46.6562	5	2	2	2	7.57129	12.7554	12.683	0.779182	0.6	0	0	0	0	.	.	.	.	.	0	0	0	0	0	0	y	o
chr1	17858634	17858744	peak_4019b	131.241	58.9475	72.9449	64.9165	85.8391	56.7784	75.8666	53.4442	50.086	5	2	2	2	20.9112	24.9901	24.0113	0.703564	0.53	0	0	0	0	.	.	.	.	.	0	0	0	0	0	0	y	o
chr1	7529976	7530086	peak_1925b	28.3312	14.0449	13.9223	15.1009	26.8694	20.2715	12.4387	22.274	24.1719	5	2	2	2	70.3649	89.1315	92.4127	0.711764	0.46	ENSDART00000016139.7,ENSDART00000123563.3	lancl1	0	0	.	.	.	.	.	0	0	0	0	0	0	y	o
chr1	18336540	18336650	peak_4105a	62.264	61.1004	52.5517	56.0643	36.6184	40.4511	38.8354	40.4008	19	4	2	2	1	20.9713	12.9896	14.1243	0.765782	0.52	0	0	0	0	.	.	.	.	.	0	0	0	0	0	0	y	o
chr1	18336816	18336926	peak_4105b	310.02	82.629	83.5337	142.157	102.246	105.76	97.5155	108.695	99.0282	5	2	2	2	6.73004	6.74214	4.75613	0.7248	0.46	0	0	0	0	.	.	.	.	.	0	0	0	0	0	0	y	o
chr1	44941354	44941464	peak_10082	132.959	44.9026	72.3566	76.3725	65.8655	56.87	63.333	60.7351	67.3983	5	2	2	2	43.8354	49.0432	40.2397	0.706618	0.5	ENSDART00000067621.6	vps37c	0	0	.	.	.	.	.	0	0	0	0	0	0	y	o
chr1	43722340	43722450	peak_9813	90.7872	20.8111	21.7658	31.9375	14.0291	37.4242	24.5925	40.936	22.6475	5	2	2	2	52.2779	33.0338	44.4194	0.531	0.44	ENSDART00000074600.6	SLC9B2	0	0	.	.	.	.	.	0	0	0	0	0	0	y	o
chr1	55137790	55137900	peak_12784	105.655	36.7013	38.8255	24.3004	32.8139	48.6147	46.5265	59.6648	66.255	5	2	2	2	52.7887	74.7101	58.1112	0.723018	0.53	0	0	0	0	.	.	.	.	.	0	0	0	0	0	0	y	o
chr1	54939666	54939776	peak_12721	103.802	30.1401	31.5703	12.1502	31.1494	45.5877	35.9868	21.4045	30.2694	5	2	1	2	51.5569	64.5318	50.5303	0.818291	0.6	ENSDART00000152528.2	r3hcc1l	0	0	.	.	.	.	.	0	0	0	0	0	0	y	o
chr1	46276036	46276146	peak_10456	62.8266	17.838	35.492	22.0438	25.6805	33.3882	43.9628	42.4745	57.6533	6	2	2	3	28.2421	49.0432	25.7407	0.805891	0.55	0	0	0	0	.	.	.	.	.	0	0	0	0	0	0	y	o
chr1	52291822	52291932	peak_11967a	62.3765	27.6797	31.5703	40.0955	54.2142	35.2227	43.9628	34.1133	42.0831	5	2	2	2	40.2901	30.3786	26.5766	0.8792	0.61	0	0	0	0	.	.	.	.	.	0	0	0	0	0	0	y	o
chr1	52292460	52292570	peak_11967c	47.6745	21.9387	33.1389	51.0307	29.9605	28.2515	20.8895	70.1664	35.9856	5	2	3	2	52.969	70.3889	45.5147	0.714618	0.52	0	0	0	0	.	.	.	.	.	0	0	0	0	0	0	y	o
chr1	21726212	21726322	peak_4834	111.649	80.4762	116.085	79.1496	121.031	96.7709	122.298	100.065	119.281	6	2	2	3	62.5232	80.9316	70.2465	0.773782	0.55	ENSDART00000129066.3,ENSDART00000137138.2	si:ch211-134c9.2,zcchc7	0	0	Sox-350	SP	0	0	0	0	0	0	0	0	0	y	o
chr1	31105382	31105492	peak_7169	73.8161	51.1562	88.2399	47.2121	63.7255	41.9187	73.1131	47.3573	48.6161	5	2	2	2	7.72151	9.83991	5.13085	0.746727	0.57	0	0	0	0	.	.	.	.	.	0	0	0	0	0	0	y	o
chr1	45322964	45323074	peak_10177	281.198	82.629	135.105	152.225	89.6435	88.5155	75.7717	120.935	91.3527	5	2	3	2	29.1735	58.6487	25.856	0.7236	0.52	ENSDART00000133572.2	si:ch73-90k17.1	0	0	.	.	.	.	.	0	0	0	0	0	0	y	o
chr1	2112570	2112680	peak_629	175.842	60.8954	69.8075	70.8181	80.6079	59.0715	75.2969	85.0825	152	6	2	2	3	43.4748	77.9901	67.7676	0.814364	0.62	0	0	0	0	.	.	.	.	.	0	0	0	0	0	0	y	o
chr1	17547028	17547138	peak_3941	184.112	33.2156	37.0607	46.3442	49.9341	67.0516	67.226	68.5611	86.5071	5	2	2	2	9.97482	8.51227	9.36809	0.849618	0.6	0	0	0	0	.	.	.	.	.	0	0	0	0	0	0	y	o
chr1	35790654	35790764	peak_7964	64.3282	49.0034	63.7287	68.9088	71.5723	56.5949	57.0662	45.8857	49.6505	5	2	2	2	23.5551	25.1724	16.8626	0.812945	0.59	0	0	0	0	.	.	.	.	.	0	0	0	0	0	0	y	o
chr1	35791326	35791436	peak_7965a	13.9863	37.4189	24.9033	16.3159	4.99341	30.453	18.8955	4.214	3.32092	2	2	1	1	8.50268	10.9853	15.8826	0.518673	0.43	0	0	0	0	.	.	.	.	.	0	0	0	0	0	0	y	o
chr1	45080832	45080942	peak_10128	257.799	64.9961	81.7689	67.8674	93.9236	90.5334	61.434	68.6279	79.9198	5	2	2	2	65.3475	71.5343	48.8007	0.799636	0.58	0	0	0	0	Pou-756	P	0	0	0	0	0	0	0	0	0	y	o
chr1	31113958	31114068	peak_7173	87.4365	32.9081	50.3947	15.6216	19.9736	44.5788	36.4615	10.7022	14.0458	2	2	1	1	26.2291	12.3649	29.3439	0.811964	0.52	ENSDART00000132466.5	ppp1r9alb	0	0	.	.	.	.	.	0	0	0	0	0	0	y	o
chr1	2712812	2712922	peak_757	381.354	106.515	129.811	89.5639	125.311	128.508	124.767	94.38	127.774	5	2	2	2	24.9673	47.5073	36.1754	0.648127	0.52	0	0	0	0	.	.	.	.	.	0	0	0	0	0	0	y	o
chr1	30366774	30366884	peak_7013b	8.80517	13.6348	12.5496	7.81083	6.42011	15.2265	7.88102	5.75244	4.84527	4	2	2	1	23.1345	23.8708	17.3526	0.628891	0.5	0	0	0	0	.	.	.	.	.	0	0	0	0	0	0	y	o
chr1	20593800	20593910	peak_4602	506.081	76.478	95.8873	98.59	64.9144	136.029	98.75	112.039	118.465	5	2	2	2	15.7735	24.053	24.876	0.661236	0.57	0	0	0	0	.	.	.	.	.	0	0	0	0	0	0	y	o
chr1	36436502	36436612	peak_8119	365.648	100.262	132.555	95.8127	84.6503	129.425	104.067	89.4304	76.2177	4	2	2	1	84.7264	57.1129	38.3661	0.682036	0.45	0	0	0	0	.	.	.	.	.	0	0	0	0	0	0	y	o
chr1	36437242	36437352	peak_8120	24.1424	34.5484	44.316	47.7328	37.3317	31.9206	37.3161	31.4377	27.7106	5	2	2	2	79.9793	90.9016	69.6989	0.716382	0.6	0	0	0	0	.	.	.	.	.	0	0	0	0	0	0	y	o
chr1	51734560	51734670	peak_11824	662.041	208.52	264.719	277.718	295.563	211.978	285.521	267.087	216.513	5	2	2	2	19.6794	7.80942	16.8338	0.701145	0.56	0	0	0	0	.	.	.	.	.	0	0	0	0	0	0	y	o
chr1	40562704	40562814	peak_9147	167.273	41.1095	91.5736	68.7352	88.4547	76.3159	95.5218	82.5407	79.212	6	3	2	3	65.2573	34.6217	42.1998	0.792	0.57	0	0	0	0	.	.	.	.	.	0	0	0	0	0	0	y	o
chr1	8428708	8428818	peak_2127	301.683	100.569	98.6327	144.24	149.089	78.7007	109.67	111.169	83.3495	5	2	2	2	22.9542	32.4091	21.0999	0.839564	0.66	0	0	0	0	.	.	.	.	.	0	0	0	0	0	0	y	o
chr1	37123718	37123828	peak_8264	143.488	31.3704	41.7668	32.2847	48.983	50.2658	46.1467	49.966	51.8825	5	2	2	2	46.0586	33.2681	46.12	0.850255	0.57	0	0	0	0	.	.	.	.	.	0	0	0	0	0	0	y	o
chr1	46722656	46722766	peak_10583	148.491	64.4835	104.319	107.268	123.885	74.2063	84.9821	89.5641	74.149	5	2	2	2	27.7314	41.5982	42.1422	0.862982	0.64	ENSDART00000074514.4,ENSDART00000074519.4	kpna3,spryd7a	0	0	.	.	.	.	.	0	0	0	0	0	0	y	o
chr1	2275486	2275596	peak_678	52.5418	16.1977	17.4519	11.803	19.0225	20.7301	15.0974	13.9129	22.4843	5	2	2	2	97.2255	70.8835	90.7123	0.674309	0.47	ENSDART00000058876.9	kpnb3	0	0	.	.	.	.	.	0	0	0	0	0	0	y	o
chr1	37363812	37363922	peak_8327	357.832	49.5159	65.4935	144.761	135.06	99.5227	80.1395	188.56	123.255	6	2	3	3	35.9936	43.6026	35.1089	0.835491	0.57	0	0	0	0	.	.	.	.	.	0	0	0	0	0	0	y	o
chr1	54677202	54677312	peak_12673a	56.7233	50.6436	67.4545	94.5973	73.7124	43.5698	51.5589	54.2468	36.4212	5	2	2	2	15.3529	31.2897	17.5256	0.800182	0.64	ENSDART00000132785.4	knop1	0	0	.	.	.	.	.	0	0	0	0	0	0	y	o
chr1	54677534	54677644	peak_12673b	26.914	23.579	26.668	34.194	24.016	28.0681	21.8389	27.2237	19.2177	5	2	2	2	39.0883	82.91	46.6677	0.738236	0.64	ENSDART00000132785.4	knop1	0	0	.	.	.	.	.	0	0	0	0	0	0	y	o
chr1	50437766	50437876	peak_11448a	51.8811	33.3182	54.9047	27.7718	37.0939	29.444	33.3282	25.6854	35.1146	5	2	2	2	41.4317	51.6984	42.3728	0.777073	0.63	0	0	0	0	.	.	.	.	.	0	0	0	0	0	0	y	o
chr1	50438184	50438294	peak_11448b	52.7345	38.6491	42.5512	42.352	40.4229	28.8936	22.5986	37.9929	33.9714	5	2	2	2	55.4927	55.6812	38.1066	0.8706	0.49	0	0	0	0	.	.	.	.	.	0	0	0	0	0	0	y	o
chr1	46493508	46493618	peak_10507a	69.6653	28.4999	32.9429	28.6396	46.843	30.6365	33.8979	41.9393	41.702	5	2	2	2	59.0681	57.9459	60.619	0.619491	0.48	ENSDART00000178072.2	si:busm1-105l16.2	0	0	.	.	.	.	.	0	0	0	0	0	0	y	o
chr1	5455700	5455810	peak_1335	468.997	146.087	232.169	118.725	207.584	166.483	186.391	112.507	154.667	5	2	2	2	48.943	40.3746	58.0535	0.730255	0.56	0	0	0	0	.	.	.	.	.	0	0	0	0	0	0	y	o
chr1	5455086	5455196	peak_1334	266.554	129.172	183.539	167.498	141.005	101.724	122.773	114.514	110.734	5	2	2	2	60.3299	76.6364	55.4305	0.828727	0.62	0	0	0	0	.	.	.	.	.	0	0	0	0	0	0	y	o
chr1	47391342	47391452	peak_10779	273.725	56.5896	59.0226	66.9995	61.3476	82.1864	56.4965	63.5445	124.289	5	2	2	2	76.6143	100.872	69.4971	0.838691	0.67	0	0	0	0	.	.	.	.	.	0	0	0	0	0	0	y	o
chr1	10018472	10018582	peak_2473	429.259	79.041	79.612	112.996	137.2	127.865	102.168	134.514	130.55	5	2	2	2	17.1856	34.023	22.9447	0.890109	0.57	0	0	0	0	.	.	.	.	.	0	0	0	0	0	0	y	o
chr1	37377422	37377532	peak_8331a	26.7543	17.2229	19.2166	22.391	9.27345	19.7211	14.8125	13.4446	16.7679	5	2	2	2	47.3506	53.2603	53.7586	0.653509	0.46	0	0	0	0	.	.	.	.	.	0	0	0	0	0	0	y	o
chr1	37377826	37377936	peak_8331b	104.149	41.3145	67.6505	64.9165	71.81	37.3325	53.0782	65.9524	52.9169	5	2	3	2	29.5941	24.2353	25.3084	0.740255	0.51	0	0	0	0	.	.	.	.	.	0	0	0	0	0	0	y	o
chr1	33322618	33322728	peak_7557	108.671	40.1868	64.7092	64.9165	46.1296	46.1381	39.8798	30.6351	41.5386	5	2	2	2	45.3976	75.5431	45.63	0.898182	0.61	0	0	0	0	.	.	.	.	.	0	0	0	0	0	0	y	o
chr1	49530402	49530512	peak_11220	26.2234	17.3255	34.1194	9.54655	24.7293	12.5665	15.2873	4.48155	14.4814	5	2	1	2	124.836	144.526	77.5393	0.666636	0.46	ENSDART00000145960.4	slc47a2.2	0	0	.	.	.	.	.	0	0	0	0	0	0	y	o
chr1	31725042	31725152	peak_7292	1769	403.919	506.888	430.984	416.594	428.91	448.554	452.971	465.799	5	2	2	2	26.2592	20.2264	30.7275	0.865018	0.64	0	0	0	0	.	.	.	.	.	0	0	0	0	0	0	y	o
chr1	8110088	8110198	peak_2069b	31.9539	19.2733	11.3731	11.803	19.9736	23.0232	12.1538	15.1837	16.6045	5	2	2	2	87.5205	63.6988	90.5394	0.782709	0.45	0	0	0	0	.	.	.	.	.	0	0	0	0	0	0	y	o
chr1	29281954	29282064	peak_6741a	37.2957	25.1168	28.825	25.6889	46.3674	25.4998	22.3137	26.0866	16.6045	5	2	2	2	65.4676	47.1949	37.5878	0.799255	0.55	ENSDART00000085648.5	lig4	0	0	.	.	.	.	.	0	0	0	0	0	0	y	o
chr1	40794348	40794458	peak_9191	71.0716	49.2084	55.8852	62.4865	45.4163	42.2856	54.2176	52.1064	37.51	5	2	2	2	19.9798	14.4475	23.0024	0.8192	0.55	0	0	0	0	.	.	.	.	.	0	0	0	0	0	0	y	o
chr1	40794788	40794898	peak_9192a	11.1824	15.4801	12.1575	21.0025	12.3646	12.5665	14.5276	17.5249	20.361	5	2	2	2	33.4999	24.4175	9.51227	0.768127	0.58	0	0	0	0	.	.	.	.	.	0	0	0	0	0	0	y	o
chr1	47831532	47831642	peak_10901a	93.6055	50.5411	39.0216	109.005	32.1005	44.3036	39.0253	90.4336	21.6676	4	2	3	1	25.8986	25.1984	28.3926	0.538964	0.35	0	0	0	0	.	.	.	.	.	0	0	0	0	0	0	y	o
chr1	47831766	47831876	peak_10901b	143.195	61.408	80.7885	63.8751	50.1719	63.1074	63.1431	61.4708	73.4957	5	2	2	2	18.1471	19.1591	22.4547	0.854945	0.5	0	0	0	0	.	.	.	.	.	0	0	0	0	0	0	y	o
chr1	2075704	2075814	peak_618	166.609	42.5447	42.159	38.3598	61.1098	69.0695	84.5073	51.4375	73.5502	5	2	2	2	32.8089	26.9165	13.6343	0.780509	0.48	0	0	0	0	.	.	.	.	.	0	0	0	0	0	0	y	o
chr1	25675712	25675822	peak_5704	198.498	41.4171	32.1585	74.4631	42.3252	67.2351	50.8943	77.7917	74.3123	5	2	2	2	30.9461	35.1945	42.0557	0.627764	0.45	0	0	0	0	.	.	.	.	.	0	0	0	0	0	0	y	o
chr1	10347268	10347378	peak_2564	62.3765	31.5754	42.9434	42.6992	47.3185	34.3972	33.9928	31.906	32.6647	5	2	2	2	25.4179	16.2436	19.0822	0.753836	0.51	0	0	0	0	.	.	.	.	.	0	0	0	0	0	0	y	o
chr1	54735386	54735496	peak_12689	189.585	84.0643	99.4173	86.4397	71.0966	109.245	82.6084	69.0962	82.0975	5	2	2	2	49.2435	54.3275	42.8052	0.780782	0.56	ENSDART00000130675.4	pi4k2a	ENSDART00000122601.4	pgam1b	.	.	.	.	.	0	0	0	0	0	0	y	o
chr1	6226578	6226688	peak_1569	69.6653	31.0628	31.5703	43.0463	51.8364	32.1041	30.6695	32.2405	39.0344	5	2	2	2	64.2057	67.135	55.0269	0.746618	0.54	0	0	0	0	.	.	.	.	.	0	0	0	0	0	0	y	o
chr1	45958416	45958526	peak_10375a	11.4281	15.4802	7.64745	11.9765	9.98682	12.1995	15.857	13.5785	7.02292	5	2	2	2	12.4385	7.5491	12.7118	0.392218	0.4	0	0	0	0	.	.	.	.	.	0	0	0	0	0	0	y	o
chr1	5542524	5542634	peak_1362	75.226	34.4459	41.7668	42.6992	28.296	47.3305	31.619	39.7319	33.2636	5	2	2	2	42.5735	52.7135	30.2663	0.871564	0.54	0	0	0	0	.	.	.	.	.	0	0	0	0	0	0	y	o
chr1	8928652	8928762	peak_2247	78.123	22.2463	44.5121	48.4271	52.5497	32.1958	59.9147	72.6413	40.0143	5	3	3	2	31.5771	50.2406	40.9892	0.688727	0.54	0	0	0	0	.	.	.	.	.	0	0	0	0	0	0	y	o
chr1	19515114	19515224	peak_4374a	51.7665	35.1635	22.5502	39.5748	31.625	42.3774	30.1947	29.5648	23.5186	4	2	2	1	35.4228	29.2333	23.5212	0.792345	0.48	0	0	0	0	.	.	.	.	.	0	0	0	0	0	0	y	o
chr1	19515552	19515662	peak_4374b	484.358	106.618	164.715	200.998	148.138	152.724	110.809	153.175	153.306	5	2	3	2	29.6542	29.4675	21.6475	0.847873	0.62	0	0	0	0	.	.	.	.	.	0	0	0	0	0	0	y	o
chr1	21483508	21483618	peak_4762b	116.48	44.8001	104.319	82.2739	44.7029	44.2119	51.3691	73.7115	46.8195	5	2	3	2	10.7861	15.8271	19.3993	0.824455	0.59	0	0	0	0	.	.	.	.	.	0	0	0	0	0	0	y	o
chr1	21483822	21483932	peak_4762c	89.7952	33.7283	38.0412	36.6241	34.0028	41.0932	34.8474	38.6617	44.3696	5	2	2	2	26.139	34.8821	35.3395	0.623727	0.47	0	0	0	0	.	.	.	.	.	0	0	0	0	0	0	y	o
chr1	21409854	21409964	peak_4751	362.012	102.825	114.712	106.922	113.422	106.494	94.0973	81.6045	97.2864	5	2	2	2	11.0565	12.0265	18.1309	0.704018	0.53	0	0	0	0	.	.	.	.	.	0	0	0	0	0	0	y	o
chr1	25783600	25783710	peak_5734a	62.3635	31.1654	40.7864	18.0516	10.7002	32.471	21.744	16.1871	20.1433	2	2	1	1	24.9071	25.6409	29.4304	0.786018	0.5	0	0	0	0	.	.	.	.	.	0	0	0	0	0	0	y	o
chr1	31019096	31019206	peak_7142	46.4534	30.9603	40.002	31.4168	33.2895	42.6525	48.2356	37.7253	45.3495	5	2	2	2	22.804	20.7731	22.7717	0.750655	0.54	0	0	0	0	.	.	.	.	.	0	0	0	0	0	0	y	o
chr1	40023500	40023610	peak_8976	551.744	105.491	158.439	103.276	211.625	151.073	117.645	139.195	186.843	6	2	2	3	18.0269	18.4303	20.5235	0.807509	0.51	ENSDART00000011727.7,ENSDART00000165373.2	ccdc149b,cdk2ap2	0	0	.	.	.	.	.	0	0	0	0	0	0	y	o
chr1	38908040	38908150	peak_8648	1365.37	142.396	225.305	182.946	325.285	243.899	186.391	240.131	295.779	6	2	2	3	36.2641	32.0967	21.1864	0.641855	0.5	0	0	0	0	Sox-671	SP	0	0	0	0	0	0	0	0	0	y	o
chr1	44439586	44439696	peak_9947	122.885	26.7571	30.3937	27.7718	45.1785	48.7982	29.8149	36.2537	62.0085	5	2	2	2	53.66	41.8585	38.2508	0.722564	0.52	0	0	0	0	.	.	.	.	.	0	0	0	0	0	0	y	o
chr1	1599674	1599784	peak_524a	46.021	21.4262	13.5301	15.9688	12.8402	25.4998	14.8125	11.0366	18.3467	5	2	2	2	37.2856	65.7033	47.5613	0.729527	0.55	0	0	0	0	.	.	.	.	.	0	0	0	0	0	0	y	o
chr1	7189900	7190010	peak_1837a	163.678	121.484	155.695	126.188	126.5	86.2223	115.652	100.133	103.275	5	2	2	2	23.7054	11.8443	10.5499	n	0.51	0	0	0	0	.	.	.	.	.	0	0	0	0	0	0	y	o
chr1	54911394	54911504	peak_12716	323.6	89.6003	119.222	69.2559	73.2367	95.4864	90.6792	64.8153	69.086	5	2	2	2	34.6416	52.3231	58.8318	0.789073	0.55	0	0	0	0	.	.	.	.	.	0	0	0	0	0	0	y	o
chr1	18445618	18445728	peak_4131a	245.228	62.1255	66.8662	73.7689	79.8946	63.8412	43.1083	65.0828	46.9828	5	2	2	2	10.9363	23.7927	18.2751	0.856545	0.64	0	0	0	0	.	.	.	.	.	0	0	0	0	0	0	y	o
chr1	18446198	18446308	peak_4131b	27.9715	33.9333	42.159	41.8313	49.2208	22.1059	32.9484	31.3709	23.4642	5	2	2	2	23.2246	22.9596	21.0711	0.797818	0.58	0	0	0	0	.	.	.	.	.	0	0	0	0	0	0	y	o
chr1	20069552	20069662	peak_4518	40.6066	30.6527	57.0617	40.7898	39.234	20.2715	18.0409	23.3442	29.2349	5	2	2	2	21.9627	29.5456	19.2839	0.710255	0.56	ENSDART00000102993.4	mettl14	0	0	.	.	.	.	.	0	0	0	0	0	0	y	o
chr1	31505246	31505356	peak_7233	178.806	58.64	51.3752	116.121	67.2922	56.1363	53.9327	107.892	49.1605	5	2	3	2	20.1601	25.6149	17.8427	0.574182	0.54	0	0	0	0	Pou-563	P	0	0	1	0	0	0	0	0	0	y	o
chr1	31349996	31350106	peak_7204b	88.3914	35.471	65.1014	79.3231	65.8655	38.2497	61.8137	55.3171	52.5358	6	3	3	3	16.3444	21.0594	11.2129	0.697036	0.55	0	0	0	0	.	.	.	.	.	0	0	0	0	0	0	y	o
chr1	39387810	39387920	peak_8775a	185.141	42.9548	62.3561	64.3958	62.7744	47.6975	45.482	39.0631	54.9313	5	2	2	2	58.8277	53.7548	48.7719	0.714818	0.48	0	0	0	0	.	.	.	.	.	0	0	0	0	0	0	y	o
chr1	34450626	34450736	peak_7775	98.8261	42.7498	33.1389	55.0228	55.8787	35.131	29.5301	47.6248	35.3868	5	2	2	2	15.5632	13.1979	12.4524	0.707473	0.46	0	0	0	0	.	.	.	.	.	0	0	0	0	0	0	y	o
chr1	12009550	12009660	peak_2870	62.3765	34.9585	17.0597	32.4583	10.7002	28.435	18.7055	23.3442	29.3438	5	2	2	2	94.6109	95.7173	88.8675	n	0.57	0	0	0	0	.	.	.	.	.	0	0	0	0	0	0	y	o
chr1	12109524	12109634	peak_2894	58.8177	30.1402	23.3345	3.12433	14.9803	28.8019	19.1803	7.22399	9.36391	2	2	1	1	62.7936	60.9395	81.9207	0.495491	0.39	ENSDART00000015251.9	mttp	0	0	.	.	.	.	.	0	0	0	0	0	0	y	o
chr1	17593228	17593338	peak_3951	306.22	83.8593	147.263	60.4037	42.3252	131.076	118.215	57.6582	55.5301	2	2	1	1	38.2771	57.3211	50.1555	0.651364	0.49	0	0	0	0	.	.	.	.	.	0	0	0	0	0	0	y	o
chr1	19332758	19332868	peak_4326	129.377	50.4386	44.7082	67.5202	55.4031	48.3395	63.1431	91.2364	91.1891	6	2	3	3	32.5085	55.4208	55.344	0.887782	0.55	0	0	0	0	Pou-364	P	0	0	0	0	0	0	0	0	0	y	o
chr1	34296344	34296454	peak_7745a	48.4489	33.9333	43.3355	59.5358	28.0583	27.6095	27.0614	18.3945	25.1518	5	2	2	2	17.4861	27.4371	26.8649	0.843855	0.65	0	0	0	0	.	.	.	.	.	0	0	0	0	0	0	y	o
chr1	29096740	29096850	peak_6681	36.4666	25.1167	20.3932	19.4403	11.4135	18.07	16.9965	20.5349	25.5329	5	2	2	2	48.5825	32.8255	36.1465	0.651945	0.5	0	0	0	0	.	.	.	.	.	0	0	0	0	0	0	y	o
chr1	31573074	31573184	peak_7255	323.17	69.3018	114.515	98.4164	116.037	93.2855	97.1364	93.7782	94.8909	5	2	2	2	13.9708	25.6669	28.6521	0.607818	0.44	0	0	0	0	.	.	.	.	.	0	0	0	0	0	0	y	o
chr1	31864546	31864656	peak_7325a	15.2889	27.3722	18.0401	18.9195	13.078	17.6114	13.4832	8.69555	9.41836	4	2	2	1	60.9609	60.575	49.3196	0.769364	0.61	0	0	0	0	.	.	.	.	.	0	0	0	0	0	0	y	o
chr1	22412054	22412164	peak_4970	75.2744	33.4207	26.8641	21.5231	26.6315	30.9116	20.6995	15.2506	18.7823	5	2	2	2	11.9278	19.7838	8.38807	0.774236	0.62	0	0	0	0	.	.	.	.	.	0	0	0	0	0	0	y	o
chr1	43711980	43712090	peak_9809	97.2947	44.185	58.0423	61.9658	90.5947	51.0914	59.5349	89.9655	82.0975	6	2	3	3	48.5825	47.0127	59.5236	0.8868	0.57	0	0	0	0	.	.	.	.	.	0	0	0	0	0	0	y	o
chr1	49409422	49409532	peak_11187	54.4338	41.6221	52.3556	67.173	43.2763	36.0483	32.0938	25.9529	40.7221	5	2	2	2	76.6142	95.2227	62.3774	0.752636	0.53	0	0	0	0	.	.	.	.	.	0	0	0	0	0	0	y	o
chr1	53260090	53260200	peak_12223	324.731	76.8881	79.6119	93.73	66.1033	114.107	105.206	109.698	97.0145	5	2	2	2	14.5116	24.1832	19.3415	0.696109	0.45	ENSDART00000014232.8,ENSDART00000035713.8	rnf150a,znf330	0	0	.	.	.	.	.	0	0	0	0	0	0	y	o
chr1	44490958	44491068	peak_9958	83.9807	39.5717	79.0236	130.354	77.0412	36.6904	35.0373	79.3302	34.0802	5	2	3	2	54.2308	51.0215	39.4326	0.847291	0.64	0	0	0	0	.	.	.	.	.	0	0	0	0	0	0	y	o
chr1	45042176	45042286	peak_10123	451.732	112.872	123.928	113.691	106.051	140.983	104.257	141.135	112.095	5	2	2	2	29.504	45.1385	26.9514	0.812055	0.59	ENSDART00000023336.9,ENSDART00000073689.5	btr01,rps6	0	0	.	.	.	.	.	0	0	0	0	0	0	y	o
chr1	144194	144304	peak_69	784.772	229.435	348.057	297.853	282.247	267.473	309.354	352.839	281.025	5	2	2	2	14.2713	13.276	17.9292	0.820109	0.55	ENSDART00000018741.9,ENSDART00000124837.3,ENSDART00000152205.1,ENSDART00000160843.2	cul4a,f10,pcid2	ENSDART00000124837.3	f10	.	.	.	.	.	0	0	0	0	0	0	y	o
chr1	51066172	51066282	peak_11625	23.8081	16.6078	17.8441	28.6396	26.3938	20.3632	21.6491	22.4746	30.6505	5	2	2	2	65.6178	77.6777	40.0091	0.820218	0.51	ENSDART00000006381.8	psen2	0	0	.	.	.	.	.	0	0	0	0	0	0	y	o
chr1	8662452	8662562	peak_2191a	15.1378	25.6294	30.3937	35.2355	39.9473	20.73	33.3282	23.8793	26.6217	5	2	2	2	25.508	21.8924	10.2041	0.809945	0.55	ENSDART00000054987.7,ENSDART00000103644.4	actb1,fbxl18	0	0	.	.	.	.	.	0	0	0	0	0	0	y	o
chr1	9886866	9886976	peak_2435	183.623	57.2047	45.4925	86.7869	70.8589	71.271	81.4689	89.1628	66.1461	5	2	3	2	23.7655	23.0638	14.499	0.701327	0.51	0	0	0	0	.	.	.	.	.	0	0	0	0	0	0	y	o
chr1	25696676	25696786	peak_5710a	10.9979	24.9117	12.1575	25.6889	28.7715	17.7031	19.5601	16.3208	24.063	5	2	2	2	15.0825	20.2004	27.3837	0.6922	0.45	0	0	0	0	.	.	.	.	.	0	0	0	0	0	0	y	o
chr1	25696944	25697054	peak_5710b	53.7113	37.6239	56.6695	42.6992	36.6184	33.3883	29.1503	45.8188	49.5415	5	2	2	2	17.2757	31.498	31.7652	0.761782	0.52	0	0	0	0	.	.	.	.	.	0	0	0	0	0	0	y	o
chr1	29068536	29068646	peak_6670	106.442	36.3937	59.6109	30.2018	58.9698	53.9348	53.6479	45.6851	53.5702	5	2	2	2	17.0955	11.1154	14.8449	0.604836	0.47	0	0	0	0	.	.	.	.	.	0	0	0	0	0	0	y	o
chr1	51827412	51827522	peak_11849	42.2618	50.131	57.65	52.5928	61.3476	33.7552	54.7874	33.712	51.6103	5	2	2	2	36.3542	53.3904	44.8229	0.768345	0.6	0	0	0	0	.	.	.	.	.	0	0	0	0	0	0	y	o
chr1	54621738	54621848	peak_12661	525.629	133.273	148.439	124.105	162.643	136.58	117.361	98.1927	144.814	5	2	2	2	35.573	57.4513	31.5345	0.7614	0.65	ENSDART00000136764.2	si:ch211-202h22.8	0	0	.	.	.	.	.	0	0	0	0	0	0	y	o
chr1	14372914	14373024	peak_3346a	23.4938	17.633	28.825	22.391	34.2405	17.061	13.3883	18.4614	16.9856	5	2	2	2	44.5264	64.662	36.9248	0.823891	0.6	ENSDART00000103346.5	fip1l1b	0	0	.	.	.	.	.	0	0	0	0	0	0	y	o
chr1	9144818	9144928	peak_2286a	540.855	161.67	138.438	88.0019	170.014	168.867	86.3114	75.7181	144.378	5	1	1	2	15.0525	16.1655	13.6343	0.803818	0.55	ENSDART00000113013.4,ENSDART00000142132.2	palb2	0	0	.	.	.	.	.	0	0	0	0	0	0	y	o
chr1	14234046	14234156	peak_3324	122.796	46.0304	74.3175	59.7094	43.9896	59.9887	56.6864	57.2568	49.3782	5	2	2	2	35.6331	49.1473	24.3572	0.802055	0.54	0	0	0	0	.	.	.	.	.	0	0	0	0	0	0	y	o
chr1	14233336	14233446	peak_3323	41.8784	39.2642	42.3551	50.1628	32.1005	28.6185	18.2308	23.6117	19.3266	5	2	2	2	46.299	60.7313	41.2775	0.5506	0.5	0	0	0	0	.	.	.	.	.	0	0	0	0	0	0	y	o
chr1	19502316	19502426	peak_4370	248.89	51.1562	52.5517	35.9297	46.3675	84.2961	43.2032	56.7217	75.3467	5	2	2	2	27.9116	31.9925	38.5103	0.798055	0.51	0	0	0	0	.	.	.	.	.	0	0	0	0	0	0	y	o
chr1	53374412	53374522	peak_12272	53.1931	30.0376	40.0021	25.6889	46.3674	26.5088	44.2476	22.6085	31.3037	5	2	2	2	53.3595	78.8751	59.2065	0.784582	0.61	ENSDART00000150826.2	AL935166.1	0	0	.	.	.	.	.	0	0	0	0	0	0	y	o
chr1	53279758	53279868	peak_12233	79.5031	49.721	64.9053	59.0151	66.341	55.9528	64.3775	68.7617	60.4843	5	2	2	2	36.4444	45.581	48.2531	0.838364	0.53	ENSDART00000014232.8	znf330	0	0	.	.	.	.	.	0	0	0	0	0	0	y	o
chr1	53280184	53280294	peak_12234	130.29	53.6166	64.1209	49.9892	50.8853	60.906	60.7693	74.9155	59.2321	5	2	2	2	77.5456	80.8015	41.1909	0.790218	0.52	ENSDART00000014232.8	znf330	0	0	.	.	.	.	.	0	0	0	0	0	0	y	o
chr1	30422220	30422330	peak_7030	90.5984	39.2642	46.0808	43.567	58.7321	32.2875	39.69	33.9795	51.0115	5	2	2	2	11.6574	19.1331	10.0023	0.694473	0.49	0	0	0	0	.	.	.	.	.	0	0	0	0	0	0	y	o
chr1	17676718	17676828	peak_3976	98.3136	39.5717	41.9629	57.4529	76.0901	38.7084	36.3666	50.8355	73.2779	6	2	2	3	32.0878	32.6955	25.0777	0.683618	0.49	ENSDART00000103236.5	ankrd37	0	0	.	.	.	.	.	0	0	0	0	0	0	y	o
chr1	14432350	14432460	peak_3359	40.3708	11.1744	11.7653	22.0439	12.1269	16.5106	8.35578	17.1905	24.2808	5	2	2	2	71.1461	86.3722	79.0958	0.707636	0.55	0	0	0	0	.	.	.	.	.	0	0	0	0	0	0	y	o
chr1	38194984	38195094	peak_8489	174.801	89.0877	98.4364	81.5796	98.2036	100.898	90.4893	83.8785	98.92	5	2	2	2	60.8106	39.4375	36.0601	0.689527	0.45	0	0	0	0	.	.	.	.	.	0	0	0	0	0	0	y	o
chr1	29045348	29045458	peak_6664b	68.7421	29.73	25.4915	21.3495	48.983	34.4889	29.3402	13.7791	35.0057	5	2	1	2	26.1991	24.9641	17.5833	0.696218	0.45	0	0	0	0	.	.	.	.	.	0	0	0	0	0	0	y	o
chr1	56223842	56223952	peak_12967	144.844	58.0249	96.0836	79.1496	63.9633	52.1921	58.6804	66.0862	55.9656	5	2	2	2	36.234	38.136	40.0091	0.850127	0.62	0	0	0	0	.	.	.	.	.	0	0	0	0	0	0	y	o
chr1	30688952	30689062	peak_7089	409.555	90.3179	127.065	103.276	103.673	121.445	86.3115	105.015	85.4184	5	2	2	2	15.2327	28.7386	15.0178	0.753982	0.51	0	0	0	0	Sox-549	S	0	0	0	0	0	0	0	0	0	y	o
chr1	38415524	38415634	peak_8548b	181.511	41.1095	77.0628	46.1706	68.9566	56.0445	58.9653	58.9291	55.3123	5	2	2	2	60.8407	77.105	87.2822	0.675364	0.47	0	0	0	0	.	.	.	.	.	0	0	0	0	0	0	y	o
chr1	50085356	50085466	peak_11371	184.446	53.9242	64.7092	74.116	79.1813	57.3287	80.9941	86.0858	64.7306	5	2	3	2	55.7631	62.2931	42.5457	0.752873	0.57	0	0	0	0	.	.	.	.	.	0	0	0	0	0	0	y	o
chr1	17735782	17735892	peak_3995	82.9332	29.32	35.6881	47.212	29.9605	30.453	27.0614	20.7355	23.9542	5	2	2	2	41.8524	40.2445	51.0779	n	0.5	0	0	0	0	.	.	.	.	.	0	0	0	0	0	0	y	o
chr1	14283596	14283706	peak_3331	22.8263	23.9891	19.0206	17.8781	21.6382	15.8685	25.9219	22.4746	21.5587	5	2	2	2	56.6645	76.5844	46.8695	0.799055	0.56	0	0	0	0	.	.	.	.	.	0	0	0	0	0	0	y	o
chr1	7546248	7546358	peak_1929	130.467	55.9745	44.9043	53.2872	41.8495	47.6975	64.7573	40.936	37.7823	5	2	2	2	49.1233	53.3384	37.4437	0.712073	0.48	0	0	0	0	.	.	.	.	.	0	0	0	0	0	0	y	o
chr1	41982600	41982710	peak_9489	427.357	132.965	146.282	156.216	136.011	121.445	117.361	133.51	92.4409	5	2	2	2	38.4874	32.0186	29.4592	0.775236	0.55	0	0	0	0	.	.	.	.	.	0	0	0	0	0	0	y	o
chr1	24076102	24076212	peak_5345	1017.2	271.979	352.175	227.382	317.201	328.654	349.614	276.452	312.003	5	2	2	2	37.9766	60.2366	55.6611	0.790327	0.57	0	0	0	0	.	.	.	.	.	0	0	0	0	0	0	y	o
chr1	16394548	16394658	peak_3698	129.564	63.2533	57.4539	59.3622	53.0253	48.9816	41.3041	46.8222	35.3868	5	2	2	2	26.0488	32.0706	23.723	0.767109	0.55	0	0	0	0	.	.	.	.	.	0	0	0	0	0	0	y	o
chr1	50969182	50969292	peak_11593	196.379	63.0483	64.9053	68.388	85.3635	65.584	59.7248	77.6579	78.2321	5	2	2	2	64.386	106.338	66.2687	0.763618	0.55	0	0	0	0	.	.	.	.	.	0	0	0	0	0	0	y	o
chr1	46194168	46194278	peak_10430	135.907	82.219	100.397	106.922	89.4059	88.6988	72.8283	75.7182	61.6275	5	2	2	2	29.2936	41.3378	31.9958	0.814273	0.6	0	0	0	0	.	.	.	.	.	0	0	0	0	0	0	y	o
chr1	50997172	50997282	peak_11602	38.0869	21.4262	30.0015	26.9039	26.156	29.444	30.6695	30.8357	33.9714	5	2	2	2	60.8407	61.5122	63.9627	n	0.39	0	0	0	0	.	.	.	.	.	0	0	0	0	0	0	y	o
chr1	38537900	38538010	peak_8566	416.605	122.714	107.065	134.866	115.562	113.282	106.536	127.155	108.502	5	2	2	2	25.9286	17.9356	27.009	0.809182	0.63	0	0	0	0	.	.	.	.	.	0	0	0	0	0	0	y	o
chr1	30979406	30979516	peak_7129a	39.5716	31.3704	45.6886	36.7976	46.843	31.2785	31.9988	29.6317	27.2206	5	2	2	2	38.6977	48.08	32.8894	0.815091	0.53	0	0	0	0	.	.	.	.	.	0	0	0	0	0	0	y	o
chr1	30979708	30979818	peak_7129b	238.077	82.3215	150.4	76.8931	114.848	117.685	124.482	94.8482	86.7249	5	2	2	2	13.1896	14.5515	27.182	0.8296	0.55	0	0	0	0	.	.	.	.	.	0	0	0	0	0	0	y	o
chr1	23308358	23308468	peak_5147	85.1693	29.7301	37.4529	14.4066	32.5761	41.9187	55.0722	15.2506	33.6447	5	2	1	2	11.0265	9.57955	19.5722	0.526236	0.42	0	0	0	0	.	.	.	.	.	0	0	0	0	0	0	y	o
chr1	31533610	31533720	peak_7242	33.0408	20.1959	26.668	27.7718	21.1625	16.9693	20.6045	22.0734	13.5015	5	2	2	2	86.7995	122.686	92.3845	0.666364	0.51	0	0	0	0	.	.	.	.	.	0	0	0	0	0	0	y	o
chr1	23783686	23783796	peak_5264	217.78	86.9348	78.4354	143.545	110.331	84.1125	64.7573	108.627	65.6562	5	2	2	2	26.3493	48.106	37.8761	0.791927	0.61	0	0	0	0	.	.	.	.	.	0	0	0	0	0	0	y	o
chr1	31942844	31942954	peak_7348	241.961	80.9887	101.574	68.0409	94.3991	89.3409	77.8606	78.5275	82.6963	5	2	2	2	47.4107	36.1836	39.5767	0.802455	0.6	0	0	0	0	.	.	.	.	.	0	0	0	0	0	0	y	o
chr1	52517966	52518076	peak_12011	103.94	54.7444	70.1997	59.0151	69.4322	42.6525	50.7044	50.2335	48.8338	5	2	2	2	39.7192	56.2539	37.8761	0.848473	0.56	ENSDART00000004233.9	acy3.2	0	0	.	.	.	.	.	0	0	0	0	0	0	y	o
chr1	19545984	19546094	peak_4384	119.672	29.6275	22.7463	27.5982	37.5695	37.8828	42.8234	55.8522	69.7393	6	2	2	3	52.3981	58.1541	36.4925	0.751964	0.53	0	0	0	0	.	.	.	.	.	0	0	0	0	0	0	y	o
chr1	21730104	21730214	peak_4836	2180.73	412.838	589.245	343.155	463.436	529.534	499.448	463.272	518.335	5	2	2	2	39.1785	38.3182	52.4615	0.745	0.56	ENSDART00000129066.3,ENSDART00000137138.2	si:ch211-134c9.2,zcchc7	0	0	Sox-351	S	0	0	0	0	0	0	0	0	0	y	o
chr1	41470986	41471096	peak_9354	75.1042	52.899	47.0613	78.976	65.1522	51.7334	58.5854	80.3335	82.0975	6	2	3	3	17.5762	31.0815	25.1931	0.816509	0.58	ENSDART00000010211.7,ENSDART00000114449.4,ENSDART00000142508.3	paip2b,si:ch211-89o9.6	0	0	.	.	.	.	.	0	0	0	0	0	0	y	o
chr1	59318772	59318882	peak_13584	463.023	129.377	123.732	128.445	162.643	169.785	177.085	147.691	246.945	6	2	2	3	40.8309	51.3339	42.9205	0.686982	0.61	ENSDART00000172464.2	CABZ01052576.1	0	0	.	.	.	.	.	0	0	0	0	0	0	y	o
chr1	11509118	11509228	peak_2775	419.551	120.663	129.615	112.649	96.3018	129.517	114.512	92.6409	88.7937	4	2	2	1	19.5892	37.1468	22.2241	0.810291	0.56	0	0	0	0	.	.	.	.	.	0	0	0	0	0	0	y	o
chr1	12087148	12087258	peak_2889a	365.513	118.51	160.793	178.086	108.428	135.204	150.974	198.726	142.854	5	2	3	2	26.5896	39.802	26.9514	0.774327	0.58	ENSDART00000055566.6,ENSDART00000140116.2	xpa	0	0	.	.	.	.	.	0	0	0	0	0	0	y	o
chr1	12379306	12379416	peak_2957	41.8695	14.3525	17.648	23.9532	13.3158	23.4818	15.6671	23.0098	15.2435	5	2	2	2	15.443	35.2465	20.927	0.556655	0.41	0	0	0	0	.	.	.	.	.	0	0	0	0	0	0	y	o
chr1	14014720	14014830	peak_3274	74.3314	23.6815	59.0226	57.8001	35.6673	32.3793	58.4905	71.7047	34.8968	5	3	3	2	9.404	14.2913	16.1132	0.548055	0.48	ENSDART00000079716.4	hpf1	0	0	.	.	.	.	.	0	0	0	0	0	0	y	o
chr1	14339628	14339738	peak_3335	1013.47	184.839	227.855	148.579	216.381	247.293	243.362	217.589	198.983	5	2	2	2	23.5251	14.4214	20.4081	0.694927	0.45	0	0	0	0	.	.	.	.	.	0	0	0	0	0	0	y	o
chr1	24988312	24988422	peak_5558b	89.7952	40.2894	42.3551	42.352	42.0874	40.1759	35.1323	37.8591	59.9943	5	2	2	2	17.0655	21.554	23.0024	0.820109	0.57	0	0	0	0	.	.	.	.	.	0	0	0	0	0	0	y	o
chr1	25024504	25024614	peak_5565	58.8177	23.1689	26.0797	8.85226	27.1071	28.9854	7.78606	20.1335	37.2378	5	2	2	2	11.4771	19.914	8.24395	0.7954	0.69	0	0	0	0	.	.	.	.	.	0	0	0	0	0	0	y	o
chr1	54148052	54148162	peak_12505	581.011	156.032	172.754	140.942	153.845	204.641	196.361	185.884	203.338	5	2	2	2	17.456	26.7082	11.4147	n	0.62	ENSDART00000062945.7	LO017798.1	0	0	.	.	.	.	.	0	0	0	0	0	0	y	o
chr1	59046630	59046740	peak_13490	413.664	125.686	157.655	128.445	181.427	154.191	166.925	122.406	177.315	5	2	2	2	20.5807	20.3305	22.7717	n	0.55	ENSDART00000162232.2	pin1	ENSDART00000162232.2	pin1	.	.	.	.	.	0	0	0	0	0	0	y	o
chr1	19770	19880	peak_10b	34.0205	52.2839	45.1004	74.2895	35.9051	57.6955	37.696	67.5577	36.9112	5	2	2	2	73.1291	82.3113	49.6366	0.781964	0.55	ENSDART00000169685.1,ENSDART00000172454.1	hikeshi,nfkbiz	0	0	.	.	.	.	.	0	0	0	0	0.0601478	0	n	o
chr1	38494	38604	peak_17b	20.196	27.9873	31.3742	42.352	24.4915	38.6166	40.2596	36.8557	36.9112	5	2	2	2	64.5062	86.5284	54.1622	0.803782	0.65	ENSDART00000168428.1,ENSDART00000169685.1,ENSDART00000172454.1	hikeshi,ildr1a,nfkbiz	0	0	.	.	.	.	.	0	0	0	0	0	0	n	o
chr1	58664	58774	peak_26	100.338	33.1131	40.7864	46.8649	36.8562	56.9618	48.1407	66.822	54.9857	5	2	2	2	35.0323	41.5722	29.9492	0.860036	0.59	ENSDART00000168428.1	ildr1a	0	0	.	.	.	.	.	0	0	0	0	0	0	n	o
chr1	60534	60644	peak_28	294.727	76.5805	86.2789	92.6882	116.037	112.731	124.197	155.65	126.575	5	2	2	2	36.5945	26.0314	14.9314	0.748018	0.51	ENSDART00000168428.1	ildr1a	0	0	.	.	.	.	.	0	0	0	0	0	0	n	o
chr1	68582	68692	peak_31	104.693	40.8019	48.4338	65.0901	38.7585	70.8124	51.6539	64.347	31.957	4	2	2	1	75.3223	61.9287	63.7609	0.758873	0.54	ENSDART00000168428.1	ildr1a	0	0	.	.	.	.	.	0	0	0	0	0	0	n	o
chr1	76276	76386	peak_36	25.17	24.9117	30.982	30.8961	16.4069	31.6455	28.5805	33.4445	21.4499	5	2	2	2	79.9793	68.9832	62.3197	n	0.52	0	0	0	0	.	.	.	.	.	0	0	0	0	0	0	n	o
chr1	78134	78244	peak_37	56.5316	24.8092	42.5512	27.4246	31.8627	39.9925	32.7585	19.1971	21.1232	5	2	2	2	78.0565	78.8231	84.9762	n	0.55	0	0	0	0	.	.	.	.	.	0	0	0	0	0	0	n	o
chr1	104556	104666	peak_53	46.7394	32.6005	40.3942	38.5334	49.2208	27.7929	38.5505	35.2505	39.9599	5	2	2	2	42.964	40.7392	42.0557	n	0.48	0	0	0	0	.	.	.	.	.	0	0	0	0	0	0	n	o
chr1	117172	117282	peak_58	30.4888	25.7319	23.3345	29.5075	38.7584	20.3632	7.31131	21.2706	7.29513	5	2	2	2	32.4785	53.052	35.4836	0.862982	0.7	ENSDART00000124837.3	f10	ENSDART00000124837.3	f10	.	.	.	.	.	0	0	0	0	0	0	n	o
chr1	133440	133550	peak_67b	32.3279	10.6618	9.60836	10.0673	21.4004	15.41	12.9135	14.448	13.1204	5	2	2	2	53.69	98.6591	86.9075	0.845036	0.63	ENSDART00000124837.3	f10	ENSDART00000124837.3	f10	.	.	.	.	.	0	0	0	0	0	0	n	o
chr1	144906	145016	peak_70	106.337	53.9242	68.4349	61.6186	84.6502	68.7945	68.1755	73.1095	81.9341	5	2	2	2	54.6815	51.386	47.2154	0.832545	0.6	ENSDART00000018741.9,ENSDART00000124837.3,ENSDART00000152205.1,ENSDART00000160843.2	cul4a,f10,pcid2	ENSDART00000124837.3	f10	.	.	.	.	.	0	0	0	0	0	0	n	o
chr1	145340	145450	peak_71	296.656	95.1364	101.574	102.235	87.9792	121.537	114.987	140.534	92.9855	5	2	2	2	78.0564	53.885	66.2975	0.760691	0.47	ENSDART00000018741.9,ENSDART00000124837.3,ENSDART00000152205.1,ENSDART00000160843.2	cul4a,f10,pcid2	ENSDART00000124837.3	f10	.	.	.	.	.	0	0	0	0	0	0	n	o
chr1	151378	151488	peak_72b	33.4841	31.3704	22.3541	25.6889	39.4717	20.7301	32.6635	30.2337	21.5587	5	2	2	2	54.5013	58.4665	40.3838	0.769109	0.55	ENSDART00000018741.9,ENSDART00000124837.3,ENSDART00000152205.1,ENSDART00000160843.2	cul4a,f10,pcid2	ENSDART00000124837.3	f10	.	.	.	.	.	0	0	0	0	0	0	n	o
chr1	160934	161044	peak_77	109.779	41.5195	46.0808	39.5748	47.0808	67.8772	54.5975	61.6046	60.0487	5	2	2	2	33.5901	42.1448	22.1088	n	0.51	ENSDART00000018741.9,ENSDART00000152205.1,ENSDART00000160843.2	cul4a,pcid2	0	0	.	.	.	.	.	0	0	0	0	0	0	n	o
chr1	170230	170340	peak_82	41.9135	37.6239	46.473	132.957	66.3411	38.2497	62.2885	112.641	82.5874	6	2	3	3	43.6551	59.3515	23.3195	n	0.55	ENSDART00000018741.9,ENSDART00000152205.1,ENSDART00000160843.2	cul4a,pcid2	0	0	.	.	.	.	.	0	0	0	0	0	0	n	o
chr1	174832	174942	peak_85	280.451	64.1759	106.868	77.4139	42.0874	99.3391	136.161	106.286	111.333	5	2	2	2	48.0416	73.2524	47.3018	n	0.5	ENSDART00000018741.9,ENSDART00000152205.1,ENSDART00000160843.2,ENSDART00000164091.2	cul4a,grtp1a,pcid2	0	0	.	.	.	.	.	0	0	0	0	0	0	n	o
chr1	177558	177668	peak_87	24.206	20.401	23.9228	24.1267	24.016	30.8199	29.625	50.6348	56.7823	6	2	2	3	70.4251	57.2691	38.1932	0.757164	0.57	ENSDART00000018741.9,ENSDART00000152205.1,ENSDART00000160843.2,ENSDART00000164091.2	cul4a,grtp1a,pcid2	0	0	.	.	.	.	.	0	0	0	0	0	0	n	o
chr1	179380	179490	peak_88	116.479	54.5393	17.2558	14.0595	28.7716	65.0336	44.5325	16.0534	17.9656	1	1	1	1	147.46	164.753	74.8874	0.681745	0.44	ENSDART00000164091.2	grtp1a	0	0	.	.	.	.	.	0	0	0	0	0	0	n	o
chr1	202922	203032	peak_99	38.3108	15.4802	18.4323	23.4325	48.2696	25.8667	26.3017	36.722	40.2865	6	2	2	3	49.9645	71.0136	53.7298	0.8066	0.59	ENSDART00000060971.5,ENSDART00000109529.4,ENSDART00000164091.2	dcun1d2b,grtp1a,tmco3	0	0	.	.	.	.	.	0	0	0	0	0	0	n	o
chr1	220074	220184	peak_104a	76.7631	73.505	75.494	95.9864	61.1099	50.3575	34.4676	71.1697	22.2665	5	2	2	2	48.1317	62.3452	39.2885	0.7666	0.56	ENSDART00000003317.11,ENSDART00000060971.5,ENSDART00000109529.4	dcun1d2b,tfdp1b,tmco3	0	0	.	.	.	.	.	0	0	0	0	0	0	n	o
chr1	220528	220638	peak_104b	128.873	64.381	47.2573	84.5305	57.0675	70.262	45.0073	68.8286	23.0286	4	2	2	1	50.8959	51.0996	40.7297	0.750309	0.58	ENSDART00000003317.11,ENSDART00000060971.5,ENSDART00000109529.4	dcun1d2b,tfdp1b,tmco3	0	0	.	.	.	.	.	0	0	0	0	0	0	n	o
chr1	221098	221208	peak_105a	53.4041	30.3452	25.0994	31.2433	33.5273	42.4691	24.7825	34.8491	39.2522	5	2	2	2	56.2739	61.5642	49.752	0.762382	0.58	ENSDART00000003317.11,ENSDART00000060971.5,ENSDART00000109529.4	dcun1d2b,tfdp1b,tmco3	0	0	.	.	.	.	.	0	0	0	0	0	0	n	o
chr1	232938	233048	peak_107	17.1075	22.6564	18.4323	17.1838	15.6936	11.5575	18.6106	24.5482	34.1346	5	2	2	2	86.9197	75.9075	70.4195	0.586364	0.48	ENSDART00000003317.11,ENSDART00000060971.5,ENSDART00000081743.6,ENSDART00000109529.4	dcun1d2b,grk1a,tfdp1b,tmco3	0	0	.	.	.	.	.	0	0	0	0	0	0	n	o
chr1	235006	235116	peak_109	47.1812	29.525	20.3932	26.3832	25.6805	30.3613	27.3462	34.0465	45.0774	5	2	2	2	51.7972	44.5918	46.6101	0.736909	0.55	ENSDART00000003317.11,ENSDART00000060971.5,ENSDART00000081743.6,ENSDART00000109529.4	dcun1d2b,grk1a,tfdp1b,tmco3	0	0	.	.	.	.	.	0	0	0	0	0	0	n	o
chr1	241202	241312	peak_111	66.906	20.5035	18.8245	22.391	25.6805	30.5447	24.7825	35.9193	38.8166	5	2	2	2	57.7762	63.9071	59.0913	0.791036	0.55	ENSDART00000003317.11,ENSDART00000081743.6,ENSDART00000111806.5	cenpe,grk1a,tfdp1b	0	0	.	.	.	.	.	0	0	0	0	0	0	n	o
chr1	259206	259316	peak_117	65.9962	48.5933	38.8255	3.12433	25.4426	58.0625	45.9567	6.22066	28.255	2	2	1	1	25.6883	24.7558	48.6855	0.613182	0.44	ENSDART00000081743.6,ENSDART00000111806.5	cenpe,grk1a	0	0	.	.	.	.	.	0	0	0	0	0	0	n	o
chr1	271350	271460	peak_123	30.519	26.2445	21.9619	26.2096	34.9539	24.766	42.5385	26.2873	38.5988	5	2	2	2	28.3924	37.9277	34.0135	0.626073	0.49	ENSDART00000111806.5	cenpe	0	0	.	.	.	.	.	0	0	0	0	0	0	n	o
chr1	296980	297090	peak_131	57.7655	24.0916	28.2367	41.8313	31.8627	30.6365	30.6695	27.692	49.4871	6	2	2	3	29.8345	35.3245	9.16636	0.713473	0.53	0	0	0	0	.	.	.	.	.	0	0	0	0	0.274198	0	n	o
chr1	313186	313296	peak_140	155.322	46.8505	49.2182	47.0385	45.6541	67.7855	68.7453	104.681	77.0344	5	2	3	2	29.1735	50.9174	39.3462	0.766109	0.55	0	0	0	0	.	.	.	.	.	0	0	0	0	0	0	n	o
chr1	320960	321070	peak_144	47.8404	18.8632	14.1184	11.6295	13.3158	26.4171	28.6755	16.9229	50.7936	5	2	2	2	48.4923	66.9267	52.8075	0.631291	0.52	0	0	0	0	.	.	.	.	.	0	0	0	0	0	0	n	o
chr1	323848	323958	peak_145	35.3433	15.6852	15.2949	16.8366	26.156	22.5645	20.0349	19.0634	33.9714	6	2	2	3	62.7937	82.8579	77.7987	0.786018	0.52	0	0	0	0	.	.	.	.	.	0	0	0	0	0	0	n	o
chr1	326138	326248	peak_146	165.347	34.1384	25.4915	28.6396	37.8073	54.5769	34.5625	30.702	58.6332	5	2	2	2	77.0048	84.8884	64.7986	0.796673	0.61	0	0	0	0	.	.	.	.	.	0	0	0	0	0	0	n	o
chr1	332164	332274	peak_148	58.8177	19.0683	27.2563	18.746	16.6447	24.3991	20.6995	10.9029	28.5816	5	2	2	2	62.7936	52.2971	46.5524	0.678655	0.52	0	0	0	0	.	.	.	.	.	0	0	0	0	0	0	n	o
chr1	336174	336284	peak_149	43.0843	45.0052	41.5707	8.33155	89.6437	45.2208	46.9063	21.07	62.553	6	2	1	3	62.9438	71.4562	46.0047	0.728545	0.55	ENSDART00000098627.5	pros1	0	0	.	.	.	.	.	0	0	0	0	0	0	n	o
chr1	361636	361746	peak_157a	36.7014	13.5323	7.25527	17.7045	12.3646	20.3632	13.5782	11.8393	19.5445	5	2	2	2	53.0291	59.7941	60.0714	0.715564	0.58	ENSDART00000098627.5	pros1	0	0	.	.	.	.	.	0	0	0	0	0	0	n	o
chr1	361928	362038	peak_157b	28.4692	24.7067	14.7066	28.2925	29.9605	24.3074	29.4352	38.7955	26.8395	5	2	2	2	23.7354	31.6282	17.7851	0.709855	0.5	ENSDART00000098627.5	pros1	0	0	.	.	.	.	.	0	0	0	0	0	0	n	o
chr1	370960	371070	peak_160b	114.365	31.2678	30.3937	35.9298	28.296	44.0285	37.5061	23.7455	38.8166	5	2	2	2	30.3152	38.8388	34.6765	0.636436	0.46	ENSDART00000098627.5	pros1	0	0	.	.	.	.	.	0	0	0	0	0	0	n	o
chr1	376520	376630	peak_162	164.272	30.5502	36.2764	15.9688	30.9116	49.1651	45.0073	24.1469	40.8309	5	2	1	2	56.0035	36.7824	48.5414	0.732382	0.48	0	0	0	0	.	.	.	.	.	0	0	0	0	0	0	n	o
chr1	379074	379184	peak_164	49.5792	27.2696	40.5903	43.3935	29.9605	28.1599	35.7969	32.9093	36.7478	5	2	2	2	75.803	80.5411	57.2465	0.720636	0.46	0	0	0	0	.	.	.	.	.	0	0	0	0	0	0	n	o
chr1	387914	388024	peak_167	198.474	35.5735	28.2367	20.3081	16.8825	79.8932	46.4315	25.284	40.2865	5	2	1	2	31.0363	34.8821	31.6211	0.675109	0.44	0	0	0	0	.	.	.	.	.	0	0	0	0	0	0	n	o
chr1	426344	426454	peak_178a	76.1849	19.0683	31.7664	19.961	3.32895	42.0105	25.732	18.662	10.616	4	2	2	1	83.0439	75.2307	81.0848	0.7816	0.47	ENSDART00000092524.6,ENSDART00000152173.2	rasa3,tpp2	ENSDART00000092524.6	rasa3	.	.	.	.	.	0	0	0	0	0	0	n	o
chr1	426686	426796	peak_178b	16.2582	24.2966	11.3732	14.7537	25.2049	15.9603	11.6791	12.7757	11.3782	5	2	2	2	69.8541	75.5171	66.1534	0.791491	0.64	ENSDART00000092524.6,ENSDART00000152173.2	rasa3,tpp2	ENSDART00000092524.6	rasa3	.	.	.	.	.	0	0	0	0	0	0	n	o
chr1	441332	441442	peak_183	362.855	109.489	107.26	151.704	138.151	124.564	102.264	148.961	124.943	5	2	2	2	79.8892	67.9419	51.2509	0.802218	0.65	0	0	0	0	.	.	.	.	.	0	0	0	0	0	0	n	o
chr1	458192	458302	peak_188	303.016	85.0895	147.655	33.3262	134.109	91.0836	97.3255	27.8926	107.032	5	2	1	2	45.1874	36.7043	32.9758	0.788182	0.51	0	0	0	0	.	.	.	.	.	0	0	0	0	0	0	n	o
chr1	474392	474502	peak_193	97.0068	54.5393	62.1601	164.548	70.621	51.55	72.1635	182.405	63.043	5	2	3	2	52.6085	68.5406	64.1933	0.858655	0.63	ENSDART00000144406.3	ercc5	0	0	.	.	.	.	.	0	0	0	0	0	0	n	o
chr1	501892	502002	peak_207	28.014	23.579	16.2754	45.4763	28.7716	16.6941	15.5722	31.7053	23.2465	5	2	3	2	53.4797	48.4184	56.9871	0.870964	0.6	ENSDART00000144406.3,ENSDART00000144606.3	ercc5,trmt10c	0	0	.	.	.	.	.	0	0	0	0	0	0	n	o
chr1	520476	520586	peak_218	64.6327	39.1616	25.8837	44.6085	53.7386	33.9385	27.6311	28.2271	46.2206	5	2	2	2	79.138	72.6275	67.3929	0.833073	0.62	ENSDART00000144606.3	trmt10c	0	0	.	.	.	.	.	0	0	0	0	0	0	n	o
chr1	522344	522454	peak_219	69.1679	24.8093	18.6285	20.6553	38.7585	27.7929	22.0288	19.264	23.8997	5	2	2	2	57.9865	90.6413	59.2065	0.707982	0.56	ENSDART00000144606.3	trmt10c	0	0	.	.	.	.	.	0	0	0	0	0	0	n	o
chr1	560714	560824	peak_224a	16.5057	13.7374	6.66702	5.9015	13.078	17.061	14.7175	12.642	17.149	5	2	2	2	77.3053	63.3344	64.3086	0.747509	0.5	0	0	0	0	.	.	.	.	.	0	0	0	0	0	0	n	o
chr1	560994	561104	peak_224b	11.9606	8.30392	9.41227	1.04145	13.078	9.53945	6.17187	2.34111	6.69627	5	2	1	2	181.441	139.788	50.0979	0.465436	0.38	0	0	0	0	Sox-12	S	0	0	0	0	0	0	0	0	0	n	o
chr1	580042	580152	peak_228	319.67	110.309	122.751	37.4919	121.268	114.933	111.759	24.2137	115.144	5	2	1	2	49.3335	67.0569	40.6433	0.619745	0.46	0	0	0	0	.	.	.	.	.	0	0	0	0	0	0	n	o
chr1	582300	582410	peak_230	29.502	33.4206	24.315	25.6889	22.1137	21.739	33.0433	16.9898	24.8796	5	2	2	2	71.2362	92.3855	63.588	0.854	0.7	0	0	0	0	.	.	.	.	.	0	0	0	0	0	0	n	o
chr1	582780	582890	peak_231	297.799	113.692	99.2209	13.1916	117.464	114.474	116.506	14.5149	95.0545	5	2	1	2	37.3156	20.8512	44.2175	0.780873	0.48	0	0	0	0	.	.	.	.	.	0	0	0	0	0	0	n	o
chr1	589008	589118	peak_233	37.376	46.1328	35.6881	11.6295	23.5404	25.8667	42.9183	29.3642	28.0917	5	2	2	2	68.382	54.4837	43.9294	0.768745	0.58	0	0	0	0	.	.	.	.	.	0	0	0	0	0	0	n	o
chr1	597386	597496	peak_238	71.4433	39.1616	29.6094	29.334	26.8694	56.5032	45.7669	35.7855	45.6762	5	2	2	2	52.9089	65.495	57.7942	0.678491	0.52	0	0	0	0	.	.	.	.	.	0	0	0	0	0	0	n	o
chr1	618400	618510	peak_244	75.3312	67.4565	60.1992	25.1682	59.6832	47.0554	49.7548	35.3173	34.7335	5	2	1	2	65.3174	58.6227	39.4326	0.697618	0.45	ENSDART00000167331.2	appa	ENSDART00000167331.2	appa	.	.	.	.	.	0	0	0	0	0	0	n	o
chr1	651120	651230	peak_258	129.999	31.0628	38.4334	43.2199	45.6541	51.9168	47.0013	61.3371	54.4957	5	2	2	2	58.1667	51.386	56.1511	0.739291	0.52	ENSDART00000160564.2	cyyr1	0	0	.	.	.	.	.	0	0	0	0	0	0	n	o
chr1	660642	660752	peak_262	59.9868	43.5699	45.8847	37.3184	54.6897	48.1561	59.1551	56.0528	76.4355	5	2	2	2	74.3008	78.1983	50.8762	0.727491	0.54	ENSDART00000160564.2	cyyr1	0	0	.	.	.	.	.	0	0	0	0	0	0	n	o
chr1	663962	664072	peak_264	173.457	74.7352	75.8863	71.1652	43.0385	87.1395	61.0542	71.8385	99.3555	5	2	2	2	64.1757	77.3653	48.1378	0.754382	0.5	ENSDART00000160564.2	cyyr1	0	0	.	.	.	.	.	0	0	0	0	0	0	n	o
chr1	671936	672046	peak_268	81.8962	73.0949	82.7494	101.367	57.0675	93.3773	71.4989	142.741	70.5559	5	2	3	2	38.8179	43.967	39.9803	0.704182	0.43	ENSDART00000160564.2	cyyr1	0	0	.	.	.	.	.	0	0	0	0	0	0	n	o
chr1	682198	682308	peak_272	295.616	118.203	157.066	72.7274	169.063	169.51	174.712	103.21	190.109	5	2	2	2	7.09057	16.3217	17.4392	0.749836	0.49	ENSDART00000160564.2	cyyr1	0	0	.	.	.	.	.	0	0	0	0	0	0	n	o
chr1	690908	691018	peak_274	19.6127	21.7336	10.7848	15.2745	11.4135	17.1527	12.2488	11.5717	13.8825	5	2	2	2	49.3335	83.5087	51.5103	0.679345	0.48	0	0	0	0	.	.	.	.	.	0	0	0	0	0	0	n	o
chr1	691352	691462	peak_275	62.9282	23.4765	15.491	26.3832	13.7914	26.4171	14.2428	25.1502	12.3582	4	2	2	1	24.6367	56.9827	43.9582	0.608073	0.45	0	0	0	0	.	.	.	.	.	0	0	0	0	0	0	n	o
chr1	691974	692084	peak_276	49.0006	34.9585	40.7864	47.7328	31.1495	32.3793	13.9579	34.7822	18.4012	5	2	2	2	42.0627	38.9169	25.1931	0.791545	0.63	0	0	0	0	.	.	.	.	.	0	0	0	0	0	0	n	o
chr1	700228	700338	peak_279	50.1502	23.6815	24.1189	10.4145	29.0094	25.8667	13.5782	10.836	11.7593	5	2	1	2	49.634	85.7995	54.8252	0.801964	0.63	0	0	0	0	.	.	.	.	.	0	0	0	0	0	0	n	o
chr1	707618	707728	peak_283	85.8561	36.9063	23.3345	15.6216	25.4426	37.6994	31.714	31.0365	29.5616	5	2	2	2	55.5528	70.7273	51.9138	n	0.47	0	0	0	0	.	.	.	.	.	0	0	0	0	0	0	n	o
chr1	713672	713782	peak_286a	356.106	123.534	123.144	139.727	163.355	116.033	92.3882	88.8952	107.522	5	2	2	2	33.6201	31.4459	47.3306	0.804945	0.63	0	0	0	0	.	.	.	.	.	0	0	0	0	0	0	n	o
chr1	735144	735254	peak_291	328.926	103.44	57.65	22.7382	25.6805	95.2118	46.3366	31.0365	12.6304	1	1	1	1	71.0259	52.2971	45.63	0.774618	0.53	0	0	0	0	.	.	.	.	.	0	0	0	0	0	0	n	o
chr1	745886	745996	peak_293	20.219	14.455	20.5893	10.9352	13.5535	11.7409	21.0794	13.5785	17.2579	5	2	2	2	49.2134	58.3624	49.0314	n	0.47	0	0	0	0	.	.	.	.	.	0	0	0	0	0	0	n	o
chr1	751290	751400	peak_297	47.6745	17.0179	8.43181	15.1009	9.51127	23.1149	19.9399	18.1269	20.1433	5	2	2	2	34.9121	27.9837	36.4348	0.785982	0.51	0	0	0	0	.	.	.	.	.	0	0	0	0	0	0	n	o
chr1	760604	760714	peak_301	63.2754	24.2966	24.7072	13.3652	28.5338	31.5537	18.2308	9.09691	14.808	5	2	1	2	59.699	81.9729	64.8275	n	0.49	0	0	0	0	.	.	.	.	.	0	0	0	0	0	0	n	o
chr1	797410	797520	peak_312	1432.23	263.675	404.531	313.821	376.884	387.909	409.244	367.688	470.972	6	2	2	3	4.86725	1.37966	10.0023	n	0.56	0	0	0	0	.	.	.	.	.	0	0	0	0	0	0	n	o
chr1	803610	803720	peak_315	120.603	56.1795	83.1415	41.4841	58.732	37.8828	57.6359	41.9393	51.5559	5	2	2	2	45.8484	77.2091	64.9715	0.760873	0.56	0	0	0	0	.	.	.	.	.	0	0	0	0	0	0	n	o
chr1	839320	839430	peak_324	38.7971	18.3506	19.2167	12.6709	2.14004	16.7858	13.2933	21.4713	14.808	5	2	2	2	63.1542	69.2695	71.3131	n	0.47	0	0	0	0	.	.	.	.	.	0	0	0	0	0	0	n	o
chr1	847644	847754	peak_326	214.433	74.4277	39.0215	26.7304	20.687	70.1703	47.7609	27.2906	31.0315	2	2	1	1	51.5569	73.6168	26.1443	0.701418	0.47	0	0	0	0	.	.	.	.	.	0	0	0	0	0	0	n	o
chr1	858848	858958	peak_328	180.265	39.2642	45.2965	28.9868	40.6606	64.7585	45.0073	29.3642	62.3353	5	2	1	2	65.2273	40.9735	43.4393	0.654	0.46	0	0	0	0	.	.	.	.	.	0	0	0	0	0	0	n	o
chr1	859648	859758	peak_329a	8.16656	19.9909	15.2949	9.89373	24.2537	12.383	10.8245	11.6386	27.3839	5	2	2	2	72.2277	70.2066	61.1955	0.747982	0.51	0	0	0	0	.	.	.	.	.	0	0	0	0	0	0	n	o
chr1	860006	860116	peak_329b	50.5462	36.2912	17.2557	24.3004	51.3608	27.7929	25.0674	44.2135	150.911	6	2	2	3	63.2143	55.0044	65.9228	0.880491	0.55	0	0	0	0	.	.	.	.	.	0	0	0	0	0	0	n	o
chr1	904956	905066	peak_338	45.2006	14.3525	19.4127	8.50511	22.3515	21.4638	20.5096	13.3109	32.9369	6	2	2	3	75.0519	78.6408	46.8983	0.776964	0.57	0	0	0	0	.	.	.	.	.	0	0	0	0	0	0	n	o
chr1	906492	906602	peak_339	27.623	24.6042	10.3927	14.0595	19.0225	21.9225	12.1538	16.9897	18.6734	5	2	2	2	28.6026	38.8128	19.5145	0.617273	0.47	0	0	0	0	.	.	.	.	.	0	0	0	0	0	0	n	o
chr1	923470	923580	peak_342	271.172	48.6958	72.7488	72.033	52.3119	62.8323	42.9184	56.1197	48.9427	5	2	2	2	95.2718	101.366	94.3445	0.735073	0.58	0	0	0	0	Pou-20	P	0	0	0	0	0	0	0	0	0	n	o
chr1	946302	946412	peak_349	51.8811	11.892	11.3731	5.38079	6.89567	22.6563	15.762	15.3845	32.0115	5	2	2	2	56.995	92.5418	55.344	0.6172	0.54	ENSDART00000184660.1	n6amt1	0	0	.	.	.	.	.	0	0	0	0	0	0	n	o
chr1	953692	953802	peak_351	115.421	29.525	45.2965	43.9142	55.8786	43.0195	43.3931	52.9091	66.6361	6	2	2	3	66.1285	50.2405	63.2997	0.736891	0.47	ENSDART00000184660.1	n6amt1	0	0	.	.	.	.	.	0	0	0	0	0	0	n	o
chr1	960258	960368	peak_353	57.9324	40.6995	21.9619	30.3754	43.9896	43.4781	44.6275	31.1033	32.2293	5	2	2	2	24.3363	33.7367	20.8405	n	0.42	ENSDART00000184660.1	n6amt1	0	0	.	.	.	.	.	0	0	0	0	0	0	n	o
chr1	961036	961146	peak_354	232.81	67.0464	42.7473	119.939	31.8627	84.3876	52.5085	104.48	34.6791	4	2	2	1	45.9085	65.0785	35.9736	n	0.53	ENSDART00000184660.1	n6amt1	0	0	.	.	.	.	.	0	0	0	0	0	0	n	o
chr1	973534	973644	peak_356	242.277	70.2245	69.4153	98.7636	62.061	84.7546	67.7008	96.3864	87.596	5	2	2	2	48.8829	54.4837	50.5591	n	0.63	ENSDART00000184660.1	n6amt1	0	0	.	.	.	.	.	0	0	0	0	0	0	n	o
chr1	977398	977508	peak_357	67.2301	31.1653	79.2197	34.8884	98.4418	38.8917	99.7945	30.0331	72.2435	6	3	2	3	41.6421	64.8963	45.14	n	0.63	ENSDART00000184660.1	n6amt1	0	0	.	.	.	.	.	0	0	0	0	0	0	n	o
chr1	980624	980734	peak_359	38.1558	35.6761	27.2563	19.961	16.6447	29.3523	43.1082	12.4414	27.4928	5	2	1	2	50.0245	63.6467	49.6944	0.740927	0.59	ENSDART00000172235.2,ENSDART00000184660.1	gart,n6amt1	0	0	.	.	.	.	.	0	0	0	0	0	0	n	o
chr1	985104	985214	peak_362	52.1116	41.4171	40.9825	37.1448	42.0874	33.6634	26.7765	37.3909	31.957	5	2	2	2	37.3456	31.8885	38.3373	0.795655	0.58	ENSDART00000172235.2	gart	0	0	.	.	.	.	.	0	0	0	0	0	0	n	o
chr1	1010290	1010400	peak_368	67.8497	33.1131	30.5898	56.9322	17.5958	27.1508	13.6731	34.6484	13.5559	4	2	2	1	78.5371	90.6934	69.8718	0.769309	0.55	ENSDART00000172235.2	gart	0	0	.	.	.	.	.	0	0	0	0	0	0	n	o
chr1	1053088	1053198	peak_382b	45.4535	28.6024	8.62789	7.63725	8.32235	20.2715	11.774	4.01333	3.91977	2	2	1	1	49.3335	40.2705	24.2418	0.613818	0.43	0	0	0	0	.	.	.	.	.	0	0	0	0	0	0	n	o
chr1	1108486	1108596	peak_394	46.2488	29.1149	22.158	67.173	18.0715	27.1509	15.1924	55.4509	9.90827	4	2	3	1	38.908	59.9764	41.7675	0.697364	0.59	0	0	0	0	.	.	.	.	.	0	0	0	0	0	0	n	o
chr1	1109366	1109476	peak_395	127.679	33.6257	20.1971	26.7304	46.1296	58.5211	56.4015	40.4677	49.2694	5	2	2	2	50.4152	24.7038	23.723	0.510018	0.42	0	0	0	0	.	.	.	.	.	0	0	0	0	0	0	n	o
chr1	1114230	1114340	peak_398	50.6317	39.7767	31.9625	42.6992	31.1495	33.4799	26.3967	33.1768	32.6103	5	2	2	2	29.2336	43.3163	38.7985	0.651782	0.49	0	0	0	0	.	.	.	.	.	0	0	0	0	0	0	n	o
chr1	1141876	1141986	peak_410	206.886	71.0446	30.7859	92.3409	8.56014	75.3069	32.7585	85.5506	11.9771	3	1	2	1	27.8815	33.19	27.2973	0.745436	0.5	0	0	0	0	.	.	.	.	.	0	0	0	0	0	0	n	o
chr1	1151950	1152060	peak_413	116.431	25.1167	7.45137	3.47147	0	28.9854	9.97	4.61533	0	1	1	1	1	60.2999	49.2775	46.6965	0.712109	0.55	0	0	0	0	.	.	.	.	.	0	0	0	0	0	0	n	o
chr1	1152876	1152986	peak_414	60.869	23.6815	5.29439	6.76938	0	29.6275	6.17187	4.34778	0	1	1	1	1	28.5425	0.494596	22.5988	0.735291	0.59	0	0	0	0	.	.	.	.	.	0	0	0	0	0	0	n	o
chr1	1214120	1214230	peak_423	234.285	48.6958	46.2769	6.94295	4.28006	60.906	53.2681	12.8426	11.4871	2	2	1	1	23.6453	47.5073	53.3551	0.504855	0.4	0	0	0	0	.	.	.	.	.	0	0	0	0	0	0	n	o
chr1	1226712	1226822	peak_425	20.8613	12.9172	8.4318	17.3574	15.9314	12.8416	15.762	9.02999	18.1289	5	2	2	2	53.2995	74.2155	60.446	0.705436	0.52	0	0	0	0	.	.	.	.	.	0	0	0	0	0	0	n	o
chr1	1249400	1249510	peak_433	35.5435	16.9154	19.0205	15.2745	22.8271	14.6762	16.6166	6.82266	10.1805	5	2	2	2	48.2519	37.0947	36.9536	0.554036	0.36	0	0	0	0	.	.	.	.	.	0	0	0	0	0	0	n	o
chr1	1252912	1253022	peak_435	41.8134	30.6527	29.8055	19.0931	11.4135	24.9495	13.958	23.0766	21.1776	5	2	2	2	24.4865	51.3339	30.2951	0.729273	0.54	0	0	0	0	.	.	.	.	.	0	0	0	0	0	0	n	o
chr1	1261276	1261386	peak_438	65.993	19.4783	25.6875	19.6138	42.3251	32.471	33.3282	28.4946	54.3868	6	2	2	3	62.2227	73.3825	77.2222	0.811945	0.53	0	0	0	0	.	.	.	.	.	0	0	0	0	0	0	n	o
chr1	1266948	1267058	peak_439	29.045	19.8884	19.2166	10.588	34.0028	17.3362	21.839	18.4613	33.6992	6	2	2	3	60.4501	96.4982	42.7475	0.754182	0.58	0	0	0	0	.	.	.	.	.	0	0	0	0	0	0	n	o
chr1	1327284	1327394	peak_447	131.559	45.0052	18.4323	4.16576	21.4004	48.0644	25.732	4.28088	20.0344	2	2	1	1	38.1268	49.1213	68.2	0.678236	0.42	0	0	0	0	.	.	.	.	.	0	0	0	0	0	0	n	o
chr1	1363794	1363904	peak_455	144.673	36.3937	43.9238	25.6889	62.5365	46.0464	40.8294	42.8757	72.1891	6	2	2	3	68.5622	95.1191	62.9826	0.811	0.65	0	0	0	0	.	.	.	.	.	0	0	0	0	0	0	n	o
chr1	1371806	1371916	peak_458	95.7905	35.3685	50.0025	35.2355	54.452	42.2856	48.6155	37.3908	98.0491	6	2	2	3	77.0949	75.5952	51.8562	n	0.46	0	0	0	0	.	.	.	.	.	0	0	0	0	0	0	n	o
chr1	1375038	1375148	peak_459	37.7871	24.3992	24.315	22.7382	12.1269	27.9764	30.0998	39.7988	68.4871	5	2	2	2	38.6376	43.7327	37.3572	0.675618	0.5	0	0	0	0	.	.	.	.	.	0	0	0	0	0	0	n	o
chr1	1377474	1377584	peak_460	407.98	83.3466	97.4564	114.732	122.933	122.637	115.176	127.624	162.289	6	2	2	3	6.51972	3.72249	5.27497	0.860455	0.7	0	0	0	0	.	.	.	.	.	0	0	0	0	0	0	n	o
chr1	1390226	1390336	peak_467a	62.3765	28.0898	11.5693	13.018	14.5047	29.3523	6.64664	9.69891	3.59313	1	1	1	1	99.1782	94.39	44.8229	n	0.47	0	0	0	0	.	.	.	.	.	0	0	0	0	0	0	n	o
chr1	1390532	1390642	peak_467b	40.7392	36.7013	25.2955	15.9688	20.4493	26.8757	35.3222	19.7322	24.4441	5	2	2	2	57.025	72.0549	50.9338	n	0.53	0	0	0	0	.	.	.	.	.	0	0	0	0	0	0	n	o
chr1	1395412	1395522	peak_469	91.7822	41.7246	26.0797	38.1862	29.4849	39.809	28.9604	49.2971	31.1948	5	2	2	2	33.1094	55.4989	37.6743	0.824727	0.65	0	0	0	0	.	.	.	.	.	0	0	0	0	0	0	n	o
chr1	1414652	1414762	peak_472	46.021	19.1708	10.981	15.2745	24.016	22.8397	10.3497	13.1771	16.3324	5	2	2	2	71.3865	83.9513	67.0182	n	0.57	0	0	0	0	.	.	.	.	.	0	0	0	0	0	0	n	o
chr1	1455470	1455580	peak_478	886.498	186.889	237.659	223.215	198.547	212.529	194.936	258.659	181.616	5	2	2	2	33.2896	24.7819	23.0888	0.733855	0.66	0	0	0	0	.	.	.	.	.	0	0	0	0	0	0	n	o
chr1	1558062	1558172	peak_509	78.123	24.6042	49.2182	39.2276	35.4295	36.5986	66.9412	29.5648	67.3438	6	2	2	3	51.8273	58.2583	43.0357	0.823764	0.55	0	0	0	0	.	.	.	.	.	0	0	0	0	0	0	n	o
chr1	1573420	1573530	peak_512	33.4397	11.5845	9.41227	11.4559	8.32236	16.6941	13.3883	17.0566	22.2665	5	2	2	2	60.4501	86.9448	54.2486	0.654055	0.45	0	0	0	0	.	.	.	.	.	0	0	0	0	0	0	n	o
chr1	1584784	1584894	peak_518a	50.1862	25.1168	56.4735	44.4349	25.2049	20.5466	50.6095	20.6017	26.0774	5	3	2	2	58.0765	91.4745	69.6124	0.738873	0.56	0	0	0	0	.	.	.	.	.	0	0	0	0	0	0	n	o
chr1	1629494	1629604	peak_531b	144.394	42.2372	28.0406	37.4919	34.0028	53.6596	35.9868	28.9629	31.2493	4	2	2	1	55.5528	50.7352	41.4792	0.665145	0.47	0	0	0	0	.	.	.	.	.	0	0	0	0	0	0	n	o
chr1	1635564	1635674	peak_534	151.604	54.8468	80.9846	49.9893	56.8298	61.2728	82.1335	78.193	55.6934	5	2	2	2	38.4574	35.1685	29.2574	n	0.44	0	0	0	0	.	.	.	.	.	0	0	0	0	0	0	n	o
chr1	1639378	1639488	peak_535	61.4814	34.7535	17.0597	23.606	11.8891	34.8558	25.4472	39.2637	33.3725	5	2	2	2	53.66	85.7215	48.8295	n	0.53	0	0	0	0	.	.	.	.	.	0	0	0	0	0	0	n	o
chr1	1658552	1658662	peak_538a	18.0774	26.9621	26.668	15.2745	19.7359	22.9315	22.7885	11.3711	24.063	5	2	1	2	73.3694	89.6781	46.2354	0.723691	0.49	0	0	0	0	.	.	.	.	.	0	0	0	0	0	0	n	o
chr1	1659020	1659130	peak_538b	42.0064	30.3452	29.2172	21.5232	24.9671	31.2785	22.9784	14.1135	13.5015	5	2	2	2	40.5004	63.048	29.3439	0.662327	0.46	0	0	0	0	.	.	.	.	.	0	0	0	0	0	0	n	o
chr1	1659388	1659498	peak_538c	215.758	89.3952	76.0823	50.6835	79.419	94.2027	83.7477	60.8688	66.4728	5	2	1	2	37.4658	66.6664	26.1443	0.708	0.55	0	0	0	0	.	.	.	.	.	0	0	0	0	0	0	n	o
chr1	1662438	1662548	peak_539a	109.631	70.327	76.4745	85.5719	100.344	62.8322	63.5229	79.3301	82.533	5	2	2	2	56.6645	51.3079	45.9183	0.725145	0.56	0	0	0	0	.	.	.	.	.	0	0	0	0	0	0	n	o
chr1	1701802	1701912	peak_544	128.289	36.1886	26.668	2.95075	25.6804	47.514	30.3846	4.816	20.6333	2	2	1	1	76.9147	101.184	52.7209	0.795109	0.62	ENSDART00000081047.5	atp1a1a.1	0	0	.	.	.	.	.	0	0	0	0	0	0	n	o
chr1	1714014	1714124	peak_549	102.677	116.665	52.1595	100.325	24.2537	116.858	75.1071	97.3227	32.937	3	1	2	1	58.1967	72.6536	48.3972	0.606527	0.45	ENSDART00000081047.5	atp1a1a.1	0	0	.	.	.	.	.	0	0	0	0	0	0	n	o
chr1	1714884	1714994	peak_550	964.682	253.628	186.48	187.633	88.4547	390.018	273.177	237.924	171.273	4	2	2	1	40.3802	64.5318	54.8252	0.687655	0.55	ENSDART00000081047.5	atp1a1a.1	0	0	.	.	.	.	.	0	0	0	0	0	0	n	o
chr1	1723632	1723742	peak_554b	24.3096	13.4298	8.43181	8.50511	11.6513	18.2535	15.3823	7.42465	8.9828	5	2	1	2	61.4115	88.1684	72.2355	n	0.45	ENSDART00000081047.5	atp1a1a.1	0	0	.	.	.	.	.	0	0	0	0	0	0	n	o
chr1	1766044	1766154	peak_569	588.7	107.438	121.183	155.695	218.997	149.422	144.802	129.898	180.582	6	2	2	3	40.5905	54.6659	46.4083	0.786418	0.63	0	0	0	0	.	.	.	.	.	0	0	0	0	0	0	n	o
chr1	1772420	1772530	peak_570	127.204	31.1653	27.4524	22.0439	24.016	42.7443	31.0493	30.1668	27.9828	5	2	2	2	55.5228	66.0676	53.3551	0.706218	0.46	0	0	0	0	.	.	.	.	.	0	0	0	0	0	0	n	o
chr1	1902492	1902602	peak_579	143.725	31.1653	14.5105	48.0799	30.9116	45.4043	42.1587	43.6115	38.6533	5	2	2	2	30.5255	17.1807	25.1066	0.488618	0.34	0	0	0	0	.	.	.	.	.	0	0	0	0	0	0	n	o
chr1	1924764	1924874	peak_580	157.295	41.9296	40.5903	50.6835	60.8721	54.3935	54.8823	67.6246	68.7593	5	2	2	2	41.0713	40.1665	33.3794	0.722364	0.53	ENSDART00000110331.4	PTGFRN	0	0	.	.	.	.	.	0	0	0	0	0	0	n	o
chr1	1943548	1943658	peak_586	98.8261	23.8865	10.7849	1.73574	3.09116	34.6724	9.49518	3.54511	1.14326	2	2	1	1	28.3923	29.3635	44.2464	0.434964	0.33	ENSDART00000110331.4	PTGFRN	0	0	.	.	.	.	.	0	0	0	0	0	0	n	o
chr1	1949178	1949288	peak_590a	19.5833	11.2769	10.3926	7.11653	8.79793	13.0251	10.8245	6.82266	8.38395	5	2	2	2	69.5537	58.9872	59.3507	0.608691	0.48	ENSDART00000110331.4	PTGFRN	0	0	.	.	.	.	.	0	0	0	0	0	0	n	o
chr1	1949522	1949632	peak_590b	79.0788	18.2481	30.3937	13.8859	44.7029	35.4979	37.7909	20.4011	62.8252	6	2	2	3	30.3753	29.1552	27.4126	0.733709	0.53	ENSDART00000110331.4	PTGFRN	0	0	.	.	.	.	.	0	0	0	0	0	0	n	o
chr1	1975258	1975368	peak_599	93.7807	36.1886	61.1796	47.0385	43.0385	42.5608	36.1767	40.2002	34.1891	5	2	2	2	57.1152	58.5185	57.1312	0.746618	0.57	0	0	0	0	.	.	.	.	.	0	0	0	0	0	0	n	o
chr1	2019440	2019550	peak_604	114.695	46.3379	30.7859	52.0721	33.0516	46.505	56.0217	43.5446	73.7679	5	2	2	2	76.3437	57.5815	76.0405	0.637673	0.45	0	0	0	0	.	.	.	.	.	0	0	0	0	0	0	n	o
chr1	2022066	2022176	peak_605	141.336	55.872	59.6109	66.6524	54.2141	57.5121	47.476	48.6951	42.6819	5	2	2	2	15.1726	19.5756	11.5012	0.804618	0.59	0	0	0	0	.	.	.	.	.	0	0	0	0	0.511396	0	n	o
chr1	2033536	2033646	peak_610	99.8435	41.9296	45.1004	60.4036	39.4717	39.9007	50.0397	44.6817	55.2035	5	2	2	2	34.6416	17.7534	27.1532	0.755782	0.42	0	0	0	0	.	.	.	.	.	0	0	0	0	0	0	n	o
chr1	2064712	2064822	peak_616	185.986	54.1292	90.3968	70.6445	70.1455	52.2837	58.3005	46.2871	85.6361	6	2	2	3	92.3582	117.505	72.812	0.783382	0.5	0	0	0	0	.	.	.	.	.	0	0	0	0	0	0	n	o
chr1	2080074	2080184	peak_620a	56.1743	23.374	29.2172	28.2925	17.3581	29.7192	22.7885	32.6417	24.2808	5	2	2	2	33.2595	55.8374	70.4484	0.741182	0.51	0	0	0	0	.	.	.	.	.	0	0	0	0	0	0	n	o
chr1	2080338	2080448	peak_620b	56.272	20.606	15.2949	17.1838	28.7715	33.8468	36.9364	29.0297	38	5	2	2	2	52.999	58.6227	43.7564	0.780582	0.5	0	0	0	0	.	.	.	.	.	0	0	0	0	0	0	n	o
chr1	2141582	2141692	peak_636	51.0316	33.8307	18.8245	21.5232	25.6805	26.1419	25.9219	28.9628	40.8854	5	2	2	2	81.3313	77.8599	69.6989	0.715582	0.51	0	0	0	0	.	.	.	.	.	0	0	0	0	0	0	n	o
chr1	2170214	2170324	peak_647	38.7971	17.1205	11.7653	10.0673	14.7425	23.3901	30.0998	6.68888	13.447	5	2	1	2	56.995	40.3486	40.1821	0.692836	0.49	0	0	0	0	.	.	.	.	.	0	0	0	0	0	0	n	o
chr1	2209552	2209662	peak_661	250.062	34.2408	64.317	66.8259	59.2076	69.5282	61.8138	64.8153	55.4212	5	2	2	2	33.2896	70.8575	31.2175	0.716091	0.51	0	0	0	0	.	.	.	.	.	0	0	0	0	0	0	n	o
chr1	2239448	2239558	peak_665	19.5833	10.7643	12.7457	6.42223	7.37123	11.6492	6.26683	4.816	7.62177	5	2	2	2	87.0396	123.962	98.61	n	0.53	0	0	0	0	.	.	.	.	.	0	0	0	0	0	0	n	o
chr1	2250814	2250924	peak_668	144.997	47.7732	59.6109	77.5874	51.123	47.6057	49.9447	70.7015	59.8309	5	2	3	2	52.999	61.5643	28.7385	0.877491	0.57	ENSDART00000058876.9	kpnb3	0	0	.	.	.	.	.	0	0	0	0	0	0	n	o
chr1	2283502	2283612	peak_681	232.745	59.7677	44.7082	14.4066	40.4229	73.4724	81.184	27.2237	72.2435	5	2	1	2	58.2268	65.6252	45.14	0.7286	0.51	0	0	0	0	.	.	.	.	.	0	0	0	0	0	0	n	o
chr1	2308336	2308446	peak_690	76.1087	42.1346	43.5316	38.707	41.1362	42.5608	54.4075	53.0428	56.0201	5	2	2	2	58.3169	65.2867	60.3019	0.723436	0.49	0	0	0	0	.	.	.	.	.	0	0	0	0	0	0	n	o
chr1	2309832	2309942	peak_691	56.6846	31.8829	48.4338	47.0385	49.9342	38.158	34.4675	34.1133	12.957	5	2	2	2	426.065	381.803	321.255	0.747255	0.45	0	0	0	0	.	.	.	.	.	0	0	0	0	0	0	n	o
chr1	2366366	2366476	peak_697	31.9539	13.1223	8.82397	11.6295	9.03571	15.5016	20.9845	23.9462	46.8739	6	2	2	3	66.3389	68.1242	74.4838	0.676182	0.44	0	0	0	0	.	.	.	.	.	0	0	0	0	0	0	n	o
chr1	2369114	2369224	peak_698	223.754	33.7283	50.0025	16.3159	24.2537	67.9689	59.8198	38.8624	68.9226	5	2	2	2	57.8362	75.3088	75.7809	0.685891	0.48	0	0	0	0	.	.	.	.	.	0	0	0	0	0	0	n	o
chr1	2389620	2389730	peak_702	22.165	17.633	13.1379	2.08288	30.6738	19.4459	15.4772	4.88288	15.2435	5	2	1	2	70.2447	68.3585	41.9404	0.636891	0.44	0	0	0	0	.	.	.	.	.	0	0	0	0	0	0	n	o
chr1	2420792	2420902	peak_711	22.165	15.0701	23.3345	10.4145	43.0385	19.3542	14.3377	17.9931	34.1891	6	2	2	3	60.7505	65.2346	47.1289	0.676818	0.48	0	0	0	0	.	.	.	.	.	0	0	0	0	0	0	n	o
chr1	2440788	2440898	peak_717	92.78	41.007	71.7685	37.8391	60.1587	41.9187	36.8414	51.0362	56.5645	5	2	2	2	40.921	40.3747	49.2908	0.863418	0.58	ENSDART00000103795.5	ggact.1	0	0	.	.	.	.	.	0	0	0	0	0	0	n	o
chr1	2461282	2461392	peak_720	58.8177	19.7859	14.5105	17.7045	16.8825	32.5626	22.0289	19.1971	31.7393	5	2	2	2	97.9164	92.62	76.6745	0.818655	0.5	ENSDART00000103795.5	ggact.1	0	0	.	.	.	.	.	0	0	0	0	0	0	n	o
chr1	2461898	2462008	peak_721	156.152	37.5214	63.5326	40.6163	20.9248	64.1164	86.6912	67.2233	57.7622	5	2	2	2	26.0188	31.2637	18.448	0.612345	0.37	ENSDART00000103795.5	ggact.1	0	0	.	.	.	.	.	0	0	0	0	0	0	n	o
chr1	2465008	2465118	peak_722	51.8149	39.4693	18.2363	23.0853	7.60902	31.0951	27.8209	15.9865	12.4126	4	2	2	1	46.4493	53.104	54.7964	0.806691	0.45	ENSDART00000103795.5	ggact.1	0	0	.	.	.	.	.	0	0	0	0	0	0	n	o
chr1	2534966	2535076	peak_731	22.8263	11.3795	10.1966	11.803	16.8825	8.8974	11.2993	14.2474	17.2035	5	2	2	2	49.9945	43.6807	39.9226	n	0.49	0	0	0	0	.	.	.	.	.	0	0	0	0	0	0	n	o
chr1	2541282	2541392	peak_732a	22.165	10.0467	8.23571	7.11652	7.8468	15.1347	26.9664	9.02998	6.85961	5	2	2	2	55.9735	69.1915	43.2664	0.759945	0.48	0	0	0	0	.	.	.	.	.	0	0	0	0	0	0	n	o
chr1	2541524	2541634	peak_732b	24.1673	13.3273	24.315	5.55435	9.98682	17.5196	20.5096	8.56177	21.2321	5	2	2	2	22.6838	38.969	15.8249	0.738636	0.46	0	0	0	0	.	.	.	.	.	0	0	0	0	0	0	n	o
chr1	2609044	2609154	peak_743	57.0604	23.8865	9.21618	33.3262	27.8205	30.5447	23.2633	27.5582	29.7249	5	2	2	2	52.6685	87.3093	45.3705	0.795345	0.58	0	0	0	0	.	.	.	.	.	0	0	0	0	0	0	n	o
chr1	2626124	2626234	peak_745	45.2006	28.4998	12.7457	2.95075	3.8045	17.1527	14.9075	1.47155	1.79656	2	2	1	1	46.96	39.0992	40.6145	0.525636	0.39	0	0	0	0	.	.	.	.	.	0	0	0	0	0	0	n	o
chr1	2633058	2633168	peak_747	24.8468	13.4298	17.0597	6.42224	15.9314	12.383	10.3497	15.3175	14.4814	5	2	2	2	48.3721	49.772	35.3971	n	0.42	0	0	0	0	.	.	.	.	.	0	0	0	0	0	0	n	o
chr1	2664748	2664858	peak_750	125.04	17.633	26.668	23.4325	34.4784	49.3485	50.2296	36.12	54.1691	5	2	2	2	68.1716	68.0721	37.3284	0.712182	0.51	0	0	0	0	.	.	.	.	.	0	0	0	0	0	0	n	o
chr1	2679040	2679150	peak_753	55.3184	25.1167	14.5105	18.0516	19.2604	28.7102	34.2776	23.3442	21.8309	5	2	2	2	52.999	30.665	33.0046	0.579873	0.44	0	0	0	0	.	.	.	.	.	0	0	0	0	0	0	n	o
chr1	2712060	2712170	peak_756	633.465	142.396	185.5	117.683	199.499	174.646	201.204	124.815	132.51	5	2	2	2	23.7655	20.9293	12.5965	0.827236	0.56	ENSDART00000126093.3	gpc6a	0	0	.	.	.	.	.	0	0	0	0	0	0	n	o
chr1	2766158	2766268	peak_766	43.3092	17.2229	24.315	14.4066	51.8364	17.9783	18.7055	17.5917	41.6475	6	2	2	3	60.1797	73.2524	75.4639	0.793764	0.6	0	0	0	0	.	.	.	.	.	0	0	0	0	0	0	n	o
chr1	2876922	2877032	peak_779a	31.9539	22.1437	26.2758	11.1087	7.60902	23.0232	12.5336	5.75244	14.7536	5	2	1	2	37.6461	50.4228	32.3416	0.736291	0.48	0	0	0	0	.	.	.	.	.	0	0	0	0	0	0	n	o
chr1	2877188	2877298	peak_779b	14.1719	11.3795	17.4519	13.8859	10.7002	14.9514	15.1924	15.5183	16.9312	5	2	2	2	41.582	54.4837	43.814	0.596782	0.43	0	0	0	0	.	.	.	.	.	0	0	0	0	0	0	n	o
chr1	2888766	2888876	peak_784	39.5817	22.2463	31.5702	19.4403	23.0648	21.4639	20.2248	15.5851	31.4126	5	2	2	2	39.2685	60.1585	43.2087	0.725982	0.5	0	0	0	0	.	.	.	.	.	0	0	0	0	0	0	n	o
chr1	2924544	2924654	peak_793a	174.668	33.7283	47.2573	37.8391	37.3317	48.0644	57.5409	69.7651	71.9714	6	2	2	3	31.1264	26.3698	18.7075	n	0.5	0	0	0	0	.	.	.	.	.	0	0	0	0	0	0	n	o
chr1	2924922	2925032	peak_793b	78.123	37.1114	27.6485	20.4817	29.2472	31.6455	33.5181	31.7722	36.7478	5	2	2	2	67.8412	60.8614	48.0225	n	0.41	0	0	0	0	.	.	.	.	.	0	0	0	0	0	0	n	o
chr1	2931662	2931772	peak_794	28.3312	18.1455	15.2949	17.0103	20.4493	18.3452	16.9015	13.3777	20.9055	5	2	2	2	41.4918	49.8762	44.477	n	0.5	0	0	0	0	.	.	.	.	.	0	0	0	0	0	0	n	o
chr1	2952840	2952950	peak_798	147.089	42.8523	44.1199	55.1965	55.1653	50.9995	51.0842	62.3404	85.3095	6	2	2	3	19.9798	25.9533	25.5678	n	0.45	0	0	0	0	.	.	.	.	.	0	0	0	0	0	0	n	o
chr1	3029778	3029888	peak_812	25.5321	30.2426	23.3345	28.6396	14.2669	18.7121	16.8065	17.1905	26.404	5	2	2	2	36.0537	28.4523	26.3173	n	0.44	0	0	0	0	.	.	.	.	.	0	0	0	0	0	0	n	o
chr1	3033676	3033786	peak_813	33.4397	18.5556	36.4725	14.233	10.4624	23.1149	16.2368	20.3342	17.4212	5	2	2	2	61.2313	89.2615	76.9916	0.752873	0.48	0	0	0	0	.	.	.	.	.	0	0	0	0	0	0	n	o
chr1	3053484	3053594	peak_815a	43.5729	20.9135	29.4133	19.0931	20.2115	22.4728	29.2452	31.1033	22.5387	5	2	2	2	64.8066	44.9823	42.4305	n	0.38	0	0	0	0	.	.	.	.	.	0	0	0	0	0	0	n	o
chr1	3053856	3053966	peak_815b	66.4566	19.7858	14.7066	30.0283	26.3938	23.8487	26.7765	34.7822	16.169	5	2	2	2	87.1901	55.8113	71.2843	n	0.45	0	0	0	0	.	.	.	.	.	0	0	0	0	0	0	n	o
chr1	3100006	3100116	peak_824	43.5729	15.8902	18.0401	16.3159	34.9539	21.0053	15.0025	19.7322	24.6075	5	2	2	2	33.8004	36.6262	45.9471	n	0.44	0	0	0	0	.	.	.	.	.	0	0	0	0	0	0	n	o
chr1	3165242	3165352	peak_843	56.1875	16.4028	20.1971	10.9352	19.2604	26.8757	14.2428	15.652	20.3065	5	2	2	2	45.2175	61.5903	64.2509	n	0.48	0	0	0	0	.	.	.	.	.	0	0	0	0	0	0	n	o
chr1	3197468	3197578	peak_851	40.3708	27.6797	33.1389	25.8625	11.1757	24.6743	30.8594	22.4077	21.9398	5	2	2	2	40.7708	47.8457	42.5745	0.589109	0.43	0	0	0	0	.	.	.	.	.	0	0	0	0	0	0	n	o
chr1	3201066	3201176	peak_853	25.5321	18.1455	14.9027	13.1916	6.65789	18.8955	21.744	12.1069	13.3381	5	2	2	2	60.1496	58.857	66.2687	n	0.54	0	0	0	0	.	.	.	.	.	0	0	0	0	0	0	n	o
chr1	3214114	3214224	peak_856	452.663	121.995	152.361	148.753	178.812	132.819	149.075	137.255	126.032	5	2	2	2	16.104	29.8059	27.4991	n	0.64	0	0	0	0	.	.	.	.	.	0	0	0	0	0	0	n	o
chr1	3230070	3230180	peak_858	55.1064	25.2193	14.9027	12.3237	11.6513	29.2605	20.6045	13.5115	14.5903	5	2	1	2	67.1802	52.5574	60.8785	0.684782	0.48	0	0	0	0	.	.	.	.	.	0	0	0	0	0	0	n	o
chr1	3231434	3231544	peak_859	45.2629	23.374	16.8636	11.1087	17.5958	22.5645	22.8835	14.448	21.6676	5	2	2	2	47.5609	81.4262	51.3085	0.746	0.53	0	0	0	0	.	.	.	.	.	0	0	0	0	0	0	n	o
chr1	3247442	3247552	peak_865	38.5589	24.8093	30.0015	17.3574	32.3384	26.8757	26.4916	28.0933	30.6505	5	2	2	2	94.4909	98.5027	78.404	n	0.6	0	0	0	0	.	.	.	.	.	0	0	0	0	0	0	n	o
chr1	3251812	3251922	peak_867	238.764	85.7045	90.5928	65.4373	75.3767	78.7007	69.6948	60.2668	75.2923	5	2	2	2	52.0676	42.6134	50.7032	n	0.47	0	0	0	0	.	.	.	.	.	0	0	0	0	0	0	n	o
chr1	3260906	3261016	peak_870	81.965	28.0898	18.6284	15.4481	12.8402	33.2048	27.6311	14.5818	13.9914	2	2	1	1	60.5703	63.5686	59.2354	n	0.46	0	0	0	0	Sox-41	S	0	0	0	0	0	0	0	0	0	n	o
chr1	3267502	3267612	peak_872	39.666	12.8146	19.0205	9.02584	13.078	16.2355	18.9904	23.4111	17.9112	5	2	2	2	92.4482	67.3693	94.7482	n	0.43	0	0	0	0	.	.	.	.	.	0	0	0	0	0	0	n	o
chr1	3269220	3269330	peak_873	63.2472	19.5808	7.64745	10.0673	13.5535	25.8667	10.4447	14.8494	19.3811	5	2	2	2	50.1147	58.4405	43.4393	n	0.44	0	0	0	0	.	.	.	.	.	0	0	0	0	0	0	n	o
chr1	3344900	3345010	peak_891	48.5075	34.8559	26.668	14.9274	19.7359	30.5447	34.6575	36.0531	25.5875	5	2	2	2	52.8488	47.8977	44.1887	n	0.47	0	0	0	0	.	.	.	.	.	0	0	0	0	0	0	n	o
chr1	3368702	3368812	peak_897	28.3312	13.2247	7.84355	5.20721	5.70676	19.5376	13.1034	13.9129	8.05731	4	2	2	1	48.9129	43.5765	46.4947	0.641782	0.48	0	0	0	0	.	.	.	.	.	0	0	0	0	0	0	n	o
chr1	3378318	3378428	peak_900	46.8456	27.4746	40.9825	32.1111	84.888	26.0502	54.9772	31.304	94.8364	6	3	2	3	64.0255	56.1757	53.5281	0.7872	0.57	0	0	0	0	.	.	.	.	.	0	0	0	0	0	0	n	o
chr1	3414814	3414924	peak_907a	66.906	22.4513	25.4915	16.6631	25.9182	32.5627	39.595	16.5215	38.9255	5	2	2	2	47.3506	61.8245	35.5413	0.6686	0.45	0	0	0	0	.	.	.	.	.	0	0	0	0	0	0	n	o
chr1	3415086	3415196	peak_907b	5.73896	7.27874	0.588265	2.43003	5.94455	9.63118	5.03245	5.15044	10.8338	5	2	2	2	43.0242	52.8958	44.5346	0.654727	0.47	0	0	0	0	.	.	.	.	.	0	0	0	0	0	0	n	o
chr1	3429440	3429550	peak_911	13.0504	9.84164	8.03964	6.5958	8.08457	11.9244	7.78606	3.87955	13.1748	5	2	2	2	64.0855	70.2587	68.8629	n	0.57	0	0	0	0	.	.	.	.	.	0	0	0	0	0	0	n	o
chr1	3457428	3457538	peak_920	253.323	74.4276	104.319	90.779	92.4973	81.6361	98.94	78.4605	156.955	6	2	2	3	73.4295	93.7909	86.0715	n	0.56	0	0	0	0	.	.	.	.	.	0	0	0	0	0	0	n	o
chr1	3489440	3489550	peak_929	63.2754	41.007	10.1966	4.68649	1.66447	25.4998	17.0914	1.806	3.21204	1	1	1	1	58.1366	63.6467	42.2863	0.501473	0.4	0	0	0	0	.	.	.	.	.	0	0	0	0	0	0	n	o
chr1	3554770	3554880	peak_942	14.7443	12.7122	19.8049	18.2253	19.4981	12.1995	13.4832	18.4613	13.7192	5	2	2	2	62.7635	45.4248	43.8716	0.614636	0.43	0	0	0	0	.	.	.	.	.	0	0	0	0	0	0	n	o
chr1	3625542	3625652	peak_963	101.886	30.6527	15.8832	22.5645	8.56014	34.9475	29.4351	25.8191	36.6934	5	2	2	2	47.5309	73.6168	83.3043	0.733855	0.5	0	0	0	0	.	.	.	.	.	0	0	0	0	0	0	n	o
chr1	3632232	3632342	peak_966	98.8261	25.7319	46.2768	49.2949	43.5141	38.9835	39.4051	44.7486	57.5445	6	2	2	3	63.4846	75.1005	71.0825	0.801527	0.53	0	0	0	0	.	.	.	.	.	0	0	0	0	0	0	n	o
chr1	3673050	3673160	peak_973	111.21	34.2408	42.9434	48.7742	45.4163	39.6255	35.9868	27.2237	54.0057	5	2	2	2	45.7883	63.8029	41.2198	n	0.53	0	0	0	0	.	.	.	.	.	0	0	0	0	0	0	n	o
chr1	3711496	3711606	peak_988a	14.7443	21.3236	7.64745	31.4168	7.84679	11.8326	4.46275	16.3877	6.58739	4	2	2	1	54.8317	82.7798	49.5214	0.672982	0.47	0	0	0	0	.	.	.	.	.	0	0	0	0	0	0	n	o
chr1	3711808	3711918	peak_988b	12.5016	7.17622	11.1771	21.176	13.3158	12.7499	6.55169	7.62533	5.33525	5	2	2	2	56.6345	77.4174	59.9272	0.703036	0.51	0	0	0	0	.	.	.	.	.	0	0	0	0	0	0	n	o
chr1	3718602	3718712	peak_989	573.686	105.798	125.105	135.041	113.897	159.328	155.911	140.935	177.206	5	2	2	2	17.0054	31.4459	29.5456	0.761618	0.51	0	0	0	0	.	.	.	.	.	0	0	0	0	0.943446	0	n	o
chr1	3727148	3727258	peak_992	99.8435	34.1383	12.7457	16.8366	13.5535	41.0932	25.6371	39.2637	30.4326	5	2	2	2	50.1447	61.2779	36.3772	n	0.44	0	0	0	0	.	.	.	.	.	0	0	0	0	0	0	n	o
chr1	3845848	3845958	peak_1012a	86.0457	38.7516	45.8847	40.0955	48.2696	46.505	45.8618	41.0697	29.3438	5	2	2	2	18.1471	24.5996	11.2995	n	0.54	0	0	0	0	.	.	.	.	.	0	0	0	0	0	0	n	o
chr1	3846256	3846366	peak_1012b	10.9298	15.7877	15.0988	16.8366	14.9803	12.7499	10.0649	13.1102	10.9971	5	2	2	2	33.2896	37.9798	44.967	n	0.54	0	0	0	0	.	.	.	.	.	0	0	0	0	0	0	n	o
chr1	3846972	3847082	peak_1013b	58.198	25.4244	28.2367	25.3417	42.3252	26.6922	28.9604	28.0933	33.8625	5	2	2	2	50.5053	64.6359	44.1887	n	0.48	0	0	0	0	.	.	.	.	.	0	0	0	0	0	0	n	o
chr1	3895310	3895420	peak_1019	31.2186	26.0395	17.2558	39.5748	38.2828	16.1437	20.0349	41.0697	42.9542	6	2	3	3	56.5443	75.0225	39.9803	n	0.53	0	0	0	0	.	.	.	.	.	0	0	0	0	0	0	n	o
chr1	3920880	3920990	peak_1023	24.1673	33.1132	9.02007	5.90151	34.0028	13.4837	17.0914	10.7691	21.2865	5	2	1	2	52.7586	58.2322	51.0779	0.771655	0.57	0	0	0	0	.	.	.	.	.	0	0	0	0	0	0	n	o
chr1	4011754	4011864	peak_1037	52.7345	37.9315	32.1585	21.5232	34.4784	27.4261	29.4351	18.2606	25.6963	5	2	2	2	44.917	49.2254	53.6434	n	0.46	0	0	0	0	.	.	.	.	.	0	0	0	0	0	0	n	o
chr1	4041954	4042064	peak_1046	159.585	34.6509	57.4539	37.3184	69.67	58.2459	56.4015	27.4245	74.9656	6	2	2	3	44.6766	47.3511	37.7896	n	0.45	0	0	0	0	.	.	.	.	.	0	0	0	0	0	0	n	o
chr1	4050022	4050132	peak_1047a	50.1862	24.8092	24.315	11.9766	22.5893	30.6365	13.6731	11.8393	16.8768	5	2	1	2	46.0586	38.6045	35.0512	n	0.42	0	0	0	0	.	.	.	.	.	0	0	0	0	0	0	n	o
chr1	4277910	4278020	peak_1080	184.112	45.6203	45.1004	18.5724	84.888	49.7155	50.0397	14.8494	65.1117	6	2	1	3	40.5305	40.5569	39.9515	0.762091	0.55	0	0	0	0	.	.	.	.	.	0	0	0	0	0	0	n	o
chr1	4312212	4312322	peak_1088	92.78	28.7049	24.9032	32.6319	40.6606	35.7731	39.0253	19.1302	24.9885	5	2	2	2	66.2487	76.4803	57.7076	0.905436	0.62	0	0	0	0	.	.	.	.	.	0	0	0	0	0	0	n	o
chr1	4320756	4320866	peak_1089	121.812	43.0574	55.8852	44.0877	54.6898	52.3755	58.5854	46.9559	63.2063	5	2	2	2	65.1672	49.4336	66.5858	0.793509	0.51	0	0	0	0	.	.	.	.	.	0	0	0	0	0	0	n	o
chr1	4406886	4406996	peak_1107	150.472	42.7498	55.1008	38.3598	15.218	49.8989	51.7489	30.9026	22.7565	4	2	2	1	56.6645	49.4596	44.967	0.6204	0.42	0	0	0	0	.	.	.	.	.	0	0	0	0	0	0	n	o
chr1	4442132	4442242	peak_1117	27.623	19.9909	12.1575	20.8288	15.9314	16.3272	13.768	16.4546	18.2923	5	2	2	2	39.5089	47.8978	40.2974	n	0.58	0	0	0	0	.	.	.	.	.	0	0	0	0	0	0	n	o
chr1	4545782	4545892	peak_1132	17.2353	15.3776	21.9619	27.5983	18.547	15.9603	18.3257	17.458	11.7593	5	2	2	2	38.7578	34.4135	24.0401	0.662436	0.48	0	0	0	0	.	.	.	.	.	0	0	0	0	0	0	n	o
chr1	4549418	4549528	peak_1134	151.784	36.3936	36.4725	56.585	24.2537	63.3826	48.0457	65.0828	56.5645	5	2	2	2	44.5264	56.7225	41.508	0.797509	0.52	0	0	0	0	.	.	.	.	.	0	0	0	0	0	0	n	o
chr1	4586384	4586494	peak_1140	58.8177	27.8847	30.982	25.1682	37.3317	20.4549	20.0349	19.5985	33.3725	5	2	2	2	90.5551	95.2745	49.1178	n	0.54	0	0	0	0	.	.	.	.	.	0	0	0	0	0	0	n	o
chr1	4652056	4652166	peak_1153	32.6942	20.0934	22.3541	12.6709	12.6025	16.9693	23.4532	14.0466	26.6762	5	2	2	2	62.5833	56.8786	44.4194	0.736582	0.53	0	0	0	0	.	.	.	.	.	0	0	0	0	0	0	n	o
chr1	4669868	4669978	peak_1156	19.5833	22.8614	19.6088	5.20721	6.42011	17.1527	13.4832	7.02334	7.89398	2	2	1	1	64.0255	60.523	44.8805	0.672455	0.49	0	0	0	0	.	.	.	.	.	0	0	0	0	0	0	n	o
chr1	4683144	4683254	peak_1158	99.8435	27.0646	40.3942	22.2175	26.8694	38.9835	51.7488	23.478	28.7995	5	2	2	2	28.6627	28.6345	39.0003	0.659418	0.51	0	0	0	0	.	.	.	.	.	0	0	0	0	0	0	n	o
chr1	4725652	4725762	peak_1170	47.6745	25.8344	32.7468	9.19945	20.9248	21.6473	22.9784	24.2137	15.9513	5	2	2	2	56.5143	69.2955	63.3574	0.701055	0.5	0	0	0	0	.	.	.	.	.	0	0	0	0	0	0	n	o
chr1	4775606	4775716	peak_1182	28.3312	34.3434	46.473	16.1424	17.5958	21.8307	31.2393	4.816	15.0802	5	2	1	2	50.3551	39.828	22.6276	0.572673	0.45	0	0	0	0	.	.	.	.	.	0	0	0	0	0	0	n	o
chr1	4777772	4777882	peak_1183	62.3765	30.9603	10.1966	39.5748	27.3449	32.1041	31.9988	52.7753	39.361	5	2	2	2	47.9215	65.5991	52.2021	0.697073	0.55	0	0	0	0	.	.	.	.	.	0	0	0	0	0	0	n	o
chr1	4830222	4830332	peak_1193	24.1673	13.3273	19.6088	4.33934	4.04229	19.6294	13.1984	9.76573	9.96273	5	2	2	2	38.9982	45.5289	19.0245	0.686036	0.49	0	0	0	0	.	.	.	.	.	0	0	0	0	0	0	n	o
chr1	4859946	4860056	peak_1200	108.079	38.6491	71.1801	30.549	13.7914	46.1381	55.0722	21.6051	11.7593	2	2	1	1	62.4331	40.0884	50.4438	0.691127	0.47	0	0	0	0	.	.	.	.	.	0	0	0	0	0	0	n	o
chr1	4922490	4922600	peak_1210	31.2186	24.9117	19.2166	11.803	28.296	23.1149	21.4592	12.3745	28.0373	5	2	1	2	59.699	50.0845	21.4458	0.8878	0.55	0	0	0	0	.	.	.	.	.	0	0	0	0	0	0	n	o
chr1	4937426	4937536	peak_1212	21.5099	20.7085	28.2367	1.21502	19.9736	16.8775	35.1323	5.88622	26.9485	5	2	1	2	52.4282	90.5112	19.601	0.752236	0.53	0	0	0	0	.	.	.	.	.	0	0	0	0	0	0	n	o
chr1	5023250	5023360	peak_1226	58.8177	29.4225	45.8847	22.2175	21.4004	29.9026	32.1887	26.2874	62.6075	5	2	2	2	50.5354	50.7092	44.4482	n	0.51	0	0	0	0	.	.	.	.	.	0	0	0	0	0	0	n	o
chr1	5037664	5037774	peak_1233	71.5217	38.9566	31.1781	35.409	55.1654	36.14	39.0253	47.3573	94.8909	6	2	2	3	61.051	72.3413	53.0956	0.760036	0.49	0	0	0	0	.	.	.	.	.	0	0	0	0	0	0	n	o
chr1	5046914	5047024	peak_1235	96.7996	30.3452	21.5697	30.3754	28.5338	41.827	29.4351	37.0565	57.2722	5	2	2	2	43.7452	47.1689	46.0624	n	0.42	0	0	0	0	.	.	.	.	.	0	0	0	0	0	0	n	o
chr1	5074306	5074416	peak_1240	225.52	49.8235	44.316	9.54655	12.3646	78.7925	43.8678	20.6017	16.2235	2	2	1	1	47.4708	56.8265	53.9893	0.692691	0.44	0	0	0	0	.	.	.	.	.	0	0	0	0	0	0	n	o
chr1	5098356	5098466	peak_1244	24.8468	17.633	12.3535	12.3237	12.1269	13.6672	15.4772	10.1671	19.4899	5	2	2	2	53.4196	68.3325	47.7919	0.730473	0.53	0	0	0	0	.	.	.	.	.	0	0	0	0	0	0	n	o
chr1	5196656	5196766	peak_1264	470.598	109.488	140.203	134.867	166.685	120.528	116.031	131.235	126.032	5	2	2	2	7.2408	12.3389	12.1065	0.841909	0.55	0	0	0	0	.	.	.	.	.	0	0	0	0	0	0	n	o
chr1	5207866	5207976	peak_1266	56.1875	14.2499	32.5506	19.4403	10.4624	29.1688	19.1804	35.9194	41.9742	5	2	2	2	66.4291	74.5018	71.6302	0.718473	0.47	0	0	0	0	.	.	.	.	.	0	0	0	0	0	0	n	o
chr1	5214286	5214396	peak_1267	65.993	28.7049	26.0797	21.5232	5.2312	35.131	29.5301	21.5382	21.2865	4	2	2	1	46.0286	42.1969	51.9715	0.790418	0.51	0	0	0	0	Sox-60	S	1	0	0	0	0	0	0	0	0	n	o
chr1	5289906	5290016	peak_1285	38.7775	19.4783	11.9614	10.7615	20.9248	19.7211	29.8149	24.8157	30.9771	5	2	2	2	65.5577	77.0529	61.1666	0.710145	0.55	ENSDART00000052423.6	spry2	0	0	.	.	.	.	.	0	0	0	0	0	0	n	o
chr1	5304620	5304730	peak_1293	185.299	64.2785	85.6906	19.4403	60.872	86.8645	68.7452	15.8526	45.404	5	2	1	2	122.132	104.282	68.4017	0.5216	0.39	0	0	0	0	Pou-112	P	3	0	0	0	0	0	0	0	0	n	o
chr1	5305058	5305168	peak_1294	274.117	48.0807	50.3947	64.743	35.9051	94.0191	80.0445	89.5641	82.6419	5	2	2	2	65.4676	78.8751	61.9161	0.799945	0.45	0	0	0	0	.	.	.	.	.	0	0	0	0	0	0	n	o
chr1	5334610	5334720	peak_1302	164.191	34.0358	19.2166	30.3755	35.4295	60.9977	49.565	61.9391	56.7278	5	2	2	2	59.3985	72.3152	55.2864	n	0.59	0	0	0	0	.	.	.	.	.	0	0	0	0	0	0	n	o
chr1	5342892	5343002	peak_1305	137.056	30.3452	36.2764	26.5568	53.5008	39.7173	41.3041	18.1937	66.3095	6	2	2	3	60.8106	70.1025	47.5901	0.6348	0.53	0	0	0	0	Sox-75	S	0	0	0	0	0	0	0	0	0	n	o
chr1	5367928	5368038	peak_1310	46.021	20.9135	38.2373	57.4529	8.08458	28.9854	36.7465	78.9957	22.3209	5	2	3	2	34.5815	16.8684	25.3084	0.752891	0.45	0	0	0	0	.	.	.	.	.	0	0	0	0	0	0	n	o
chr1	5390460	5390570	peak_1315	159.745	47.6706	40.3942	10.588	20.9248	62.1902	41.2092	9.43136	27.7105	2	2	1	1	42.5134	40.5309	48.2243	0.607727	0.41	ENSDART00000040204.6,ENSDART00000103724.6	ndfip2,tuba8l2	0	0	.	.	.	.	.	0	0	0	0	0	0	n	o
chr1	5400036	5400146	peak_1318	103.8	73.4025	83.7297	67.3466	71.0966	78.5174	73.5878	45.0162	84.4927	5	2	1	2	20.5206	12.2087	32.3994	0.841218	0.64	ENSDART00000040204.6,ENSDART00000103724.6	ndfip2,tuba8l2	0	0	.	.	.	.	.	0	0	0	0	0	0	n	o
chr1	5425306	5425416	peak_1327	89.7952	36.5987	27.4524	39.922	35.1917	39.9007	44.2476	63.7451	48.3438	5	2	2	2	66.9398	68.3324	72.3796	0.719709	0.51	ENSDART00000055047.7	stk16	0	0	.	.	.	.	.	0	0	0	0	0	0	n	o
chr1	5457878	5457988	peak_1337	138.449	52.694	70.5919	40.0955	69.67	65.4005	78.3355	58.7284	57.5988	5	2	2	2	40.4103	55.4469	42.834	0.742564	0.51	0	0	0	0	.	.	.	.	.	0	0	0	0	0	0	n	o
chr1	5468392	5468502	peak_1339	525.577	77.1956	30.7859	77.2403	14.0291	132.452	40.9244	150.099	33.3725	3	1	2	1	53.0591	64.0893	55.8917	0.6128	0.47	ENSDART00000022307.10	atic	0	0	Sox-78	S	0	0	1	0	0	0	0	0	0	n	o
chr1	5478132	5478242	peak_1342	459.567	49.0034	55.8852	26.3832	14.5047	118.693	71.214	37.7253	46.9828	2	2	1	1	45.4277	72.159	38.6255	0.6624	0.47	ENSDART00000022307.10	atic	0	0	Sox-79	SP	1	0	0	0	0	0	0	0	0	n	o
chr1	5524324	5524434	peak_1356	66.906	14.5575	11.3731	8.50512	7.60901	35.4979	21.2693	15.3845	15.6246	5	2	2	2	67.6008	65.9635	66.4993	0.819455	0.56	0	0	0	0	.	.	.	.	.	0	0	0	0	0	0	n	o
chr1	5533936	5534046	peak_1360	99.205	49.926	30.3937	7.11652	21.4004	46.5967	37.2212	8.89621	28.3095	2	2	1	1	64.8667	70.9095	58.0247	0.729164	0.45	0	0	0	0	.	.	.	.	.	0	0	0	0	0	0	n	o
chr1	5544534	5544644	peak_1364	170.649	54.6418	39.4138	18.5724	43.5141	73.8394	69.0302	19.0634	48.616	5	2	1	2	33.0794	47.4553	9.56991	0.651364	0.42	0	0	0	0	.	.	.	.	.	0	0	0	0	0	0	n	o
chr1	5574926	5575036	peak_1368	56.1875	27.3722	37.0607	55.0229	53.0253	27.6095	29.1503	49.4308	32.9914	5	2	3	2	24.6667	11.4798	17.295	0.7726	0.53	0	0	0	0	.	.	.	.	.	0	0	0	0	0	0	n	o
chr1	5576722	5576832	peak_1369	68.7421	19.8884	26.668	3.12433	8.08457	33.9386	32.5685	1.60533	11.7049	2	2	1	1	49.8143	46.8045	16.9491	0.499473	0.45	0	0	0	0	Sox-81	S	0	0	0	0	0	0	0	0	0	n	o
chr1	5620302	5620412	peak_1376	115.421	21.2211	24.5111	42.6992	25.4426	44.6705	36.8414	46.1533	32.5015	5	2	2	2	37.8865	32.6174	37.3284	0.721945	0.47	0	0	0	0	.	.	.	.	.	0	0	0	0	0	0	n	o
chr1	5636888	5636998	peak_1381	94.7842	30.7553	19.6088	20.4817	32.5761	42.9277	38.4555	14.448	53.9513	5	2	1	2	50.5654	49.8762	37.0114	0.7894	0.56	0	0	0	0	.	.	.	.	.	0	0	0	0	0	0	n	o
chr1	5664086	5664196	peak_1386	98.8261	33.0106	34.1194	50.1628	51.5986	42.7443	64.2825	51.9726	60.5931	6	2	2	3	63.0941	66.7705	58.9472	0.795691	0.53	0	0	0	0	.	.	.	.	.	0	0	0	0	0	0	n	o
chr1	5686192	5686302	peak_1394	21.5099	16.0953	16.4715	3.47147	5.94454	13.3003	10.5396	6.08689	4.0831	2	2	1	1	40.1398	67.4994	50.2132	0.5974	0.51	0	0	0	0	.	.	.	.	.	0	0	0	0	0	0	n	o
chr1	5763774	5763884	peak_1411	371.354	88.8826	170.793	226.687	228.984	123.83	144.707	195.048	207.149	6	3	3	3	46.2389	38.7607	38.8849	0.867764	0.57	0	0	0	0	.	.	.	.	.	0	0	0	0	0	0	n	o
chr1	5766128	5766238	peak_1412	216.835	58.4349	107.261	97.8955	111.995	77.0497	94.6673	131.972	139.315	6	3	3	3	24.7869	50.0845	47.5901	0.664673	0.46	0	0	0	0	.	.	.	.	.	0	0	0	0	0	0	n	o
chr1	5766662	5766772	peak_1413	28.7397	26.7571	25.0994	3.99219	4.51785	25.9585	23.4532	6.55511	5.87965	2	2	1	1	57.4757	64.3235	46.5235	0.654709	0.41	0	0	0	0	.	.	.	.	.	0	0	0	0	0	0	n	o
chr1	5779498	5779608	peak_1415	78.123	23.374	18.4323	23.2589	50.4097	39.7173	39.5001	27.2237	34.0802	5	2	2	2	62.403	102.434	60.1578	0.760745	0.56	0	0	0	0	.	.	.	.	.	0	0	0	0	0	0	n	o
chr1	5812998	5813108	peak_1420	96.7996	27.8847	30.0015	10.9352	13.3158	38.4332	65.8967	22.5415	32.6103	5	2	2	2	33.1395	52.7135	70.6789	0.616018	0.48	0	0	0	0	.	.	.	.	.	0	0	0	0	0	0	n	o
chr1	5843436	5843546	peak_1426	13.0504	10.1493	7.84355	10.4145	9.74909	13.0251	7.59615	8.02666	8.43839	5	2	2	2	45.0071	39.9322	46.6101	n	0.48	0	0	0	0	.	.	.	.	.	0	0	0	0	0	0	n	o
chr1	5853362	5853472	peak_1430	184.112	66.8414	94.1227	45.3027	75.3767	68.8861	83.7477	56.0528	74.9655	5	2	2	2	37.5259	52.0628	40.9892	0.893764	0.58	0	0	0	0	.	.	.	.	.	0	0	0	0	0	0	n	o
chr1	5858142	5858252	peak_1431	22.7547	27.7822	15.6871	18.0516	21.1625	18.9873	19.4652	25.4177	29.9427	5	2	2	2	57.0551	59.7681	52.2021	0.660655	0.45	0	0	0	0	.	.	.	.	.	0	0	0	0	0	0	n	o
chr1	5866138	5866248	peak_1433	277.645	74.7352	120.006	69.7766	93.21	75.2153	69.6948	67.4239	59.1232	5	2	2	2	81.1209	91.6827	105.845	0.759182	0.56	0	0	0	0	.	.	.	.	.	0	0	0	0	0	0	n	o
chr1	5924060	5924170	peak_1447	95.7905	25.6294	14.7066	26.0361	27.3449	39.0753	30.8594	28.2271	24.2808	5	2	2	2	45.0071	73.4345	64.3086	0.792673	0.57	0	0	0	0	Sox-84	S	0	0	1	0	0	0	0	0	0	n	o
chr1	5936764	5936874	peak_1452	49.3448	20.9135	11.1771	10.2408	9.0357	26.9674	20.3197	21.07	43.4441	5	2	2	2	74.3008	77.7297	75.6945	0.764455	0.53	0	0	0	0	.	.	.	.	.	0	0	0	0	0	0	n	o
chr1	5958686	5958796	peak_1462	163.653	54.5393	59.6109	45.3027	52.5497	87.8733	61.8138	85.6177	111.876	5	2	2	2	50.956	48.5225	36.4925	0.750109	0.5	0	0	0	0	.	.	.	.	.	0	0	0	0	0	0	n	o
chr1	5962494	5962604	peak_1464a	32.1336	46.4405	37.8451	48.6006	35.1917	44.3036	46.5265	55.7184	31.7393	4	2	2	1	70.5752	68.7229	76.3863	0.875309	0.53	0	0	0	0	.	.	.	.	.	0	0	0	0	0	0	n	o
chr1	5962750	5962860	peak_1464b	45.6244	28.0897	21.5697	23.4325	18.0715	50.6327	36.4615	45.2168	38.3811	5	2	2	2	75.9833	70.9615	60.8208	0.746273	0.53	0	0	0	0	.	.	.	.	.	0	0	0	0	0	0	n	o
chr1	5976660	5976770	peak_1470	237.308	38.034	46.2768	50.1628	63.9632	62.2819	52.6035	57.4575	89.7737	6	2	2	3	47.1704	43.7067	54.4505	0.704618	0.45	0	0	0	0	.	.	.	.	.	0	0	0	0	0	0	n	o
chr1	5982420	5982530	peak_1471	199.971	28.8074	36.4725	34.7147	29.0094	62.2819	54.2176	44.3473	37.7822	5	2	2	2	48.7326	55.577	36.5501	0.709182	0.49	0	0	0	0	.	.	.	.	.	0	0	0	0	0	0	n	o
chr1	5991010	5991120	peak_1477a	117.542	35.266	31.3742	55.0229	27.1071	49.6237	38.9304	40.0665	40.0144	5	2	2	2	21.7525	16.9204	5.5344	0.870855	0.62	0	0	0	0	.	.	.	.	.	0	0	0	0	0	0	n	o
chr1	5991268	5991378	peak_1477b	56.1875	23.6815	39.6099	14.5802	12.3646	32.1958	32.7585	19.1971	18.7823	4	2	2	1	73.099	64.4017	66.2975	0.868436	0.53	0	0	0	0	.	.	.	.	.	0	0	0	0	0	0	n	o
chr1	5991574	5991684	peak_1477c	11.4281	9.12409	8.4318	6.07507	9.74909	12.0161	11.2993	10.1002	20.4699	5	2	2	2	67.2102	63.3865	53.9605	0.778636	0.48	0	0	0	0	.	.	.	.	.	0	0	0	0	0	0	n	o
chr1	6018282	6018392	peak_1479	41.9628	38.444	33.7272	22.2175	16.6447	24.3074	22.5985	32.1735	44.5329	5	2	2	2	40.5004	47.0647	30.8716	0.724691	0.55	0	0	0	0	.	.	.	.	.	0	0	0	0	0	0	n	o
chr1	6024686	6024796	peak_1481	281.848	45.3127	68.4349	72.5538	67.0545	87.2312	75.6768	75.5844	80.3553	5	2	2	2	31.9075	22.8555	25.7695	n	0.58	0	0	0	0	.	.	.	.	.	0	0	0	0	0	0	n	o
chr1	6031142	6031252	peak_1483a	47.6745	33.1131	48.0416	48.6006	47.0807	25.9585	25.5421	46.2871	33.4814	5	2	2	2	55.4025	66.8746	46.6965	n	0.55	0	0	0	0	.	.	.	.	.	0	0	0	0	0	0	n	o
chr1	6031472	6031582	peak_1483b	56.1875	21.9387	11.3731	31.764	21.8759	30.7282	24.9724	25.8191	23.4642	5	2	2	2	70.6654	75.3348	69.0647	n	0.54	0	0	0	0	.	.	.	.	.	0	0	0	0	0	0	n	o
chr1	6035978	6036088	peak_1485	102.289	32.293	54.1205	16.1424	19.2604	44.7623	41.1143	11.8394	30.1605	5	2	1	2	47.9815	54.3015	49.089	n	0.45	0	0	0	0	.	.	.	.	.	0	0	0	0	0	0	n	o
chr1	6040618	6040728	peak_1487	41.5119	23.4765	14.9027	21.3495	41.6118	22.8397	24.1178	25.284	49.7593	6	2	2	3	52.5784	80.8015	75.4927	n	0.46	0	0	0	0	.	.	.	.	.	0	0	0	0	0	0	n	o
chr1	6043292	6043402	peak_1489	70.5918	40.802	37.8451	30.549	65.3899	35.131	41.494	42.4745	67.0716	6	2	2	3	51.1363	60.1585	56.7565	n	0.58	0	0	0	0	.	.	.	.	.	0	0	0	0	0	0	n	o
chr1	6060310	6060420	peak_1493	90.7872	26.347	25.8836	18.5724	30.1983	33.4799	29.9099	49.8991	46.1662	5	2	2	2	62.9438	56.8786	37.6166	0.666764	0.48	0	0	0	0	.	.	.	.	.	0	0	0	0	0	0	n	o
chr1	6083666	6083776	peak_1505	89.8297	51.6688	64.5131	85.9189	54.452	50.541	55.3571	57.5913	49.5415	5	2	2	2	36.2641	38.4484	39.865	0.714727	0.51	0	0	0	0	.	.	.	.	.	0	0	0	0	0	0	n	o
chr1	6084842	6084952	peak_1506	174.071	43.0574	69.0232	20.3081	56.8298	73.0137	64.1875	41.8055	52.6447	5	2	1	2	34.0107	42.0146	40.2397	0.798091	0.43	0	0	0	0	Sox-88	S	0	1	1	0	0	0	0	0	0	n	o
chr1	6100304	6100414	peak_1513	21.75	18.2481	18.8245	18.0517	16.8825	17.2445	17.6611	12.642	18.3467	5	2	2	2	42.0326	61.0436	35.9448	0.593564	0.44	0	0	0	0	.	.	.	.	.	0	0	0	0	0	0	n	o
chr1	6120156	6120266	peak_1518	109.072	44.185	78.6315	55.1965	56.3543	54.1183	46.8114	33.5782	38.7077	5	2	2	2	61.9524	69.66	64.4527	0.803091	0.57	0	0	0	0	.	.	.	.	.	0	0	0	0	0	0	n	o
chr1	6124736	6124846	peak_1520	337.049	95.6491	143.341	109.005	116.275	119.611	134.167	138.995	107.304	5	2	2	2	20.5806	45.2165	21.3594	0.836564	0.61	0	0	0	0	.	.	.	.	.	0	0	0	0	0	0	n	o
chr1	6139966	6140076	peak_1527	379.211	139.116	101.574	82.621	83.4613	201.614	174.332	95.6509	92.8227	2	2	1	1	22.9542	24.6777	41.2775	0.612036	0.45	0	0	0	0	.	.	.	.	.	0	0	0	0	0	0	n	o
chr1	6176330	6176440	peak_1547	40.4645	47.3631	34.9037	35.5826	27.3449	35.7731	41.0193	17.9262	19.4355	4	2	2	1	45.2775	57.3732	33.9271	0.760909	0.47	ENSDART00000092277.6	retreg2	0	0	.	.	.	.	.	0	0	0	0	0	0	n	o
chr1	6192346	6192456	peak_1554	72.4814	37.5214	83.5337	83.1417	73.95	43.4781	42.3486	65.1497	32.447	5	2	3	2	118.647	95.4309	102.761	0.521273	0.38	ENSDART00000092277.6	retreg2	0	0	.	.	.	.	.	0	0	0	0	0	0	n	o
chr1	6217050	6217160	peak_1566	87.0306	24.8092	28.0406	19.2666	33.0516	27.8846	25.6371	19.1971	32.447	5	2	2	2	70.1546	59.6379	44.3329	0.681182	0.48	0	0	0	0	.	.	.	.	.	0	0	0	0	0	0	n	o
chr1	6271664	6271774	peak_1579	107.243	44.4925	38.4334	45.997	57.0675	47.4223	46.1467	60.6682	51.5559	5	2	2	2	39.0883	38.1099	46.293	0.610018	0.48	0	0	0	0	.	.	.	.	.	0	0	0	0	0	0	n	o
chr1	6327920	6328030	peak_1589	22.8263	10.8668	23.5306	22.5646	19.2604	14.9513	20.6045	18.2606	20.1977	5	2	2	2	50.1447	66.0937	38.1932	n	0.45	0	0	0	0	.	.	.	.	.	0	0	0	0	0	0	n	o
chr1	6333262	6333372	peak_1590a	10.2186	17.838	26.2758	12.8445	13.078	12.7499	9.875	7.22399	4.30086	5	2	2	2	59.0681	55.9415	48.1955	0.670945	0.55	0	0	0	0	.	.	.	.	.	0	0	0	0	0	0	n	o
chr1	6333576	6333686	peak_1590b	51.2597	30.4476	65.1014	24.3004	38.0451	28.3433	31.8089	47.2904	34.0258	5	2	2	2	58.4972	74.658	53.9028	0.712818	0.57	0	0	0	0	.	.	.	.	.	0	0	0	0	0	0	n	o
chr1	6335012	6335122	peak_1591	641.068	128.249	154.714	97.8955	158.363	150.064	126.476	104.882	136.702	5	2	2	2	39.7493	29.3635	42.8628	0.692291	0.48	0	0	0	0	.	.	.	.	.	0	0	0	0	0	0	n	o
chr1	6349562	6349672	peak_1593	120.741	37.6239	67.4545	58.3207	68.0055	49.9906	61.339	55.2502	63.3152	6	2	2	3	62.1626	65.6772	67.7388	0.890564	0.58	ENSDART00000166620.2	hecw2b	0	0	.	.	.	.	.	0	0	0	0	0	0	n	o
chr1	6408490	6408600	peak_1602	115.907	26.552	34.7076	11.6295	9.27345	40.9097	22.4087	4.816	9.52718	2	2	1	1	48.282	57.4774	52.1445	0.739636	0.52	0	0	0	0	Sox-94	S	0	1	0	0	0	0	0	0	0	n	o
chr1	6453998	6454108	peak_1612	34.1902	17.633	19.0205	17.1838	9.98682	20.6384	17.3762	8.36111	16.5502	5	2	2	2	71.2663	67.0048	65.9228	0.742182	0.57	0	0	0	0	.	.	.	.	.	0	0	0	0	0	0	n	o
chr1	6460796	6460906	peak_1615	67.8223	17.5305	21.7658	8.15798	3.09116	30.7282	26.1118	4.08022	1.74212	2	2	1	1	46.93	83.3265	55.5458	0.832945	0.53	0	0	0	0	Sox-95	S	1	1	1	0	0	0	0	0	0	n	o
chr1	6466062	6466172	peak_1617	88.806	26.6545	29.2172	14.0595	5.94455	35.9565	42.9184	14.5817	8.60173	2	2	1	1	43.3246	75.7254	54.5081	0.775509	0.53	0	0	0	0	Sox-96	S	2	2	1	0	0	0	0	0	0	n	o
chr1	6499778	6499888	peak_1624	43.5729	20.0935	19.6088	6.94295	16.8825	22.0142	31.2392	13.0433	19.7622	5	2	1	2	76.9146	67.8638	74.6279	0.825218	0.55	0	0	0	0	.	.	.	.	.	0	0	0	0	0	0	n	o
chr1	6508976	6509086	peak_1627	74.2731	29.2175	14.3145	9.02585	7.37123	31.0951	19.9399	7.02333	7.07736	2	2	1	1	65.8282	59.3776	63.7609	0.724782	0.46	0	0	0	0	.	.	.	.	.	0	0	0	0	0	0	n	o
chr1	6524480	6524590	peak_1631	38.0173	17.633	10.1965	9.373	6.65789	20.3631	22.5985	13.244	14.1003	5	2	2	2	54.5614	55.4208	63.1556	0.737291	0.54	0	0	0	0	.	.	.	.	.	0	0	0	0	0	0	n	o
chr1	6581024	6581134	peak_1643	108.079	30.1401	16.2754	38.8805	52.7875	37.7911	35.8919	77.6579	66.1461	6	2	3	3	62.7635	104.985	51.7121	0.7368	0.51	0	0	0	0	.	.	.	.	.	0	0	0	0	0	0	n	o
chr1	6625360	6625470	peak_1658b	36.9209	15.5826	9.80445	3.64505	2.85338	23.3901	22.5985	4.74911	5.9341	2	2	1	1	69.8241	97.6955	78.6923	n	0.41	0	0	0	0	.	.	.	.	.	0	0	0	0	0	0	n	o
chr1	6628452	6628562	peak_1660	267.192	70.6345	102.162	94.2509	87.7414	89.2492	65.6119	73.0425	102.948	5	2	2	2	84.7865	110.998	117.375	0.8124	0.6	ENSDART00000103701.5	ube2f	0	0	Pou-148	P	0	0	0	0	0	0	0	0	0	n	o
chr1	6638286	6638396	peak_1663	37.5861	28.7049	40.1981	48.6006	33.0516	25.9585	40.3546	42.4075	51.6103	6	2	3	3	58.9779	75.0745	76.3575	0.725273	0.51	ENSDART00000103701.5	ube2f	0	0	.	.	.	.	.	0	0	0	0	0	0	n	o
chr1	6648728	6648838	peak_1670	106.504	50.6436	62.3562	65.6108	67.0544	43.2946	70.3595	71.8385	119.825	6	2	3	3	62.4031	79.8904	68.0846	0.831182	0.59	ENSDART00000103701.5,ENSDART00000152383.2	AL929396.1,ube2f	0	0	.	.	.	.	.	0	0	0	0	0	0	n	o
chr1	6653194	6653304	peak_1671	31.2186	18.5556	9.21618	31.764	14.0291	21.0052	20.4147	30.1	29.9427	5	2	2	2	76.0434	77.964	94.0564	0.671527	0.51	ENSDART00000103701.5,ENSDART00000152383.2	AL929396.1,ube2f	0	0	.	.	.	.	.	0	0	0	0	0	0	n	o
chr1	6667288	6667398	peak_1676	244.92	67.559	100.201	85.3983	72.2855	78.9759	103.783	90.2999	83.0229	5	2	2	2	37.556	29.6758	32.774	0.901473	0.63	ENSDART00000152383.2	AL929396.1	0	0	.	.	.	.	.	0	0	0	0	0	0	n	o
chr1	6681262	6681372	peak_1679	269.126	72.4799	84.1219	69.0824	80.3702	82.8285	89.4449	62.4741	88.2494	5	2	2	2	38.5475	58.3103	40.3838	0.797455	0.52	ENSDART00000152383.2	AL929396.1	0	0	.	.	.	.	.	0	0	0	0	0	0	n	o
chr1	6717564	6717674	peak_1684	115.421	39.5717	53.1399	16.6631	11.1757	41.827	30.7645	40.4008	33.6991	5	2	2	2	59.3385	86.7366	41.7675	0.733855	0.45	0	0	0	0	.	.	.	.	.	0	0	0	0	0	0	n	o
chr1	6743686	6743796	peak_1695	220.065	58.7425	43.5316	61.9658	55.8786	81.3608	59.8198	77.5242	73.8223	5	2	2	2	26.5295	52.7656	17.0355	0.761691	0.48	0	0	0	0	.	.	.	.	.	0	0	0	0	0	0	n	o
chr1	6758318	6758428	peak_1701	66.906	18.8632	22.158	19.961	14.2669	33.0214	33.1383	16.6554	33.6992	5	2	2	2	73.0689	71.0917	60.7919	0.782691	0.53	0	0	0	0	.	.	.	.	.	0	0	0	0	0	0	n	o
chr1	6772768	6772878	peak_1705	69.6653	26.0395	25.6875	23.2589	15.6936	30.9116	24.8775	24.3475	16.8768	5	2	2	2	50.0245	52.5054	50.5879	0.604727	0.45	0	0	0	0	.	.	.	.	.	0	0	0	0	0	0	n	o
chr1	6792842	6792952	peak_1710	71.5217	33.4206	20.9815	18.2253	19.0225	28.8936	27.9159	42.2737	51.447	5	2	2	2	71.4765	89.2356	71.3995	0.746055	0.51	0	0	0	0	.	.	.	.	.	0	0	0	0	0	0	n	o
chr1	6822980	6823090	peak_1719a	42.7657	15.2751	9.21618	8.33155	13.078	18.4369	16.9015	12.1069	9.90827	5	2	2	2	70.9958	63.7769	77.4816	0.742709	0.51	0	0	0	0	.	.	.	.	.	0	0	0	0	0	0	n	o
chr1	6837658	6837768	peak_1723	103.94	37.9315	50.983	46.3442	43.2763	40.0843	48.2356	76.4539	80.0287	6	2	3	3	65.3475	60.2366	37.5302	0.612018	0.42	0	0	0	0	.	.	.	.	.	0	0	0	0	0	0	n	o
chr1	6845816	6845926	peak_1724	84.8788	32.7031	23.7267	26.0361	30.6738	36.9655	25.1623	26.5549	37.1834	5	2	2	2	82.9837	87.4655	63.6168	0.788109	0.49	0	0	0	0	.	.	.	.	.	0	0	0	0	0	0	n	o
chr1	6855496	6855606	peak_1729	201.829	29.9351	22.7463	3.64505	3.8045	69.8951	32.5685	1.60533	10.5616	2	2	1	1	28.7829	36.3398	49.8096	0.813164	0.49	0	0	0	0	.	.	.	.	.	0	0	0	0	0	0	n	o
chr1	6952570	6952680	peak_1753	33.4397	24.6042	11.9614	17.7045	19.9736	20.8218	18.5156	30.3675	27.6017	5	2	2	2	48.973	66.6664	47.9648	n	0.54	0	0	0	0	.	.	.	.	.	0	0	0	0	0	0	n	o
chr1	6979056	6979166	peak_1763	119.276	41.7246	50.5908	21.176	29.7227	44.2119	26.3017	14.2474	14.5358	2	2	1	1	64.4761	95.5091	55.2287	0.550218	0.4	0	0	0	0	.	.	.	.	.	0	0	0	0	0	0	n	o
chr1	7010848	7010958	peak_1774	78.123	35.061	15.2949	8.15797	5.46897	38.2497	22.1238	10.3677	17.5301	2	2	1	1	39.599	34.2053	37.5014	0.718382	0.46	0	0	0	0	.	.	.	.	.	0	0	0	0	0	0	n	o
chr1	7019314	7019424	peak_1777	66.906	39.4692	15.0988	2.25645	35.1917	32.6545	25.637	4.94977	12.4671	2	2	1	1	59.669	92.5936	38.9426	0.782018	0.51	0	0	0	0	.	.	.	.	.	0	0	0	0	0	0	n	o
chr1	7034224	7034334	peak_1782	115.648	48.9008	19.0205	21.5232	20.687	69.4365	39.0253	33.6451	25.6418	1	1	1	1	45.5179	51.438	40.2109	0.707309	0.47	0	0	0	0	.	.	.	.	.	0	0	0	0	0	0	n	o
chr1	7037476	7037586	peak_1784	183.455	66.4313	32.3545	24.4739	33.0516	84.2961	29.8149	13.9129	15.2435	1	1	1	1	81.6918	73.3305	53.038	0.573709	0.46	0	0	0	0	.	.	.	.	.	0	0	0	0	0	0	n	o
chr1	7046082	7046192	peak_1788	62.9174	28.8074	18.4323	9.54655	25.6805	29.444	18.1358	17.7925	21.2865	5	2	2	2	66.3389	58.2843	58.0535	0.734055	0.49	0	0	0	0	.	.	.	.	.	0	0	0	0	0	0	n	o
chr1	7057208	7057318	peak_1791a	86.2853	50.9512	37.2568	16.1424	9.27345	38.2497	15.3822	25.2171	6.58739	2	2	1	1	69.103	77.2872	57.2176	0.827491	0.51	0	0	0	0	.	.	.	.	.	0	0	0	0	0	0	n	o
chr1	7057532	7057642	peak_1791b	146.072	36.0862	12.3535	14.7538	6.18233	46.5967	12.3437	44.4142	10.3983	3	1	2	1	55.9735	72.0809	48.2531	0.716673	0.52	0	0	0	0	.	.	.	.	.	0	0	0	0	0	0	n	o
chr1	7075024	7075134	peak_1794	37.5655	22.7589	7.84353	5.72794	13.078	21.9225	6.26684	8.42799	10.3983	1	1	1	1	49.9945	62.9179	13.9513	0.618982	0.46	0	0	0	0	.	.	.	.	.	0	0	0	0	0	0	n	o
chr1	7095424	7095534	peak_1806	137.056	48.7983	13.5301	24.821	7.13345	44.3035	20.5096	33.4444	11.1605	3	1	2	1	64.2658	61.9547	60.9937	n	0.49	0	0	0	0	.	.	.	.	.	0	0	0	0	0	0	n	o
chr1	7117478	7117588	peak_1812	44.3515	12.1995	22.158	9.19945	12.3646	22.6563	21.2693	23.6117	24.4985	5	2	2	2	51.2264	59.2475	39.7497	n	0.59	0	0	0	0	.	.	.	.	.	0	0	0	0	0	0	n	o
chr1	7120094	7120204	peak_1815	43.2888	20.606	21.3736	0	8.79793	26.5088	5.22236	0.468221	10.235	2	2	1	1	20.0399	27.9837	13.6631	n	0.51	0	0	0	0	.	.	.	.	.	0	0	0	0	0	0	n	o
chr1	7123808	7123918	peak_1817	26.9203	18.6582	23.9228	14.4066	19.2604	19.9045	21.5541	19.7322	22.7565	5	2	2	2	59.3085	41.5982	67.5946	n	0.5	0	0	0	0	.	.	.	.	.	0	0	0	0	0	0	n	o
chr1	7137518	7137628	peak_1821	29.045	26.1419	15.2949	19.6138	38.7585	23.3901	23.0734	30.7688	21.1776	5	2	2	2	53.5698	60.8614	48.5125	0.651291	0.47	0	0	0	0	.	.	.	.	.	0	0	0	0	0	0	n	o
chr1	7160704	7160814	peak_1829	111.21	29.9351	23.3345	18.5724	25.2049	50.7245	26.7765	33.4445	21.2321	4	2	2	1	55.4627	70.9095	52.4615	n	0.51	0	0	0	0	.	.	.	.	.	0	0	0	0	0	0	n	o
chr1	7188588	7188698	peak_1836	434.358	122.508	139.419	152.051	140.529	143.001	138.82	164.145	132.346	5	2	2	2	37.7663	38.5265	35.3106	n	0.46	ENSDART00000092114.8	si:ch73-383l1.1	0	0	.	.	.	.	.	0	0	0	0	0	0	n	o
chr1	7190334	7190444	peak_1837b	24.4148	30.9603	29.6094	34.194	44.9407	28.435	23.643	30.2337	23.4642	5	2	2	2	31.1865	35.4287	24.1265	n	0.55	ENSDART00000092114.8	si:ch73-383l1.1	0	0	.	.	.	.	.	0	0	0	0	0	0	n	o
chr1	7191934	7192044	peak_1838	122.324	52.1814	67.2584	38.7069	58.4943	61.1812	44.5325	40.4677	41.702	5	2	2	2	24.5165	39.5937	18.3039	n	0.65	ENSDART00000092114.8	si:ch73-383l1.1	0	0	.	.	.	.	.	0	0	0	0	0	0	n	o
chr1	7202588	7202698	peak_1839	125.04	33.9333	42.7473	13.5387	14.0291	51.5499	35.4171	9.03	10.2894	2	2	1	1	44.1057	65.0004	43.6699	0.776873	0.52	ENSDART00000092114.8	si:ch73-383l1.1	0	0	.	.	.	.	.	0	0	0	0	0	0	n	o
chr1	7226740	7226850	peak_1842	44.3846	20.5035	7.25527	19.6138	19.9736	24.3074	27.9159	18.7289	35.7135	5	2	2	2	58.5273	59.9503	63.0403	0.758309	0.51	0	0	0	0	.	.	.	.	.	0	0	0	0	0	0	n	o
chr1	7229564	7229674	peak_1843	55.4758	21.6312	19.0205	34.8884	10.7002	28.3433	26.2067	31.1702	29.1261	5	2	2	2	44.0456	62.6836	34.5324	0.703236	0.54	0	0	0	0	.	.	.	.	.	0	0	0	0	0	0	n	o
chr1	7234316	7234426	peak_1844	87.8197	29.1149	27.2563	33.6733	25.2049	40.3594	42.0637	21.8726	34.9513	5	2	2	2	48.4623	72.3933	53.3839	0.875818	0.56	0	0	0	0	.	.	.	.	.	0	0	0	0	0	0	n	o
chr1	7254588	7254698	peak_1853	274.927	76.7855	86.6711	74.116	97.2527	87.3229	76.8162	84.0793	65.3839	5	2	2	2	49.3936	43.6286	53.8451	0.752636	0.53	0	0	0	0	.	.	.	.	.	0	0	0	0	0	0	n	o
chr1	7258000	7258110	peak_1854	174.509	51.5663	29.4133	5.20721	10.2246	61.2729	42.3486	3.41133	9.255	2	2	1	1	52.999	40.4267	58.4571	0.605309	0.37	0	0	0	0	.	.	.	.	.	0	0	0	0	0	0	n	o
chr1	7262136	7262246	peak_1855	43.0406	26.2445	23.7267	9.89373	25.4426	27.7013	12.2488	13.6454	21.0687	5	2	1	2	56.1537	51.4901	64.4239	0.688327	0.51	0	0	0	0	.	.	.	.	.	0	0	0	0	0	0	n	o
chr1	7274540	7274650	peak_1858	33.4397	25.6294	29.6094	24.8211	28.7716	17.5196	26.8715	28.3608	38.7077	5	2	2	2	71.3564	60.2366	40.7874	0.772655	0.53	0	0	0	0	.	.	.	.	.	0	0	0	0	0	0	n	o
chr1	7286108	7286218	peak_1863	62.3765	31.5754	26.4719	24.821	30.4361	31.0034	26.1118	32.508	34.1891	5	2	2	2	42.0627	65.6512	57.65	0.775127	0.51	0	0	0	0	.	.	.	.	.	0	0	0	0	0	0	n	o
chr1	7315374	7315484	peak_1869	120.741	46.0304	58.4344	43.9142	92.2591	38.5249	57.7308	92.24	131.53	6	2	3	3	51.0762	59.8722	52.6633	n	0.5	0	0	0	0	.	.	.	.	.	0	0	0	0	0	0	n	o
chr1	7327310	7327420	peak_1872	70.5918	36.0862	56.4735	44.9556	53.5008	34.3055	32.7585	54.5144	69.0315	6	2	2	3	45.7282	48.8349	52.4615	n	0.46	0	0	0	0	.	.	.	.	.	0	0	0	0	0	0	n	o
chr1	7384818	7384928	peak_1887	531.622	85.4995	97.6518	17.3574	94.1618	123.279	72.2585	16.4546	74.2579	5	2	1	2	58.1967	94.7018	43.5835	n	0.57	0	0	0	0	.	.	.	.	.	0	0	0	0	0	0	n	o
chr1	7407904	7408014	peak_1894	24.8468	10.6618	20.3932	8.85226	10.4624	17.5196	19.6551	15.7189	17.149	5	2	2	2	59.9695	63.048	51.2509	n	0.51	0	0	0	0	.	.	.	.	.	0	0	0	0	0	0	n	o
chr1	7470658	7470768	peak_1908a	142.608	40.0843	42.159	52.4193	42.0874	51.9168	41.1142	38.6617	51.2836	5	2	2	2	22.6537	19.9921	19.7164	0.797218	0.46	0	0	0	0	Sox-105	S	0	0	0	0	0	0	0	0	0	n	o
chr1	7478346	7478456	peak_1910	60.4148	24.1941	23.5306	9.373	17.5958	34.3055	22.8835	14.3811	17.149	2	2	1	1	27.0403	35.1685	38.3949	0.707982	0.49	0	0	0	0	.	.	.	.	.	0	0	0	0	0	0	n	o
chr1	7482004	7482114	peak_1911	98.5411	45.7228	35.0998	2.25645	7.8468	54.4852	33.0434	1.87289	9.36391	2	2	1	1	42.5134	54.9002	32.4282	0.658764	0.43	0	0	0	0	.	.	.	.	.	0	0	0	0	0	0	n	o
chr1	7483166	7483276	peak_1912	147.68	61.5105	56.4735	33.8468	34.4784	64.9419	66.7513	61.7384	30.8137	4	2	2	1	48.9129	54.1714	60.5902	0.647	0.45	0	0	0	0	.	.	.	.	.	0	0	0	0	0	0	n	o
chr1	7495222	7495332	peak_1916	149.342	50.8486	36.4725	32.4583	22.1137	49.4403	53.9327	27.8257	33.4269	2	2	1	1	36.9551	56.8786	61.6279	0.729255	0.6	0	0	0	0	.	.	.	.	.	0	0	0	0	0	0	n	o
chr1	7542540	7542650	peak_1928	55.9132	22.4514	19.8049	7.2901	20.687	25.5915	19.6551	22.1402	37.8911	5	2	2	2	86.9196	106.729	73.1291	0.7648	0.56	0	0	0	0	.	.	.	.	.	0	0	0	0	0	0	n	o
chr1	7616788	7616898	peak_1948	52.7345	17.3255	8.43181	19.2666	9.27345	24.3074	21.744	21.1369	19.4355	5	2	2	2	83.3743	77.5215	70.0448	0.860764	0.58	0	0	0	0	Sox-110	S	0	0	1	0	0	0	0	0	0	n	o
chr1	7654042	7654152	peak_1956	82.9332	24.7067	8.6279	33.4997	14.7425	36.5986	26.9664	42.8757	30.7048	5	2	2	2	79.2582	86.4763	82.8719	0.773436	0.58	ENSDART00000013264.7,ENSDART00000085203.6,ENSDART00000134989.3	arglu1b,efnb2b	0	0	Sox-115	S	1	0	1	0	0	0	0	0	0	n	o
chr1	7677698	7677808	peak_1959	68.6282	57.1023	64.317	49.2949	83.2235	67.7855	78.3355	53.0428	70.1748	5	2	2	2	61.021	65.1045	79.1823	0.825927	0.52	ENSDART00000013264.7,ENSDART00000085203.6	arglu1b,efnb2b	0	0	Sox-117	S	0	0	0	0	0	0	0	0	0	n	o
chr1	7680002	7680112	peak_1961	172.66	91.7527	116.673	78.6289	121.982	97.3209	112.518	90.7682	93.4209	5	2	2	2	51.617	60.523	59.6101	0.832382	0.54	ENSDART00000013264.7,ENSDART00000085203.6	arglu1b,efnb2b	0	0	.	.	.	.	.	0	0	0	0	0	0	n	o
chr1	7684408	7684518	peak_1964	110.991	65.6112	83.3375	44.6085	96.0636	87.2313	73.9676	58.0595	67.3983	5	2	2	2	42.4233	47.0908	31.6787	0.824764	0.53	ENSDART00000013264.7	arglu1b	0	0	.	.	.	.	.	0	0	0	0	0	0	n	o
chr1	7687636	7687746	peak_1966	258.822	123.328	165.106	149.968	112.708	116.125	165.312	149.296	171.109	5	2	2	2	40.921	40.7912	34.1865	0.759509	0.53	ENSDART00000013264.7	arglu1b	0	0	Sox-118	S	0	1	0	0	0	0	0	0	0	n	o
chr1	7688154	7688264	peak_1967	77.2684	48.9008	56.4735	42.0048	50.6475	62.0067	82.5133	51.9726	67.3438	5	2	2	2	54.6515	73.2784	59.956	0.730109	0.46	ENSDART00000013264.7	arglu1b	0	0	.	.	.	.	.	0	0	0	0	0	0	n	o
chr1	7689376	7689486	peak_1968a	124.736	74.1201	82.3572	93.9036	55.4031	67.602	67.5109	84.6144	71.2636	5	2	2	2	57.9264	76.7405	38.5102	0.777018	0.55	ENSDART00000013264.7	arglu1b	0	0	.	.	.	.	.	0	0	0	0	0	0	n	o
chr1	7689592	7689702	peak_1968b	120.094	66.4313	119.222	110.74	95.35	64.2081	68.9352	98.1264	60.6475	5	2	3	2	62.7035	86.2681	75.5504	0.769909	0.61	ENSDART00000013264.7	arglu1b	0	0	.	.	.	.	.	0	0	0	0	0	0	n	o
chr1	7698356	7698466	peak_1971	142.608	23.8865	28.4328	44.4349	38.9962	54.1183	46.6215	70.6346	86.8337	6	2	3	3	52.7586	75.7514	65.8075	0.681945	0.45	0	0	0	0	.	.	.	.	.	0	0	0	0	0	0	n	o
chr1	7713620	7713730	peak_1974	37.2422	17.0179	11.7653	30.3755	27.3449	24.1239	22.0289	29.5648	36.6935	6	2	2	3	76.7045	82.077	48.6566	0.8306	0.57	0	0	0	0	.	.	.	.	.	0	0	0	0	0	0	n	o
chr1	7717720	7717830	peak_1976	29.7641	21.4262	12.5496	9.89373	33.0516	17.8865	23.2633	19.9329	34.4069	6	2	2	3	79.6488	83.0922	69.2953	0.685073	0.5	0	0	0	0	.	.	.	.	.	0	0	0	0	0	0	n	o
chr1	7728626	7728736	peak_1978	69.6653	26.2445	27.2563	2.77718	15.6936	29.9026	22.3137	3.81266	11.596	2	2	1	1	46.2089	66.8225	58.0535	0.571436	0.47	0	0	0	0	.	.	.	.	.	0	0	0	0	0	0	n	o
chr1	7729166	7729276	peak_1979	51.8811	31.6779	21.1775	0	21.6382	29.7192	29.625	0	17.0401	5	2	1	2	27.0704	37.1468	0	0.8126	0.48	0	0	0	0	.	.	.	.	.	0	0	0	0	0	0	n	o
chr1	7750904	7751014	peak_1984	114.365	46.953	43.9238	24.8211	27.1071	46.0464	43.2981	22.9429	24.6075	2	2	1	1	55.4627	51.9326	43.2087	0.733182	0.48	0	0	0	0	.	.	.	.	.	0	0	0	0	0	0	n	o
chr1	7764178	7764288	peak_1986b	653.521	94.1109	74.7097	36.6241	23.3026	177.673	107.675	48.0931	60.5386	2	2	1	1	52.5784	45.2946	46.5812	0.678018	0.48	0	0	0	0	Sox-120	S	1	2	0	0	0	0	0	0	0	n	o
chr1	7768478	7768588	peak_1987	183.196	60.8954	69.2193	88.349	55.8786	69.9868	78.3355	90.5675	76.4355	5	2	3	2	51.2865	66.2239	52.0292	0.676291	0.53	0	0	0	0	.	.	.	.	.	0	0	0	0	0	0	n	o
chr1	7779058	7779168	peak_1990	126.121	31.5754	50.0025	34.3676	27.8205	34.3972	33.8978	36.8557	42.7364	5	2	2	2	82.4429	72.133	59.2642	0.718945	0.54	0	0	0	0	.	.	.	.	.	0	0	0	0	0	0	n	o
chr1	7812646	7812756	peak_1996	40.3708	17.838	16.4715	27.7718	14.2669	19.4459	17.756	22.6085	24.6619	5	2	2	2	68.3218	66.7965	81.4018	0.637036	0.48	0	0	0	0	.	.	.	.	.	0	0	0	0	0	0	n	o
chr1	7820818	7820928	peak_1999	57.9372	28.6024	28.825	36.6241	41.6118	27.6095	43.9628	27.5582	35.5502	5	2	2	2	56.7546	56.6964	38.7985	n	0.47	0	0	0	0	.	.	.	.	.	0	0	0	0	0	0	n	o
chr1	7830478	7830588	peak_2002	131.559	43.5699	32.5506	77.4139	28.296	49.4403	39.1203	96.7882	37.5645	5	2	3	2	52.3681	41.2077	29.1421	n	0.45	0	0	0	0	.	.	.	.	.	0	0	0	0	0	0	n	o
chr1	7834994	7835104	peak_2003	97.4519	40.1868	37.0607	56.2379	41.6118	47.6975	47.9507	59.3973	54.3324	5	2	2	2	23.465	44.3055	29.0268	0.621236	0.49	0	0	0	0	.	.	.	.	.	0	0	0	0	0	0	n	o
chr1	7835676	7835786	peak_2004a	84.2947	42.6473	43.5316	45.997	51.8364	33.7552	39.8798	38.1266	37.8366	5	2	2	2	58.4071	63.2303	54.5369	0.678291	0.47	0	0	0	0	.	.	.	.	.	0	0	0	0	0	0	n	o
chr1	7836150	7836260	peak_2004b	126.14	50.4385	87.8477	69.2559	80.1324	50.541	50.7994	59.7317	68.3782	5	2	2	2	45.5779	30.4046	34.2441	0.737691	0.55	0	0	0	0	.	.	.	.	.	0	0	0	0	0	0	n	o
chr1	7900414	7900524	peak_2024	39.5817	15.0701	18.4324	9.373	21.4004	24.1239	8.54568	3.94645	11.596	5	2	1	2	72.438	97.0455	43.9005	0.667164	0.49	ENSDART00000130915.2,ENSDART00000185682.1	RF00271	0	0	.	.	.	.	.	0	0	0	0	0	0	n	o
chr1	7902266	7902376	peak_2025	51.0316	44.6976	28.6289	7.81082	3.32895	29.1688	53.363	9.23064	3.81089	2	2	1	1	51.1663	50.7092	41.9115	0.493218	0.43	ENSDART00000130915.2,ENSDART00000185682.1	RF00271	0	0	.	.	.	.	.	0	0	0	0	0	0	n	o
chr1	7944886	7944996	peak_2033	169.703	39.6743	45.8847	0	26.8694	61.1812	51.3691	0	13.5015	2	2	1	1	38.878	76.1158	1.64303	0.811127	0.49	0	0	0	0	.	.	.	.	.	0	0	0	0	0	0	n	o
chr1	8028804	8028914	peak_2037	45.6605	27.1671	41.1785	28.6396	32.1005	30.7282	31.3342	29.6317	25.2607	5	2	2	2	72.5582	63.3084	44.0735	0.797273	0.59	0	0	0	0	.	.	.	.	.	0	0	0	0	0	0	n	o
chr1	8032886	8032996	peak_2040	274.602	60.5878	72.5528	78.976	80.3702	77.0497	75.4869	104.012	81.6075	5	2	2	2	29.0233	20.4346	19.6586	0.794927	0.56	0	0	0	0	.	.	.	.	.	0	0	0	0	0	0	n	o
chr1	8038538	8038648	peak_2043	166.628	39.9818	48.826	69.0823	36.1428	62.0067	34.0878	77.2565	33.4269	5	2	2	2	70.2447	70.9095	52.8075	0.723618	0.47	0	0	0	0	.	.	.	.	.	0	0	0	0	0	0	n	o
chr1	8039306	8039416	peak_2044	70.1223	30.2426	32.1585	40.7898	14.9803	40.1759	34.3726	41.0697	16.7679	4	2	2	1	55.5528	57.5815	48.3107	0.795782	0.5	0	0	0	0	.	.	.	.	.	0	0	0	0	0	0	n	o
chr1	8090202	8090312	peak_2061	150.472	28.8075	53.7283	35.0619	34.9539	62.5571	58.1106	72.3737	32.1748	5	2	2	2	41.2515	88.5067	18.0733	0.840855	0.57	0	0	0	0	.	.	.	.	.	0	0	0	0	0	0	n	o
chr1	8099932	8100042	peak_2063	621.584	162.08	196.088	161.424	208.772	180.7	195.411	160.935	140.513	5	2	2	2	37.7062	26.3437	41.3927	0.750091	0.48	0	0	0	0	.	.	.	.	.	0	0	0	0	0	0	n	o
chr1	8106026	8106136	peak_2068	193.672	77.4007	47.4534	11.6295	3.32895	88.332	77.7657	9.29755	13.7736	2	2	1	1	30.7959	34.2834	60.4461	0.761164	0.45	0	0	0	0	Sox-124	S	2	1	1	0	0	0	0	0	0	n	o
chr1	8109770	8109880	peak_2069a	44.8071	30.9603	49.2182	52.94	89.4058	24.766	37.7909	30.0331	30.8682	5	2	2	2	52.308	75.5692	66.211	0.7938	0.52	0	0	0	0	.	.	.	.	.	0	0	0	0	0	0	n	o
chr1	8201694	8201804	peak_2085	20.8613	12.1995	31.7664	14.0595	21.8759	16.9693	31.3342	26.3542	8.60172	5	3	2	2	64.5663	70.2327	70.2465	0.652109	0.44	0	0	0	0	.	.	.	.	.	0	0	0	0	0	0	n	o
chr1	8202682	8202792	peak_2086	116.48	48.4907	82.5533	49.295	75.139	47.514	120.019	89.631	65.0573	5	3	2	2	50.325	55.9675	53.3551	0.815309	0.55	0	0	0	0	.	.	.	.	.	0	0	0	0	0	0	n	o
chr1	8233278	8233388	peak_2094	239.328	70.8395	97.4564	98.4164	104.148	74.8484	79.19	85.8852	74.0401	5	2	2	2	26.7098	33.0338	34.0424	0.744418	0.59	0	0	0	0	.	.	.	.	.	0	0	0	0	1.04872	0	n	o
chr1	8367258	8367368	peak_2113	84.8788	33.4207	33.7272	27.0775	35.1917	37.6994	29.4351	18.5282	41.9198	5	2	1	2	55.0421	71.6384	44.2175	0.792709	0.56	0	0	0	0	.	.	.	.	.	0	0	0	0	0	0	n	o
chr1	8419296	8419406	peak_2125	213.137	72.3774	113.731	93.2091	68.4811	77.5084	54.1226	69.0961	64.6217	5	2	2	2	49.0031	40.5829	42.2575	0.745545	0.51	0	0	0	0	.	.	.	.	.	0	0	0	0	0	0	n	o
chr1	8537236	8537346	peak_2157	22.7656	20.811	7.45136	11.2823	2.37782	24.1239	13.1034	9.09691	15.6791	5	2	1	2	39.9595	49.7981	37.9914	0.6862	0.55	ENSDART00000021504.9,ENSDART00000054981.5,ENSDART00000103626.5	mief2,smcr8b,zgc:112980	0	0	.	.	.	.	.	0	0	0	0	0	0	n	o
chr1	8541626	8541736	peak_2159	57.2466	26.1419	16.4715	32.6319	17.8336	30.3613	24.3077	30.1669	37.1834	5	2	2	2	24.2762	37.1988	36.8095	0.854491	0.48	ENSDART00000021504.9,ENSDART00000054981.5,ENSDART00000103626.5	mief2,smcr8b,zgc:112980	0	0	.	.	.	.	.	0	0	0	0	0	0	n	o
chr1	8546572	8546682	peak_2161	116.723	31.5754	14.3145	29.5075	24.4915	40.4511	31.8089	50.2335	65.3295	5	2	2	2	35.1525	49.6158	35.5125	0.671927	0.47	ENSDART00000021504.9,ENSDART00000054981.5	smcr8b,zgc:112980	0	0	.	.	.	.	.	0	0	0	0	0	0	n	o
chr1	8559800	8559910	peak_2166	22.3132	15.8902	4.31395	8.15797	7.60901	17.061	13.0085	18.4614	20.5788	5	2	2	2	26.139	27.6193	26.202	0.665691	0.46	ENSDART00000054981.5	zgc:112980	0	0	.	.	.	.	.	0	0	0	0	0	0	n	o
chr1	8561930	8562040	peak_2167	58.5292	25.0143	9.60836	19.961	20.2115	25.5915	24.5925	20.468	16.8224	5	2	2	2	37.0753	41.0775	14.9025	0.768091	0.45	ENSDART00000054981.5	zgc:112980	0	0	.	.	.	.	.	0	0	0	0	0	0	n	o
chr1	8610040	8610150	peak_2179a	32.6942	17.7355	11.5692	29.334	23.7782	23.757	16.6166	28.3609	13.0115	5	2	2	2	53.8403	34.4135	56.0358	0.591182	0.43	0	0	ENSDART00000161791.2	si:ch211-160d14.15	.	.	.	.	.	0	0	0	0	0	0	n	o
chr1	8610356	8610466	peak_2179b	52.7345	24.9117	24.315	19.2666	50.6475	29.5357	27.726	22.274	37.4012	5	2	2	2	46.8699	38.7607	37.9625	0.811073	0.49	0	0	ENSDART00000161791.2	si:ch211-160d14.15	.	.	.	.	.	0	0	0	0	0	0	n	o
chr1	8650914	8651024	peak_2187	77.4439	51.6688	89.4164	74.4632	99.63	92.0927	77.3859	89.1628	92.9309	5	2	2	2	37.2255	40.7131	38.049	0.757364	0.5	ENSDART00000054987.7,ENSDART00000103644.4	actb1,fbxl18	0	0	.	.	.	.	.	0	0	0	0	0.342436	0	n	o
chr1	8661350	8661460	peak_2190	380.399	75.0428	75.6902	126.883	103.911	124.931	101.884	115.183	134.252	5	2	2	2	18.0269	26.0314	24.0689	0.716636	0.49	ENSDART00000054987.7,ENSDART00000103644.4	actb1,fbxl18	0	0	.	.	.	.	.	0	0	0	0	0	0	n	o
chr1	8663006	8663116	peak_2191b	19.2054	21.6312	23.7267	46.8649	53.0253	23.3901	23.643	37.5246	20.9599	5	2	3	2	35.7533	45.3987	30.2086	0.843509	0.62	ENSDART00000054987.7,ENSDART00000103644.4	actb1,fbxl18	0	0	.	.	.	.	.	0	0	0	0	0	0	n	o
chr1	8663258	8663368	peak_2191c	5.89077	25.2193	24.315	16.1424	21.6382	15.4099	14.5276	15.1837	10.5616	5	2	2	2	28.2121	34.5957	31.3905	0.784	0.56	ENSDART00000054987.7,ENSDART00000103644.4	actb1,fbxl18	0	0	.	.	.	.	.	0	0	0	0	0	0	n	o
chr1	8664390	8664500	peak_2192	78.6526	34.8559	31.5702	23.606	97.0145	40.5428	50.5145	45.4844	111.333	6	2	2	3	40.0797	18.8988	20.754	0.754236	0.52	ENSDART00000054987.7,ENSDART00000103644.4	actb1,fbxl18	0	0	.	.	.	.	.	0	0	0	0	0	0	n	o
chr1	8678190	8678300	peak_2197	95.4113	30.7553	25.2955	3.2979	8.56015	42.4691	34.4676	9.69891	11.9771	2	2	1	1	43.2645	36.7043	13.2595	0.642164	0.42	0	0	0	0	.	.	.	.	.	0	0	0	0	0	0	n	o
chr1	8701508	8701618	peak_2202a	9.03491	27.6797	40.5903	32.4583	34.9539	21.1886	9.59018	20.0666	15.788	5	2	2	2	40.3502	47.5334	27.0667	0.837927	0.6	0	0	0	0	.	.	.	.	.	0	0	0	0	0	0	n	o
chr1	8701836	8701946	peak_2202b	124.218	62.7407	60.5914	57.8	84.1746	72.28	76.7213	94.9818	98.92	6	2	2	3	32.8089	47.5073	30.0068	0.845709	0.56	0	0	0	0	.	.	.	.	.	0	0	0	0	0	0	n	o
chr1	8711552	8711662	peak_2205	56.1875	14.5575	16.8636	10.2408	19.4981	25.2246	20.1298	15.652	13.7736	5	2	2	2	37.8865	29.5456	22.9159	0.703036	0.47	0	0	0	0	.	.	.	.	.	0	0	0	0	0	0	n	o
chr1	8748516	8748626	peak_2214b	36.4719	13.8398	26.0797	39.0541	8.32236	22.1059	31.1443	30.3675	30.9771	5	2	2	2	17.7265	11.5059	15.3925	0.711127	0.48	0	0	0	0	.	.	.	.	.	0	0	0	0	0.324514	0	n	o
chr1	8748828	8748938	peak_2214c	24.1673	19.4783	24.315	53.4607	39.4717	19.2625	19.1803	42.4075	22.4842	5	2	3	2	23.2246	24.1832	27.4415	0.692709	0.55	0	0	0	0	.	.	.	.	.	0	0	0	0	0.0606362	0	n	o
chr1	8749136	8749246	peak_2214d	14.1719	13.9424	20.3932	24.6475	32.3384	16.052	26.6815	21.8726	33.1003	6	2	2	3	21.6323	28.1399	21.5323	0.677055	0.47	0	0	0	0	.	.	.	.	.	0	0	0	0	0	0	n	o
chr1	8749404	8749514	peak_2214e	10.388	19.8884	33.5311	29.1604	24.016	10.9154	34.4676	25.6185	31.6848	5	2	2	2	42.6035	26.6301	38.6832	0.698818	0.46	0	0	0	0	.	.	.	.	.	0	0	0	0	0	0	n	o
chr1	8859538	8859648	peak_2231	46.021	21.7337	28.4328	2.08288	27.8205	30.8199	25.4472	1.67222	22.1032	5	2	1	2	28.7829	16.8423	7.72511	0.694655	0.45	0	0	0	0	.	.	.	.	.	0	0	0	0	0	0	n	o
chr1	8861886	8861996	peak_2232	35.7064	20.811	9.60836	11.1087	15.9314	17.2445	7.40625	8.22733	16.3324	5	2	2	2	26.5896	26.6822	9.51227	0.796964	0.5	0	0	0	0	.	.	.	.	.	0	0	0	0	0	0	n	o
chr1	8916560	8916670	peak_2242	155.417	47.5681	62.7483	57.4529	38.5206	53.6596	56.2116	62.1397	46.2751	5	2	2	2	11.3569	13.0677	10.9824	0.806364	0.53	0	0	0	0	.	.	.	.	.	0	0	0	0	0	0	n	o
chr1	8938372	8938482	peak_2251	50.1862	48.1832	20.001	8.85226	330.516	26.3254	17.851	3.01	228.381	6	2	1	3	84.3958	84.7582	83.0448	0.747855	0.64	0	0	0	0	.	.	.	.	.	0	0	0	0	0	0	n	o
chr1	9000834	9000944	peak_2259	49.0317	32.9081	37.4529	38.7069	41.6118	29.3523	23.9279	43.6115	44.7507	5	2	2	2	42.9941	46.1276	24.0401	n	0.48	0	0	0	0	.	.	.	.	.	0	0	0	0	0	0	n	o
chr1	9005384	9005494	peak_2261c	28.2866	37.8289	42.3551	22.9117	43.0385	23.4818	24.0229	37.3239	38.8166	5	2	2	2	29.4739	49.9022	20.437	0.816455	0.55	0	0	0	0	.	.	.	.	.	0	0	0	0	0.123235	0	n	o
chr1	9096242	9096352	peak_2271	187.684	62.9457	100.594	75.5045	75.3767	66.4095	95.9964	102.875	64.6217	5	2	2	2	16.0439	9.76182	5.93795	0.738927	0.45	0	0	0	0	.	.	.	.	.	0	0	0	0	0	0	n	o
chr1	9105616	9105726	peak_2274	115.421	18.2481	29.4133	17.3574	11.8891	31.7372	25.6371	20.6686	9.745	4	2	2	1	13.0395	34.5697	26.0866	0.829764	0.56	ENSDART00000081337.4	ndufab1a	0	0	.	.	.	.	.	0	0	0	0	0	0	n	o
chr1	9145426	9145536	peak_2286c	88.13	42.6473	55.6892	52.2457	47.0808	45.8629	29.5301	39.3975	37.8911	5	2	2	2	26.6798	46.8565	17.7274	0.857527	0.72	ENSDART00000113013.4,ENSDART00000142132.2	palb2	0	0	.	.	.	.	.	0	0	0	0	0.56083	0	n	o
chr1	9156222	9156332	peak_2290	187.171	78.4258	79.612	55.0229	90.357	117.593	87.7357	103.477	112.585	5	2	2	2	27.2806	41.5461	17.9292	0.815691	0.55	0	0	0	0	.	.	.	.	.	0	0	0	0	0	0	n	o
chr1	9172594	9172704	peak_2295a	7.45534	11.9945	16.2754	15.6216	8.32236	14.6762	8.26082	23.6786	14.6447	5	2	2	2	28.4524	27.9577	25.7695	0.557582	0.45	0	0	0	0	.	.	.	.	.	0	0	0	0	0	0	n	o
chr1	9172938	9173048	peak_2295b	70.3326	38.9566	61.3757	59.0151	81.0835	37.0573	31.9988	72.4406	42.6819	5	2	3	2	34.5215	41.6763	27.1532	0.639036	0.48	0	0	0	0	.	.	.	.	.	0	0	0	0	0	0	n	o
chr1	9182280	9182390	peak_2298	1200.9	210.571	211.972	131.222	190.701	297.742	243.647	232.573	334.814	5	2	2	2	16.3744	34.7519	18.1886	0.755745	0.46	0	0	0	0	.	.	.	.	.	0	0	0	0	0	0	n	o
chr1	9186062	9186172	peak_2301	99.2322	72.7875	119.222	93.2091	92.7345	72.6468	103.403	117.925	90.8625	5	2	3	2	7.96186	12.9115	8.071	0.824836	0.54	0	0	0	0	.	.	.	.	.	0	0	0	0	1.93121	0	n	o
chr1	9209628	9209738	peak_2306	26.9203	20.8111	5.29439	12.4973	7.13345	17.2445	4.36779	9.29755	5.38969	3	1	2	1	41.1614	44.4355	34.0712	0.638145	0.45	0	0	0	0	.	.	.	.	.	0	0	0	0	0	0	n	o
chr1	9227224	9227334	peak_2312	216.835	52.1814	36.2764	37.1448	35.4295	83.3788	62.8583	31.1702	54.9856	5	2	1	2	25.2376	18.4823	15.0466	0.836582	0.53	0	0	0	0	.	.	.	.	.	0	0	0	0	0	0	n	o
chr1	9234666	9234776	peak_2315	44.3846	23.579	41.9629	48.0799	41.1362	28.8936	50.6095	29.0297	42.4097	5	3	2	2	5.64842	9.68364	1.75833	0.7466	0.46	0	0	0	0	.	.	.	.	.	0	0	0	0	0	0	n	o
chr1	9261888	9261998	peak_2321	47.6745	28.8074	23.3345	14.2331	26.3938	24.9495	26.8715	30.1669	43.3897	5	2	2	2	25.6883	57.5555	49.0602	0.791855	0.62	0	0	0	0	.	.	.	.	.	0	0	0	0	0	0	n	o
chr1	9284142	9284252	peak_2328	227.761	79.3485	72.7488	93.0355	62.7744	110.071	76.9111	103.009	71.7535	4	2	2	1	27.3708	40.3226	16.4303	0.701618	0.57	0	0	ENSDART00000055009.6	uncx4.1	.	.	.	.	.	0	0	0	0	0	0	n	o
chr1	9292158	9292268	peak_2333	231.886	125.174	163.538	135.214	129.353	163.18	116.126	117.657	116.505	5	2	2	2	57.2654	62.4754	58.6589	0.853418	0.63	0	0	ENSDART00000055009.6	uncx4.1	.	.	.	.	.	0	0	0	0	0	0	n	o
chr1	9297164	9297274	peak_2336	104.39	58.5375	65.2975	83.6625	60.1587	81.1774	82.6083	71.8386	61.9542	5	2	2	2	73.7299	80.8275	70.9384	0.690727	0.45	0	0	ENSDART00000055009.6	uncx4.1	.	.	.	.	.	0	0	0	0	0	0	n	o
chr1	9376066	9376176	peak_2353	130.432	44.3901	25.4915	4.16577	48.983	65.7675	13.4832	3.54511	33.9714	5	1	1	2	111.015	133.515	86.5615	0.743764	0.49	0	0	0	0	.	.	.	.	.	0	0	0	0	0	0	n	o
chr1	9445102	9445212	peak_2364	84.8788	26.347	5.0983	16.1424	48.0319	35.6814	25.2573	10.9697	23.192	5	2	1	2	28.7228	55.0825	40.0091	0.549491	0.43	0	0	0	0	.	.	.	.	.	0	0	0	0	0	0	n	o
chr1	9475488	9475598	peak_2369	52.7345	13.8398	7.84355	10.0673	16.1692	27.7929	18.2308	11.0366	23.2464	5	2	2	2	72.5882	70.0505	49.3485	0.811291	0.57	ENSDART00000137821.4	micall2b	0	0	.	.	.	.	.	0	0	0	0	0	0	n	o
chr1	9558268	9558378	peak_2384	20.8613	23.0665	20.1971	12.8445	23.5404	17.7031	6.74159	13.5115	10.8338	5	2	2	2	43.2945	33.8148	36.6366	n	0.45	0	0	0	0	.	.	.	.	.	0	0	0	0	0	0	n	o
chr1	9718854	9718964	peak_2408	26.9203	20.2985	26.4719	12.1502	1.66447	18.07	17.9459	7.09022	5.9341	2	2	1	1	54.0806	64.3496	55.8629	0.766673	0.49	0	0	0	0	.	.	.	.	.	0	0	0	0	0	0	n	o
chr1	9720830	9720940	peak_2410	33.4397	29.8325	40.9825	30.3755	25.9182	21.0052	32.8534	30.8357	28.3095	5	2	2	2	62.0425	68.2283	77.6545	0.795964	0.49	0	0	0	0	.	.	.	.	.	0	0	0	0	0	0	n	o
chr1	9846802	9846912	peak_2425b	26.2234	14.0449	9.21618	18.746	22.1137	22.6563	11.2993	18.5282	17.149	5	2	2	2	27.0704	23.4803	31.6499	0.780055	0.43	ENSDART00000147904.3	mad1l1	0	0	.	.	.	.	.	0	0	0	0	0	0	n	o
chr1	9873574	9873684	peak_2431	300.817	77.6057	58.2383	56.0643	61.3476	94.1109	63.2381	58.5946	57.9255	5	2	2	2	37.7363	52.6095	37.069	0.7948	0.69	ENSDART00000147904.3	mad1l1	0	0	Pou-214	P	0	0	0	0	0	0	0	0	0	n	o
chr1	9877392	9877502	peak_2432	200.454	45.3127	63.9248	31.5905	67.0544	70.4455	75.3919	73.6446	106.868	6	2	2	3	85.0568	85.0445	57.3618	0.7498	0.55	ENSDART00000147904.3	mad1l1	0	0	.	.	.	.	.	0	0	0	0	0	0	n	o
chr1	9946604	9946714	peak_2455	509.438	152.648	178.833	218.529	214.479	150.981	131.888	155.851	168.278	5	2	2	2	29.5641	34.2313	32.0535	0.852291	0.65	ENSDART00000138726.2	tmem8a	0	0	.	.	.	.	.	0	0	0	0	0	0	n	o
chr1	10079968	10080078	peak_2494	73.0946	23.6815	47.0613	32.979	35.4295	29.6275	23.9279	35.7186	66.5816	6	2	2	3	83.4945	84.9405	92.3845	0.674473	0.47	0	0	0	0	.	.	.	.	.	0	0	0	0	0	0	n	o
chr1	10133762	10133872	peak_2509	83.5345	19.3758	27.2563	20.8288	14.0291	33.2965	25.637	19.1971	16.2235	5	2	2	2	66.369	89.7302	83.7078	0.667309	0.51	0	0	0	0	.	.	.	.	.	0	0	0	0	0	0	n	o
chr1	10138786	10138896	peak_2511	328.537	68.3792	51.3752	17.0102	95.35	102.549	26.3017	23.8125	58.2522	5	1	1	2	38.0968	45.0343	44.3617	0.884273	0.58	0	0	0	0	.	.	.	.	.	0	0	0	0	0	0	n	o
chr1	10222766	10222876	peak_2525a	119.059	51.0537	50.983	70.4709	69.4322	45.7712	45.3871	51.7719	39.361	5	2	2	2	54.0505	61.8766	65.6634	0.860109	0.58	0	0	0	0	.	.	.	.	.	0	0	0	0	0	0	n	o
chr1	10223042	10223152	peak_2525b	27.2899	15.0701	18.8245	25.6889	28.7716	17.3362	18.2308	24.8157	13.0659	5	2	2	2	72.3479	68.7749	57.9095	0.691291	0.51	0	0	0	0	.	.	.	.	.	0	0	0	0	0	0	n	o
chr1	10235744	10235854	peak_2530	56.1875	24.3992	39.4138	26.7304	31.3872	26.3253	25.3522	30.5013	30.8137	5	2	2	2	62.373	65.1826	65.4905	0.6982	0.48	0	0	0	0	.	.	.	.	.	0	0	0	0	0	0	n	o
chr1	10262276	10262386	peak_2535	52.7345	22.3488	23.7267	13.018	29.7227	28.7102	18.8955	29.0966	31.2493	5	2	2	2	91.6664	99.7527	78.0869	0.890545	0.53	0	0	0	0	.	.	.	.	.	0	0	0	0	0	0	n	o
chr1	10318538	10318648	peak_2553c	48.1858	17.428	15.8832	40.6163	33.765	28.0681	20.1298	25.4846	27.9284	5	2	2	2	30.6156	51.6463	49.3196	0.603636	0.43	ENSDART00000043881.7	zgc:77880	0	0	.	.	.	.	.	0	0	0	0	0.653024	0	n	o
chr1	10321428	10321538	peak_2555	168.208	47.9782	60.7875	56.4115	22.3515	73.0138	56.5915	64.4139	50.3037	5	2	2	2	19.2286	27.8015	25.2795	0.755164	0.54	ENSDART00000043881.7	zgc:77880	0	0	.	.	.	.	.	0	0	0	0	0	0	n	o
chr1	10332646	10332756	peak_2560b	106.43	28.8074	52.7477	60.4036	50.6475	55.8611	43.2981	89.2297	111.115	6	2	3	3	33.1695	21.6321	27.7585	0.830727	0.55	0	0	0	0	.	.	.	.	.	0	0	0	0	0	0	n	o
chr1	10337876	10337986	peak_2561	246.883	54.8468	73.5332	152.572	56.1165	55.1273	73.7777	164.546	39.1433	5	2	3	2	33.4098	41.0515	28.5368	0.647927	0.47	0	0	0	0	.	.	.	.	.	0	0	0	0	0	0	n	o
chr1	10351430	10351540	peak_2565	45.9348	17.3255	27.0602	20.4817	42.3251	24.3991	19.75	32.7755	18.8366	5	2	2	2	15.2327	26.2656	17.8427	0.775873	0.45	0	0	0	0	.	.	.	.	.	0	0	0	0	0	0	n	o
chr1	10383846	10383956	peak_2571	192.873	42.9548	66.2779	60.2301	70.8589	46.9636	59.7248	58.7953	44.0975	5	2	2	2	15.5031	44.4616	30.6698	0.788418	0.65	0	0	0	0	.	.	.	.	.	0	0	0	0	0	0	n	o
chr1	10388334	10388444	peak_2572	64.1777	28.0898	22.158	36.7976	18.547	30.2695	20.9844	40.0665	29.9427	5	2	2	2	28.0318	26.0835	17.6985	0.644	0.47	0	0	0	0	.	.	.	.	.	0	0	0	0	0	0	n	o
chr1	10493736	10493846	peak_2591	39.5122	29.1149	28.825	2.43003	8.08457	26.6922	25.1623	8.76244	4.13754	2	2	1	1	18.2372	30.1964	17.2374	0.717418	0.44	0	0	0	0	.	.	.	.	.	0	0	0	0	0	0	n	o
chr1	10495948	10496058	peak_2593	45.2006	29.2175	21.5697	5.03365	0	28.8936	11.4892	6.88955	6.26075	2	2	1	1	25.3278	26.7343	28.5368	0.655618	0.4	0	0	0	0	.	.	.	.	.	0	0	0	0	0	0	n	o
chr1	10518776	10518886	peak_2595	106.004	36.9063	18.2362	13.018	35.905	32.1958	10.7295	14.3811	18.6189	5	1	1	2	0	37.7195	0	0.683109	0.48	0	0	0	0	.	.	.	.	.	0	0	0	0	0	0	n	o
chr1	10553258	10553368	peak_2605	82.9332	18.7607	23.5306	12.1502	6.4201	36.9655	14.3377	25.284	9.41836	4	2	2	1	14.5416	21.6842	33.6676	0.768327	0.46	0	0	0	0	Sox-157	S	0	0	1	0	0	0	0	0	0	n	o
chr1	10567426	10567536	peak_2609	100.864	34.0358	40.9825	27.5982	26.6315	49.4403	36.0817	43.8122	36.9656	5	2	2	2	9.97482	32.8776	5.5344	n	0.45	0	0	0	0	.	.	.	.	.	0	0	0	0	0	0	n	o
chr1	10571798	10571908	peak_2610	132.654	44.185	43.5316	16.8366	83.4613	54.7604	26.9664	13.9798	46.3839	5	2	1	2	0	8.09577	0	0.718836	0.45	0	0	0	0	.	.	.	.	.	0	0	0	0	0	0	n	o
chr1	10582142	10582252	peak_2612	287.974	98.9291	138.831	112.996	184.281	80.0767	82.5134	101.738	112.53	5	2	2	2	13.5202	26.1615	23.3771	0.766909	0.44	0	0	0	0	.	.	.	.	.	0	0	0	0	0	0	n	o
chr1	10593886	10593996	peak_2616	114.365	37.5214	28.0406	68.7352	29.7227	42.2856	29.0554	38.7955	26.5129	5	2	2	2	39.7793	30.3265	43.0357	0.7594	0.47	0	0	0	0	.	.	.	.	.	0	0	0	0	0	0	n	o
chr1	10598054	10598164	peak_2617	25.2842	24.7067	20.5893	5.55435	24.9671	18.5286	13.6731	15.05	9.85391	5	2	2	2	21.3618	18.5084	15.5944	0.554855	0.4	0	0	0	0	.	.	.	.	.	0	0	0	0	0	0	n	o
chr1	10599218	10599328	peak_2618	81.965	30.4477	30.0015	14.4066	8.08458	28.8936	11.6791	12.04	5.49856	2	2	1	1	30.6757	23.9749	22.2241	0.403473	0.34	0	0	0	0	.	.	.	.	.	0	0	0	0	0	0	n	o
chr1	10619188	10619298	peak_2622	21.1891	19.2733	17.0597	45.1292	13.5535	22.4728	21.839	55.6515	26.404	5	2	3	2	16.9152	24.5215	13.4036	0.580473	0.47	0	0	0	0	.	.	.	.	.	0	0	0	0	0	0	n	o
chr1	10634558	10634668	peak_2626	34.1902	22.8614	41.9629	20.3081	18.0715	21.3722	31.9039	30.3006	21.2321	5	2	2	2	1.38206	20.0702	3.02663	n	0.49	0	0	0	0	.	.	.	.	.	0	0	0	0	0	0	n	o
chr1	10708622	10708732	peak_2635	37.2422	30.8577	42.3551	20.6553	35.905	26.784	32.9484	28.9629	37.2923	5	2	2	2	15.4731	5.41454	5.96678	0.563582	0.45	0	0	ENSDART00000139387.2	atp1b1b	.	.	.	.	.	0	0	0	0	0	0	n	o
chr1	10725236	10725346	peak_2640	95.7905	34.3434	14.5105	18.2253	6.42011	30.9116	25.1623	16.1871	11.7048	4	2	2	1	27.3107	35.1424	26.1731	0.671818	0.52	0	0	ENSDART00000139387.2	atp1b1b	.	.	.	.	.	0	0	0	0	0	0	n	o
chr1	10746188	10746298	peak_2641	291.066	73.9151	107.456	93.3827	69.67	84.3877	100.459	103.276	88.5759	5	2	2	2	70.3349	93.5573	69.353	0.740273	0.55	0	0	0	0	.	.	.	.	.	0	0	0	0	0	0	n	o
chr1	10764458	10764568	peak_2646	95.7905	46.8505	31.9625	7.46367	12.8402	41.3684	19.9399	8.62866	14.808	2	2	1	1	66.0985	55.7853	62.7809	0.714	0.5	0	0	0	0	.	.	.	.	.	0	0	0	0	0	0	n	o
chr1	10820608	10820718	peak_2659	227.272	65.9187	77.455	42.5255	68.4811	73.0138	83.0831	82.5408	72.7335	5	2	2	2	48.6425	28.8948	39.5191	0.864545	0.57	0	0	0	0	.	.	.	.	.	0	0	0	0	0	0	n	o
chr1	10848580	10848690	peak_2666	78.123	18.6582	13.9223	10.7615	8.56014	27.8846	15.6671	9.76582	9.41836	2	2	1	1	50.4452	69.0353	39.6921	0.679782	0.43	0	0	0	0	.	.	.	.	.	0	0	0	0	0	0	n	o
chr1	10851136	10851246	peak_2667	129.377	32.7031	55.6891	42.6991	27.1071	49.3485	75.202	94.2464	53.2435	5	2	3	2	49.3035	24.2873	30.2375	0.679145	0.43	0	0	0	0	.	.	.	.	.	0	0	0	0	0	0	n	o
chr1	10894148	10894258	peak_2675	120.741	54.9494	31.5702	21.3495	22.5893	43.2946	33.5181	38.1266	24.0086	4	2	2	1	72.6183	86.6585	66.9028	0.7138	0.62	0	0	0	0	.	.	.	.	.	0	0	0	0	0	0	n	o
chr1	10894618	10894728	peak_2676a	18.3317	10.9694	7.45136	1.56216	7.84679	15.5934	4.36779	5.55177	6.31518	5	2	1	2	24.6667	16.9985	26.8361	0.585927	0.54	0	0	0	0	.	.	.	.	.	0	0	0	0	0	0	n	o
chr1	10894942	10895052	peak_2676b	6.5901	19.4783	19.2166	10.2408	13.3158	9.44773	17.1864	11.9731	15.3525	5	2	2	2	80.0094	69.634	78.1158	0.793273	0.51	0	0	0	0	.	.	.	.	.	0	0	0	0	0	0	n	o
chr1	10895198	10895308	peak_2676c	6.15907	8.71398	19.8049	2.60361	3.09116	8.98914	16.2368	10.1671	6.58739	5	2	2	2	89.143	87.7519	76.1269	0.716782	0.48	0	0	0	0	.	.	.	.	.	0	0	0	0	0	0	n	o
chr1	10934752	10934862	peak_2686	41.9628	33.2156	43.3355	26.2096	32.3384	28.9854	30.9544	31.2371	44.4785	5	2	2	2	45.7582	57.0087	54.8252	0.821818	0.58	0	0	0	0	.	.	.	.	.	0	0	0	0	0	0	n	o
chr1	10967234	10967344	peak_2689	70.5918	21.9387	39.6099	3.12433	4.51785	33.5716	28.5805	2.54177	1.95989	2	2	1	1	88.0313	47.9498	66.8452	0.532127	0.38	0	0	0	0	.	.	.	.	.	0	0	0	0	0	0	n	o
chr1	11011948	11012058	peak_2696	54.4532	29.9351	35.8842	27.0775	38.7585	29.8109	32.4735	22.5415	29.7794	5	2	2	2	38.4273	34.0751	16.8338	0.840455	0.64	0	0	0	0	.	.	.	.	.	0	0	0	0	0	0	n	o
chr1	11056722	11056832	peak_2703a	258.124	59.8702	68.8271	86.4397	54.9275	76.2242	49.8498	57.3237	49.7593	5	2	2	2	26.83	20.4086	18.4768	0.774564	0.55	0	0	0	0	.	.	.	.	.	0	0	0	0	0	0	n	o
chr1	11057288	11057398	peak_2703b	14.6163	14.3525	12.3535	18.2253	19.0225	11.1905	10.4447	23.6117	12.4126	5	2	2	2	22.173	25.5368	23.3483	0.567673	0.43	0	0	0	0	.	.	.	.	.	0	0	0	0	0	0	n	o
chr1	11057566	11057676	peak_2703c	87.2354	41.7246	65.4935	49.9892	62.2988	44.3036	36.9364	51.5044	41.8109	5	2	2	2	26.2291	35.4027	19.6586	0.871455	0.58	0	0	0	0	.	.	.	.	.	0	0	0	0	0	0	n	o
chr1	11081374	11081484	peak_2709	171.158	43.775	43.9238	7.9844	1.66447	55.3107	73.3979	12.04	20.0344	2	2	1	1	24.847	31.1335	9.19518	0.677964	0.49	0	0	0	0	.	.	.	.	.	0	0	0	0	0	0	n	o
chr1	11099954	11100064	peak_2711	239.328	49.926	33.9233	14.0595	1.42669	72.9221	31.619	13.1102	10.0172	2	2	1	1	17.3959	37.4332	26.8649	0.703327	0.46	ENSDART00000109858.3,ENSDART00000147648.3	knl1,knstrn	0	0	Sox-167	S	1	1	0	0	0	0	0	0	0	n	o
chr1	11121486	11121596	peak_2717	281.612	53.7192	34.5115	4.33935	40.1851	74.5732	43.2981	10.836	20.1977	2	2	1	1	63.3345	36.3658	49.752	0.712509	0.42	ENSDART00000109858.3,ENSDART00000147648.3	knl1,knstrn	0	0	Sox-168	S	1	0	0	0	0	0	0	0	0	n	o
chr1	11133508	11133618	peak_2723	54.4532	13.2247	30.0015	22.2175	23.0648	32.471	28.0108	37.0565	29.2894	5	2	2	2	55.1022	53.052	57.5059	0.755673	0.48	0	0	0	0	.	.	.	.	.	0	0	0	0	0	0	n	o
chr1	11214634	11214744	peak_2735b	5.32914	8.91902	12.3535	5.03364	9.03571	9.90636	5.88703	8.29423	7.94842	5	2	2	2	33.9205	12.7554	24.0689	0.747127	0.46	0	0	0	0	.	.	.	.	.	0	0	0	0	0	0	n	o
chr1	11234958	11235068	peak_2739	65.0837	21.2211	27.0602	15.2745	26.3938	28.9854	28.2957	23.9462	24.2264	5	2	2	2	18.6878	25.5628	17.7851	0.673145	0.49	0	0	0	0	.	.	.	.	.	0	0	0	0	0	0	n	o
chr1	11280732	11280842	peak_2744	85.8561	26.6545	47.0613	34.3676	46.1296	41.6435	20.2248	30.3006	27.765	5	2	2	2	2.13318	4.73771	3.02663	0.821473	0.5	0	0	0	0	.	.	.	.	.	0	0	0	0	0	0.284376	n	o
chr1	11412272	11412382	peak_2757	341.346	65.4061	98.24	79.8439	84.6502	92.46	99.2245	86.2866	151.238	6	2	2	3	40.1398	41.9886	42.9205	0.704455	0.52	0	0	0	0	.	.	.	.	.	0	0	0	0	0	0	n	o
chr1	11416334	11416444	peak_2758	78.421	36.5987	28.6289	15.7952	17.1203	41.0932	37.0313	13.6454	17.9656	2	2	1	1	56.0636	38.0839	50.0114	0.827055	0.56	0	0	0	0	.	.	.	.	.	0	0	0	0	0	0	n	o
chr1	11422414	11422524	peak_2759	34.9459	16.9154	17.0597	19.4403	10.938	20.088	5.12741	9.69891	13.2292	5	2	2	2	50.8959	47.0387	43.6987	0.783836	0.54	0	0	0	0	.	.	.	.	.	0	0	0	0	0	0	n	o
chr1	11450098	11450208	peak_2762	252.554	95.6491	134.321	80.3646	101.057	93.56	86.4064	93.2427	100.607	5	2	2	2	20.7609	23.8447	29.8915	0.727309	0.51	0	0	0	0	.	.	.	.	.	0	0	0	0	0	0	n	o
chr1	11506814	11506924	peak_2772	44.7775	50.3361	34.3155	31.2433	17.1203	33.2048	30.9544	16.3209	23.5186	5	2	2	2	83.9452	64.8963	54.9981	0.736127	0.53	0	0	0	0	.	.	.	.	.	0	0	0	0	0	0	n	o
chr1	11507306	11507416	peak_2773	42.8535	32.293	59.4148	21.8703	23.3026	36.7821	29.72	19.5315	15.5157	4	2	2	1	65.708	71.4041	48.8584	0.738545	0.5	0	0	0	0	.	.	.	.	.	0	0	0	0	0	0	n	o
chr1	11675036	11675146	peak_2789	219.308	64.791	76.2785	99.4582	97.49	70.9041	92.1982	90.6343	84.9827	5	2	2	2	8.80312	14.109	6.3415	0.810945	0.52	ENSDART00000090689.4	brat1	0	0	.	.	.	.	.	0	0	0	0	0	0	n	o
chr1	11681044	11681154	peak_2790	49.5515	32.0879	38.2373	31.2433	44.2274	31.7372	34.5625	31.4377	58.7421	6	2	2	3	40.5905	41.2077	30.4104	0.882927	0.5	ENSDART00000090689.4	brat1	0	0	.	.	.	.	.	0	0	0	0	0	0	n	o
chr1	11681948	11682058	peak_2791	780.971	141.474	187.461	177.913	251.811	199.504	225.891	189.965	220.16	6	2	2	3	27.4309	25.6669	37.3573	0.840255	0.54	ENSDART00000090689.4	brat1	0	0	.	.	.	.	.	0	0	0	0	0	0	n	o
chr1	11705970	11706080	peak_2794	58.8177	25.3218	21.7658	43.0463	53.7386	31.9206	35.1323	32.8425	40.9943	5	2	2	2	27.4609	24.8079	28.5079	0.808873	0.49	ENSDART00000090689.4	brat1	0	0	.	.	.	.	.	0	0	0	0	0	0	n	o
chr1	11778386	11778496	peak_2807	767.548	121.074	160.793	182.946	147.663	185.103	131.319	160.867	171.654	5	2	2	2	9.49418	11.7923	11.9912	0.748036	0.5	0	0	0	0	.	.	.	.	.	0	0	0	0	0	0	n	o
chr1	11800936	11801046	peak_2816	304.351	63.6634	79.2198	16.8366	10.938	81.1774	82.3235	11.9731	17.5845	2	2	1	1	51.0762	57.5294	64.9427	0.623073	0.46	0	0	0	0	Sox-171	SP	1	1	0	0	0	0	0	0	0	n	o
chr1	11844324	11844434	peak_2827	43.5729	15.4802	22.3541	14.4066	20.2115	23.1149	27.5361	26.1535	28.7995	5	2	2	2	56.0335	73.799	53.9605	0.756145	0.54	0	0	0	0	.	.	.	.	.	0	0	0	0	0	0	n	o
chr1	11891486	11891596	peak_2838	261.033	49.8235	42.9434	97.5482	78.4679	81.4525	43.2032	119.597	138.39	6	2	3	3	55.5829	39.5416	35.426	0.783455	0.52	ENSDART00000163971.2	iqce	0	0	.	.	.	.	.	0	0	0	0	0	0	n	o
chr1	11906032	11906142	peak_2843	110.575	38.1365	31.3741	7.63725	10.4624	47.2388	22.6935	4.28089	5.87965	2	2	1	1	58.1066	47.9758	49.6944	0.522182	0.4	0	0	0	0	.	.	.	.	.	0	0	0	0	0	0	n	o
chr1	11907308	11907418	peak_2844	107.338	25.9369	3.13742	1.90931	4.51785	44.2119	10.4447	5.15044	3.86533	1	1	1	1	55.8833	41.8065	47.8784	0.668545	0.45	0	0	0	0	.	.	.	.	.	0	0	0	0	0	0	n	o
chr1	11911286	11911396	peak_2846a	15.324	10.4568	4.90222	3.12433	5.46898	12.1995	3.03846	5.28422	5.66189	5	2	2	2	58.7676	64.1414	43.0069	0.713927	0.49	0	0	0	0	.	.	.	.	.	0	0	0	0	0	0	n	o
chr1	11911616	11911726	peak_2846b	9.38269	7.58629	8.43181	3.64505	13.5535	12.0161	5.79207	7.826	9.47282	5	2	2	2	58.8577	69.0092	58.6877	0.561109	0.49	0	0	0	0	.	.	.	.	.	0	0	0	0	0	0	n	o
chr1	11923400	11923510	peak_2849	192.473	33.5232	30.7859	12.4973	39.7095	64.8502	23.5481	17.458	36.149	5	1	1	2	37.6461	65.0525	52.9515	0.828	0.55	0	0	0	0	.	.	.	.	.	0	0	0	0	0	0	n	o
chr1	12000906	12001016	peak_2866	73.3915	26.6545	67.0623	88.6962	53.5008	41.3684	60.5795	69.6982	44.4785	5	3	3	2	22.0529	11.4278	17.6985	0.544236	0.46	0	0	0	0	.	.	.	.	.	0	0	0	0	0	0	n	o
chr1	12007568	12007678	peak_2869	22.165	9.12409	10.1966	9.72009	19.9736	12.6582	7.31131	11.5717	14.808	5	2	2	2	86.9796	96.0036	70.8519	n	0.44	0	0	0	0	.	.	.	.	.	0	0	0	0	0	0	n	o
chr1	12054890	12055000	peak_2881	130.467	36.4962	44.1199	71.8595	58.4943	41.3684	59.9147	111.771	67.8338	6	2	3	3	29.7444	45.9975	36.2331	0.722709	0.55	ENSDART00000055566.6,ENSDART00000103403.5,ENSDART00000103406.5,ENSDART00000140116.2	pla2g12a,saraf,xpa	0	0	.	.	.	.	.	0	0	0	0	0	0	n	o
chr1	12088214	12088324	peak_2890	264.77	102.927	120.006	178.26	107.477	101.082	121.254	140.333	112.856	5	2	3	2	53.0892	61.1998	37.1555	0.706618	0.6	ENSDART00000055566.6,ENSDART00000140116.2	xpa	0	0	.	.	.	.	.	0	0	0	0	0	0	n	o
chr1	12103488	12103598	peak_2893	368.488	109.488	136.282	95.1182	147.425	100.44	94.1927	124.748	105.453	5	2	2	2	17.7265	23.194	22.3682	0.855727	0.65	ENSDART00000079930.6	mttp	0	0	.	.	.	.	.	0	0	0	0	0	0	n	o
chr1	12190304	12190414	peak_2922	142.462	26.2445	23.9228	29.8546	32.1005	45.5877	24.2128	27.8258	38.3266	5	2	2	2	51.1363	80.0985	44.0446	0.794327	0.52	ENSDART00000040307.9	tdrd7a	0	0	.	.	.	.	.	0	0	0	0	0	0	n	o
chr1	12194350	12194460	peak_2923	36.4719	13.8398	22.7463	29.8546	25.6805	19.8128	22.5985	16.6554	27.4384	6	2	2	3	70.0044	103.657	54.0757	0.846273	0.58	ENSDART00000040307.9	tdrd7a	0	0	.	.	.	.	.	0	0	0	0	0	0	n	o
chr1	12203808	12203918	peak_2926	191.273	33.2156	46.0808	47.9064	76.8035	52.5589	58.4905	66.9557	97.8309	6	2	2	3	88.8125	55.0825	66.6723	0.719182	0.54	ENSDART00000040307.9	tdrd7a	0	0	.	.	.	.	.	0	0	0	0	0	0	n	o
chr1	12267462	12267572	peak_2933	89.7952	54.4367	74.3175	59.8829	54.6897	47.2388	66.5614	93.1764	48.8338	5	2	2	2	45.1273	30.3526	43.6987	0.634745	0.45	0	0	0	0	.	.	.	.	.	0	0	0	0	0	0	n	o
chr1	12338678	12338788	peak_2946	688.13	106.311	93.5345	47.5592	156.935	202.347	88.2105	80.601	162.235	5	1	1	2	96.8645	30.4827	45.9183	0.907764	0.51	ENSDART00000067086.6	nansa	0	0	.	.	.	.	.	0	0	0	0	0	0	n	o
chr1	12399870	12399980	peak_2963	279.922	101.185	185.304	166.457	184.994	97.9636	154.107	124.547	107.522	5	2	2	2	10.9664	10.3085	16.7762	0.864164	0.65	0	0	0	0	.	.	.	.	.	0	0	0	0	0	0	n	o
chr1	12435068	12435178	peak_2973	110.164	23.9891	43.3355	18.2253	38.7585	41.6435	27.2513	24.682	48.4527	5	2	2	2	52.6085	61.1477	37.2707	0.652527	0.52	0	0	0	0	Pou-254	P	0	0	0	0	0	0	0	0	0	n	o
chr1	12506578	12506688	peak_2983	91.7822	35.8811	25.0993	11.4558	1.66447	41.3684	20.0349	10.234	4.89972	2	2	1	1	14.5417	11.9224	8.53221	0.734345	0.41	0	0	0	0	.	.	.	.	.	0	0	0	0	0	0	n	o
chr1	12509484	12509594	peak_2985	40.3708	25.4244	17.648	17.7045	14.0291	20.1797	28.7705	21.4045	24.063	5	2	2	2	24.5465	27.5933	18.5056	0.721309	0.5	0	0	0	0	.	.	.	.	.	0	0	0	0	0	0	n	o
chr1	12597048	12597158	peak_2996a	58.8177	16.9154	2.94133	0	18.0715	30.3613	5.41226	0.401332	15.5157	5	1	1	2	5.01748	24.9381	0.432375	0.769164	0.53	0	0	0	0	.	.	.	.	.	0	0	0	0	0	0	n	o
chr1	12597338	12597448	peak_2996b	55.3184	38.3415	80.004	88.1755	56.8298	31.0951	52.5085	99.3964	53.6246	6	3	3	3	24.3363	26.0314	16.5744	0.891036	0.55	0	0	0	0	.	.	.	.	.	0	0	0	0	0	0	n	o
chr1	12626688	12626798	peak_2999	22.8263	13.1223	24.9032	13.018	20.2115	17.061	16.7115	14.0466	25.6418	5	2	2	2	17.6964	24.5215	30.4392	n	0.53	0	0	0	0	.	.	.	.	.	0	0	0	0	0	0	n	o
[truncated: 100,972 more rows]

## Sheet: Control_regions
co	Mnase-seq_dome_WT	nucleosome prediction	GC content
[truncated: 92,538 more rows]

## Sheet: legend S3
spreadsheet "Accessible_regions":
[truncated: 27 more rows]
