# Supplementary material for: Pluripotency factors determine gene expression repertoire at zygotic genome activation
Source: Nat Commun. 2022 Feb 10;13:788. doi: 10.1038/s41467-022-28434-1 (PMC8831532; doi:10.1038/s41467-022-28434-1)
Supplement: Supplementary file 7 — Dataset S4 [file 41467_2022_28434_MOESM7_ESM.xlsx]

## Sheet: Pou5f3_and_SoxB1 (SP)
chr	start	end	peak name	peak type	# order in the heatmap sorted by descending SoxB1 occupancy
chr23	33546239	33546539	Sox-15760	SP	1
chr23	29867591	29867891	Sox-15711	SP	2
chr4	28312997	28313297	Sox-19546	SP	3
chr23	28022310	28022610	Sox-15666	SP	4
chr6	9726763	9727063	Sox-22816	SP	5
chr22	37412597	37412897	Sox-15007	SP	6
chr10	2799030	2799330	Sox-1124	SP	7
chr20	4326870	4327170	Sox-12276	SP	8
chr4	3460021	3460321	Sox-19013	SP	9
chr14	31915811	31916111	Sox-5595	SP	10
chr20	30824028	30824328	Sox-12819	SP	11
chr7	26438116	26438416	Sox-24247	SP	12
chr24	14516188	14516488	Sox-16388	SP	13
chr19	28139855	28140155	Sox-10662	SP	14
chr21	37184311	37184611	Sox-14032	SP	15
chr18	49307241	49307541	Sox-10015	SP	16
chr2	48230665	48230965	Sox-12023	SP	17
chr3	28587262	28587562	Sox-18149	SP	18
chr3	54656708	54657008	Sox-18742	SP	19
chr9	31326914	31327214	Sox-27066	SP	20
chr8	51731045	51731345	Sox-26401	SP	21
chr23	28026825	28027125	Sox-15668	SP	22
chr13	28459569	28459869	Sox-4479	SP	23
chr1	39872772	39873072	Sox-693	SP	24
chr23	37809385	37809685	Sox-15854	SP	25
chr7	42463049	42463349	Sox-24624	SP	26
chr6	27945852	27946152	Sox-23154	SP	27
chr18	43087568	43087868	Sox-9916	SP	28
chr22	6800058	6800358	Sox-14381	SP	29
chr19	24553466	24553766	Sox-10585	SP	30
chr17	45914701	45915001	Sox-9036	SP	31
chr11	18740693	18740993	Sox-2388	SP	32
chr16	6199342	6199642	Sox-7057	SP	33
chr18	15342725	15343025	Sox-9364	SP	34
chr12	9036397	9036697	Sox-3129	SP	35
chr3	26557845	26558145	Sox-18120	SP	36
chr7	52544264	52544564	Sox-24820	SP	37
chr3	57945279	57945579	Sox-18832	SP	38
chr19	15970437	15970737	Sox-10400	SP	39
chr8	8907604	8907904	Sox-25486	SP	40
chr21	10694002	10694302	Sox-13500	SP	41
chr23	38968528	38968828	Sox-15894	SP	42
chr7	51438834	51439134	Sox-24792	SP	43
chr19	34868764	34869064	Sox-10813	SP	44
chr23	29657029	29657329	Sox-15701	SP	45
chr21	15927075	15927375	Sox-13597	SP	46
chr11	43224812	43225112	Sox-2880	SP	47
chr15	29770689	29770989	Sox-6653	SP	48
chr18	40348314	40348614	Sox-9870	SP	49
chr6	32154803	32155103	Sox-23274	SP	50
chr4	26299392	26299692	Sox-19474	SP	51
chr15	22340063	22340363	Sox-6490	SP	52
chr14	15762004	15762304	Sox-5259	SP	53
chr13	50625404	50625704	Sox-4908	SP	54
chr14	37636921	37637221	Sox-5745	SP	55
chr6	56148867	56149167	Sox-23693	SP	56
chr13	14982627	14982927	Sox-4170	SP	57
chr15	11656364	11656664	Sox-6267	SP	58
chr7	15876851	15877151	Sox-24037	SP	59
chr12	13728991	13729291	Sox-3211	SP	60
chr19	8970503	8970803	Sox-10242	SP	61
chr18	44519220	44519520	Sox-9950	SP	62
chr5	30549218	30549518	Sox-21635	SP	63
chr18	49333818	49334118	Sox-10019	SP	64
chr25	343008	343308	Sox-16902	SP	65
chr15	19842100	19842400	Sox-6445	SP	66
chr16	52375397	52375697	Sox-8016	SP	67
chr14	502313	502613	Sox-4967	SP	68
chr24	4941104	4941404	Sox-16107	SP	69
chr10	38139066	38139366	Sox-1858	SP	70
chr3	14698375	14698675	Sox-17877	SP	71
chr23	37700941	37701241	Sox-15849	SP	72
chr7	24077693	24077993	Sox-24189	SP	73
chr14	31167602	31167902	Sox-5572	SP	74
chr10	42295960	42296260	Sox-1919	SP	75
chr6	25188300	25188600	Sox-23093	SP	76
chr5	60512796	60513096	Sox-22376	SP	77
chr3	35460315	35460615	Sox-18306	SP	78
chr2	32133818	32134118	Sox-11719	SP	79
chr6	45913396	45913696	Sox-23519	SP	80
chr4	19691171	19691471	Sox-19347	SP	81
chr5	66213512	66213812	Sox-22499	SP	82
chr20	28367234	28367534	Sox-12742	SP	83
chr6	56302254	56302554	Sox-23697	SP	84
chr9	31317998	31318298	Sox-27064	SP	85
chr3	23643800	23644100	Sox-18041	SP	86
chr20	30857691	30857991	Sox-12823	SP	87
chr7	56197013	56197313	Sox-24955	SP	88
chr5	36611619	36611919	Sox-21782	SP	89
chr9	47736464	47736764	Sox-27357	SP	90
chr11	18735791	18736091	Sox-2387	SP	91
chr10	36659424	36659724	Sox-1822	SP	92
chr8	52747307	52747607	Sox-26435	SP	93
chr19	1645867	1646167	Sox-10090	SP	94
chr5	42800047	42800347	Sox-21937	SP	95
chr2	33040149	33040449	Sox-11744	SP	96
chr14	6977685	6977985	Sox-5085	SP	97
chr7	42466359	42466659	Sox-24625	SP	98
chr24	19443472	19443772	Sox-16480	SP	99
chr1	10901420	10901720	Sox-162	SP	100
chr11	37763667	37763967	Sox-2761	SP	101
chr13	29646156	29646456	Sox-4521	SP	102
chr13	44839208	44839508	Sox-4780	SP	103
chr17	35887147	35887447	Sox-8768	SP	104
chr8	51489583	51489883	Sox-26392	SP	105
chr7	8736572	8736872	Sox-23928	SP	106
chr19	40255952	40256252	Sox-10890	SP	107
chr22	38454001	38454301	Sox-15027	SP	108
chr11	25965374	25965674	Sox-2559	SP	109
chr4	48636817	48637117	Sox-20238	SP	110
chr3	42424844	42425144	Sox-18572	SP	111
chr14	32902504	32902804	Sox-5650	SP	112
chr6	55342637	55342937	Sox-23673	SP	113
chr18	20273021	20273321	Sox-9484	SP	114
chr2	35764170	35764470	Sox-11799	SP	115
chr18	20173554	20173854	Sox-9477	SP	116
chr18	46356110	46356410	Sox-9985	SP	117
chr13	48421876	48422176	Sox-4863	SP	118
chr4	1608710	1609010	Sox-18968	SP	119
chr19	29746097	29746397	Sox-10702	SP	120
chr20	42349185	42349485	Sox-13055	SP	121
chr7	54601184	54601484	Sox-24893	SP	122
chr7	30429308	30429608	Sox-24341	SP	123
chr23	37814155	37814455	Sox-15855	SP	124
chr25	16361207	16361507	Sox-17182	SP	125
chr20	38858395	38858695	Sox-13011	SP	126
chr10	7612387	7612687	Sox-1198	SP	127
chr16	7515003	7515303	Sox-7101	SP	128
chr23	26714749	26715049	Sox-15642	SP	129
chr6	50457649	50457949	Sox-23584	SP	130
chr1	26357990	26358290	Sox-453	SP	131
chr4	17509900	17510200	Sox-19317	SP	132
chr14	14564455	14564755	Sox-5228	SP	133
chr3	61521719	61522019	Sox-18904	SP	134
chr8	47156843	47157143	Sox-26333	SP	135
chr1	50882377	50882677	Sox-919	SP	136
chr16	36063888	36064188	Sox-7792	SP	137
chr5	66696268	66696568	Sox-22513	SP	138
chr5	62898076	62898376	Sox-22432	SP	139
chr8	23644407	23644707	Sox-25771	SP	140
chr1	5278979	5279279	Sox-65	SP	141
chr11	6452858	6453158	Sox-2121	SP	142
chr8	19414112	19414412	Sox-25675	SP	143
chr17	38327725	38328025	Sox-8817	SP	144
chr9	32179842	32180142	Sox-27082	SP	145
chr12	8958463	8958763	Sox-3124	SP	146
chr4	33112562	33112862	Sox-19758	SP	147
chr6	12927380	12927680	Sox-22870	SP	148
chr12	11052973	11053273	Sox-3168	SP	149
chr9	30375325	30375625	Sox-27029	SP	150
chr24	9289572	9289872	Sox-16175	SP	151
chr4	48626662	48626962	Sox-20235	SP	152
chr24	26390250	26390550	Sox-16634	SP	153
chr14	31150045	31150345	Sox-5569	SP	154
chr8	23247029	23247329	Sox-25759	SP	155
chr3	34654994	34655294	Sox-18284	SP	156
chr13	33025734	33026034	Sox-4602	SP	157
chr11	18998562	18998862	Sox-2399	SP	158
chr16	23275343	23275643	Sox-7485	SP	159
chr9	46420736	46421036	Sox-27336	SP	160
chr4	29157973	29158273	Sox-19627	SP	161
chr24	9472794	9473094	Sox-16179	SP	162
chr19	25891299	25891599	Sox-10610	SP	163
chr7	53408457	53408757	Sox-24869	SP	164
chr19	9774276	9774576	Sox-10265	SP	165
chr11	43084394	43084694	Sox-2872	SP	166
chr24	8731428	8731728	Sox-16164	SP	167
chr5	58415273	58415573	Sox-22324	SP	168
chr11	44555308	44555608	Sox-2911	SP	169
chr20	22093556	22093856	Sox-12580	SP	170
chr9	53097082	53097382	Sox-27432	SP	171
chr6	59478733	59479033	Sox-23763	SP	172
chr21	13696392	13696692	Sox-13559	SP	173
chr6	58023223	58023523	Sox-23732	SP	174
chr2	53500692	53500992	Sox-12087	SP	175
chr21	13143951	13144251	Sox-13540	SP	176
chr25	15994155	15994455	Sox-17171	SP	177
chr2	47436913	47437213	Sox-12011	SP	178
chr5	68443483	68443783	Sox-22551	SP	179
chr19	41558257	41558557	Sox-10913	SP	180
chr22	18548773	18549073	Sox-14637	SP	181
chr11	2249811	2250111	Sox-2034	SP	182
chr10	44987442	44987742	Sox-1983	SP	183
chr6	909541	909841	Sox-22666	SP	184
chr5	3578789	3579089	Sox-21200	SP	185
chr22	37403982	37404282	Sox-15005	SP	186
chr10	11015755	11016055	Sox-1282	SP	187
chr1	13306052	13306352	Sox-192	SP	188
chr16	23958837	23959137	Sox-7505	SP	189
chr12	42433573	42433873	Sox-3769	SP	190
chr6	55400216	55400516	Sox-23676	SP	191
chr13	38708152	38708452	Sox-4700	SP	192
chr11	18713917	18714217	Sox-2385	SP	193
chr25	34156194	34156494	Sox-17575	SP	194
chr7	7441578	7441878	Sox-23908	SP	195
chr9	10696495	10696795	Sox-26653	SP	196
chr9	26080134	26080434	Sox-26945	SP	197
chr7	41884657	41884957	Sox-24609	SP	198
chr19	15442125	15442425	Sox-10376	SP	199
chr7	33596261	33596561	Sox-24394	SP	200
chr2	26021442	26021742	Sox-11591	SP	201
chr17	41498386	41498686	Sox-8885	SP	202
chr9	48064384	48064684	Sox-27366	SP	203
chr3	54651544	54651844	Sox-18741	SP	204
chr14	32904068	32904368	Sox-5651	SP	205
chr8	46625190	46625490	Sox-26312	SP	206
chr9	46439625	46439925	Sox-27338	SP	207
chr19	20198585	20198885	Sox-10508	SP	208
chr19	43776830	43777130	Sox-10974	SP	209
chr17	49078542	49078842	Sox-9078	SP	210
chr7	24069970	24070270	Sox-24187	SP	211
chr11	18707595	18707895	Sox-2384	SP	212
chr8	52836178	52836478	Sox-26441	SP	213
chr22	10036021	10036321	Sox-14434	SP	214
chr24	9290381	9290681	Sox-16176	SP	215
chr4	24985626	24985926	Sox-19438	SP	216
chr14	37550265	37550565	Sox-5739	SP	217
chr13	3158902	3159202	Sox-3959	SP	218
chr8	52725195	52725495	Sox-26433	SP	219
chr25	3241986	3242286	Sox-16952	SP	220
chr4	12775399	12775699	Sox-19194	SP	221
chr21	24625200	24625500	Sox-13797	SP	222
chr18	45129672	45129972	Sox-9959	SP	223
chr24	36333787	36334087	Sox-16796	SP	224
chr23	25098848	25099148	Sox-15594	SP	225
chr8	39795698	39795998	Sox-26200	SP	226
chr5	41062704	41063004	Sox-21894	SP	227
chr12	1988800	1989100	Sox-2979	SP	228
chr24	9479105	9479405	Sox-16180	SP	229
chr15	20012708	20013008	Sox-6450	SP	230
chr14	21109708	21110008	Sox-5356	SP	231
chr16	40755698	40755998	Sox-7869	SP	232
chr1	15330715	15331015	Sox-222	SP	233
chr4	5734360	5734660	Sox-19057	SP	234
chr6	906124	906424	Sox-22665	SP	235
chr20	36920529	36920829	Sox-12975	SP	236
chr1	9457624	9457924	Sox-144	SP	237
chr4	50434460	50434760	Sox-20310	SP	238
chr16	19411114	19411414	Sox-7418	SP	239
chr6	50701114	50701414	Sox-23596	SP	240
chr4	21426145	21426445	Sox-19386	SP	241
chr25	7516402	7516702	Sox-17029	SP	242
chr22	37339635	37339935	Sox-14997	SP	243
chr2	53506844	53507144	Sox-12088	SP	244
chr8	51531108	51531408	Sox-26395	SP	245
chr2	16700275	16700575	Sox-11374	SP	246
chr3	19374949	19375249	Sox-17965	SP	247
chr8	51760875	51761175	Sox-26405	SP	248
chr13	2948339	2948639	Sox-3951	SP	249
chr10	41403130	41403430	Sox-1897	SP	250
chr14	26678344	26678644	Sox-5475	SP	251
chr20	33330532	33330832	Sox-12880	SP	252
chr18	46355625	46355925	Sox-9984	SP	253
chr3	40764370	40764670	Sox-18461	SP	254
chr5	58536407	58536707	Sox-22327	SP	255
chr10	10319246	10319546	Sox-1256	SP	256
chr3	40403210	40403510	Sox-18432	SP	257
chr20	33330525	33330825	Sox-13184	SP	258
chr11	18706581	18706881	Sox-2383	SP	259
chr15	25568652	25568952	Sox-6565	SP	260
chr22	11420358	11420658	Sox-14477	SP	261
chr17	44247822	44248122	Sox-8962	SP	262
chr8	51260643	51260943	Sox-26383	SP	263
chr24	34680886	34681186	Sox-16772	SP	264
chr15	42413045	42413345	Sox-6850	SP	265
chr15	17009388	17009688	Sox-6383	SP	266
chr4	7730103	7730403	Sox-19098	SP	267
chr3	35484011	35484311	Sox-18309	SP	268
chr21	37199185	37199485	Sox-14035	SP	269
chr5	51988432	51988732	Sox-22124	SP	270
chr11	42646098	42646398	Sox-2862	SP	271
chr20	13447901	13448201	Sox-12432	SP	272
chr7	58828247	58828547	Sox-25009	SP	273
chr23	17780112	17780412	Sox-15375	SP	274
chr23	38969580	38969880	Sox-15895	SP	275
chr10	31430508	31430808	Sox-1724	SP	276
chr25	36513075	36513375	Sox-17641	SP	277
chr5	68806490	68806790	Sox-22561	SP	278
chr13	46928929	46929229	Sox-4841	SP	279
chr20	33318495	33318795	Sox-12877	SP	280
chr16	52562870	52563170	Sox-8018	SP	281
chr3	55653762	55654062	Sox-18792	SP	282
chr6	53190270	53190570	Sox-23631	SP	283
chr21	20557954	20558254	Sox-13712	SP	284
chr8	51265850	51266150	Sox-26384	SP	285
chr20	30167178	30167478	Sox-12800	SP	286
chr13	30804957	30805257	Sox-4559	SP	287
chr23	40318430	40318730	Sox-15912	SP	288
chr7	10802176	10802476	Sox-23967	SP	289
chr13	35913828	35914128	Sox-4660	SP	290
chr6	967053	967353	Sox-22657	SP	291
chr5	68805332	68805632	Sox-22560	SP	292
chr2	41861051	41861351	Sox-11927	SP	293
chr7	43829928	43830228	Sox-24646	SP	294
chr19	16041195	16041495	Sox-10402	SP	295
chr19	14230322	14230622	Sox-10356	SP	296
chr25	31849012	31849312	Sox-17538	SP	297
chr16	23969488	23969788	Sox-7508	SP	298
chr24	35393554	35393854	Sox-16784	SP	299
chr19	28131730	28132030	Sox-10660	SP	300
chr22	10240324	10240624	Sox-14439	SP	301
chr1	5315131	5315431	Sox-72	SP	302
chr11	18981521	18981821	Sox-2397	SP	303
chr8	40506293	40506593	Sox-26219	SP	304
chr15	42402524	42402824	Sox-6849	SP	305
chr18	24925111	24925411	Sox-9585	SP	306
chr1	5315171	5315471	Sox-69	SP	307
chr12	43639911	43640211	Sox-3800	SP	308
chr5	70147959	70148259	Sox-22592	SP	309
chr8	52224961	52225261	Sox-26418	SP	310
chr21	13692936	13693236	Sox-13558	SP	311
chr11	42030773	42031073	Sox-2835	SP	312
chr6	32094271	32094571	Sox-23267	SP	313
chr6	32097739	32098039	Sox-23268	SP	314
chr12	43664599	43664899	Sox-3804	SP	315
chr7	26504007	26504307	Sox-24251	SP	316
chr10	1961636	1961936	Sox-1097	SP	317
chr1	45716183	45716483	Sox-823	SP	318
chr6	53015149	53015449	Sox-23628	SP	319
chr6	1387543	1387843	Sox-22670	SP	320
chr13	36536584	36536884	Sox-4669	SP	321
chr10	45249243	45249543	Sox-1995	SP	322
chr2	37357816	37358116	Sox-11846	SP	323
chr3	40551366	40551666	Sox-18443	SP	324
chr13	14969617	14969917	Sox-4164	SP	325
chr16	23286940	23287240	Sox-7488	SP	326
chr17	9932567	9932867	Sox-8217	SP	327
chr17	48787812	48788112	Sox-9069	SP	328
chr24	8664213	8664513	Sox-28354	SP	329
chr24	14514431	14514731	Sox-16387	SP	330
chr20	23043218	23043518	Sox-12597	SP	331
chr23	38939288	38939588	Sox-15892	SP	332
chr21	37006722	37007022	Sox-14021	SP	333
chr6	27936034	27936334	Sox-23153	SP	334
chr8	28259029	28259329	Sox-25863	SP	335
chr11	28609248	28609548	Sox-2603	SP	336
chr23	37763903	37764203	Sox-15850	SP	337
chr5	63746617	63746917	Sox-22456	SP	338
chr19	14220293	14220593	Sox-10354	SP	339
chr15	11795409	11795709	Sox-6229	SP	340
chr20	31722261	31722561	Sox-12841	SP	341
chr21	44683674	44683974	Sox-14169	SP	342
chr9	44831672	44831972	Sox-27302	SP	343
chr8	17512905	17513205	Sox-25649	SP	344
chr1	49339689	49339989	Sox-883	SP	345
chr4	847221	847521	Sox-18948	SP	346
chr12	27553155	27553455	Sox-3526	SP	347
chr20	20350704	20351004	Sox-12548	SP	348
chr6	52974869	52975169	Sox-23627	SP	349
chr3	25280036	25280336	Sox-18085	SP	350
chr13	46416076	46416376	Sox-4832	SP	351
chr1	44012852	44013152	Sox-786	SP	352
chr7	26476759	26477059	Sox-24248	SP	353
chr10	16214737	16215037	Sox-1397	SP	354
chr11	14474251	14474551	Sox-2285	SP	355
chr3	36057190	36057490	Sox-18324	SP	356
chr20	42347712	42348012	Sox-13054	SP	357
chr21	4847933	4848233	Sox-13400	SP	358
chr3	56217192	56217492	Sox-18800	SP	359
chr10	31407601	31407901	Sox-1722	SP	360
chr7	54697752	54698052	Sox-24902	SP	361
chr11	42643093	42643393	Sox-2861	SP	362
chr3	8385410	8385710	Sox-17769	SP	363
chr10	18200358	18200658	Sox-1480	SP	364
chr24	26378317	26378617	Sox-16633	SP	365
chr7	48662239	48662539	Sox-24741	SP	366
chr5	24871563	24871863	Sox-21530	SP	367
chr22	32796025	32796325	Sox-14919	SP	368
chr19	39392900	39393200	Sox-10868	SP	369
chr16	7730812	7731112	Sox-7109	SP	370
chr7	54682155	54682455	Sox-24900	SP	371
chr10	13780606	13780906	Sox-1351	SP	372
chr17	11103134	11103434	Sox-8256	SP	373
chr16	19402647	19402947	Sox-7416	SP	374
chr8	30451205	30451505	Sox-25917	SP	375
chr23	29724501	29724801	Sox-15705	SP	376
chr15	149735	150035	Sox-6033	SP	377
chr7	9332198	9332498	Sox-23943	SP	378
chr16	5531159	5531459	Sox-7039	SP	379
chr10	42625179	42625479	Sox-1929	SP	380
chr3	18030858	18031158	Sox-17945	SP	381
chr13	45333643	45333943	Sox-4795	SP	382
chr23	17751978	17752278	Sox-15372	SP	383
chr14	5820909	5821209	Sox-5060	SP	384
chr4	21129600	21129900	Sox-19383	SP	385
chr4	11588683	11588983	Sox-19171	SP	386
chr17	35865757	35866057	Sox-8764	SP	387
chr24	34270783	34271083	Sox-16765	SP	388
chr6	29239910	29240210	Sox-23191	SP	389
chr19	19828682	19828982	Sox-10497	SP	390
chr9	3038708	3039008	Sox-26530	SP	391
chr24	11640267	11640567	Sox-16202	SP	392
chr15	23986063	23986363	Sox-6533	SP	393
chr2	4205329	4205629	Sox-11132	SP	394
chr4	13940964	13941264	Sox-19223	SP	395
chr14	40665029	40665329	Sox-5815	SP	396
chr7	71970194	71970494	Sox-25300	SP	397
chr18	37202534	37202834	Sox-9805	SP	398
chr15	39651868	39652168	Sox-6814	SP	399
chr20	17746665	17746965	Sox-12495	SP	400
chr12	8979141	8979441	Sox-3125	SP	401
chr7	42444321	42444621	Sox-24622	SP	402
chr24	34110389	34110689	Sox-16757	SP	403
chr10	42348249	42348549	Sox-1922	SP	404
chr16	1035748	1036048	Sox-6970	SP	405
chr13	50616854	50617154	Sox-4905	SP	406
chr6	36624905	36625205	Sox-23351	SP	407
chr17	18623305	18623605	Sox-8402	SP	408
chr19	14851162	14851462	Sox-10368	SP	409
chr6	6988796	6989096	Sox-22763	SP	410
chr11	35048716	35049016	Sox-2708	SP	411
chr14	25893969	25894269	Sox-5448	SP	412
chr15	15479635	15479935	Sox-6356	SP	413
chr20	43723743	43724043	Sox-13074	SP	414
chr7	26436422	26436722	Sox-24246	SP	415
chr17	35342978	35343278	Sox-8753	SP	416
chr21	19129308	19129608	Sox-13665	SP	417
chr25	381260	381560	Sox-16909	SP	418
chr17	24319504	24319804	Sox-8506	SP	419
chr21	7382312	7382612	Sox-13439	SP	420
chr12	9026737	9027037	Sox-3128	SP	421
chr4	8765026	8765326	Sox-19125	SP	422
chr15	31261145	31261445	Sox-6686	SP	423
chr21	7460107	7460407	Sox-13436	SP	424
chr3	26505582	26505882	Sox-18117	SP	425
chr1	5268906	5269206	Sox-63	SP	426
chr24	41695429	41695729	Sox-16873	SP	427
chr17	41536497	41536797	Sox-8892	SP	428
chr13	22335566	22335866	Sox-4363	SP	429
chr24	14480294	14480594	Sox-16383	SP	430
chr11	42044272	42044572	Sox-2839	SP	431
chr1	6164399	6164699	Sox-91	SP	432
chr6	49093667	49093967	Sox-23546	SP	433
chr1	49819470	49819770	Sox-898	SP	434
chr5	14644228	14644528	Sox-21353	SP	435
chr13	28134110	28134410	Sox-4472	SP	436
chr15	46835888	46836188	Sox-6917	SP	437
chr12	48339819	48340119	Sox-3882	SP	438
chr11	19433650	19433950	Sox-2413	SP	439
chr9	41895051	41895351	Sox-27254	SP	440
chr12	34731167	34731467	Sox-3657	SP	441
chr19	25956122	25956422	Sox-10613	SP	442
chr19	20146725	20147025	Sox-10505	SP	443
chr8	52929084	52929384	Sox-26445	SP	444
chr14	32991989	32992289	Sox-5659	SP	445
chr14	37668714	37669014	Sox-5749	SP	446
chr17	50568455	50568755	Sox-9115	SP	447
chr2	16800314	16800614	Sox-11375	SP	448
chr5	36126926	36127226	Sox-21765	SP	449
chr3	53561443	53561743	Sox-18720	SP	450
chr3	21183829	21184129	Sox-17995	SP	451
chr5	25099593	25099893	Sox-21533	SP	452
chr10	38124301	38124601	Sox-1855	SP	453
chr25	14912970	14913270	Sox-17152	SP	454
chr2	10381113	10381413	Sox-11224	SP	455
chr22	3284037	3284337	Sox-14308	SP	456
chr5	46434225	46434525	Sox-22041	SP	457
chr4	16697656	16697956	Sox-19293	SP	458
chr11	30128192	30128492	Sox-2633	SP	459
chr20	26422248	26422548	Sox-12695	SP	460
chr7	56378643	56378943	Sox-24968	SP	461
chr13	17038096	17038396	Sox-4231	SP	462
chr5	68425269	68425569	Sox-22550	SP	463
chr13	50624105	50624405	Sox-4907	SP	464
chr15	19835607	19835907	Sox-6444	SP	465
chr20	30805734	30806034	Sox-12816	SP	466
chr16	54867626	54867926	Sox-8067	SP	467
chr13	14936420	14936720	Sox-4162	SP	468
chr8	15021293	15021593	Sox-25589	SP	469
chr13	18442424	18442724	Sox-4279	SP	470
chr19	38513071	38513371	Sox-10857	SP	471
chr10	1952955	1953255	Sox-1095	SP	472
chr25	29573255	29573555	Sox-17496	SP	473
chr10	10956906	10957206	Sox-1279	SP	474
chr18	5480141	5480441	Sox-9232	SP	475
chr17	36553148	36553448	Sox-8781	SP	476
chr7	54710912	54711212	Sox-24903	SP	477
chr13	29137400	29137700	Sox-4509	SP	478
chr1	28582492	28582792	Sox-498	SP	479
chr11	30005049	30005349	Sox-2629	SP	480
chr18	41647990	41648290	Sox-9896	SP	481
chr11	8624917	8625217	Sox-2184	SP	482
chr10	6457731	6458031	Sox-1172	SP	483
chr21	13699744	13700044	Sox-13560	SP	484
chr7	51644512	51644812	Sox-24797	SP	485
chr7	56230757	56231057	Sox-24959	SP	486
chr7	54772248	54772548	Sox-16745	SP	487
chr9	13480735	13481035	Sox-26708	SP	488
chr16	16347142	16347442	Sox-7282	SP	489
chr2	30089182	30089482	Sox-11670	SP	490
chr1	10088826	10089126	Sox-148	SP	491
chr4	5511840	5512140	Sox-19050	SP	492
chr2	47976720	47977020	Sox-12018	SP	493
chr20	33336594	33336894	Sox-12881	SP	494
chr2	31845500	31845800	Sox-11706	SP	495
chr18	18437804	18438104	Sox-9426	SP	496
chr22	698449	698749	Sox-14225	SP	497
chr19	28137355	28137655	Sox-10661	SP	498
chr18	45196259	45196559	Sox-9963	SP	499
chr3	41821951	41822251	Sox-18483	SP	500
chr21	9331913	9332213	Sox-13478	SP	501
chr24	12833757	12834057	Sox-16337	SP	502
chr23	38838704	38839004	Sox-15878	SP	503
chr8	17477824	17478124	Sox-25642	SP	504
chr17	42591890	42592190	Sox-8914	SP	505
chr16	34418262	34418562	Sox-7744	SP	506
chr17	37758218	37758518	Sox-8797	SP	507
chr5	39730150	39730450	Sox-21861	SP	508
chr15	29087361	29087661	Sox-6625	SP	509
chr7	35976347	35976647	Sox-24461	SP	510
chr23	38942741	38943041	Sox-15893	SP	511
chr11	42675888	42676188	Sox-2865	SP	512
chr1	38173664	38173964	Sox-655	SP	513
chr7	71993760	71994060	Sox-25301	SP	514
chr14	7211509	7211809	Sox-5098	SP	515
chr16	48046978	48047278	Sox-7956	SP	516
chr6	52709452	52709752	Sox-23623	SP	517
chr11	7121123	7121423	Sox-2136	SP	518
chr15	45597581	45597881	Sox-6901	SP	519
chr14	32647196	32647496	Sox-5627	SP	520
chr14	6991320	6991620	Sox-5088	SP	521
chr11	25257027	25257327	Sox-2544	SP	522
chr25	12475427	12475727	Sox-17103	SP	523
chr25	16357818	16358118	Sox-17181	SP	524
chr2	686490	686790	Sox-11065	SP	525
chr5	61649234	61649534	Sox-22398	SP	526
chr14	26688127	26688427	Sox-5476	SP	527
chr8	654845	655145	Sox-25359	SP	528
chr14	16406809	16407109	Sox-5272	SP	529
chr23	6765054	6765354	Sox-15168	SP	530
chr16	35491625	35491925	Sox-7763	SP	531
chr6	50827380	50827680	Sox-23600	SP	532
chr22	3765357	3765657	Sox-14346	SP	533
chr11	40683091	40683391	Sox-2806	SP	534
chr21	25096980	25097280	Sox-13805	SP	535
chr6	56250752	56251052	Sox-23695	SP	536
chr17	44267740	44268040	Sox-8963	SP	537
chr3	16132850	16133150	Sox-17911	SP	538
chr5	23050730	23051030	Sox-21486	SP	539
chr1	42531044	42531344	Sox-773	SP	540
chr5	64109583	64109883	Sox-22460	SP	541
chr23	25631985	25632285	Sox-15614	SP	542
chr8	23610987	23611287	Sox-25768	SP	543
chr9	14602842	14603142	Sox-26731	SP	544
chr11	7571919	7572219	Sox-2153	SP	545
chr19	26037594	26037894	Sox-10623	SP	546
chr23	22769935	22770235	Sox-15504	SP	547
chr10	16497830	16498130	Sox-1403	SP	548
chr8	41475141	41475441	Sox-26232	SP	549
chr3	1903346	1903646	Sox-17688	SP	550
chr8	14238350	14238650	Sox-25576	SP	551
chr21	15929434	15929734	Sox-13598	SP	552
chr9	10659338	10659638	Sox-26650	SP	553
chr12	23420766	23421066	Sox-3439	SP	554
chr3	5963834	5964134	Sox-17729	SP	555
chr6	1507553	1507853	Sox-22675	SP	556
chr21	20714780	20715080	Sox-13725	SP	557
chr17	38266991	38267291	Sox-8810	SP	558
chr1	52641612	52641912	Sox-965	SP	559
chr15	36890314	36890614	Sox-6768	SP	560
chr1	28588988	28589288	Sox-499	SP	561
chr25	29044517	29044817	Sox-17478	SP	562
chr10	23464049	23464349	Sox-1582	SP	563
chr14	14510063	14510363	Sox-5226	SP	564
chr12	26843884	26844184	Sox-3505	SP	565
chr7	9079771	9080071	Sox-23938	SP	566
chr20	30842452	30842752	Sox-12820	SP	567
chr17	11324093	11324393	Sox-8261	SP	568
chr16	16332821	16333121	Sox-7280	SP	569
chr19	43774050	43774350	Sox-10972	SP	570
chr18	44144677	44144977	Sox-9941	SP	571
chr5	14372212	14372512	Sox-21340	SP	572
chr18	6038341	6038641	Sox-9238	SP	573
chr13	6083994	6084294	Sox-4030	SP	574
chr7	28571207	28571507	Sox-24289	SP	575
chr12	42533711	42534011	Sox-3772	SP	576
chr19	43115779	43116079	Sox-10957	SP	577
chr10	5273186	5273486	Sox-1154	SP	578
chr15	47440279	47440579	Sox-6936	SP	579
chr14	32745576	32745876	Sox-5638	SP	580
chr23	15512148	15512448	Sox-15321	SP	581
chr19	27895184	27895484	Sox-10655	SP	582
chr16	24111574	24111874	Sox-7514	SP	583
chr3	10381310	10381610	Sox-17806	SP	584
chr8	31105215	31105515	Sox-25939	SP	585
chr7	14305156	14305456	Sox-24011	SP	586
chr7	48583130	48583430	Sox-24734	SP	587
chr19	14192165	14192465	Sox-10351	SP	588
chr8	25393325	25393625	Sox-25812	SP	589
chr9	5213519	5213819	Sox-26567	SP	590
chr21	37223151	37223451	Sox-14040	SP	591
chr1	26673386	26673686	Sox-466	SP	592
chr16	11004464	11004764	Sox-7166	SP	593
chr13	44831796	44832096	Sox-4778	SP	594
chr22	7000537	7000837	Sox-14384	SP	595
chr24	13392230	13392530	Sox-16351	SP	596
chr19	31308903	31309203	Sox-10750	SP	597
chr5	43666905	43667205	Sox-21982	SP	598
chr24	19714913	19715213	Sox-16487	SP	599
chr4	32649678	32649978	Sox-19746	SP	600
chr6	45890999	45891299	Sox-23514	SP	601
chr5	64103974	64104274	Sox-22459	SP	602
chr6	32274641	32274941	Sox-23280	SP	603
chr24	4478042	4478342	Sox-16099	SP	604
chr14	25012704	25013004	Sox-5437	SP	605
chr1	24665087	24665387	Sox-417	SP	606
chr10	15440489	15440789	Sox-1371	SP	607
chr22	17117575	17117875	Sox-14606	SP	608
chr10	45007039	45007339	Sox-1986	SP	609
chr13	14975834	14976134	Sox-4169	SP	610
chr22	5223152	5223452	Sox-14336	SP	611
chr14	14000433	14000733	Sox-5211	SP	612
chr24	26880471	26880771	Sox-16640	SP	613
chr2	28184207	28184507	Sox-11651	SP	614
chr4	3114425	3114725	Sox-19008	SP	615
chr16	7153847	7154147	Sox-7084	SP	616
chr13	3313706	3314006	Sox-3963	SP	617
chr6	25708458	25708758	Sox-23105	SP	618
chr25	34145409	34145709	Sox-17573	SP	619
chr7	41870080	41870380	Sox-24606	SP	620
chr7	4599920	4600220	Sox-23842	SP	621
chr3	5924166	5924466	Sox-17726	SP	622
chr17	36549436	36549736	Sox-8779	SP	623
chr7	18583933	18584233	Sox-24094	SP	624
chr20	17743684	17743984	Sox-12494	SP	625
chr20	33626727	33627027	Sox-12896	SP	626
chr1	39855477	39855777	Sox-690	SP	627
chr4	49069012	49069312	Sox-20261	SP	628
chr20	8025355	8025655	Sox-12342	SP	629
chr3	32093785	32094085	Sox-18200	SP	630
chr6	27985717	27986017	Sox-23160	SP	631
chr19	18028111	18028411	Sox-10450	SP	632
chr7	53355490	53355790	Sox-24863	SP	633
chr3	55643525	55643825	Sox-18789	SP	634
chr25	14585605	14585905	Sox-17148	SP	635
chr1	9282924	9283224	Sox-139	SP	636
chr7	48871111	48871411	Sox-24749	SP	637
chr2	15447063	15447363	Sox-11357	SP	638
chr10	38132223	38132523	Sox-1856	SP	639
chr5	36613058	36613358	Sox-21783	SP	640
chr12	20217904	20218204	Sox-3397	SP	641
chr8	51758382	51758682	Sox-26404	SP	642
chr21	3448442	3448742	Sox-13368	SP	643
chr19	16045070	16045370	Sox-10403	SP	644
chr4	29242931	29243231	Sox-19630	SP	645
chr15	41715592	41715892	Sox-6838	SP	646
chr9	15895023	15895323	Sox-26765	SP	647
chr23	9846015	9846315	Sox-15208	SP	648
chr6	21974166	21974466	Sox-22992	SP	649
chr13	6176572	6176872	Sox-4036	SP	650
chr15	2428678	2428978	Sox-6065	SP	651
chr13	17390793	17391093	Sox-4253	SP	652
chr5	66003769	66004069	Sox-22493	SP	653
chr9	45793737	45794037	Sox-27323	SP	654
chr11	42634738	42635038	Sox-2859	SP	655
chr14	15099368	15099668	Sox-5249	SP	656
chr2	33982629	33982929	Sox-11769	SP	657
chr22	1554128	1554428	Sox-14252	SP	658
chr13	22304780	22305080	Sox-4360	SP	659
chr7	43695601	43695901	Sox-24642	SP	660
chr25	353161	353461	Sox-16904	SP	661
chr25	34119166	34119466	Sox-17569	SP	662
chr6	27954431	27954731	Sox-23156	SP	663
chr6	31890810	31891110	Sox-23261	SP	664
chr17	4245280	4245580	Sox-8129	SP	665
chr7	53129489	53129789	Sox-24852	SP	666
chr6	26979015	26979315	Sox-23134	SP	667
chr24	14512325	14512625	Sox-16386	SP	668
chr14	14419108	14419408	Sox-5222	SP	669
chr5	34537477	34537777	Sox-21715	SP	670
chr21	23636919	23637219	Sox-13785	SP	671
chr13	35895883	35896183	Sox-4658	SP	672
chr8	52739547	52739847	Sox-26434	SP	673
chr2	11747989	11748289	Sox-11243	SP	674
chr3	36086605	36086905	Sox-18325	SP	675
chr17	11009378	11009678	Sox-8250	SP	676
chr22	20678529	20678829	Sox-14688	SP	677
chr19	10912948	10913248	Sox-10288	SP	678
chr23	27816371	27816671	Sox-15659	SP	679
chr25	11022686	11022986	Sox-17082	SP	680
chr4	20395103	20395403	Sox-19370	SP	681
chr11	27965362	27965662	Sox-2595	SP	682
chr13	28541896	28542196	Sox-4489	SP	683
chr11	31354809	31355109	Sox-2665	SP	684
chr3	53554069	53554369	Sox-18718	SP	685
chr7	51650819	51651119	Sox-24799	SP	686
chr13	46178024	46178324	Sox-4823	SP	687
chr12	22096423	22096723	Sox-3414	SP	688
chr15	35211780	35212080	Sox-6736	SP	689
chr15	35051611	35051911	Sox-6731	SP	690
chr5	264969	265269	Sox-21121	SP	691
chr4	27258017	27258317	Sox-19520	SP	692
chr13	4900750	4901050	Sox-3991	SP	693
chr5	36508555	36508855	Sox-21777	SP	694
chr15	39586236	39586536	Sox-6808	SP	695
chr15	28810685	28810985	Sox-6618	SP	696
chr18	32814430	32814730	Sox-9720	SP	697
chr17	30196251	30196551	Sox-8624	SP	698
chr3	53039909	53040209	Sox-18696	SP	699
chr15	23765094	23765394	Sox-6527	SP	700
chr10	8619553	8619853	Sox-1219	SP	701
chr11	35548749	35549049	Sox-2721	SP	702
chr23	5807836	5808136	Sox-15143	SP	703
chr14	40202057	40202357	Sox-5797	SP	704
chr13	22557282	22557582	Sox-4369	SP	705
chr20	54556131	54556431	Sox-13274	SP	706
chr3	41871958	41872258	Sox-18488	SP	707
chr8	20446512	20446812	Sox-25707	SP	708
chr8	15172806	15173106	Sox-25595	SP	709
chr5	18106826	18107126	Sox-21400	SP	710
chr21	30054351	30054651	Sox-13905	SP	711
chr8	3078743	3079043	Sox-25413	SP	712
chr23	38859659	38859959	Sox-15880	SP	713
chr5	15957102	15957402	Sox-21377	SP	714
chr14	40778878	40779178	Sox-5818	SP	715
chr3	151514	151814	Sox-17661	SP	716
chr2	49650941	49651241	Sox-12042	SP	717
chr22	38516330	38516630	Sox-15031	SP	718
chr23	28025814	28026114	Sox-15667	SP	719
chr3	54537239	54537539	Sox-18734	SP	720
chr1	7640300	7640600	Sox-113	SP	721
chr7	36038894	36039194	Sox-24465	SP	722
chr15	12085018	12085318	Sox-6284	SP	723
chr4	13985377	13985677	Sox-19228	SP	724
chr6	12921061	12921361	Sox-22869	SP	725
chr23	28028576	28028876	Sox-15669	SP	726
chr25	9557033	9557333	Sox-17064	SP	727
chr2	8441691	8441991	Sox-11190	SP	728
chr22	37351274	37351574	Sox-15000	SP	729
chr3	33765478	33765778	Sox-18262	SP	730
chr5	22063550	22063850	Sox-21458	SP	731
chr24	12828658	12828958	Sox-16336	SP	732
chr16	23272268	23272568	Sox-7484	SP	733
chr19	15443179	15443479	Sox-10377	SP	734
chr10	45009324	45009624	Sox-1987	SP	735
chr22	16279226	16279526	Sox-14584	SP	736
chr20	30041311	30041611	Sox-12788	SP	737
chr12	31005361	31005661	Sox-3580	SP	738
chr1	7535829	7536129	Sox-108	SP	739
chr15	37376102	37376402	Sox-6780	SP	740
chr11	3530727	3531027	Sox-2070	SP	741
chr23	21446912	21447212	Sox-15461	SP	742
chr16	26101120	26101420	Sox-7580	SP	743
chr17	20284758	20285058	Sox-8430	SP	744
chr8	44296208	44296508	Sox-26263	SP	745
chr23	6770544	6770844	Sox-15171	SP	746
chr5	14602233	14602533	Sox-21350	SP	747
chr6	28876331	28876631	Sox-23177	SP	748
chr15	29677754	29678054	Sox-6646	SP	749
chr4	64611300	64611600	Sox-20789	SP	750
chr23	37680080	37680380	Sox-15846	SP	751
chr24	17025962	17026262	Sox-16427	SP	752
chr25	338523	338823	Sox-16900	SP	753
chr5	32358907	32359207	Sox-21666	SP	754
chr1	23790595	23790895	Sox-397	SP	755
chr25	34161557	34161857	Sox-17577	SP	756
chr5	51989422	51989722	Sox-22125	SP	757
chr13	41369004	41369304	Sox-4735	SP	758
chr23	29080771	29081071	Sox-15685	SP	759
chr23	42395361	42395661	Sox-15936	SP	760
chr19	29795791	29796091	Sox-10709	SP	761
chr18	45131569	45131869	Sox-9960	SP	762
chr8	21796696	21796996	Sox-25734	SP	763
chr5	11961508	11961808	Sox-21304	SP	764
chr11	3870107	3870407	Sox-2080	SP	765
chr21	44672338	44672638	Sox-14170	SP	766
chr25	18307184	18307484	Sox-17222	SP	767
chr7	26497878	26498178	Sox-24250	SP	768
chr10	37233031	37233331	Sox-1832	SP	769
chr11	7147400	7147700	Sox-2140	SP	770
chr16	7739703	7740003	Sox-7110	SP	771
chr15	27709395	27709695	Sox-6598	SP	772
chr13	34797197	34797497	Sox-4639	SP	773
chr16	15431172	15431472	Sox-7237	SP	774
chr18	24488724	24489024	Sox-9577	SP	775
chr24	17197713	17198013	Sox-16436	SP	776
chr5	19658938	19659238	Sox-21426	SP	777
chr16	28941156	28941456	Sox-7630	SP	778
chr9	7473738	7474038	Sox-26597	SP	779
chr14	9570877	9571177	Sox-5136	SP	780
chr24	41707533	41707833	Sox-16876	SP	781
chr6	13448893	13449193	Sox-22883	SP	782
chr15	11181455	11181755	Sox-6257	SP	783
chr17	17718602	17718902	Sox-8385	SP	784
chr6	7251699	7251999	Sox-22767	SP	785
chr13	45635267	45635567	Sox-4801	SP	786
chr23	2477341	2477641	Sox-15095	SP	787
chr13	33826165	33826465	Sox-4623	SP	788
chr2	33325385	33325685	Sox-11763	SP	789
chr23	3484762	3485062	Sox-15114	SP	790
chr4	3081768	3082068	Sox-19006	SP	791
chr23	37817987	37818287	Sox-15856	SP	792
chr9	1832500	1832800	Sox-26497	SP	793
chr20	37838323	37838623	Sox-12991	SP	794
chr3	16150980	16151280	Sox-17914	SP	795
chr22	13934824	13935124	Sox-14542	SP	796
chr12	9013454	9013754	Sox-3127	SP	797
chr1	46832721	46833021	Sox-848	SP	798
chr14	48783953	48784253	Sox-6003	SP	799
chr24	41941799	41942099	Sox-16884	SP	800
chr14	37141294	37141594	Sox-5735	SP	801
chr21	20714247	20714547	Sox-13724	SP	802
chr3	33236923	33237223	Sox-18242	SP	803
chr19	40253881	40254181	Sox-10889	SP	804
chr14	7203270	7203570	Sox-5096	SP	805
chr20	28227840	28228140	Sox-12734	SP	806
chr23	2471784	2472084	Sox-15093	SP	807
chr6	19869256	19869556	Sox-23054	SP	808
chr22	20336346	20336646	Sox-14678	SP	809
chr12	20047241	20047541	Sox-3388	SP	810
chr17	10938952	10939252	Sox-8245	SP	811
chr5	38852343	38852643	Sox-21839	SP	812
chr17	41534222	41534522	Sox-8891	SP	813
chr11	40683864	40684164	Sox-2807	SP	814
chr22	16524633	16524933	Sox-14594	SP	815
chr5	48088206	48088506	Sox-22064	SP	816
chr14	24836421	24836721	Sox-5430	SP	817
chr21	7476829	7477129	Sox-13433	SP	818
chr24	17172565	17172865	Sox-16432	SP	819
chr21	4855744	4856044	Sox-13401	SP	820
chr2	40137163	40137463	Sox-11896	SP	821
chr20	33355503	33355803	Sox-12883	SP	822
chr19	28163748	28164048	Sox-10666	SP	823
chr16	50002652	50002952	Sox-7976	SP	824
chr16	54869055	54869355	Sox-8068	SP	825
chr23	3764533	3764833	Sox-15120	SP	826
chr17	30329287	30329587	Sox-8628	SP	827
chr17	49645918	49646218	Sox-9091	SP	828
chr11	7515091	7515391	Sox-2146	SP	829
chr12	2165080	2165380	Sox-2981	SP	830
chr2	4084647	4084947	Sox-11126	SP	831
chr2	47424929	47425229	Sox-12007	SP	832
chr1	19671955	19672255	Sox-309	SP	833
chr3	9030098	9030398	Sox-17787	SP	834
chr11	12776407	12776707	Sox-2260	SP	835
chr6	381897	382197	Sox-22639	SP	836
chr1	59217150	59217450	Sox-1047	SP	837
chr4	13976601	13976901	Sox-19226	SP	838
chr3	23576766	23577066	Sox-18037	SP	839
chr5	24202618	24202918	Sox-21510	SP	840
chr8	26958917	26959217	Sox-25838	SP	841
chr7	37382322	37382622	Sox-24491	SP	842
chr19	26214549	26214849	Sox-10632	SP	843
chr8	52940683	52940983	Sox-26448	SP	844
chr6	16281120	16281420	Sox-22935	SP	845
chr9	33572309	33572609	Sox-27112	SP	846
chr20	30105973	30106273	Sox-12796	SP	847
chr25	16907191	16907491	Sox-17199	SP	848
chr15	22458617	22458917	Sox-6495	SP	849
chr20	6826762	6827062	Sox-12313	SP	850
chr8	33300109	33300409	Sox-25988	SP	851
chr5	46681306	46681606	Sox-22046	SP	852
chr22	18733606	18733906	Sox-14647	SP	853
chr7	60744545	60744845	Sox-25049	SP	854
chr4	17435697	17435997	Sox-19315	SP	855
chr17	38272169	38272469	Sox-8812	SP	856
chr22	1254568	1254868	Sox-14241	SP	857
chr9	22561509	22561809	Sox-26881	SP	858
chr6	30429180	30429480	Sox-23215	SP	859
chr7	41815170	41815470	Sox-24604	SP	860
chr10	45002109	45002409	Sox-1985	SP	861
chr8	26940892	26941192	Sox-25837	SP	862
chr22	8795830	8796130	Sox-14405	SP	863
chr1	643620	643920	Sox-18	SP	864
chr20	29743664	29743964	Sox-12775	SP	865
chr5	24205945	24206245	Sox-21511	SP	866
chr8	31369706	31370006	Sox-25953	SP	867
chr7	11632059	11632359	Sox-23982	SP	868
chr3	53018301	53018601	Sox-18694	SP	869
chr16	19890683	19890983	Sox-7434	SP	870
chr14	42870869	42871169	Sox-5862	SP	871
chr16	26671966	26672266	Sox-7586	SP	872
chr12	1290746	1291046	Sox-2965	SP	873
chr5	36695635	36695935	Sox-21791	SP	874
chr12	25991357	25991657	Sox-3494	SP	875
chr1	42458134	42458434	Sox-770	SP	876
chr13	46927394	46927694	Sox-4840	SP	877
chr11	12771885	12772185	Sox-2258	SP	878
chr20	30078946	30079246	Sox-12792	SP	879
chr20	26418788	26419088	Sox-12694	SP	880
chr16	7798704	7799004	Sox-7115	SP	881
chr25	29387733	29388033	Sox-17489	SP	882
chr5	61475696	61475996	Sox-22388	SP	883
chr19	44547383	44547683	Sox-10984	SP	884
chr16	24098562	24098862	Sox-7513	SP	885
chr24	34266580	34266880	Sox-16764	SP	886
chr7	22826260	22826560	Sox-24173	SP	887
chr9	3146960	3147260	Sox-26536	SP	888
chr5	67777402	67777702	Sox-22535	SP	889
chr10	28220291	28220591	Sox-1674	SP	890
chr13	9362961	9363261	Sox-4088	SP	891
chr14	5563089	5563389	Sox-5049	SP	892
chr23	41031516	41031816	Sox-15916	SP	893
chr19	29421412	29421712	Sox-10698	SP	894
chr16	51383338	51383638	Sox-8003	SP	895
chr17	30231746	30232046	Sox-8626	SP	896
chr11	31033571	31033871	Sox-2652	SP	897
chr21	15284496	15284796	Sox-13581	SP	898
chr2	24533254	24533554	Sox-11565	SP	899
chr3	28581311	28581611	Sox-18148	SP	900
chr7	21829473	21829773	Sox-24154	SP	901
chr23	36301251	36301551	Sox-15823	SP	902
chr25	17922934	17923234	Sox-17216	SP	903
chr6	30075005	30075305	Sox-23204	SP	904
chr8	28317809	28318109	Sox-25866	SP	905
chr4	8637355	8637655	Sox-19112	SP	906
chr2	32110036	32110336	Sox-11714	SP	907
chr9	42100995	42101295	Sox-27257	SP	908
chr12	4631052	4631352	Sox-3023	SP	909
chr20	17733187	17733487	Sox-12490	SP	910
chr10	17398969	17399269	Sox-1459	SP	911
chr18	25609697	25609997	Sox-9597	SP	912
chr5	22070689	22070989	Sox-21460	SP	913
chr2	35253709	35254009	Sox-11785	SP	914
chr23	30566554	30566854	Sox-15722	SP	915
chr20	31731605	31731905	Sox-12843	SP	916
chr17	28674618	28674918	Sox-8596	SP	917
chr2	35926941	35927241	Sox-11809	SP	918
chr19	38818370	38818670	Sox-10860	SP	919
chr15	25202425	25202725	Sox-6550	SP	920
chr15	7109525	7109825	Sox-6160	SP	921
chr25	350993	351293	Sox-16903	SP	922
chr16	35497503	35497803	Sox-7765	SP	923
chr13	46427669	46427969	Sox-4833	SP	924
chr24	6962617	6962917	Sox-16139	SP	925
chr2	8016114	8016414	Sox-11182	SP	926
chr14	32670429	32670729	Sox-5629	SP	927
chr4	4877751	4878051	Sox-19038	SP	928
chr10	38538441	38538741	Sox-1867	SP	929
chr4	47606842	47607142	Sox-20205	SP	930
chr5	24197702	24198002	Sox-21508	SP	931
chr5	63744673	63744973	Sox-22455	SP	932
chr23	38903642	38903942	Sox-15886	SP	933
chr7	53548020	53548320	Sox-24877	SP	934
chr13	22282797	22283097	Sox-4356	SP	935
chr4	51377342	51377642	Sox-20356	SP	936
chr19	20096879	20097179	Sox-10501	SP	937
chr8	10196332	10196632	Sox-25507	SP	938
chr3	21444080	21444380	Sox-17999	SP	939
chr4	203853	204153	Sox-18930	SP	940
chr7	41462726	41463026	Sox-24591	SP	941
chr9	7699049	7699349	Sox-26598	SP	942
chr5	19696119	19696419	Sox-21430	SP	943
chr11	42004217	42004517	Sox-2832	SP	944
chr1	41238553	41238853	Sox-735	SP	945
chr4	15026893	15027193	Sox-19255	SP	946
chr19	25958833	25959133	Sox-10614	SP	947
chr20	8017034	8017334	Sox-12340	SP	948
chr1	53529327	53529627	Sox-978	SP	949
chr20	23025291	23025591	Sox-12592	SP	950
chr24	9496035	9496335	Sox-16181	SP	951
chr7	42455435	42455735	Sox-24623	SP	952
chr7	53538363	53538663	Sox-24876	SP	953
chr24	2422842	2423142	Sox-16057	SP	954
chr21	37219773	37220073	Sox-14039	SP	955
chr12	25411201	25411501	Sox-3478	SP	956
chr22	21018380	21018680	Sox-14697	SP	957
chr6	13445515	13445815	Sox-22882	SP	958
chr22	35252760	35253060	Sox-14951	SP	959
chr3	25185830	25186130	Sox-18083	SP	960
chr1	45708285	45708585	Sox-822	SP	961
chr6	55875325	55875625	Sox-23684	SP	962
chr5	61517080	61517380	Sox-22393	SP	963
chr20	2733737	2734037	Sox-12235	SP	964
chr5	58555641	58555941	Sox-22328	SP	965
chr16	13304357	13304657	Sox-7199	SP	966
chr8	51748432	51748732	Sox-26402	SP	967
chr21	20624316	20624616	Sox-13719	SP	968
chr14	19114680	19114980	Sox-5307	SP	969
chr3	35432270	35432570	Sox-18302	SP	970
chr13	1308128	1308428	Sox-3933	SP	971
chr18	6269994	6270294	Sox-9247	SP	972
chr5	62619846	62620146	Sox-22424	SP	973
chr3	19373007	19373307	Sox-17964	SP	974
chr16	691814	692114	Sox-6965	SP	975
chr16	4087268	4087568	Sox-7016	SP	976
chr3	23930514	23930814	Sox-18053	SP	977
chr23	36421028	36421328	Sox-15827	SP	978
chr14	32711418	32711718	Sox-5633	SP	979
chr15	39683260	39683560	Sox-6815	SP	980
chr2	26492808	26493108	Sox-11603	SP	981
chr3	33123019	33123319	Sox-18236	SP	982
chr1	29893994	29894294	Sox-532	SP	983
chr4	64549694	64549994	Sox-20785	SP	984
chr23	2682777	2683077	Sox-15100	SP	985
chr1	13274235	13274535	Sox-189	SP	986
chr23	26789199	26789499	Sox-15645	SP	987
chr11	8557522	8557822	Sox-2181	SP	988
chr4	12772582	12772882	Sox-19193	SP	989
chr7	40340474	40340774	Sox-24554	SP	990
chr7	53758366	53758666	Sox-24880	SP	991
chr24	14446237	14446537	Sox-16380	SP	992
chr19	17209874	17210174	Sox-10417	SP	993
chr6	1471896	1472196	Sox-22674	SP	994
chr21	15292761	15293061	Sox-13582	SP	995
chr3	43721228	43721528	Sox-18538	SP	996
chr11	19927523	19927823	Sox-2430	SP	997
chr19	18860349	18860649	Sox-10472	SP	998
chr9	37143404	37143704	Sox-27167	SP	999
chr2	14931145	14931445	Sox-11345	SP	1000
chr12	17925705	17926005	Sox-3355	SP	1001
chr1	39184755	39185055	Sox-675	SP	1002
chr20	27743289	27743589	Sox-12722	SP	1003
chr4	20390513	20390813	Sox-19368	SP	1004
chr11	39068773	39069073	Sox-2776	SP	1005
chr9	42713356	42713656	Sox-27269	SP	1006
chr5	40623042	40623342	Sox-21878	SP	1007
chr20	23031364	23031664	Sox-12594	SP	1008
chr9	15898660	15898960	Sox-26766	SP	1009
chr1	38915302	38915602	Sox-672	SP	1010
chr23	38240326	38240626	Sox-15868	SP	1011
chr12	27152112	27152412	Sox-3513	SP	1012
chr21	20911909	20912209	Sox-13735	SP	1013
chr19	25859785	25860085	Sox-10609	SP	1014
chr9	46429565	46429865	Sox-27337	SP	1015
chr23	27822821	27823121	Sox-15661	SP	1016
chr22	18544740	18545040	Sox-14635	SP	1017
chr20	29959720	29960020	Sox-12779	SP	1018
chr20	35227885	35228185	Sox-12947	SP	1019
chr24	42056981	42057281	Sox-28385	SP	1020
chr19	15874218	15874518	Sox-10395	SP	1021
chr7	56934531	56934831	Sox-24979	SP	1022
chr2	33990078	33990378	Sox-11772	SP	1023
chr10	36131894	36132194	Sox-1810	SP	1024
chr24	8730949	8731249	Sox-16163	SP	1025
chr20	35552636	35552936	Sox-12954	SP	1026
chr16	32146524	32146824	Sox-7706	SP	1027
chr1	58744696	58744996	Sox-1040	SP	1028
chr6	9777463	9777763	Sox-22818	SP	1029
chr20	145579	145879	Sox-12192	SP	1030
chr19	7149718	7150018	Sox-10207	SP	1031
chr21	37000494	37000794	Sox-14020	SP	1032
chr24	27681494	27681794	Sox-16655	SP	1033
chr7	33679358	33679658	Sox-24402	SP	1034
chr21	4840729	4841029	Sox-13397	SP	1035
chr2	5102831	5103131	Sox-28222	SP	1036
chr9	9198119	9198419	Sox-26623	SP	1037
chr8	43248083	43248383	Sox-26249	SP	1038
chr13	46849216	46849516	Sox-4837	SP	1039
chr6	57658248	57658548	Sox-23714	SP	1040
chr25	36342640	36342940	Sox-17635	SP	1041
chr17	24285982	24286282	Sox-8505	SP	1042
chr14	5548918	5549218	Sox-5047	SP	1043
chr5	24346738	24347038	Sox-21519	SP	1044
chr3	60725935	60726235	Sox-18890	SP	1045
chr23	36469435	36469735	Sox-15834	SP	1046
chr16	30954912	30955212	Sox-7680	SP	1047
chr20	35579427	35579727	Sox-12956	SP	1048
chr19	42695990	42696290	Sox-10947	SP	1049
chr15	33345837	33346137	Sox-6704	SP	1050
chr17	32679888	32680188	Sox-8692	SP	1051
chr3	35493606	35493906	Sox-18311	SP	1052
chr5	43137327	43137627	Sox-21951	SP	1053
chr3	40556174	40556474	Sox-18444	SP	1054
chr6	16265147	16265447	Sox-22933	SP	1055
chr19	27956637	27956937	Sox-10658	SP	1056
chr8	20121870	20122170	Sox-25693	SP	1057
chr8	32713255	32713555	Sox-25978	SP	1058
chr24	19757850	19758150	Sox-16492	SP	1059
chr12	8921763	8922063	Sox-3122	SP	1060
chr6	42743753	42744053	Sox-23462	SP	1061
chr3	53551381	53551681	Sox-18717	SP	1062
chr13	19737869	19738169	Sox-4323	SP	1063
chr3	53542702	53543002	Sox-18713	SP	1064
chr6	16283152	16283452	Sox-22936	SP	1065
chr2	10199160	10199460	Sox-11218	SP	1066
chr5	66771766	66772066	Sox-22517	SP	1067
chr5	44471983	44472283	Sox-21996	SP	1068
chr3	35489100	35489400	Sox-18310	SP	1069
chr23	23231716	23232016	Sox-15525	SP	1070
chr1	19676391	19676691	Sox-311	SP	1071
chr10	8621013	8621313	Sox-1220	SP	1072
chr3	44101854	44102154	Sox-18548	SP	1073
chr2	18076821	18077121	Sox-11401	SP	1074
chr25	14574744	14575044	Sox-17147	SP	1075
chr23	3124671	3124971	Sox-15107	SP	1076
chr23	38224781	38225081	Sox-15866	SP	1077
chr15	44153560	44153860	Sox-6881	SP	1078
chr18	6266319	6266619	Sox-9246	SP	1079
chr9	7718669	7718969	Sox-26599	SP	1080
chr18	18429159	18429459	Sox-9425	SP	1081
chr17	27285860	27286160	Sox-8569	SP	1082
chr12	16304289	16304589	Sox-3334	SP	1083
chr3	45809281	45809581	Sox-18603	SP	1084
chr15	25589665	25589965	Sox-6566	SP	1085
chr1	29880613	29880913	Sox-530	SP	1086
chr7	21730569	21730869	Sox-24146	SP	1087
chr1	51183036	51183336	Sox-927	SP	1088
chr24	4457779	4458079	Sox-16095	SP	1089
chr7	54722073	54722373	Sox-24906	SP	1090
chr5	32372472	32372772	Sox-21669	SP	1091
chr14	40299535	40299835	Sox-5805	SP	1092
chr21	2247450	2247750	Sox-13347	SP	1093
chr1	7531264	7531564	Sox-106	SP	1094
chr2	35162421	35162721	Sox-11783	SP	1095
chr11	20971382	20971682	Sox-2446	SP	1096
chr7	9567969	9568269	Sox-23950	SP	1097
chr19	43693830	43694130	Sox-10970	SP	1098
chr13	45331952	45332252	Sox-4794	SP	1099
chr10	42609851	42610151	Sox-1928	SP	1100
chr22	35996388	35996688	Sox-14963	SP	1101
chr9	13468974	13469274	Sox-26706	SP	1102
chr7	27594881	27595181	Sox-24276	SP	1103
chr7	41724477	41724777	Sox-24600	SP	1104
chr5	52105840	52106140	Sox-22132	SP	1105
chr24	19780428	19780728	Sox-16494	SP	1106
chr20	13941869	13942169	Sox-12442	SP	1107
chr13	40751137	40751437	Sox-4729	SP	1108
chr23	17107940	17108240	Sox-15355	SP	1109
chr9	48436719	48437019	Sox-27381	SP	1110
chr23	16169249	16169549	Sox-15258	SP	1111
chr22	27790737	27791037	Sox-14829	SP	1112
chr25	31616422	31616722	Sox-17534	SP	1113
chr10	39303899	39304199	Sox-1879	SP	1114
chr1	44051049	44051349	Sox-788	SP	1115
chr8	31113699	31113999	Sox-25941	SP	1116
chr17	7721545	7721845	Sox-8180	SP	1117
chr22	11152373	11152673	Sox-14471	SP	1118
chr3	39683710	39684010	Sox-18420	SP	1119
chr17	25884211	25884511	Sox-8537	SP	1120
chr2	3160192	3160492	Sox-11112	SP	1121
chr18	26347547	26347847	Sox-9610	SP	1122
chr21	20553454	20553754	Sox-13711	SP	1123
chr3	41908185	41908485	Sox-18492	SP	1124
chr5	36390983	36391283	Sox-21772	SP	1125
chr17	13860205	13860505	Sox-8302	SP	1126
chr18	20228873	20229173	Sox-9482	SP	1127
chr19	30837095	30837395	Sox-10734	SP	1128
chr13	14970771	14971071	Sox-4165	SP	1129
chr2	37094350	37094650	Sox-11831	SP	1130
chr20	28369984	28370284	Sox-12743	SP	1131
chr13	41206827	41207127	Sox-4732	SP	1132
chr5	20083830	20084130	Sox-21435	SP	1133
chr9	41651910	41652210	Sox-27248	SP	1134
chr3	23768565	23768865	Sox-18049	SP	1135
chr2	28604091	28604391	Sox-11652	SP	1136
chr5	7164126	7164426	Sox-21253	SP	1137
chr21	3504012	3504312	Sox-13372	SP	1138
chr7	49597849	49598149	Sox-24761	SP	1139
chr7	31757752	31758052	Sox-24365	SP	1140
chr2	3831030	3831330	Sox-11121	SP	1141
chr19	29761655	29761955	Sox-10705	SP	1142
chr19	9775995	9776295	Sox-10266	SP	1143
chr6	15765456	15765756	Sox-22926	SP	1144
chr19	14196834	14197134	Sox-10352	SP	1145
chr25	10583487	10583787	Sox-17075	SP	1146
chr10	14456997	14457297	Sox-1360	SP	1147
chr19	17340271	17340571	Sox-10422	SP	1148
chr10	17427145	17427445	Sox-1461	SP	1149
chr13	6255625	6255925	Sox-4040	SP	1150
chr18	22674046	22674346	Sox-9553	SP	1151
chr7	54813203	54813503	Sox-24910	SP	1152
chr2	30315159	30315459	Sox-11677	SP	1153
chr18	34602742	34603042	Sox-9755	SP	1154
chr17	49729634	49729934	Sox-9094	SP	1155
chr25	32441423	32441723	Sox-17546	SP	1156
chr17	13870127	13870427	Sox-8303	SP	1157
chr11	39208204	39208504	Sox-2782	SP	1158
chr18	40326790	40327090	Sox-9868	SP	1159
chr9	26101626	26101926	Sox-26946	SP	1160
chr4	60998818	60999118	Sox-20652	SP	1161
chr7	18494142	18494442	Sox-24089	SP	1162
chr5	53190318	53190618	Sox-22157	SP	1163
chr1	36505184	36505484	Sox-626	SP	1164
chr12	5937598	5937898	Sox-3058	SP	1165
chr2	22030946	22031246	Sox-11509	SP	1166
chr18	45705837	45706137	Sox-9972	SP	1167
chr2	35801074	35801374	Sox-11802	SP	1168
chr20	48517117	48517417	Sox-13162	SP	1169
chr20	34542880	34543180	Sox-12920	SP	1170
chr21	43134837	43135137	Sox-14146	SP	1171
chr15	36172939	36173239	Sox-6756	SP	1172
chr6	29238991	29239291	Sox-23190	SP	1173
chr16	47542244	47542544	Sox-7954	SP	1174
chr23	38978848	38979148	Sox-15896	SP	1175
chr3	33484101	33484401	Sox-18255	SP	1176
chr4	28335344	28335644	Sox-19548	SP	1177
chr5	19646354	19646654	Sox-21425	SP	1178
chr11	42057631	42057931	Sox-2842	SP	1179
chr3	53548765	53549065	Sox-18716	SP	1180
chr9	9352716	9353016	Sox-26630	SP	1181
chr19	42346650	42346950	Sox-10939	SP	1182
chr23	36826271	36826571	Sox-15832	SP	1183
chr12	31739257	31739557	Sox-3614	SP	1184
chr14	5162091	5162391	Sox-5037	SP	1185
chr22	7795434	7795734	Sox-14394	SP	1186
chr25	18333253	18333553	Sox-17223	SP	1187
chr11	25231285	25231585	Sox-2540	SP	1188
chr17	27258461	27258761	Sox-8563	SP	1189
chr13	35908165	35908465	Sox-4659	SP	1190
chr16	1496920	1497220	Sox-6985	SP	1191
chr11	41969790	41970090	Sox-2826	SP	1192
chr9	31309181	31309481	Sox-27061	SP	1193
chr10	25901788	25902088	Sox-1627	SP	1194
chr8	2229591	2229891	Sox-25395	SP	1195
chr15	20028776	20029076	Sox-6451	SP	1196
chr25	34153023	34153323	Sox-17574	SP	1197
chr23	22866830	22867130	Sox-15516	SP	1198
chr4	31231836	31232136	Sox-19682	SP	1199
chr25	9894802	9895102	Sox-17072	SP	1200
chr20	48025964	48026264	Sox-13160	SP	1201
chr21	19128335	19128635	Sox-13664	SP	1202
chr1	28377731	28378031	Sox-494	SP	1203
chr25	19763571	19763871	Sox-17266	SP	1204
chr9	15841657	15841957	Sox-26763	SP	1205
chr4	45337860	45338160	Sox-20158	SP	1206
chr18	18805374	18805674	Sox-9437	SP	1207
chr4	8742397	8742697	Sox-19124	SP	1208
chr10	1877577	1877877	Sox-1093	SP	1209
chr19	27480033	27480333	Sox-10652	SP	1210
chr16	28772598	28772898	Sox-7626	SP	1211
chr17	11013662	11013962	Sox-8251	SP	1212
chr4	66831981	66832281	Sox-20836	SP	1213
chr25	329954	330254	Sox-16899	SP	1214
chr16	38641905	38642205	Sox-7840	SP	1215
chr7	14344606	14344906	Sox-24013	SP	1216
chr13	28528710	28529010	Sox-4488	SP	1217
chr11	7605504	7605804	Sox-2157	SP	1218
chr22	1282409	1282709	Sox-14243	SP	1219
chr7	35979229	35979529	Sox-24462	SP	1220
chr23	26509963	26510263	Sox-15639	SP	1221
chr17	44059812	44060112	Sox-8958	SP	1222
chr9	47538190	47538490	Sox-27353	SP	1223
chr12	23423378	23423678	Sox-3440	SP	1224
chr23	7399831	7400131	Sox-15180	SP	1225
chr17	34034804	34035104	Sox-8720	SP	1226
chr18	35055877	35056177	Sox-9768	SP	1227
chr19	32512166	32512466	Sox-10776	SP	1228
chr5	66399873	66400173	Sox-22504	SP	1229
chr21	2261668	2261968	Sox-13348	SP	1230
chr10	32428525	32428825	Sox-1741	SP	1231
chr17	46453769	46454069	Sox-9012	SP	1232
chr16	13415934	13416234	Sox-7203	SP	1233
chr10	42598927	42599227	Sox-1927	SP	1234
chr9	31333686	31333986	Sox-27067	SP	1235
chr25	26900203	26900503	Sox-17449	SP	1236
chr2	58003647	58003947	Sox-12154	SP	1237
chr2	34324685	34324985	Sox-11778	SP	1238
chr13	26899107	26899407	Sox-4443	SP	1239
chr22	38052467	38052767	Sox-15020	SP	1240
chr25	29553239	29553539	Sox-17494	SP	1241
chr11	35566435	35566735	Sox-2724	SP	1242
chr20	7166492	7166792	Sox-12318	SP	1243
chr24	9230619	9230919	Sox-16169	SP	1244
chr17	19407177	19407477	Sox-8413	SP	1245
chr9	12383817	12384117	Sox-26678	SP	1246
chr5	60667584	60667884	Sox-22379	SP	1247
chr7	64971396	64971696	Sox-25196	SP	1248
chr7	24082301	24082601	Sox-24190	SP	1249
chr23	38981865	38982165	Sox-15897	SP	1250
chr2	26714539	26714839	Sox-11610	SP	1251
chr9	52256063	52256363	Sox-27424	SP	1252
chr15	29025453	29025753	Sox-6621	SP	1253
chr22	31718361	31718661	Sox-14910	SP	1254
chr11	32421192	32421492	Sox-2684	SP	1255
chr10	24347684	24347984	Sox-1597	SP	1256
chr3	36363779	36364079	Sox-18335	SP	1257
chr10	24347697	24347997	Sox-9100	SP	1258
chr5	19702000	19702300	Sox-21431	SP	1259
chr4	28513132	28513432	Sox-19553	SP	1260
chr16	7782565	7782865	Sox-7112	SP	1261
chr3	41903303	41903603	Sox-18490	SP	1262
chr14	14795369	14795669	Sox-5237	SP	1263
chr17	46951026	46951326	Sox-9046	SP	1264
chr4	48988061	48988361	Sox-20256	SP	1265
chr1	8695696	8695996	Sox-132	SP	1266
chr5	19022030	19022330	Sox-21408	SP	1267
chr9	1558976	1559276	Sox-26490	SP	1268
chr5	36334228	36334528	Sox-21770	SP	1269
chr13	39237887	39238187	Sox-4712	SP	1270
chr18	24925420	24925720	Sox-9586	SP	1271
chr13	17844187	17844487	Sox-4264	SP	1272
chr9	31311258	31311558	Sox-27062	SP	1273
chr3	53543721	53544021	Sox-18714	SP	1274
chr22	18248459	18248759	Sox-14627	SP	1275
chr7	5958974	5959274	Sox-23869	SP	1276
chr22	12312012	12312312	Sox-14497	SP	1277
chr13	28486841	28487141	Sox-4482	SP	1278
chr17	10968519	10968819	Sox-8247	SP	1279
chr18	37303829	37304129	Sox-9809	SP	1280
chr21	26602660	26602960	Sox-13860	SP	1281
chr8	40304447	40304747	Sox-26211	SP	1282
chr4	44778263	44778563	Sox-20143	SP	1283
chr12	8474414	8474714	Sox-3101	SP	1284
chr19	20148413	20148713	Sox-10506	SP	1285
chr6	15746188	15746488	Sox-22923	SP	1286
chr7	48607551	48607851	Sox-24737	SP	1287
chr7	42652158	42652458	Sox-24631	SP	1288
chr1	41954310	41954610	Sox-761	SP	1289
chr24	9291774	9292074	Sox-16177	SP	1290
chr11	18811385	18811685	Sox-2392	SP	1291
chr20	30090184	30090484	Sox-12794	SP	1292
chr3	60745648	60745948	Sox-18879	SP	1293
chr8	46641928	46642228	Sox-26316	SP	1294
chr21	33763470	33763770	Sox-13977	SP	1295
chr7	25893013	25893313	Sox-24229	SP	1296
chr24	39762481	39762781	Sox-16848	SP	1297
chr4	42544557	42544857	Sox-20070	SP	1298
chr5	34629453	34629753	Sox-21720	SP	1299
chr11	39212729	39213029	Sox-2784	SP	1300
chr25	27424131	27424431	Sox-17453	SP	1301
chr3	42080086	42080386	Sox-18502	SP	1302
chr16	35692167	35692467	Sox-7781	SP	1303
chr22	35932448	35932748	Sox-14970	SP	1304
chr12	6482325	6482625	Sox-3070	SP	1305
chr19	14053276	14053576	Sox-10342	SP	1306
chr15	40846605	40846905	Sox-6826	SP	1307
chr6	19844250	19844550	Sox-23052	SP	1308
chr14	1903482	1903782	Sox-4990	SP	1309
chr12	10470251	10470551	Sox-3155	SP	1310
chr9	9662650	9662950	Sox-26632	SP	1311
chr24	9238149	9238449	Sox-16171	SP	1312
chr4	21553513	21553813	Sox-19388	SP	1313
chr4	44765068	44765368	Sox-20142	SP	1314
chr14	32744360	32744660	Sox-5637	SP	1315
chr17	8318021	8318321	Sox-8193	SP	1316
chr25	36416737	36417037	Sox-17639	SP	1317
chr11	25273842	25274142	Sox-2545	SP	1318
chr16	4654720	4655020	Sox-7024	SP	1319
chr14	25549609	25549909	Sox-5446	SP	1320
chr7	68754021	68754321	Sox-25250	SP	1321
chr5	44867501	44867801	Sox-22009	SP	1322
chr2	24208632	24208932	Sox-11558	SP	1323
chr20	31729545	31729845	Sox-12842	SP	1324
chr4	44778244	44778544	Sox-26820	SP	1325
chr17	11738248	11738548	Sox-8271	SP	1326
chr22	4692711	4693011	Sox-14322	SP	1327
chr9	34521587	34521887	Sox-27128	SP	1328
chr13	45336484	45336784	Sox-4796	SP	1329
chr20	45784217	45784517	Sox-13100	SP	1330
chr15	42396946	42397246	Sox-6848	SP	1331
chr7	7528245	7528545	Sox-23910	SP	1332
chr25	16898433	16898733	Sox-17198	SP	1333
chr8	10303880	10304180	Sox-25511	SP	1334
chr12	20198593	20198893	Sox-3396	SP	1335
chr3	36729806	36730106	Sox-18342	SP	1336
chr18	36314835	36315135	Sox-9792	SP	1337
chr23	17042206	17042506	Sox-15350	SP	1338
chr16	7581338	7581638	Sox-7104	SP	1339
chr9	39503647	39503947	Sox-27211	SP	1340
chr23	26028466	26028766	Sox-15631	SP	1341
chr4	44765061	44765361	Sox-26821	SP	1342
chr24	37973230	37973530	Sox-16827	SP	1343
chr16	29223909	29224209	Sox-7640	SP	1344
chr19	17960224	17960524	Sox-10448	SP	1345
chr23	25082243	25082543	Sox-15589	SP	1346
chr1	40518093	40518393	Sox-711	SP	1347
chr21	41053172	41053472	Sox-14116	SP	1348
chr16	5862734	5863034	Sox-7047	SP	1349
chr11	19286035	19286335	Sox-2408	SP	1350
chr6	53038400	53038700	Sox-23630	SP	1351
chr11	25002890	25003190	Sox-2535	SP	1352
chr7	58741102	58741402	Sox-25000	SP	1353
chr16	47251391	47251691	Sox-7950	SP	1354
chr9	19560403	19560703	Sox-26825	SP	1355
chr20	24005796	24006096	Sox-12623	SP	1356
chr15	18063331	18063631	Sox-6412	SP	1357
chr4	58636367	58636667	Sox-20564	SP	1358
chr17	19347038	19347338	Sox-8409	SP	1359
chr13	14926114	14926414	Sox-4159	SP	1360
chr24	24449582	24449882	Sox-16594	SP	1361
chr20	23037105	23037405	Sox-12595	SP	1362
chr7	46346620	46346920	Sox-24706	SP	1363
chr2	41863242	41863542	Sox-11928	SP	1364
chr6	19817663	19817963	Sox-23051	SP	1365
chr3	55646375	55646675	Sox-18790	SP	1366
chr10	3147133	3147433	Sox-1131	SP	1367
chr20	37840769	37841069	Sox-12993	SP	1368
chr21	25624254	25624554	Sox-13813	SP	1369
chr3	41917220	41917520	Sox-18495	SP	1370
chr22	35443467	35443767	Sox-14953	SP	1371
chr1	41516925	41517225	Sox-742	SP	1372
chr11	42068158	42068458	Sox-2844	SP	1373
chr13	46437107	46437407	Sox-4836	SP	1374
chr1	39991039	39991339	Sox-697	SP	1375
chr18	42356228	42356528	Sox-9902	SP	1376
chr3	6814786	6815086	Sox-17737	SP	1377
chr16	29240391	29240691	Sox-7641	SP	1378
chr3	39662847	39663147	Sox-18419	SP	1379
chr17	29833804	29834104	Sox-8621	SP	1380
chr2	2130997	2131297	Sox-11079	SP	1381
chr14	26704805	26705105	Sox-5478	SP	1382
chr17	8314981	8315281	Sox-8192	SP	1383
chr11	41996043	41996343	Sox-2831	SP	1384
chr6	30405790	30406090	Sox-23213	SP	1385
chr17	19470789	19471089	Sox-8416	SP	1386
chr17	41529042	41529342	Sox-8890	SP	1387
chr20	26418084	26418384	Sox-12693	SP	1388
chr4	68402342	68402642	Sox-20902	SP	1389
chr14	52436770	52437070	Sox-6021	SP	1390
chr19	15448366	15448666	Sox-10378	SP	1391
chr4	13796995	13797295	Sox-19219	SP	1392
chr4	46520040	46520340	Sox-20169	SP	1393
chr20	21906679	21906979	Sox-12575	SP	1394
chr5	24353812	24354112	Sox-21520	SP	1395
chr23	1035841	1036141	Sox-15069	SP	1396
chr16	15379205	15379505	Sox-7235	SP	1397
chr4	54224411	54224711	Sox-20431	SP	1398
chr24	9228167	9228467	Sox-16168	SP	1399
chr9	9199106	9199406	Sox-26624	SP	1400
chr22	21616237	21616537	Sox-14716	SP	1401
chr9	16574663	16574963	Sox-26778	SP	1402
chr7	49284045	49284345	Sox-24755	SP	1403
chr3	14855330	14855630	Sox-17880	SP	1404
chr2	24068943	24069243	Sox-11557	SP	1405
chr6	955924	956224	Sox-22658	SP	1406
chr23	25624889	25625189	Sox-15613	SP	1407
chr23	25089257	25089557	Sox-15591	SP	1408
chr7	30232594	30232894	Sox-24330	SP	1409
chr21	15975754	15976054	Sox-13600	SP	1410
chr13	28506240	28506540	Sox-4486	SP	1411
chr3	26544683	26544983	Sox-18119	SP	1412
chr21	30129852	30130152	Sox-13911	SP	1413
chr11	18609272	18609572	Sox-2378	SP	1414
chr16	11844507	11844807	Sox-7179	SP	1415
chr4	58655250	58655550	Sox-20566	SP	1416
chr2	21605438	21605738	Sox-11495	SP	1417
chr21	32386303	32386603	Sox-13953	SP	1418
chr3	40769304	40769604	Sox-18462	SP	1419
chr18	20224817	20225117	Sox-9481	SP	1420
chr7	56930885	56931185	Sox-24978	SP	1421
chr21	20716758	20717058	Sox-13726	SP	1422
chr21	3400478	3400778	Sox-13363	SP	1423
chr19	11989214	11989514	Sox-10304	SP	1424
chr25	29062347	29062647	Sox-17482	SP	1425
chr5	24751895	24752195	Sox-21526	SP	1426
chr21	30349646	30349946	Sox-13912	SP	1427
chr12	23328028	23328328	Sox-3436	SP	1428
chr8	20097956	20098256	Sox-25690	SP	1429
chr18	519227	519527	Sox-9181	SP	1430
chr25	373007	373307	Sox-16906	SP	1431
chr25	25123171	25123471	Sox-17345	SP	1432
chr20	13938216	13938516	Sox-12441	SP	1433
chr9	22680242	22680542	Sox-26884	SP	1434
chr21	20704271	20704571	Sox-13722	SP	1435
chr22	2364379	2364679	Sox-14286	SP	1436
chr16	46697945	46698245	Sox-7946	SP	1437
chr7	13735939	13736239	Sox-23999	SP	1438
chr19	20143876	20144176	Sox-10504	SP	1439
chr18	1887004	1887304	Sox-9195	SP	1440
chr21	25605017	25605317	Sox-13811	SP	1441
chr23	38837354	38837654	Sox-15877	SP	1442
chr12	34618762	34619062	Sox-3652	SP	1443
chr18	18809008	18809308	Sox-9438	SP	1444
chr17	32512688	32512988	Sox-8689	SP	1445
chr8	44298891	44299191	Sox-26265	SP	1446
chr5	6632280	6632580	Sox-21240	SP	1447
chr14	50247609	50247909	Sox-5940	SP	1448
chr6	20525268	20525568	Sox-23026	SP	1449
chr8	50638499	50638799	Sox-26372	SP	1450
chr1	24873251	24873551	Sox-422	SP	1451
chr23	25089769	25090069	Sox-15592	SP	1452
chr19	23103344	23103644	Sox-10556	SP	1453
chr14	39660137	39660437	Sox-5785	SP	1454
chr4	2466381	2466681	Sox-18988	SP	1455
chr7	62550012	62550312	Sox-25076	SP	1456
chr19	45648713	45649013	Sox-10995	SP	1457
chr17	33085717	33086017	Sox-8699	SP	1458
chr5	38853513	38853813	Sox-21840	SP	1459
chr13	51889161	51889461	Sox-4938	SP	1460
chr11	24066126	24066426	Sox-2515	SP	1461
chr12	25582501	25582801	Sox-3483	SP	1462
chr15	23436851	23437151	Sox-6516	SP	1463
chr3	34652187	34652487	Sox-18283	SP	1464
chr17	26273537	26273837	Sox-8541	SP	1465
chr16	52299526	52299826	Sox-8013	SP	1466
chr13	6836334	6836634	Sox-4045	SP	1467
chr19	41584560	41584860	Sox-10916	SP	1468
chr10	25039169	25039469	Sox-1611	SP	1469
chr18	35058406	35058706	Sox-9769	SP	1470
chr11	35077807	35078107	Sox-2710	SP	1471
chr23	19039631	19039931	Sox-15412	SP	1472
chr21	21519912	21520212	Sox-13744	SP	1473
chr16	32590875	32591175	Sox-7713	SP	1474
chr23	2895016	2895316	Sox-15105	SP	1475
chr17	34804093	34804393	Sox-8738	SP	1476
chr13	18148376	18148676	Sox-4267	SP	1477
chr1	29216098	29216398	Sox-516	SP	1478
chr16	13237517	13237817	Sox-7198	SP	1479
chr3	40464904	40465204	Sox-18436	SP	1480
chr12	16004772	16005072	Sox-3326	SP	1481
chr23	17025307	17025607	Sox-15349	SP	1482
chr5	19621280	19621580	Sox-21423	SP	1483
chr1	5274418	5274718	Sox-64	SP	1484
chr21	9533406	9533706	Sox-13484	SP	1485
chr5	34666735	34667035	Sox-21723	SP	1486
chr2	30749744	30750044	Sox-11688	SP	1487
chr1	49396529	49396829	Sox-886	SP	1488
chr2	10465352	10465652	Sox-11226	SP	1489
chr22	10033448	10033748	Sox-14432	SP	1490
chr3	34656699	34656999	Sox-18285	SP	1491
chr9	45627493	45627793	Sox-27319	SP	1492
chr3	25625958	25626258	Sox-18094	SP	1493
chr14	42170006	42170306	Sox-5853	SP	1494
chr5	19705993	19706293	Sox-21432	SP	1495
chr3	32329138	32329438	Sox-18203	SP	1496
chr3	40757829	40758129	Sox-18459	SP	1497
chr23	17047886	17048186	Sox-15352	SP	1498
chr5	51996197	51996497	Sox-22126	SP	1499
chr7	30315998	30316298	Sox-24335	SP	1500
chr11	18615615	18615915	Sox-2379	SP	1501
chr2	37134121	37134421	Sox-11835	SP	1502
chr2	21615057	21615357	Sox-11496	SP	1503
chr1	165839	166139	Sox-5	SP	1504
chr22	33101277	33101577	Sox-14925	SP	1505
chr7	68345461	68345761	Sox-25240	SP	1506
chr14	42157637	42157937	Sox-5851	SP	1507
chr15	28699272	28699572	Sox-6610	SP	1508
chr15	40738135	40738435	Sox-6824	SP	1509
chr5	61634696	61634996	Sox-22397	SP	1510
chr1	54012624	54012924	Sox-985	SP	1511
chr19	6289733	6290033	Sox-10186	SP	1512
chr5	54719855	54720155	Sox-22264	SP	1513
chr3	54650714	54651014	Sox-18740	SP	1514
chr1	41952558	41952858	Sox-759	SP	1515
chr3	26225870	26226170	Sox-18109	SP	1516
chr17	23963996	23964296	Sox-8492	SP	1517
chr24	4459857	4460157	Sox-16096	SP	1518
chr19	6200335	6200635	Sox-10182	SP	1519
chr14	3286565	3286865	Sox-28025	SP	1520
chr23	35942078	35942378	Sox-15807	SP	1521
chr10	13002072	13002372	Sox-1342	SP	1522
chr24	41606047	41606347	Sox-16867	SP	1523
chr17	49350830	49351130	Sox-9082	SP	1524
chr14	30547667	30547967	Sox-5546	SP	1525
chr5	68804055	68804355	Sox-22559	SP	1526
chr19	28913572	28913872	Sox-10683	SP	1527
chr7	26493275	26493575	Sox-24249	SP	1528
chr6	19999766	20000066	Sox-23061	SP	1529
chr13	31155618	31155918	Sox-4568	SP	1530
chr3	40549847	40550147	Sox-18442	SP	1531
chr17	26899383	26899683	Sox-8552	SP	1532
chr15	29661162	29661462	Sox-6644	SP	1533
chr9	30371157	30371457	Sox-27027	SP	1534
chr20	16899279	16899579	Sox-12474	SP	1535
chr4	887619	887919	Sox-18950	SP	1536
chr6	50451084	50451384	Sox-23583	SP	1537
chr6	28881117	28881417	Sox-23178	SP	1538
chr7	48584005	48584305	Sox-24735	SP	1539
chr9	12080665	12080965	Sox-26674	SP	1540
chr6	9707488	9707788	Sox-22813	SP	1541
chr24	13959977	13960277	Sox-16362	SP	1542
chr11	18705410	18705710	Sox-2382	SP	1543
chr25	36365910	36366210	Sox-17637	SP	1544
chr8	10995129	10995429	Sox-25528	SP	1545
chr19	32036141	32036441	Sox-10772	SP	1546
chr13	26035286	26035586	Sox-4431	SP	1547
chr23	38227825	38228125	Sox-15867	SP	1548
chr18	22569665	22569965	Sox-9545	SP	1549
chr14	28827441	28827741	Sox-5520	SP	1550
chr18	37312847	37313147	Sox-9810	SP	1551
chr7	34760685	34760985	Sox-24433	SP	1552
chr6	59456669	59456969	Sox-23761	SP	1553
chr20	20000376	20000676	Sox-12536	SP	1554
chr2	44732547	44732847	Sox-11970	SP	1555
chr2	32111899	32112199	Sox-11715	SP	1556
chr3	16461679	16461979	Sox-17921	SP	1557
chr22	8908286	8908586	Sox-14407	SP	1558
chr13	13029664	13029964	Sox-4142	SP	1559
chr15	46838087	46838387	Sox-6918	SP	1560
chr8	9476362	9476662	Sox-25501	SP	1561
chr4	21924406	21924706	Sox-19400	SP	1562
chr11	10668460	10668760	Sox-2216	SP	1563
chr9	26106901	26107201	Sox-26947	SP	1564
chr1	36799015	36799315	Sox-632	SP	1565
chr20	25568114	25568414	Sox-12663	SP	1566
chr23	9473736	9474036	Sox-15198	SP	1567
chr2	39726259	39726559	Sox-11888	SP	1568
chr14	32963653	32963953	Sox-5657	SP	1569
chr2	32102531	32102831	Sox-11710	SP	1570
chr11	18388595	18388895	Sox-2374	SP	1571
chr11	10904968	10905268	Sox-2219	SP	1572
chr15	23774738	23775038	Sox-6528	SP	1573
chr5	54020605	54020905	Sox-22246	SP	1574
chr16	5125910	5126210	Sox-7031	SP	1575
chr7	48869281	48869581	Sox-24747	SP	1576
chr14	32066718	32067018	Sox-5610	SP	1577
chr21	3939754	3940054	Sox-13382	SP	1578
chr1	20818374	20818674	Sox-326	SP	1579
chr8	28555347	28555647	Sox-25872	SP	1580
chr3	23570615	23570915	Sox-18036	SP	1581
chr9	14606110	14606410	Sox-26732	SP	1582
chr20	51641829	51642129	Sox-13205	SP	1583
chr1	45704865	45705165	Sox-821	SP	1584
chr19	22570536	22570836	Sox-10547	SP	1585
chr24	21345709	21346009	Sox-16538	SP	1586
chr10	17226869	17227169	Sox-1455	SP	1587
chr16	26740699	26740999	Sox-7589	SP	1588
chr2	53855119	53855419	Sox-12093	SP	1589
chr24	36315997	36316297	Sox-16794	SP	1590
chr7	21838230	21838530	Sox-24156	SP	1591
chr1	9379134	9379434	Sox-141	SP	1592
chr7	42261795	42262095	Sox-24616	SP	1593
chr22	5708054	5708354	Sox-14354	SP	1594
chr25	25844380	25844680	Sox-17370	SP	1595
chr17	38254720	38255020	Sox-8808	SP	1596
chr20	4251400	4251700	Sox-12271	SP	1597
chr20	28766539	28766839	Sox-12757	SP	1598
chr8	30446827	30447127	Sox-25916	SP	1599
chr7	33867982	33868282	Sox-24411	SP	1600
chr2	42122870	42123170	Sox-11933	SP	1601
chr10	31433041	31433341	Sox-1725	SP	1602
chr17	50561974	50562274	Sox-9114	SP	1603
chr19	8493728	8494028	Sox-10227	SP	1604
chr16	28744604	28744904	Sox-7625	SP	1605
chr22	30994300	30994600	Sox-14892	SP	1606
chr11	10663943	10664243	Sox-2214	SP	1607
chr17	24063828	24064128	Sox-8498	SP	1608
chr10	2473861	2474161	Sox-1113	SP	1609
chr24	40076608	40076908	Sox-16850	SP	1610
chr21	13011147	13011447	Sox-13537	SP	1611
chr7	56584367	56584667	Sox-24971	SP	1612
chr15	41955218	41955518	Sox-6842	SP	1613
chr12	31098652	31098952	Sox-3587	SP	1614
chr20	13191874	13192174	Sox-12428	SP	1615
chr18	25622230	25622530	Sox-9601	SP	1616
chr1	42232594	42232894	Sox-767	SP	1617
chr3	18803672	18803972	Sox-17959	SP	1618
chr24	21148359	21148659	Sox-16526	SP	1619
chr19	39526913	39527213	Sox-10873	SP	1620
chr22	1972940	1973240	Sox-14269	SP	1621
chr4	37484633	37484933	Sox-19903	SP	1622
chr17	50061009	50061309	Sox-9108	SP	1623
chr19	24057105	24057405	Sox-10573	SP	1624
chr23	22703996	22704296	Sox-15503	SP	1625
chr11	42035504	42035804	Sox-2836	SP	1626
chr6	27978371	27978671	Sox-23159	SP	1627
chr6	12118330	12118630	Sox-22847	SP	1628
chr13	51884367	51884667	Sox-4936	SP	1629
chr11	10666513	10666813	Sox-2215	SP	1630
chr7	54542144	54542444	Sox-24891	SP	1631
chr15	14042523	14042823	Sox-6311	SP	1632
chr13	24716549	24716849	Sox-4410	SP	1633
chr10	22033855	22034155	Sox-1547	SP	1634
chr19	6180679	6180979	Sox-10180	SP	1635
chr6	27138711	27139011	Sox-23140	SP	1636
chr17	10527973	10528273	Sox-8228	SP	1637
chr4	11581457	11581757	Sox-19168	SP	1638
chr10	44086899	44087199	Sox-1966	SP	1639
chr2	33230710	33231010	Sox-11755	SP	1640
chr13	28731939	28732239	Sox-4497	SP	1641
chr20	21458963	21459263	Sox-12568	SP	1642
chr7	22983229	22983529	Sox-24178	SP	1643
chr9	42732730	42733030	Sox-27270	SP	1644
chr10	15705828	15706128	Sox-1380	SP	1645
chr7	30573233	30573533	Sox-24345	SP	1646
chr7	58764188	58764488	Sox-25005	SP	1647
chr19	13168807	13169107	Sox-10326	SP	1648
chr21	43203744	43204044	Sox-14149	SP	1649
chr5	27954170	27954470	Sox-21595	SP	1650
chr2	51826763	51827063	Sox-12072	SP	1651
chr8	23249878	23250178	Sox-25760	SP	1652
chr11	14324701	14325001	Sox-2282	SP	1653
chr1	5244402	5244702	Sox-62	SP	1654
chr8	8921564	8921864	Sox-25489	SP	1655
chr4	35468619	35468919	Sox-19840	SP	1656
chr3	38532770	38533070	Sox-18382	SP	1657
chr25	22887387	22887687	Sox-17310	SP	1658
chr2	30051856	30052156	Sox-11668	SP	1659
chr1	38816668	38816968	Sox-668	SP	1660
chr16	15396807	15397107	Sox-7236	SP	1661
chr17	50057401	50057701	Sox-9107	SP	1662
chr20	43730217	43730517	Sox-13076	SP	1663
chr16	13237567	13237867	Sox-27825	SP	1664
chr1	47228224	47228524	Sox-857	SP	1665
chr9	30749904	30750204	Sox-27041	SP	1666
chr8	51267651	51267951	Sox-26385	SP	1667
chr19	28155444	28155744	Sox-10665	SP	1668
chr6	21556767	21557067	Sox-22981	SP	1669
chr4	41339455	41339755	Sox-20018	SP	1670
chr11	24953634	24953934	Sox-2532	SP	1671
chr24	8090600	8090900	Sox-16149	SP	1672
chr11	44548132	44548432	Sox-2910	SP	1673
chr11	43372818	43373118	Sox-2883	SP	1674
chr10	17418871	17419171	Sox-1460	SP	1675
chr17	38378633	38378933	Sox-8824	SP	1676
chr9	42095661	42095961	Sox-27256	SP	1677
chr2	123600	123900	Sox-11051	SP	1678
chr23	10210117	10210417	Sox-15217	SP	1679
chr5	22057222	22057522	Sox-21457	SP	1680
chr10	10902807	10903107	Sox-1276	SP	1681
chr18	36823886	36824186	Sox-9801	SP	1682
chr16	44858708	44859008	Sox-7932	SP	1683
chr8	19791815	19792115	Sox-25684	SP	1684
chr23	17717441	17717741	Sox-15368	SP	1685
chr12	10705129	10705429	Sox-3162	SP	1686
chr17	41556426	41556726	Sox-8896	SP	1687
chr15	19640420	19640720	Sox-6438	SP	1688
chr9	49285566	49285866	Sox-27390	SP	1689
chr7	26711961	26712261	Sox-24263	SP	1690
chr19	17963289	17963589	Sox-10449	SP	1691
chr25	12637322	12637622	Sox-17110	SP	1692
chr17	985731	986031	Sox-8100	SP	1693
chr7	22831210	22831510	Sox-24174	SP	1694
chr19	4215006	4215306	Sox-10155	SP	1695
chr14	14829700	14830000	Sox-5240	SP	1696
chr7	21723467	21723767	Sox-24145	SP	1697
chr21	37193122	37193422	Sox-14034	SP	1698
chr13	22598864	22599164	Sox-4373	SP	1699
chr7	8946767	8947067	Sox-23932	SP	1700
chr7	4486504	4486804	Sox-23841	SP	1701
chr24	36615680	36615980	Sox-16800	SP	1702
chr2	37100804	37101104	Sox-11832	SP	1703
chr1	26617314	26617614	Sox-462	SP	1704
chr2	36468108	36468408	Sox-11817	SP	1705
chr2	33987152	33987452	Sox-11771	SP	1706
chr15	32433	32733	Sox-6029	SP	1707
chr5	54931473	54931773	Sox-22269	SP	1708
chr4	2674386	2674686	Sox-18999	SP	1709
chr7	33685536	33685836	Sox-24403	SP	1710
chr8	40328794	40329094	Sox-26212	SP	1711
chr7	69228021	69228321	Sox-25256	SP	1712
chr11	30010235	30010535	Sox-2630	SP	1713
chr5	53671858	53672158	Sox-22237	SP	1714
chr5	24201339	24201639	Sox-21509	SP	1715
chr13	6048346	6048646	Sox-4025	SP	1716
chr13	29760356	29760656	Sox-4527	SP	1717
chr11	20968815	20969115	Sox-2445	SP	1718
chr22	13800916	13801216	Sox-14532	SP	1719
chr2	40117127	40117427	Sox-11894	SP	1720
chr22	24686888	24687188	Sox-14781	SP	1721
chr19	26105569	26105869	Sox-10627	SP	1722
chr4	24992175	24992475	Sox-19440	SP	1723
chr17	50057379	50057679	Sox-9103	SP	1724
chr8	7037480	7037780	Sox-25459	SP	1725
chr9	3996134	3996434	Sox-26559	SP	1726
chr21	45273533	45273833	Sox-14181	SP	1727
chr14	45642088	45642388	Sox-5968	SP	1728
chr20	30848922	30849222	Sox-12821	SP	1729
chr8	15119872	15120172	Sox-25592	SP	1730
chr9	21220219	21220519	Sox-26852	SP	1731
chr24	24399569	24399869	Sox-16593	SP	1732
chr15	33720258	33720558	Sox-6714	SP	1733
chr18	13287619	13287919	Sox-9342	SP	1734
chr23	29719186	29719486	Sox-15704	SP	1735
chr9	8445416	8445716	Sox-26609	SP	1736
chr2	39683476	39683776	Sox-11881	SP	1737
chr6	7859680	7859980	Sox-22775	SP	1738
chr13	32224677	32224977	Sox-4593	SP	1739
chr14	26711138	26711438	Sox-5480	SP	1740
chr14	37607025	37607325	Sox-5743	SP	1741
chr20	32177338	32177638	Sox-12850	SP	1742
chr18	22605873	22606173	Sox-9548	SP	1743
chr5	39738311	39738611	Sox-21863	SP	1744
chr22	5107786	5108086	Sox-14333	SP	1745
chr4	54669355	54669655	Sox-20450	SP	1746
chr17	29104271	29104571	Sox-8610	SP	1747
chr4	11909167	11909467	Sox-19179	SP	1748
chr20	8452303	8452603	Sox-12347	SP	1749
chr5	30474389	30474689	Sox-21630	SP	1750
chr22	756387	756687	Sox-14230	SP	1751
chr8	52926849	52927149	Sox-26444	SP	1752
chr19	26009189	26009489	Sox-10621	SP	1753
chr20	20383855	20384155	Sox-12551	SP	1754
chr24	25145869	25146169	Sox-16612	SP	1755
chr10	10310418	10310718	Sox-1255	SP	1756
chr24	28953687	28953987	Sox-16682	SP	1757
chr5	56337950	56338250	Sox-22289	SP	1758
chr3	23420813	23421113	Sox-18028	SP	1759
chr4	40322383	40322683	Sox-19984	SP	1760
chr12	48335588	48335888	Sox-3880	SP	1761
chr9	31317192	31317492	Sox-27063	SP	1762
chr23	25091613	25091913	Sox-15593	SP	1763
chr1	51755989	51756289	Sox-936	SP	1764
chr3	33120826	33121126	Sox-18235	SP	1765
chr22	6565471	6565771	Sox-14377	SP	1766
chr17	42568475	42568775	Sox-8912	SP	1767
chr3	23637689	23637989	Sox-18039	SP	1768
chr17	16095143	16095443	Sox-8349	SP	1769
chr5	26620450	26620750	Sox-21560	SP	1770
chr17	24520117	24520417	Sox-8510	SP	1771
chr22	7362832	7363132	Sox-14387	SP	1772
chr17	30984148	30984448	Sox-8647	SP	1773
chr6	31726260	31726560	Sox-23249	SP	1774
chr3	53036214	53036514	Sox-18695	SP	1775
chr2	32109525	32109825	Sox-11713	SP	1776
chr15	3730630	3730930	Sox-6090	SP	1777
chr17	45673780	45674080	Sox-9020	SP	1778
chr5	18335889	18336189	Sox-21401	SP	1779
chr7	68719217	68719517	Sox-25248	SP	1780
chr5	35417605	35417905	Sox-21742	SP	1781
chr8	52938496	52938796	Sox-26447	SP	1782
chr20	21673039	21673339	Sox-12572	SP	1783
chr3	22117712	22118012	Sox-18008	SP	1784
chr15	44154551	44154851	Sox-6882	SP	1785
chr4	13217139	13217439	Sox-19202	SP	1786
chr13	43418521	43418821	Sox-4763	SP	1787
chr9	12795243	12795543	Sox-26687	SP	1788
chr13	6151878	6152178	Sox-4034	SP	1789
chr5	50915804	50916104	Sox-22097	SP	1790
chr3	7173650	7173950	Sox-17749	SP	1791
chr15	16685304	16685604	Sox-6377	SP	1792
chr7	58763705	58764005	Sox-25004	SP	1793
chr22	11141533	11141833	Sox-14467	SP	1794
chr20	46690728	46691028	Sox-13126	SP	1795
chr23	24394739	24395039	Sox-15568	SP	1796
chr20	33630477	33630777	Sox-12897	SP	1797
chr5	24371084	24371384	Sox-21522	SP	1798
chr3	11470637	11470937	Sox-17830	SP	1799
chr23	29659629	29659929	Sox-15702	SP	1800
chr7	26655309	26655609	Sox-24261	SP	1801
chr22	24215118	24215418	Sox-14761	SP	1802
chr24	17622574	17622874	Sox-16452	SP	1803
chr21	13690630	13690930	Sox-13556	SP	1804
chr20	30698221	30698521	Sox-12807	SP	1805
chr23	29476875	29477175	Sox-15694	SP	1806
chr13	36004794	36005094	Sox-4663	SP	1807
chr4	61861830	61862130	Sox-20705	SP	1808
chr4	15117372	15117672	Sox-19259	SP	1809
chr2	33977414	33977714	Sox-11768	SP	1810
chr1	26073093	26073393	Sox-449	SP	1811
chr6	4335219	4335519	Sox-22725	SP	1812
chr13	39235683	39235983	Sox-4711	SP	1813
chr25	36660698	36660998	Sox-17644	SP	1814
chr21	7989201	7989501	Sox-6272	SP	1815
chr15	6866182	6866482	Sox-6151	SP	1816
chr7	46338595	46338895	Sox-24704	SP	1817
chr20	31719430	31719730	Sox-12839	SP	1818
chr17	42571975	42572275	Sox-8913	SP	1819
chr21	7988979	7989279	Sox-13453	SP	1820
chr5	42080107	42080407	Sox-21921	SP	1821
chr17	41462619	41462919	Sox-8883	SP	1822
chr14	17068417	17068717	Sox-5280	SP	1823
chr19	9400515	9400815	Sox-10251	SP	1824
chr10	12006126	12006426	Sox-1310	SP	1825
chr22	35532197	35532497	Sox-14956	SP	1826
chr11	20973402	20973702	Sox-2447	SP	1827
chr2	15128912	15129212	Sox-11353	SP	1828
chr11	31459337	31459637	Sox-2670	SP	1829
chr4	68692262	68692562	Sox-20927	SP	1830
chr14	32714808	32715108	Sox-5634	SP	1831
chr11	18977216	18977516	Sox-2396	SP	1832
chr16	35779915	35780215	Sox-7785	SP	1833
chr1	1715536	1715836	Sox-24	SP	1834
chr11	19902948	19903248	Sox-2428	SP	1835
chr10	1144242	1144542	Sox-1079	SP	1836
chr7	33352587	33352887	Sox-24388	SP	1837
chr3	37606965	37607265	Sox-18363	SP	1838
chr7	19552053	19552353	Sox-24107	SP	1839
chr13	24417002	24417302	Sox-4399	SP	1840
chr7	28611111	28611411	Sox-24293	SP	1841
chr22	11345145	11345445	Sox-14474	SP	1842
chr22	11368561	11368861	Sox-14475	SP	1843
chr4	33228575	33228875	Sox-19762	SP	1844
chr12	11034978	11035278	Sox-3165	SP	1845
chr1	15957178	15957478	Sox-233	SP	1846
chr1	50730165	50730465	Sox-914	SP	1847
chr5	42945439	42945739	Sox-21939	SP	1848
chr8	25536640	25536940	Sox-25814	SP	1849
chr3	55520544	55520844	Sox-18784	SP	1850
chr8	51773886	51774186	Sox-26407	SP	1851
chr3	50167019	50167319	Sox-18630	SP	1852
chr7	15321260	15321560	Sox-24029	SP	1853
chr17	17626891	17627191	Sox-8380	SP	1854
chr4	29802253	29802553	Sox-19641	SP	1855
chr23	30791904	30792204	Sox-15727	SP	1856
chr22	32303112	32303412	Sox-14916	SP	1857
chr5	48994802	48995102	Sox-22079	SP	1858
chr3	32564854	32565154	Sox-18208	SP	1859
chr5	53668301	53668601	Sox-22235	SP	1860
chr4	50693735	50694035	Sox-20321	SP	1861
chr13	17859930	17860230	Sox-4265	SP	1862
chr18	35068328	35068628	Sox-9770	SP	1863
chr13	19328659	19328959	Sox-4309	SP	1864
chr7	38043479	38043779	Sox-24506	SP	1865
chr7	24464942	24465242	Sox-24203	SP	1866
chr19	37032263	37032563	Sox-10843	SP	1867
chr6	59410003	59410303	Sox-23760	SP	1868
chr24	14457301	14457601	Sox-16381	SP	1869
chr14	42878231	42878531	Sox-5864	SP	1870
chr11	5175620	5175920	Sox-2096	SP	1871
chr17	50057344	50057644	Sox-9102	SP	1872
chr19	11154174	11154474	Sox-10294	SP	1873
chr4	48185921	48186221	Sox-20220	SP	1874
chr2	54381429	54381729	Sox-12097	SP	1875
chr7	54945971	54946271	Sox-24914	SP	1876
chr19	43776258	43776558	Sox-10973	SP	1877
chr16	7584178	7584478	Sox-7105	SP	1878
chr22	13803268	13803568	Sox-14533	SP	1879
chr14	32776773	32777073	Sox-5643	SP	1880
chr1	28789603	28789903	Sox-505	SP	1881
chr17	7381962	7382262	Sox-8176	SP	1882
chr23	18920733	18921033	Sox-15405	SP	1883
chr7	21753450	21753750	Sox-24148	SP	1884
chr16	35450779	35451079	Sox-7757	SP	1885
chr2	55659147	55659447	Sox-10436	SP	1886
chr16	6592158	6592458	Sox-7068	SP	1887
chr4	24990265	24990565	Sox-19439	SP	1888
chr17	31157766	31158066	Sox-8657	SP	1889
chr4	69335770	69336070	Sox-20936	SP	1890
chr13	40192693	40192993	Sox-4722	SP	1891
chr23	37803961	37804261	Sox-15852	SP	1892
chr8	51771957	51772257	Sox-26406	SP	1893
chr4	60043169	60043469	Sox-20612	SP	1894
chr14	16480923	16481223	Sox-5275	SP	1895
chr2	36703706	36704006	Sox-11821	SP	1896
chr11	19285778	19286078	Sox-2407	SP	1897
chr4	62486864	62487164	Sox-20741	SP	1898
chr5	37630013	37630313	Sox-21811	SP	1899
chr17	48942741	48943041	Sox-9076	SP	1900
chr7	70333079	70333379	Sox-25272	SP	1901
chr14	31991678	31991978	Sox-5605	SP	1902
chr22	1300290	1300590	Sox-14245	SP	1903
chr9	33700909	33701209	Sox-27113	SP	1904
chr1	45726289	45726589	Sox-824	SP	1905
chr5	44703114	44703414	Sox-22003	SP	1906
chr2	380591	380891	Sox-11055	SP	1907
chr9	12817381	12817681	Sox-26689	SP	1908
chr21	37551568	37551868	Sox-14049	SP	1909
chr8	51629712	51630012	Sox-26399	SP	1910
chr19	15837732	15838032	Sox-10389	SP	1911
chr4	5523231	5523531	Sox-19051	SP	1912
chr4	20389777	20390077	Sox-19367	SP	1913
chr7	62552535	62552835	Sox-25077	SP	1914
chr1	15316967	15317267	Sox-219	SP	1915
chr11	45287649	45287949	Sox-2931	SP	1916
chr14	32679870	32680170	Sox-5630	SP	1917
chr1	15320555	15320855	Sox-221	SP	1918
chr21	2026850	2027150	Sox-13341	SP	1919
chr14	8640480	8640780	Sox-5126	SP	1920
chr18	45202735	45203035	Sox-9965	SP	1921
chr23	18901592	18901892	Sox-15402	SP	1922
chr17	5647605	5647905	Sox-8149	SP	1923
chr16	6248761	6249061	Sox-7086	SP	1924
chr4	69332160	69332460	Sox-16928	SP	1925
chr19	2547277	2547577	Sox-10119	SP	1926
chr12	45979523	45979823	Sox-3832	SP	1927
chr23	18494602	18494902	Sox-15385	SP	1928
chr16	5967335	5967635	Sox-7055	SP	1929
chr5	4637171	4637471	Sox-21221	SP	1930
chr3	1106757	1107057	Sox-17667	SP	1931
chr18	20223788	20224088	Sox-9480	SP	1932
chr22	123998	124298	Sox-14211	SP	1933
chr9	39162051	39162351	Sox-27206	SP	1934
chr18	25631993	25632293	Sox-9602	SP	1935
chr6	21553091	21553391	Sox-22979	SP	1936
chr23	35705202	35705502	Sox-15799	SP	1937
chr19	25750700	25751000	Sox-10604	SP	1938
chr3	32911413	32911713	Sox-18221	SP	1939
chr20	36969235	36969535	Sox-12977	SP	1940
chr7	18554596	18554896	Sox-24092	SP	1941
chr7	56189541	56189841	Sox-24954	SP	1942
chr19	33243357	33243657	Sox-10788	SP	1943
chr12	48164717	48165017	Sox-3870	SP	1944
chr16	35655921	35656221	Sox-7776	SP	1945
chr2	33095335	33095635	Sox-11749	SP	1946
chr24	17236259	17236559	Sox-16440	SP	1947
chr5	49787781	49788081	Sox-22088	SP	1948
chr7	53398848	53399148	Sox-24868	SP	1949
chr7	46032755	46033055	Sox-24701	SP	1950
chr6	20002131	20002431	Sox-23063	SP	1951
chr5	30547086	30547386	Sox-21634	SP	1952
chr19	10406637	10406937	Sox-10276	SP	1953
chr6	48471041	48471341	Sox-23541	SP	1954
chr23	5977599	5977899	Sox-15149	SP	1955
chr15	20470982	20471282	Sox-6459	SP	1956
chr22	23611310	23611610	Sox-14755	SP	1957
chr2	35883306	35883606	Sox-11803	SP	1958
chr3	52785913	52786213	Sox-18687	SP	1959
chr19	25990646	25990946	Sox-10619	SP	1960
chr2	35923530	35923830	Sox-11808	SP	1961
chr20	42354209	42354509	Sox-13057	SP	1962
chr20	18738598	18738898	Sox-12513	SP	1963
chr14	28839661	28839961	Sox-5526	SP	1964
chr11	7541504	7541804	Sox-2149	SP	1965
chr18	35303445	35303745	Sox-9772	SP	1966
chr12	43398596	43398896	Sox-3782	SP	1967
chr12	48169006	48169306	Sox-3871	SP	1968
chr6	59479016	59479316	Sox-23764	SP	1969
chr13	36477937	36478237	Sox-4667	SP	1970
chr11	24726964	24727264	Sox-2526	SP	1971
chr9	17437510	17437810	Sox-26794	SP	1972
chr18	38008281	38008581	Sox-9821	SP	1973
chr4	69332063	69332363	Sox-20937	SP	1974
chr12	35839529	35839829	Sox-3680	SP	1975
chr22	35656425	35656725	Sox-14958	SP	1976
chr17	28147341	28147641	Sox-8590	SP	1977
chr2	11756649	11756949	Sox-11245	SP	1978
chr5	61607080	61607380	Sox-22395	SP	1979
chr25	29052901	29053201	Sox-17479	SP	1980
chr4	30296991	30297291	Sox-19651	SP	1981
chr17	33289157	33289457	Sox-8704	SP	1982
chr20	36413458	36413758	Sox-12967	SP	1983
chr5	28534744	28535044	Sox-21606	SP	1984
chr18	25313057	25313357	Sox-9595	SP	1985
chr8	38368611	38368911	Sox-26170	SP	1986
chr4	74005933	74006233	Sox-21039	SP	1987
chr8	23339579	23339879	Sox-25763	SP	1988
chr24	14008753	14009053	Sox-16368	SP	1989
chr9	23348811	23349111	Sox-26905	SP	1990
chr8	7990064	7990364	Sox-25476	SP	1991
chr2	38148768	38149068	Sox-11862	SP	1992
chr6	29234343	29234643	Sox-23189	SP	1993
chr24	34611345	34611645	Sox-16771	SP	1994
chr18	30050213	30050513	Sox-9657	SP	1995
chr3	55582	55882	Sox-17658	SP	1996
chr17	35848463	35848763	Sox-8763	SP	1997
chr20	35436719	35437019	Sox-12952	SP	1998
chr9	3055625	3055925	Sox-26533	SP	1999
[truncated: 3,653 more rows]

## Sheet: Pou5f3-only (P)
chr	start	end	peak name	peak type	# order in the heatmap sorted by descending Pou5f3 occupancy
chr6	50428264	50428564	Pou-22761	P	1
chr17	853849	854149	Pou-8200	P	2
chr4	51107	51407	Pou-18703	P	3
chr4	61179792	61180092	Pou-20055	P	4
chr16	36065541	36065841	Pou-7763	P	5
chr19	12081026	12081326	Pou-10439	P	6
chr13	43420622	43420922	Pou-4779	P	7
chr5	27522601	27522901	Pou-20874	P	8
chr4	844037	844337	Pou-18725	P	9
chr3	37605751	37606051	Pou-18199	P	10
chr20	39839878	39840178	Pou-12925	P	11
chr21	7721099	7721399	Pou-13481	P	12
chr20	53155704	53156004	Pou-13199	P	13
chr14	52599873	52600173	Pou-5961	P	14
chr5	72438115	72438415	Pou-21843	P	15
chr22	177583	177883	Pou-14206	P	16
chr11	44306983	44307283	Pou-2926	P	17
chr3	40428080	40428380	Pou-18269	P	18
chr6	38846722	38847022	Pou-22560	P	19
chr22	18744695	18744995	Pou-14556	P	20
chr1	49499179	49499479	Pou-845	P	21
chr6	58090823	58091123	Pou-22956	P	22
chr25	36597664	36597964	Pou-17521	P	23
chr21	14868430	14868730	Pou-13612	P	24
chr22	178131	178431	Pou-14207	P	25
chr10	42592769	42593069	Pou-1948	P	26
chr2	41687229	41687529	Pou-11905	P	27
chr13	51887196	51887496	Pou-4999	P	28
chr1	50922421	50922721	Pou-876	P	29
chr17	20741318	20741618	Pou-8527	P	30
chr12	8412903	8413203	Pou-3113	P	31
chr16	1027187	1027487	Pou-7025	P	32
chr18	45598424	45598724	Pou-10011	P	33
chr20	8224262	8224562	Pou-12404	P	34
chr11	2415953	2416253	Pou-2094	P	35
chr12	2839225	2839525	Pou-2992	P	36
chr14	32725399	32725699	Pou-5581	P	37
chr17	15116064	15116364	Pou-8453	P	38
chr9	48109572	48109872	Pou-26349	P	39
chr20	1512250	1512550	Pou-12271	P	40
chr25	36593471	36593771	Pou-17520	P	41
chr23	3761157	3761457	Pou-15064	P	42
chr8	52155446	52155746	Pou-25483	P	43
chr4	48517358	48517658	Pou-19793	P	44
chr23	17769957	17770257	Pou-15285	P	45
chr10	17261508	17261808	Pou-1490	P	46
chr19	42321865	42322165	Pou-10936	P	47
chr11	29822216	29822516	Pou-2562	P	48
chr16	52675084	52675384	Pou-8079	P	49
chr3	41905634	41905934	Pou-18299	P	50
chr2	21747344	21747644	Pou-11589	P	51
chr25	36793909	36794209	Pou-17527	P	52
chr19	3170370	3170670	Pou-10243	P	53
chr16	16739967	16740267	Pou-7333	P	54
chr17	31147838	31148138	Pou-8711	P	55
chr1	58014494	58014794	Pou-1006	P	56
chr8	631261	631561	Pou-24441	P	57
chr13	50614891	50615191	Pou-4957	P	58
chr22	38221783	38222083	Pou-14935	P	59
chr17	44503596	44503896	Pou-8986	P	60
chr24	4447966	4448266	Pou-15959	P	61
chr9	2329385	2329685	Pou-25609	P	62
chr25	34139639	34139939	Pou-17444	P	63
chr12	741692	741992	Pou-2946	P	64
chr17	24283469	24283769	Pou-8583	P	65
chr20	1980267	1980567	Pou-12278	P	66
chr1	58939900	58940200	Pou-1026	P	67
chr14	52598591	52598891	Pou-5960	P	68
chr20	29171720	29172020	Pou-12750	P	69
chr5	72346549	72346849	Pou-21836	P	70
chr18	18435185	18435485	Pou-9589	P	71
chr20	37048951	37049251	Pou-12897	P	72
chr11	44870541	44870841	Pou-2904	P	73
chr23	1764955	1765255	Pou-15018	P	74
chr12	33250786	33251086	Pou-3561	P	75
chr16	47559612	47559912	Pou-7961	P	76
chr15	31997164	31997464	Pou-6607	P	77
chr6	22683872	22684172	Pou-22297	P	78
chr5	3576398	3576698	Pou-20467	P	79
chr1	10107551	10107851	Pou-220	P	80
chr15	1706810	1707110	Pou-6029	P	81
chr1	72266	72566	Pou-1	P	82
chr4	50446	50746	Pou-18704	P	83
chr16	1029363	1029663	Pou-7026	P	84
chr24	24937550	24937850	Pou-16380	P	85
chr3	1114156	1114456	Pou-17582	P	86
chr10	17260473	17260773	Pou-1488	P	87
chr5	43193541	43193841	Pou-21145	P	88
chr17	1734223	1734523	Pou-9245	P	89
chr25	36325720	36326020	Pou-17503	P	90
chr22	11907847	11908147	Pou-14437	P	91
chr25	12016063	12016363	Pou-17023	P	92
chr19	48006121	48006421	Pou-11108	P	93
chr4	28330027	28330327	Pou-19283	P	94
chr14	32009466	32009766	Pou-5561	P	95
chr17	13077147	13077447	Pou-8417	P	96
chr17	7843957	7844257	Pou-8298	P	97
chr16	50033693	50033993	Pou-8023	P	98
chr4	6108560	6108860	Pou-18869	P	99
chr5	68498819	68499119	Pou-21851	P	100
chr7	43890034	43890334	Pou-23779	P	101
chr2	20249039	20249339	Pou-11559	P	102
chr8	16567703	16568003	Pou-24732	P	103
chr13	52066983	52067283	Pou-5002	P	104
chr23	1449931	1450231	Pou-15014	P	105
chr5	65971541	65971841	Pou-21627	P	106
chr6	1815037	1815337	Pou-21953	P	107
chr19	40301377	40301677	Pou-10895	P	108
chr10	220358	220658	Pou-1082	P	109
chr19	14059149	14059449	Pou-10471	P	110
chr5	43124172	43124472	Pou-21132	P	111
chr22	21992564	21992864	Pou-14643	P	112
chr3	1249561	1249861	Pou-17593	P	113
chr5	72346776	72347076	Pou-21837	P	114
chr19	43122880	43123180	Pou-10965	P	115
chr21	36596868	36597168	Pou-13977	P	116
chr5	49289914	49290214	Pou-21266	P	117
chr19	44861183	44861483	Pou-11012	P	118
chr15	28710125	28710425	Pou-6554	P	119
chr21	12064398	12064698	Pou-13557	P	120
chr2	55663532	55663832	Pou-11121	P	121
chr3	41908997	41909297	Pou-18301	P	122
chr10	2553306	2553606	Pou-1162	P	123
chr13	28566522	28566822	Pou-4522	P	124
chr23	25371923	25372223	Pou-15425	P	125
chr3	56863300	56863600	Pou-18543	P	126
chr8	15217209	15217509	Pou-24703	P	127
chr25	35155711	35156011	Pou-17480	P	128
chr21	18523071	18523371	Pou-13672	P	129
chr23	33548807	33549107	Pou-15551	P	130
chr5	43233037	43233337	Pou-21157	P	131
chr7	68866254	68866554	Pou-24280	P	132
chr25	31632807	31633107	Pou-17407	P	133
chr4	67576538	67576838	Pou-20165	P	134
chr20	10115269	10115569	Pou-12439	P	135
chr3	1224936	1225236	Pou-17590	P	136
chr16	1364811	1365111	Pou-7038	P	137
chr19	12241	12541	Pou-10145	P	138
chr4	48509707	48510007	Pou-19788	P	139
chr11	44871407	44871707	Pou-2905	P	140
chr15	48013891	48014191	Pou-6968	P	141
chr5	26145881	26146181	Pou-20855	P	142
chr7	35851478	35851778	Pou-23651	P	143
chr5	68696317	68696617	Pou-21696	P	144
chr1	46514599	46514899	Pou-786	P	145
chr10	18200759	18201059	Pou-1505	P	146
chr1	54923229	54923529	Pou-966	P	147
chr13	23543082	23543382	Pou-4424	P	148
chr12	13447784	13448084	Pou-3192	P	149
chr1	1183470	1183770	Pou-24	P	150
chr7	12069486	12069786	Pou-23237	P	151
chr5	61493604	61493904	Pou-21529	P	152
chr18	18454047	18454347	Pou-9591	P	153
chr4	49578083	49578383	Pou-19812	P	154
chr10	42253784	42254084	Pou-1936	P	155
chr17	52987781	52988081	Pou-9232	P	156
chr6	53194451	53194751	Pou-22832	P	157
chr7	63255148	63255448	Pou-24111	P	158
chr2	58829220	58829520	Pou-12205	P	159
chr3	37613318	37613618	Pou-18203	P	160
chr11	3861161	3861461	Pou-2136	P	161
chr19	48005381	48005681	Pou-11107	P	162
chr4	31262162	31262462	Pou-19418	P	163
chr1	7056254	7056554	Pou-161	P	164
chr12	31398464	31398764	Pou-3527	P	165
chr11	42047640	42047940	Pou-2818	P	166
chr14	5813054	5813354	Pou-5141	P	167
chr6	60191847	60192147	Pou-22999	P	168
chr18	5720920	5721220	Pou-9364	P	169
chr17	19551898	19552198	Pou-8514	P	170
chr14	5309715	5310015	Pou-5131	P	171
chr16	47314138	47314438	Pou-7957	P	172
chr12	39572097	39572397	Pou-3711	P	173
chr8	46638274	46638574	Pou-25363	P	174
chr24	32609111	32609411	Pou-16505	P	175
chr14	7749621	7749921	Pou-5192	P	176
chr7	5909245	5909545	Pou-23098	P	177
chr7	9416568	9416868	Pou-23173	P	178
chr23	38942229	38942529	Pou-15679	P	179
chr5	72347112	72347412	Pou-21838	P	180
chr3	61954066	61954366	Pou-18655	P	181
chr12	37181017	37181317	Pou-3642	P	182
chr8	9382249	9382549	Pou-24609	P	183
chr10	44422930	44423230	Pou-1996	P	184
chr4	69152216	69152516	Pou-20208	P	185
chr11	42038528	42038828	Pou-2816	P	186
chr2	20813491	20813791	Pou-11568	P	187
chr2	14797484	14797784	Pou-11448	P	188
chr15	47371045	47371345	Pou-6943	P	189
chr12	23437746	23438046	Pou-3420	P	190
chr25	18832568	18832868	Pou-17176	P	191
chr4	71362279	71362579	Pou-20258	P	192
chr23	27820819	27821119	Pou-15457	P	193
chr4	67579651	67579951	Pou-20167	P	194
chr14	31086626	31086926	Pou-5531	P	195
chr24	12600242	12600542	Pou-16163	P	196
chr19	7651035	7651335	Pou-10351	P	197
chr14	16945730	16946030	Pou-5333	P	198
chr12	24992685	24992985	Pou-3440	P	199
chr4	31253024	31253324	Pou-19414	P	200
chr16	518827	519127	Pou-7004	P	201
chr4	35210438	35210738	Pou-19508	P	202
chr25	37248712	37249012	Pou-17537	P	203
chr1	1133849	1134149	Pou-21	P	204
chr2	43457296	43457596	Pou-11940	P	205
chr8	630803	631103	Pou-24440	P	206
chr3	37612123	37612423	Pou-18201	P	207
chr16	44721793	44722093	Pou-7909	P	208
chr4	60194588	60194888	Pou-20040	P	209
chr17	52774602	52774902	Pou-9226	P	210
chr17	52988339	52988639	Pou-9233	P	211
chr8	2188699	2188999	Pou-24477	P	212
chr7	68957478	68957778	Pou-24281	P	213
chr4	13970242	13970542	Pou-19025	P	214
chr25	12501842	12502142	Pou-17030	P	215
chr15	42499053	42499353	Pou-6813	P	216
chr21	44443435	44443735	Pou-14150	P	217
chr21	12963152	12963452	Pou-13573	P	218
chr4	31263471	31263771	Pou-19419	P	219
chr22	2579724	2580024	Pou-14258	P	220
chr4	31272589	31272889	Pou-19425	P	221
chr15	26683156	26683456	Pou-6519	P	222
chr24	2829738	2830038	Pou-15932	P	223
chr4	203185	203485	Pou-18698	P	224
chr9	49509523	49509823	Pou-26384	P	225
chr8	52056376	52056676	Pou-25479	P	226
chr5	68737510	68737810	Pou-21698	P	227
chr4	8714534	8714834	Pou-18918	P	228
chr10	16232317	16232617	Pou-1418	P	229
chr5	44492757	44493057	Pou-21184	P	230
chr12	43900587	43900887	Pou-3844	P	231
chr23	38941199	38941499	Pou-15678	P	232
chr25	35143131	35143431	Pou-17479	P	233
chr15	23321973	23322273	Pou-6449	P	234
chr17	27726124	27726424	Pou-8654	P	235
chr4	31271287	31271587	Pou-19424	P	236
chr4	31259543	31259843	Pou-19416	P	237
chr21	37205288	37205588	Pou-14003	P	238
chr4	31279123	31279423	Pou-19428	P	239
chr9	10079122	10079422	Pou-25738	P	240
chr15	30268529	30268829	Pou-6589	P	241
chr17	43076560	43076860	Pou-8964	P	242
chr9	11180142	11180442	Pou-25752	P	243
chr23	44549227	44549527	Pou-15804	P	244
chr4	32458961	32459261	Pou-19450	P	245
chr12	15566810	15567110	Pou-3312	P	246
chr16	55266123	55266423	Pou-8142	P	247
chr14	7758199	7758499	Pou-5195	P	248
chr4	60175629	60175929	Pou-20033	P	249
chr7	571657	571957	Pou-23018	P	250
chr14	52601381	52601681	Pou-5962	P	251
chr11	17972995	17973295	Pou-2377	P	252
chr11	45216869	45217169	Pou-2910	P	253
chr19	29768589	29768889	Pou-10721	P	254
chr17	44505633	44505933	Pou-8988	P	255
chr8	25885521	25885821	Pou-24903	P	256
chr7	6357558	6357858	Pou-23111	P	257
chr6	57811579	57811879	Pou-22943	P	258
chr3	45787524	45787824	Pou-18375	P	259
chr15	47471486	47471786	Pou-6951	P	260
chr4	31260852	31261152	Pou-19417	P	261
chr4	52730055	52730355	Pou-19863	P	262
chr6	57823621	57823921	Pou-22946	P	263
chr2	58943495	58943795	Pou-12217	P	264
chr17	9534454	9534754	Pou-8324	P	265
chr2	54478960	54479260	Pou-12127	P	266
chr9	48615568	48615868	Pou-26368	P	267
chr24	32609451	32609751	Pou-16506	P	268
chr8	34594364	34594664	Pou-25114	P	269
chr19	48144264	48144564	Pou-11100	P	270
chr21	36596459	36596759	Pou-13976	P	271
chr3	41783235	41783535	Pou-18295	P	272
chr2	27481479	27481779	Pou-11679	P	273
chr2	916348	916648	Pou-11151	P	274
chr10	22865106	22865406	Pou-1561	P	275
chr14	30542632	30542932	Pou-5522	P	276
chr24	25039307	25039607	Pou-16387	P	277
chr15	39665110	39665410	Pou-6752	P	278
chr10	2478462	2478762	Pou-1158	P	279
chr4	60168530	60168830	Pou-20029	P	280
chr3	62549602	62549902	Pou-18677	P	281
chr20	2058304	2058604	Pou-12279	P	282
chr4	61181093	61181393	Pou-20056	P	283
chr4	31264779	31265079	Pou-19420	P	284
chr15	7252193	7252493	Pou-6132	P	285
chr8	16573162	16573462	Pou-24734	P	286
chr10	3145375	3145675	Pou-1185	P	287
chr4	30983914	30984214	Pou-19400	P	288
chr2	57640	57940	Pou-11126	P	289
chr10	17261142	17261442	Pou-1489	P	290
chr19	43153485	43153785	Pou-10967	P	291
chr25	35231157	35231457	Pou-17483	P	292
chr4	31268690	31268990	Pou-19423	P	293
chr5	6618257	6618557	Pou-20528	P	294
chr20	53032853	53033153	Pou-13197	P	295
chr11	31081615	31081915	Pou-2606	P	296
chr25	18842690	18842990	Pou-17179	P	297
chr4	30961732	30962032	Pou-19393	P	298
chr20	33633905	33634205	Pou-12848	P	299
chr6	10803690	10803990	Pou-22167	P	300
chr12	21097641	21097941	Pou-3386	P	301
chr25	36362655	36362955	Pou-17511	P	302
chr5	43134897	43135197	Pou-21138	P	303
chr4	31267382	31267682	Pou-19422	P	304
chr17	24284056	24284356	Pou-8584	P	305
chr10	2554030	2554330	Pou-1163	P	306
chr21	514254	514554	Pou-13296	P	307
chr4	14079594	14079894	Pou-19032	P	308
chr2	43846829	43847129	Pou-11944	P	309
chr20	38688229	38688529	Pou-12914	P	310
chr20	733	1033	Pou-12247	P	311
chr4	33777965	33778265	Pou-19485	P	312
chr3	37613838	37614138	Pou-18204	P	313
chr15	29778219	29778519	Pou-6580	P	314
chr10	2460793	2461093	Pou-1149	P	315
chr10	39077092	39077392	Pou-1866	P	316
chr15	51783	52083	Pou-5986	P	317
chr1	227440	227740	Pou-6	P	318
chr10	7108811	7109111	Pou-1241	P	319
chr12	46047027	46047327	Pou-3874	P	320
chr10	42942553	42942853	Pou-1957	P	321
chr7	5968213	5968513	Pou-23102	P	322
chr14	52601716	52602016	Pou-5963	P	323
chr16	53325124	53325424	Pou-8098	P	324
chr7	6352296	6352596	Pou-23110	P	325
chr25	823453	823753	Pou-16801	P	326
chr19	45876375	45876675	Pou-11033	P	327
chr4	57794709	57795009	Pou-19983	P	328
chr20	5046312	5046612	Pou-12357	P	329
chr15	13927833	13928133	Pou-6273	P	330
chr13	1104494	1104794	Pou-3975	P	331
chr25	33916507	33916807	Pou-17441	P	332
chr22	16222295	16222595	Pou-14503	P	333
chr3	59535699	59535999	Pou-18590	P	334
chr10	45003289	45003589	Pou-2009	P	335
chr3	57435583	57435883	Pou-18554	P	336
chr16	49812332	49812632	Pou-8016	P	337
chr15	45879716	45880016	Pou-6992	P	338
chr22	12419160	12419460	Pou-14451	P	339
chr19	48238692	48238992	Pou-11101	P	340
chr6	11679396	11679696	Pou-22176	P	341
chr2	48302982	48303282	Pou-12031	P	342
chr2	42351602	42351902	Pou-11919	P	343
chr6	911519	911819	Pou-21927	P	344
chr20	52191630	52191930	Pou-13163	P	345
chr25	18798194	18798494	Pou-17165	P	346
chr16	53641427	53641727	Pou-8107	P	347
chr1	2078582	2078882	Pou-38	P	348
chr3	41909552	41909852	Pou-18302	P	349
chr12	34732082	34732382	Pou-3600	P	350
chr5	64254761	64255061	Pou-21596	P	351
chr4	8733550	8733850	Pou-18921	P	352
chr7	73815014	73815314	Pou-24397	P	353
chr9	4737716	4738016	Pou-25657	P	354
chr14	16736285	16736585	Pou-5328	P	355
chr8	24284286	24284586	Pou-24879	P	356
chr9	18086213	18086513	Pou-25860	P	357
chr24	1398337	1398637	Pou-15892	P	358
chr4	57800908	57801208	Pou-19986	P	359
chr3	10818161	10818461	Pou-17741	P	360
chr1	58990424	58990724	Pou-1039	P	361
chr4	55545529	55545829	Pou-19929	P	362
chr22	26660687	26660987	Pou-14707	P	363
chr3	38386278	38386578	Pou-18212	P	364
chr16	29829399	29829699	Pou-7629	P	365
chr20	33589981	33590281	Pou-12845	P	366
chr8	28552927	28553227	Pou-24945	P	367
chr15	7218467	7218767	Pou-6125	P	368
chr7	33014505	33014805	Pou-23605	P	369
chr7	56474993	56475293	Pou-24032	P	370
chr13	25502160	25502460	Pou-4452	P	371
chr21	1901312	1901612	Pou-13348	P	372
chr4	57796267	57796567	Pou-19984	P	373
chr4	30970868	30971168	Pou-19397	P	374
chr13	48462489	48462789	Pou-4910	P	375
chr11	31181094	31181394	Pou-2617	P	376
chr4	69475998	69476298	Pou-20219	P	377
chr16	29614455	29614755	Pou-7624	P	378
chr16	529015	529315	Pou-7005	P	379
chr4	69463216	69463516	Pou-20212	P	380
chr20	28623590	28623890	Pou-12734	P	381
chr4	30995663	30995963	Pou-19404	P	382
chr13	48873817	48874117	Pou-4928	P	383
chr17	39771894	39772194	Pou-8830	P	384
chr21	164869	165169	Pou-13279	P	385
chr2	47299867	47300167	Pou-12012	P	386
chr24	3068300	3068600	Pou-15938	P	387
chr4	30972169	30972469	Pou-19398	P	388
chr4	30969552	30969852	Pou-19396	P	389
chr11	4376994	4377294	Pou-2143	P	390
chr19	11450868	11451168	Pou-10427	P	391
chr5	13625018	13625318	Pou-20645	P	392
chr20	46623254	46623554	Pou-13027	P	393
chr22	4235340	4235640	Pou-14291	P	394
chr4	30963038	30963338	Pou-19394	P	395
chr6	15898312	15898612	Pou-22233	P	396
chr12	20521056	20521356	Pou-3381	P	397
chr23	44236476	44236776	Pou-15796	P	398
chr19	1643987	1644287	Pou-10208	P	399
chr20	33588861	33589161	Pou-12844	P	400
chr19	48007189	48007489	Pou-11110	P	401
chr12	42940974	42941274	Pou-3794	P	402
chr18	5250262	5250562	Pou-9373	P	403
chr9	6643689	6643989	Pou-25683	P	404
chr1	40453169	40453469	Pou-671	P	405
chr16	30643613	30643913	Pou-7647	P	406
chr7	9105127	9105427	Pou-23164	P	407
chr17	12280425	12280725	Pou-8399	P	408
chr19	11451157	11451457	Pou-10428	P	409
chr2	14505543	14505843	Pou-11414	P	410
chr4	57799382	57799682	Pou-19985	P	411
chr2	21793395	21793695	Pou-11592	P	412
chr25	720100	720400	Pou-16797	P	413
chr15	51259	51559	Pou-5985	P	414
chr1	35081673	35081973	Pou-592	P	415
chr4	52728406	52728706	Pou-19862	P	416
chr9	2515374	2515674	Pou-25617	P	417
chr20	53030701	53031001	Pou-13196	P	418
chr3	44195047	44195347	Pou-18328	P	419
chr3	28231846	28232146	Pou-18025	P	420
chr21	16675511	16675811	Pou-13641	P	421
chr23	24838622	24838922	Pou-15406	P	422
chr25	35045794	35046094	Pou-17468	P	423
chr23	7763	8063	Pou-14966	P	424
chr17	51479192	51479492	Pou-9186	P	425
chr18	10052409	10052709	Pou-9460	P	426
chr2	21257380	21257680	Pou-11579	P	427
chr17	50058205	50058505	Pou-9157	P	428
chr3	42620059	42620359	Pou-18351	P	429
chr5	66704588	66704888	Pou-21649	P	430
chr4	69464492	69464792	Pou-20213	P	431
chr16	588775	589075	Pou-7008	P	432
chr16	8661412	8661712	Pou-7199	P	433
chr19	43122304	43122604	Pou-10964	P	434
chr11	44664841	44665141	Pou-2896	P	435
chr17	34959533	34959833	Pou-8761	P	436
chr4	55546261	55546561	Pou-19930	P	437
chr4	69468316	69468616	Pou-20215	P	438
chr14	25741	26041	Pou-5023	P	439
chr24	24797445	24797745	Pou-16376	P	440
chr12	48208514	48208814	Pou-3919	P	441
chr11	32728950	32729250	Pou-2653	P	442
chr2	26658518	26658818	Pou-11669	P	443
chr21	43535026	43535326	Pou-14122	P	444
chr16	29612668	29612968	Pou-7623	P	445
chr13	45476165	45476465	Pou-4831	P	446
chr15	9693884	9694184	Pou-6173	P	447
chr14	51871006	51871306	Pou-5933	P	448
chr9	45324349	45324649	Pou-26286	P	449
chr4	54774250	54774550	Pou-19911	P	450
chr14	52564359	52564659	Pou-5958	P	451
chr1	1182310	1182610	Pou-22	P	452
chr11	6224624	6224924	Pou-2176	P	453
chr10	7108200	7108500	Pou-1240	P	454
chr25	32925009	32925309	Pou-17426	P	455
chr25	18806760	18807060	Pou-17168	P	456
chr9	1577691	1577991	Pou-25586	P	457
chr8	46794942	46795242	Pou-25366	P	458
chr19	26019912	26020212	Pou-10658	P	459
chr13	27838259	27838559	Pou-4485	P	460
chr4	11795654	11795954	Pou-18994	P	461
chr15	9859526	9859826	Pou-6209	P	462
chr25	18828316	18828616	Pou-17175	P	463
chr19	540685	540985	Pou-10167	P	464
chr12	3919457	3919757	Pou-3026	P	465
chr1	6143100	6143400	Pou-135	P	466
chr24	26882072	26882372	Pou-16421	P	467
chr8	52725669	52725969	Pou-25501	P	468
chr4	31250418	31250718	Pou-19412	P	469
chr21	815444	815744	Pou-13319	P	470
chr6	35788658	35788958	Pou-22518	P	471
chr17	52986370	52986670	Pou-9230	P	472
chr3	59618719	59619019	Pou-18594	P	473
chr7	572031	572331	Pou-23019	P	474
chr18	30031788	30032088	Pou-9755	P	475
chr8	12875543	12875843	Pou-24658	P	476
chr18	48766337	48766637	Pou-10065	P	477
chr8	7580477	7580777	Pou-24573	P	478
chr3	23559283	23559583	Pou-17954	P	479
chr23	44063731	44064031	Pou-15790	P	480
chr10	6457339	6457639	Pou-1227	P	481
chr4	30987823	30988123	Pou-19401	P	482
chr25	7362509	7362809	Pou-16927	P	483
chr24	17199782	17200082	Pou-16265	P	484
chr25	25261762	25262062	Pou-17264	P	485
chr11	6608183	6608483	Pou-2182	P	486
chr4	28315842	28316142	Pou-19282	P	487
chr11	35066756	35067056	Pou-2691	P	488
chr7	45925331	45925631	Pou-23803	P	489
chr23	45916408	45916708	Pou-15839	P	490
chr17	31334357	31334657	Pou-8718	P	491
chr23	34112696	34112996	Pou-15560	P	492
chr5	72451411	72451711	Pou-21845	P	493
chr20	14144890	14145190	Pou-12489	P	494
chr13	3851464	3851764	Pou-4045	P	495
chr7	6776809	6777109	Pou-23128	P	496
chr12	46042321	46042621	Pou-3872	P	497
chr8	16561283	16561583	Pou-24730	P	498
chr2	3445747	3446047	Pou-11219	P	499
chr1	18953224	18953524	Pou-361	P	500
chr8	34654292	34654592	Pou-25122	P	501
chr19	8768286	8768586	Pou-10366	P	502
chr7	1994885	1995185	Pou-23052	P	503
chr11	22648408	22648708	Pou-2462	P	504
chr11	40318777	40319077	Pou-2783	P	505
chr20	54823367	54823667	Pou-13250	P	506
chr9	3191743	3192043	Pou-25632	P	507
chr14	32899919	32900219	Pou-5591	P	508
chr16	17061004	17061304	Pou-7336	P	509
chr22	14769173	14769473	Pou-14478	P	510
chr23	263097	263397	Pou-14972	P	511
chr4	69766772	69767072	Pou-20229	P	512
chr4	42247517	42247817	Pou-19670	P	513
chr17	39779031	39779331	Pou-8831	P	514
chr21	42854335	42854635	Pou-14102	P	515
chr8	34580090	34580390	Pou-25112	P	516
chr1	58934951	58935251	Pou-1024	P	517
chr15	19967439	19967739	Pou-6406	P	518
chr5	40132369	40132669	Pou-21082	P	519
chr11	42939223	42939523	Pou-2843	P	520
chr4	30991726	30992026	Pou-19402	P	521
chr23	7009594	7009894	Pou-15114	P	522
chr25	143607	143907	Pou-16771	P	523
chr17	12265252	12265552	Pou-8394	P	524
chr1	7535210	7535510	Pou-173	P	525
chr15	7239445	7239745	Pou-6129	P	526
chr3	59537199	59537499	Pou-18592	P	527
chr1	59246717	59247017	Pou-1041	P	528
chr13	6081714	6082014	Pou-4100	P	529
chr24	17053623	17053923	Pou-16259	P	530
chr4	35026666	35026966	Pou-19506	P	531
chr18	24909991	24910291	Pou-9704	P	532
chr4	69474728	69475028	Pou-20218	P	533
chr4	76937335	76937635	Pou-20336	P	534
chr14	6509472	6509772	Pou-5156	P	535
chr7	571277	571577	Pou-23017	P	536
chr11	8948858	8949158	Pou-2228	P	537
chr7	46913747	46914047	Pou-23818	P	538
chr1	310673	310973	Pou-9	P	539
chr12	46048621	46048921	Pou-3875	P	540
chr6	56821188	56821488	Pou-22923	P	541
chr5	61361612	61361912	Pou-21525	P	542
chr4	30994396	30994696	Pou-19403	P	543
chr15	47473354	47473654	Pou-6952	P	544
chr15	44017433	44017733	Pou-6852	P	545
chr25	35120015	35120315	Pou-17476	P	546
chr9	1578288	1578588	Pou-25587	P	547
chr20	47085071	47085371	Pou-13038	P	548
chr5	53838743	53839043	Pou-21388	P	549
chr22	3764597	3764897	Pou-14316	P	550
chr23	36150530	36150830	Pou-15603	P	551
chr15	19635956	19636256	Pou-6396	P	552
chr25	16876861	16877161	Pou-17134	P	553
chr6	39995204	39995504	Pou-22586	P	554
chr20	40596314	40596614	Pou-12933	P	555
chr20	48994399	48994699	Pou-13073	P	556
chr17	26755824	26756124	Pou-8620	P	557
chr5	62653389	62653689	Pou-21562	P	558
chr9	1203840	1204140	Pou-25570	P	559
chr23	44531671	44531971	Pou-15803	P	560
chr1	47176689	47176989	Pou-800	P	561
chr17	3929688	3929988	Pou-8246	P	562
chr7	6457916	6458216	Pou-23118	P	563
chr6	42418232	42418532	Pou-22624	P	564
chr25	25257983	25258283	Pou-17263	P	565
chr25	35065814	35066114	Pou-17471	P	566
chr9	2250238	2250538	Pou-25605	P	567
chr24	1373740	1374040	Pou-15887	P	568
chr22	18746546	18746846	Pou-14557	P	569
chr12	34224375	34224675	Pou-3582	P	570
chr22	85188	85488	Pou-14963	P	571
chr6	59730264	59730564	Pou-22987	P	572
chr5	27524831	27525131	Pou-20875	P	573
chr25	36310137	36310437	Pou-17500	P	574
chr4	5953158	5953458	Pou-18862	P	575
chr3	34149704	34150004	Pou-18133	P	576
chr9	53963809	53964109	Pou-26488	P	577
chr17	2156843	2157143	Pou-8216	P	578
chr4	30952624	30952924	Pou-19391	P	579
chr15	1786992	1787292	Pou-6030	P	580
chr4	30982615	30982915	Pou-19399	P	581
chr5	67424665	67424965	Pou-21670	P	582
chr25	21982503	21982803	Pou-17232	P	583
chr4	57867705	57868005	Pou-19989	P	584
chr5	68901633	68901933	Pou-21709	P	585
chr4	53664038	53664338	Pou-19878	P	586
chr25	18811057	18811357	Pou-17169	P	587
chr25	5340465	5340765	Pou-16887	P	588
chr9	54868195	54868495	Pou-26506	P	589
chr1	46453521	46453821	Pou-783	P	590
chr19	1098769	1099069	Pou-10193	P	591
chr7	1138249	1138549	Pou-23034	P	592
chr5	14719325	14719625	Pou-20673	P	593
chr4	60173205	60173505	Pou-20031	P	594
chr20	54845903	54846203	Pou-13253	P	595
chr4	69473486	69473786	Pou-20217	P	596
chr8	38293531	38293831	Pou-25228	P	597
chr20	54844972	54845272	Pou-13252	P	598
chr3	57435532	57435832	Pou-17556	P	599
chr23	5978226	5978526	Pou-15095	P	600
chr5	49437209	49437509	Pou-21268	P	601
chr14	51852667	51852967	Pou-5932	P	602
chr12	37175986	37176286	Pou-3641	P	603
chr5	43192906	43193206	Pou-21144	P	604
chr6	59408942	59409242	Pou-22978	P	605
chr5	72142216	72142516	Pou-21830	P	606
chr23	44142190	44142490	Pou-15794	P	607
chr3	10825596	10825896	Pou-17742	P	608
chr21	22170795	22171095	Pou-13745	P	609
chr22	21233726	21234026	Pou-14608	P	610
chr8	16561609	16561909	Pou-24731	P	611
chr17	31735424	31735724	Pou-8720	P	612
chr1	41573959	41574259	Pou-702	P	613
chr3	62531853	62532153	Pou-18675	P	614
chr4	60174490	60174790	Pou-20032	P	615
chr9	34332458	34332758	Pou-26143	P	616
chr2	58845160	58845460	Pou-12208	P	617
chr4	61370807	61371107	Pou-20065	P	618
chr6	59790842	59791142	Pou-22989	P	619
chr4	69467044	69467344	Pou-20214	P	620
chr17	880803	881103	Pou-8201	P	621
chr20	26174785	26175085	Pou-12673	P	622
chr6	51890963	51891263	Pou-22794	P	623
chr11	1498869	1499169	Pou-2066	P	624
chr16	55265776	55266076	Pou-8143	P	625
chr16	2153415	2153715	Pou-7066	P	626
chr4	55533421	55533721	Pou-19928	P	627
chr3	58800489	58800789	Pou-18579	P	628
chr11	8268819	8269119	Pou-2214	P	629
chr4	11864461	11864761	Pou-18996	P	630
chr16	53101424	53101724	Pou-8086	P	631
chr9	51508912	51509212	Pou-26436	P	632
chr12	34467332	34467632	Pou-3588	P	633
chr7	72708777	72709077	Pou-24367	P	634
chr10	3878091	3878391	Pou-1200	P	635
chr4	69959840	69960140	Pou-20235	P	636
chr18	5554159	5554459	Pou-9380	P	637
chr6	53022364	53022664	Pou-22821	P	638
chr22	4449605	4449905	Pou-14297	P	639
chr23	45042536	45042836	Pou-15817	P	640
chr12	16086940	16087240	Pou-3323	P	641
chr4	41189761	41190061	Pou-19634	P	642
chr13	28487241	28487541	Pou-4517	P	643
chr11	6118106	6118406	Pou-2173	P	644
chr22	11484115	11484415	Pou-14427	P	645
chr7	73850978	73851278	Pou-24402	P	646
chr2	6304306	6304606	Pou-11271	P	647
chr11	31032549	31032849	Pou-2597	P	648
chr4	70136318	70136618	Pou-20239	P	649
chr3	10814982	10815282	Pou-17740	P	650
chr11	2407775	2408075	Pou-2095	P	651
chr6	27959832	27960132	Pou-22405	P	652
chr19	467786	468086	Pou-10161	P	653
chr21	44442986	44443286	Pou-14149	P	654
chr24	41376149	41376449	Pou-16678	P	655
chr25	35113630	35113930	Pou-17475	P	656
chr16	36067931	36068231	Pou-7764	P	657
chr25	35067403	35067703	Pou-17472	P	658
chr3	14742150	14742450	Pou-17797	P	659
chr21	15959832	15960132	Pou-13626	P	660
chr3	55983532	55983832	Pou-18523	P	661
chr4	40978225	40978525	Pou-19629	P	662
chr13	3900575	3900875	Pou-4047	P	663
chr7	5136897	5137197	Pou-23081	P	664
chr6	8420908	8421208	Pou-22132	P	665
chr6	31986691	31986991	Pou-22471	P	666
chr6	13233136	13233436	Pou-22201	P	667
chr7	6425262	6425562	Pou-23115	P	668
chr4	42384039	42384339	Pou-19674	P	669
chr10	34564573	34564873	Pou-1757	P	670
chr12	22570841	22571141	Pou-3406	P	671
chr2	21793978	21794278	Pou-11593	P	672
chr3	57707252	57707552	Pou-18561	P	673
chr25	18824035	18824335	Pou-17174	P	674
chr7	33678699	33678999	Pou-23620	P	675
chr10	42292248	42292548	Pou-1938	P	676
chr3	60758270	60758570	Pou-18621	P	677
chr4	13695156	13695456	Pou-19017	P	678
chr4	60178458	60178758	Pou-20034	P	679
chr5	43130503	43130803	Pou-21134	P	680
chr4	29485	29785	Pou-18706	P	681
chr13	50605570	50605870	Pou-4956	P	682
chr24	15022520	15022820	Pou-16211	P	683
chr25	26716	27016	Pou-16773	P	684
chr21	516051	516351	Pou-13298	P	685
chr7	73826483	73826783	Pou-24399	P	686
chr9	17104	17404	Pou-26568	P	687
chr16	54398021	54398321	Pou-8133	P	688
chr22	204458	204758	Pou-14197	P	689
chr5	66603773	66604073	Pou-21644	P	690
chr4	30956511	30956811	Pou-19392	P	691
chr25	36332760	36333060	Pou-17504	P	692
chr8	22597665	22597965	Pou-24846	P	693
chr4	69064415	69064715	Pou-20201	P	694
chr23	17757419	17757719	Pou-15283	P	695
chr16	53739766	53740066	Pou-8115	P	696
chr5	46850106	46850406	Pou-21230	P	697
chr25	35045228	35045528	Pou-17467	P	698
chr8	42712574	42712874	Pou-25285	P	699
chr5	72013332	72013632	Pou-21825	P	700
chr6	1199005	1199305	Pou-21908	P	701
chr5	48151993	48152293	Pou-21247	P	702
chr23	2913812	2914112	Pou-15053	P	703
chr5	64915845	64916145	Pou-21615	P	704
chr25	37080248	37080548	Pou-17534	P	705
chr4	57801141	57801441	Pou-19987	P	706
chr13	33820486	33820786	Pou-4618	P	707
chr9	47367104	47367404	Pou-26327	P	708
chr22	2145248	2145548	Pou-14254	P	709
chr20	2277670	2277970	Pou-12281	P	710
chr3	10809277	10809577	Pou-17739	P	711
chr11	31068840	31069140	Pou-2603	P	712
chr25	14537170	14537470	Pou-17081	P	713
chr20	4295072	4295372	Pou-12349	P	714
chr3	59536779	59537079	Pou-18591	P	715
chr6	52304621	52304921	Pou-22801	P	716
chr4	62295721	62296021	Pou-20092	P	717
chr22	76471	76771	Pou-14964	P	718
chr4	42664434	42664734	Pou-19696	P	719
chr4	62765867	62766167	Pou-20101	P	720
chr19	41553574	41553874	Pou-10918	P	721
chr4	40977389	40977689	Pou-19628	P	722
chr20	28091029	28091329	Pou-12717	P	723
chr22	33009560	33009860	Pou-14829	P	724
chr11	43217581	43217881	Pou-2854	P	725
chr25	13899551	13899851	Pou-17070	P	726
chr7	21836699	21836999	Pou-23413	P	727
chr4	69760643	69760943	Pou-20226	P	728
chr25	32918339	32918639	Pou-17425	P	729
chr13	17012580	17012880	Pou-4287	P	730
chr14	45262344	45262644	Pou-5827	P	731
chr12	8411686	8411986	Pou-3112	P	732
chr20	6289057	6289357	Pou-12370	P	733
chr9	2328654	2328954	Pou-25608	P	734
chr19	6188658	6188958	Pou-10306	P	735
chr13	27836434	27836734	Pou-4484	P	736
chr18	5249804	5250104	Pou-9372	P	737
chr19	9465014	9465314	Pou-10388	P	738
chr15	45342189	45342489	Pou-6887	P	739
chr7	6466624	6466924	Pou-23120	P	740
chr10	18201564	18201864	Pou-1506	P	741
chr4	31273739	31274039	Pou-19426	P	742
chr8	16574790	16575090	Pou-24735	P	743
chr1	40519791	40520091	Pou-676	P	744
chr11	8098458	8098758	Pou-2210	P	745
chr18	2478578	2478878	Pou-9305	P	746
chr1	43090690	43090990	Pou-730	P	747
chr12	47036553	47036853	Pou-3887	P	748
chr24	42012191	42012491	Pou-16709	P	749
chr4	37464991	37465291	Pou-19551	P	750
chr17	12955885	12956185	Pou-8411	P	751
chr19	9201100	9201400	Pou-10381	P	752
chr22	15899966	15900266	Pou-14495	P	753
chr6	13721925	13722225	Pou-22207	P	754
chr5	68013157	68013457	Pou-21682	P	755
chr16	10889016	10889316	Pou-7223	P	756
chr11	11938408	11938708	Pou-2278	P	757
chr16	53582737	53583037	Pou-8104	P	758
chr8	51802702	51803002	Pou-25473	P	759
chr19	43114788	43115088	Pou-10962	P	760
chr17	27730645	27730945	Pou-8655	P	761
chr23	606648	606948	Pou-14985	P	762
chr4	63124691	63124991	Pou-20088	P	763
chr4	8717085	8717385	Pou-18919	P	764
chr16	18965195	18965495	Pou-7431	P	765
chr15	7276115	7276415	Pou-6134	P	766
chr21	13735551	13735851	Pou-13598	P	767
chr24	35387436	35387736	Pou-16556	P	768
chr4	33334454	33334754	Pou-19478	P	769
chr16	54364415	54364715	Pou-8130	P	770
chr14	14027	14327	Pou-5025	P	771
chr10	38674259	38674559	Pou-1857	P	772
chr7	6583263	6583563	Pou-23123	P	773
chr8	34631622	34631922	Pou-25119	P	774
chr17	10684477	10684777	Pou-8356	P	775
chr16	12253031	12253331	Pou-7248	P	776
chr1	31633715	31634015	Pou-565	P	777
chr18	43640526	43640826	Pou-9968	P	778
chr4	30951368	30951668	Pou-19390	P	779
chr1	46453923	46454223	Pou-784	P	780
chr4	41985275	41985575	Pou-19662	P	781
chr1	50888472	50888772	Pou-871	P	782
chr15	19975154	19975454	Pou-6408	P	783
chr6	1409053	1409353	Pou-21929	P	784
chr19	43146784	43147084	Pou-10966	P	785
chr21	514844	515144	Pou-13297	P	786
chr8	52832423	52832723	Pou-25509	P	787
chr4	48483881	48484181	Pou-19786	P	788
chr8	27019745	27020045	Pou-24932	P	789
chr1	55137091	55137391	Pou-972	P	790
chr15	19973011	19973311	Pou-6407	P	791
chr9	1661115	1661415	Pou-25590	P	792
chr23	18367786	18368086	Pou-15296	P	793
chr4	54181833	54182133	Pou-19892	P	794
chr19	5058722	5059022	Pou-10284	P	795
chr7	41743548	41743848	Pou-23739	P	796
chr12	35213967	35214267	Pou-3608	P	797
chr3	40407259	40407559	Pou-18266	P	798
chr4	69478552	69478852	Pou-20220	P	799
chr3	40415349	40415649	Pou-18267	P	800
chr11	27876776	27877076	Pou-2535	P	801
chr10	36874371	36874671	Pou-1801	P	802
chr18	10366203	10366503	Pou-9461	P	803
chr1	57920704	57921004	Pou-1003	P	804
chr6	29113490	29113790	Pou-22422	P	805
chr1	40721370	40721670	Pou-690	P	806
chr17	50849198	50849498	Pou-9176	P	807
chr4	60183723	60184023	Pou-20035	P	808
chr3	10038865	10039165	Pou-17723	P	809
chr24	4285420	4285720	Pou-15955	P	810
chr11	1500959	1501259	Pou-2068	P	811
chr4	24049527	24049827	Pou-19193	P	812
chr24	26994736	26995036	Pou-16422	P	813
chr9	10692747	10693047	Pou-25746	P	814
chr17	29449909	29450209	Pou-8678	P	815
chr4	52322769	52323069	Pou-19855	P	816
chr2	14803679	14803979	Pou-11449	P	817
chr25	16661689	16661989	Pou-17131	P	818
chr5	2326312	2326612	Pou-20441	P	819
chr1	1183171	1183471	Pou-23	P	820
chr13	28113584	28113884	Pou-4507	P	821
chr20	47488731	47489031	Pou-13046	P	822
chr15	7243669	7243969	Pou-6130	P	823
chr5	71787145	71787445	Pou-21820	P	824
chr14	32113839	32114139	Pou-5565	P	825
chr7	7683787	7684087	Pou-23143	P	826
chr14	14599402	14599702	Pou-5292	P	827
chr12	34613370	34613670	Pou-3593	P	828
chr25	31656217	31656517	Pou-17408	P	829
chr4	69483642	69483942	Pou-20222	P	830
chr19	35377853	35378153	Pou-10810	P	831
chr10	25657242	25657542	Pou-1599	P	832
chr7	6065059	6065359	Pou-23107	P	833
chr17	52986788	52987088	Pou-9231	P	834
chr24	32198785	32199085	Pou-16498	P	835
chr20	52983669	52983969	Pou-13193	P	836
chr17	50109502	50109802	Pou-9165	P	837
chr24	10885758	10886058	Pou-16048	P	838
chr20	28360782	28361082	Pou-12727	P	839
chr20	14145652	14145952	Pou-12490	P	840
chr6	6642935	6643235	Pou-22094	P	841
chr4	33781956	33782256	Pou-19486	P	842
chr13	50628477	50628777	Pou-4961	P	843
chr17	4399707	4400007	Pou-8250	P	844
chr15	14895879	14896179	Pou-6308	P	845
chr10	36873967	36874267	Pou-1800	P	846
chr7	63930519	63930819	Pou-24118	P	847
chr2	20250317	20250617	Pou-11560	P	848
chr8	32781567	32781867	Pou-25044	P	849
chr4	60465990	60466290	Pou-20046	P	850
chr3	39973730	39974030	Pou-18254	P	851
chr7	2119709	2120009	Pou-23054	P	852
chr4	40927221	40927521	Pou-19621	P	853
chr22	4235703	4236003	Pou-14290	P	854
chr2	50862108	50862408	Pou-12060	P	855
chr20	53035505	53035805	Pou-13198	P	856
chr4	32460454	32460754	Pou-19451	P	857
chr20	28668021	28668321	Pou-12735	P	858
chr10	26858806	26859106	Pou-1612	P	859
chr23	33932473	33932773	Pou-15556	P	860
chr3	61522700	61523000	Pou-18644	P	861
chr15	7209864	7210164	Pou-6124	P	862
chr4	62689260	62689560	Pou-20100	P	863
chr19	19491448	19491748	Pou-10556	P	864
chr7	48846981	48847281	Pou-23852	P	865
chr12	23371508	23371808	Pou-3417	P	866
chr8	34501596	34501896	Pou-25103	P	867
chr22	26660288	26660588	Pou-14706	P	868
chr25	35230014	35230314	Pou-17482	P	869
chr14	31119945	31120245	Pou-5534	P	870
chr4	8723844	8724144	Pou-18920	P	871
chr14	45841833	45842133	Pou-5847	P	872
chr25	8335039	8335339	Pou-16951	P	873
chr16	54623362	54623662	Pou-8138	P	874
chr15	38654521	38654821	Pou-6722	P	875
chr11	11934899	11935199	Pou-2277	P	876
chr13	9388316	9388616	Pou-4160	P	877
chr17	6230685	6230985	Pou-8282	P	878
chr17	34661052	34661352	Pou-8756	P	879
chr15	9722752	9723052	Pou-6176	P	880
chr15	37116563	37116863	Pou-6699	P	881
chr2	37404509	37404809	Pou-11840	P	882
chr15	9794962	9795262	Pou-6195	P	883
chr25	35109163	35109463	Pou-17474	P	884
chr11	5873884	5874184	Pou-2170	P	885
chr20	32501794	32502094	Pou-12816	P	886
chr3	6672018	6672318	Pou-17655	P	887
chr2	11758239	11758539	Pou-11381	P	888
chr11	13747983	13748283	Pou-2297	P	889
chr8	28049991	28050291	Pou-24938	P	890
chr23	43987696	43987996	Pou-15789	P	891
chr13	30570028	30570328	Pou-4558	P	892
chr20	10617725	10618025	Pou-12444	P	893
chr18	24573436	24573736	Pou-9696	P	894
chr5	67159255	67159555	Pou-21663	P	895
chr2	58088467	58088767	Pou-12184	P	896
chr3	47274066	47274366	Pou-18427	P	897
chr8	18693796	18694096	Pou-24772	P	898
chr21	41459090	41459390	Pou-14068	P	899
chr15	1787374	1787674	Pou-6031	P	900
chr3	23561039	23561339	Pou-17955	P	901
chr15	35241074	35241374	Pou-6664	P	902
chr2	48255471	48255771	Pou-12029	P	903
chr5	66014042	66014342	Pou-21630	P	904
chr15	27806013	27806313	Pou-6532	P	905
chr23	21705812	21706112	Pou-15352	P	906
chr15	1622312	1622612	Pou-6027	P	907
chr14	23829273	23829573	Pou-5419	P	908
chr5	14445461	14445761	Pou-20661	P	909
chr4	33968034	33968334	Pou-19489	P	910
chr10	34658674	34658974	Pou-1758	P	911
chr17	44504991	44505291	Pou-8987	P	912
chr15	7247920	7248220	Pou-6131	P	913
chr2	26024502	26024802	Pou-11663	P	914
chr7	39914812	39915112	Pou-23714	P	915
chr19	9201797	9202097	Pou-10382	P	916
chr4	48475992	48476292	Pou-19785	P	917
chr9	13209628	13209928	Pou-25777	P	918
chr20	39219520	39219820	Pou-12922	P	919
chr14	5591541	5591841	Pou-5137	P	920
chr7	42460121	42460421	Pou-23762	P	921
chr5	27429867	27430167	Pou-20870	P	922
chr7	21823284	21823584	Pou-23409	P	923
chr7	73819123	73819423	Pou-24398	P	924
chr4	319551	319851	Pou-18710	P	925
chr23	6765588	6765888	Pou-15109	P	926
chr16	4544189	4544489	Pou-7103	P	927
chr6	25666063	25666363	Pou-22366	P	928
chr4	34695712	34696012	Pou-19499	P	929
chr8	31513476	31513776	Pou-25016	P	930
chr24	12655541	12655841	Pou-16166	P	931
chr19	29574870	29575170	Pou-10714	P	932
chr1	58934445	58934745	Pou-1023	P	933
chr5	30546302	30546602	Pou-20903	P	934
chr2	47329804	47330104	Pou-12014	P	935
chr16	48347706	48348006	Pou-7984	P	936
chr4	2388336	2388636	Pou-18750	P	937
chr3	40528399	40528699	Pou-18271	P	938
chr4	29548664	29548964	Pou-19371	P	939
chr5	30209	30509	Pou-20361	P	940
chr10	204990	205290	Pou-1081	P	941
chr10	39085243	39085543	Pou-1868	P	942
chr25	8830071	8830371	Pou-16961	P	943
chr12	41925798	41926098	Pou-3764	P	944
chr25	36334519	36334819	Pou-17506	P	945
chr7	26328472	26328772	Pou-23504	P	946
chr4	20295294	20295594	Pou-19147	P	947
chr2	32435710	32436010	Pou-11748	P	948
chr2	57114655	57114955	Pou-12161	P	949
chr20	28259967	28260267	Pou-12723	P	950
chr8	16583907	16584207	Pou-24737	P	951
chr19	30009521	30009821	Pou-10725	P	952
chr7	38646670	38646970	Pou-23702	P	953
chr4	5958994	5959294	Pou-18863	P	954
chr13	24548446	24548746	Pou-4442	P	955
chr4	74085931	74086231	Pou-20288	P	956
chr5	37618457	37618757	Pou-21045	P	957
chr15	9808786	9809086	Pou-6198	P	958
chr4	61946166	61946466	Pou-20081	P	959
chr4	2022774	2023074	Pou-18770	P	960
chr5	60244404	60244704	Pou-21508	P	961
chr6	59499034	59499334	Pou-22983	P	962
chr21	3451241	3451541	Pou-13386	P	963
chr2	37408200	37408500	Pou-11841	P	964
chr10	38653073	38653373	Pou-1854	P	965
chr1	53685043	53685343	Pou-935	P	966
chr22	12101403	12101703	Pou-14441	P	967
chr10	1942218	1942518	Pou-1131	P	968
chr1	57922243	57922543	Pou-1004	P	969
chr13	4769713	4770013	Pou-4066	P	970
chr4	1431776	1432076	Pou-18742	P	971
chr7	12065601	12065901	Pou-23236	P	972
chr8	31550256	31550556	Pou-25017	P	973
chr7	6027111	6027411	Pou-23104	P	974
chr9	4737227	4737527	Pou-25655	P	975
chr17	41461587	41461887	Pou-8892	P	976
chr15	19983803	19984103	Pou-6409	P	977
chr7	38242432	38242732	Pou-23698	P	978
chr21	3342394	3342694	Pou-13380	P	979
chr8	28050266	28050566	Pou-24939	P	980
chr15	9790681	9790981	Pou-6194	P	981
chr7	6443714	6444014	Pou-23117	P	982
chr8	10819881	10820181	Pou-24634	P	983
chr2	31239752	31240052	Pou-11728	P	984
chr12	34631425	34631725	Pou-3596	P	985
chr19	42492147	42492447	Pou-10944	P	986
chr9	2232488	2232788	Pou-25604	P	987
chr1	44912558	44912858	Pou-751	P	988
chr23	4641282	4641582	Pou-15073	P	989
chr14	64618	64918	Pou-5020	P	990
chr16	41171761	41172061	Pou-7842	P	991
chr2	57377662	57377962	Pou-12177	P	992
chr25	5756002	5756302	Pou-16905	P	993
chr16	31062421	31062721	Pou-7656	P	994
chr4	37620711	37621011	Pou-19558	P	995
chr24	2387710	2388010	Pou-15913	P	996
chr6	10803113	10803413	Pou-22166	P	997
chr22	5254391	5254691	Pou-14310	P	998
chr8	39456589	39456889	Pou-25241	P	999
chr6	50702624	50702924	Pou-22768	P	1000
chr14	1369149	1369449	Pou-5046	P	1001
chr4	247486	247786	Pou-20353	P	1002
chr9	2329764	2330064	Pou-25610	P	1003
chr9	19529689	19529989	Pou-25889	P	1004
chr14	13855099	13855399	Pou-5279	P	1005
chr8	34658243	34658543	Pou-25125	P	1006
chr4	73891530	73891830	Pou-20284	P	1007
chr6	8421492	8421792	Pou-22133	P	1008
chr6	20658651	20658951	Pou-22267	P	1009
chr19	20204988	20205288	Pou-10574	P	1010
chr9	21584735	21585035	Pou-25927	P	1011
chr23	44549641	44549941	Pou-15805	P	1012
chr25	8382948	8383248	Pou-16953	P	1013
chr22	3744578	3744878	Pou-14288	P	1014
chr22	11185222	11185522	Pou-14415	P	1015
chr6	50831061	50831361	Pou-22773	P	1016
chr4	67353457	67353757	Pou-20154	P	1017
chr7	39913967	39914267	Pou-23713	P	1018
chr14	278906	279206	Pou-5013	P	1019
chr20	49044159	49044459	Pou-13076	P	1020
chr20	45554149	45554449	Pou-13015	P	1021
chr6	55400654	55400954	Pou-22885	P	1022
chr3	61423111	61423411	Pou-18639	P	1023
chr5	37653467	37653767	Pou-21047	P	1024
chr8	5530852	5531152	Pou-24541	P	1025
chr17	51296343	51296643	Pou-9181	P	1026
chr17	40675058	40675358	Pou-8882	P	1027
chr19	43990298	43990598	Pou-10989	P	1028
chr21	26042874	26043174	Pou-13822	P	1029
chr2	6779560	6779860	Pou-11281	P	1030
chr25	10764211	10764511	Pou-16994	P	1031
chr17	12254322	12254622	Pou-8392	P	1032
chr4	4955396	4955696	Pou-18831	P	1033
chr16	1401803	1402103	Pou-7045	P	1034
chr14	37632253	37632553	Pou-5670	P	1035
chr4	76932431	76932731	Pou-20334	P	1036
chr4	74804080	74804380	Pou-20303	P	1037
chr11	22637734	22638034	Pou-2461	P	1038
chr7	56752746	56753046	Pou-24034	P	1039
chr23	8714149	8714449	Pou-15131	P	1040
chr1	10975164	10975464	Pou-238	P	1041
chr17	37218995	37219295	Pou-8790	P	1042
chr1	38171543	38171843	Pou-629	P	1043
chr23	42550661	42550961	Pou-15750	P	1044
chr14	21782584	21782884	Pou-5399	P	1045
chr17	39780830	39781130	Pou-8833	P	1046
chr13	17860438	17860738	Pou-4309	P	1047
chr8	27023784	27024084	Pou-24933	P	1048
chr3	41962457	41962757	Pou-18306	P	1049
chr5	69415176	69415476	Pou-21724	P	1050
chr4	69957212	69957512	Pou-20234	P	1051
chr8	12891430	12891730	Pou-24659	P	1052
chr21	29370709	29371009	Pou-13879	P	1053
chr10	17711224	17711524	Pou-1497	P	1054
chr25	29060566	29060866	Pou-17371	P	1055
chr15	7222650	7222950	Pou-6126	P	1056
chr2	32964635	32964935	Pou-11757	P	1057
chr8	34655028	34655328	Pou-25123	P	1058
chr5	62161166	62161466	Pou-21550	P	1059
chr11	2445577	2445877	Pou-2093	P	1060
chr13	1144155	1144455	Pou-3979	P	1061
chr16	766536	766836	Pou-7023	P	1062
chr21	30268334	30268634	Pou-13891	P	1063
chr1	59121856	59122156	Pou-1031	P	1064
chr23	13672841	13673141	Pou-15225	P	1065
chr9	18091920	18092220	Pou-25862	P	1066
chr19	23440080	23440380	Pou-10617	P	1067
chr17	31739231	31739531	Pou-8721	P	1068
chr25	35124133	35124433	Pou-17477	P	1069
chr19	1644798	1645098	Pou-10209	P	1070
chr2	21974458	21974758	Pou-11597	P	1071
chr9	2352693	2352993	Pou-25613	P	1072
chr25	10778865	10779165	Pou-16995	P	1073
chr21	4256056	4256356	Pou-13404	P	1074
chr3	37954343	37954643	Pou-18211	P	1075
chr5	45870117	45870417	Pou-21209	P	1076
chr22	38048968	38049268	Pou-14930	P	1077
chr16	52664598	52664898	Pou-8078	P	1078
chr8	8789213	8789513	Pou-24597	P	1079
chr1	59276514	59276814	Pou-1044	P	1080
chr16	1077119	1077419	Pou-7031	P	1081
chr15	7235166	7235466	Pou-6128	P	1082
chr10	2464185	2464485	Pou-1150	P	1083
chr12	12207394	12207694	Pou-3182	P	1084
chr20	31496571	31496871	Pou-12802	P	1085
chr20	30037163	30037463	Pou-12766	P	1086
chr14	7977531	7977831	Pou-5202	P	1087
chr12	34473110	34473410	Pou-3590	P	1088
chr7	24056839	24057139	Pou-23451	P	1089
chr6	57679646	57679946	Pou-22940	P	1090
chr25	36334012	36334312	Pou-17505	P	1091
chr10	44649379	44649679	Pou-1999	P	1092
chr13	44105539	44105839	Pou-4797	P	1093
chr16	52504340	52504640	Pou-8075	P	1094
chr2	52455389	52455689	Pou-12090	P	1095
chr3	31272014	31272314	Pou-18066	P	1096
chr5	71046824	71047124	Pou-21797	P	1097
chr24	8724233	8724533	Pou-16013	P	1098
chr25	34439021	34439321	Pou-17453	P	1099
chr7	9329533	9329833	Pou-23170	P	1100
chr4	51311088	51311388	Pou-19832	P	1101
chr5	68757785	68758085	Pou-21699	P	1102
chr2	51817995	51818295	Pou-12073	P	1103
chr17	16100493	16100793	Pou-8464	P	1104
chr11	3620854	3621154	Pou-2130	P	1105
chr19	43032069	43032369	Pou-10958	P	1106
chr25	33269338	33269638	Pou-17433	P	1107
chr21	31011859	31012159	Pou-13902	P	1108
chr18	39268346	39268646	Pou-9889	P	1109
chr4	11796843	11797143	Pou-18995	P	1110
chr21	25650620	25650920	Pou-13785	P	1111
chr11	31361902	31362202	Pou-2622	P	1112
chr3	11613547	11613847	Pou-17755	P	1113
chr8	34655586	34655886	Pou-25124	P	1114
chr24	271876	272176	Pou-15864	P	1115
chr4	34140599	34140899	Pou-19491	P	1116
chr8	28714152	28714452	Pou-24957	P	1117
chr1	58761066	58761366	Pou-1021	P	1118
chr18	31257904	31258204	Pou-9772	P	1119
chr19	14353363	14353663	Pou-10482	P	1120
chr1	34685737	34686037	Pou-586	P	1121
chr4	24555673	24555973	Pou-19140	P	1122
chr16	54540681	54540981	Pou-8128	P	1123
chr23	32286343	32286643	Pou-15526	P	1124
chr25	12637968	12638268	Pou-17035	P	1125
chr18	24892090	24892390	Pou-9703	P	1126
chr20	34511502	34511802	Pou-12855	P	1127
chr9	44562143	44562443	Pou-26273	P	1128
chr5	57181838	57182138	Pou-21437	P	1129
chr6	57477268	57477568	Pou-22936	P	1130
chr25	12965521	12965821	Pou-17052	P	1131
chr7	56449094	56449394	Pou-24031	P	1132
chr9	20641760	20642060	Pou-25910	P	1133
chr2	56891484	56891784	Pou-12171	P	1134
chr6	27961385	27961685	Pou-22406	P	1135
chr6	41261983	41262283	Pou-22605	P	1136
chr3	42075079	42075379	Pou-18308	P	1137
chr17	13567740	13568040	Pou-8422	P	1138
chr25	36311498	36311798	Pou-17501	P	1139
chr9	10699124	10699424	Pou-25749	P	1140
chr22	3222467	3222767	Pou-14271	P	1141
chr2	27476953	27477253	Pou-11678	P	1142
chr6	9780979	9781279	Pou-22155	P	1143
chr8	4931617	4931917	Pou-24529	P	1144
chr5	33128970	33129270	Pou-20963	P	1145
chr4	57891446	57891746	Pou-19990	P	1146
chr7	50125326	50125626	Pou-23873	P	1147
chr9	18724620	18724920	Pou-25873	P	1148
chr14	7751496	7751796	Pou-5193	P	1149
chr21	12976942	12977242	Pou-13575	P	1150
chr4	35465463	35465763	Pou-19515	P	1151
chr2	58841859	58842159	Pou-12207	P	1152
chr7	73857651	73857951	Pou-24403	P	1153
chr10	43384767	43385067	Pou-1971	P	1154
chr15	9817292	9817592	Pou-6200	P	1155
chr9	56198924	56199224	Pou-26551	P	1156
chr2	37414023	37414323	Pou-11842	P	1157
chr9	56232516	56232816	Pou-26553	P	1158
chr3	10829454	10829754	Pou-17743	P	1159
chr2	6305520	6305820	Pou-11272	P	1160
chr1	51944242	51944542	Pou-902	P	1161
chr8	44014244	44014544	Pou-25307	P	1162
chr13	32528775	32529075	Pou-4602	P	1163
chr4	75663724	75664024	Pou-20316	P	1164
chr3	11123457	11123757	Pou-17751	P	1165
chr18	46718146	46718446	Pou-10030	P	1166
chr22	26644194	26644494	Pou-14701	P	1167
chr7	48665042	48665342	Pou-23845	P	1168
chr10	44740931	44741231	Pou-2003	P	1169
chr8	20137997	20138297	Pou-24798	P	1170
chr17	27382746	27383046	Pou-8639	P	1171
chr18	9809411	9809711	Pou-9456	P	1172
chr15	9786427	9786727	Pou-6193	P	1173
chr17	52749598	52749898	Pou-9222	P	1174
chr10	42147280	42147580	Pou-1933	P	1175
chr17	12274840	12275140	Pou-8397	P	1176
chr18	45703371	45703671	Pou-10012	P	1177
chr1	46813155	46813455	Pou-791	P	1178
chr5	48908274	48908574	Pou-21261	P	1179
chr22	1590704	1591004	Pou-14244	P	1180
chr4	11960007	11960307	Pou-18999	P	1181
chr22	11438512	11438812	Pou-14425	P	1182
chr7	20868939	20869239	Pou-23389	P	1183
chr5	58550064	58550364	Pou-21458	P	1184
chr5	66525578	66525878	Pou-21641	P	1185
chr5	7302486	7302786	Pou-20554	P	1186
chr14	37649956	37650256	Pou-5673	P	1187
chr8	20435578	20435878	Pou-24804	P	1188
chr2	19238018	19238318	Pou-11498	P	1189
chr23	39834570	39834870	Pou-15691	P	1190
chr2	23558085	23558385	Pou-11624	P	1191
chr23	36308352	36308652	Pou-15613	P	1192
chr15	7205650	7205950	Pou-6123	P	1193
chr6	50825887	50826187	Pou-22770	P	1194
chr12	16689489	16689789	Pou-3331	P	1195
chr16	18968557	18968857	Pou-7433	P	1196
chr9	1317919	1318219	Pou-25576	P	1197
chr14	33479051	33479351	Pou-5608	P	1198
chr22	18786826	18787126	Pou-14559	P	1199
chr21	45399998	45400298	Pou-14175	P	1200
chr8	31651794	31652094	Pou-25024	P	1201
chr16	31699624	31699924	Pou-7671	P	1202
chr7	563100	563400	Pou-23016	P	1203
chr11	10376666	10376966	Pou-2243	P	1204
chr8	46542824	46543124	Pou-25358	P	1205
chr17	52082293	52082593	Pou-9209	P	1206
chr19	47458895	47459195	Pou-11083	P	1207
chr10	132823	133123	Pou-1078	P	1208
chr8	21110950	21111250	Pou-24822	P	1209
chr24	1373130	1373430	Pou-15886	P	1210
chr2	37684558	37684858	Pou-11848	P	1211
chr15	45400820	45401120	Pou-6888	P	1212
chr7	71094611	71094911	Pou-24325	P	1213
chr7	15875629	15875929	Pou-23316	P	1214
chr3	41660562	41660862	Pou-18292	P	1215
chr3	53007495	53007795	Pou-18447	P	1216
chr23	2842671	2842971	Pou-15048	P	1217
chr7	44721124	44721424	Pou-23790	P	1218
chr14	7207166	7207466	Pou-5182	P	1219
chr23	44339579	44339879	Pou-15797	P	1220
chr6	50917486	50917786	Pou-22777	P	1221
chr11	45217304	45217604	Pou-2911	P	1222
chr7	2434787	2435087	Pou-23058	P	1223
chr20	48612404	48612704	Pou-13064	P	1224
chr3	10830086	10830386	Pou-17744	P	1225
chr4	17414939	17415239	Pou-19104	P	1226
chr16	51373189	51373489	Pou-8054	P	1227
chr25	12673779	12674079	Pou-17038	P	1228
chr22	32411132	32411432	Pou-14820	P	1229
chr25	14565910	14566210	Pou-17084	P	1230
chr8	2166951	2167251	Pou-24476	P	1231
chr12	47399092	47399392	Pou-3896	P	1232
chr20	42246872	42247172	Pou-12967	P	1233
chr4	21330930	21331230	Pou-19162	P	1234
chr20	54487181	54487481	Pou-13243	P	1235
chr16	53249646	53249946	Pou-8096	P	1236
chr4	38982324	38982624	Pou-19586	P	1237
chr12	47660502	47660802	Pou-3904	P	1238
chr7	41083433	41083733	Pou-23729	P	1239
chr17	15951578	15951878	Pou-8460	P	1240
chr17	51953038	51953338	Pou-9203	P	1241
chr4	54540559	54540859	Pou-19902	P	1242
chr3	57435242	57435542	Pou-17557	P	1243
chr24	38896884	38897184	Pou-16640	P	1244
chr11	18702867	18703167	Pou-2391	P	1245
chr17	135936	136236	Pou-8174	P	1246
chr23	14385617	14385917	Pou-15236	P	1247
chr15	34638767	34639067	Pou-6652	P	1248
chr5	72002026	72002326	Pou-21824	P	1249
chr6	52674514	52674814	Pou-22815	P	1250
chr20	53092038	53092338	Pou-13203	P	1251
chr22	4798573	4798873	Pou-14301	P	1252
chr17	10851192	10851492	Pou-8363	P	1253
chr12	1199235	1199535	Pou-2953	P	1254
chr2	7912289	7912589	Pou-11304	P	1255
chr7	6415743	6416043	Pou-23114	P	1256
chr2	17755681	17755981	Pou-11484	P	1257
chr10	2479229	2479529	Pou-1159	P	1258
chr12	31588880	31589180	Pou-3531	P	1259
chr13	25551824	25552124	Pou-4454	P	1260
chr16	27408455	27408755	Pou-7586	P	1261
chr2	46313877	46314177	Pou-11981	P	1262
chr22	2970294	2970594	Pou-14264	P	1263
chr5	72370638	72370938	Pou-21840	P	1264
chr7	41159001	41159301	Pou-23730	P	1265
chr14	52572140	52572440	Pou-5959	P	1266
chr13	19593704	19594004	Pou-4365	P	1267
chr3	28574226	28574526	Pou-18026	P	1268
chr16	589412	589712	Pou-7009	P	1269
chr15	9782184	9782484	Pou-6192	P	1270
chr16	10010631	10010931	Pou-7218	P	1271
chr15	9825748	9826048	Pou-6202	P	1272
chr23	31890981	31891281	Pou-15520	P	1273
chr6	37422758	37423058	Pou-22540	P	1274
chr25	13614615	13614915	Pou-17061	P	1275
chr3	39066575	39066875	Pou-18235	P	1276
chr4	8708405	8708705	Pou-18917	P	1277
chr15	47192967	47193267	Pou-6982	P	1278
chr15	7263338	7263638	Pou-6133	P	1279
chr1	59277700	59278000	Pou-1045	P	1280
chr1	37195729	37196029	Pou-615	P	1281
chr18	2946872	2947172	Pou-9398	P	1282
chr21	9965387	9965687	Pou-13503	P	1283
chr14	503660	503960	Pou-5026	P	1284
chr12	21067187	21067487	Pou-3384	P	1285
chr6	9499319	9499619	Pou-22145	P	1286
chr7	34688633	34688933	Pou-23636	P	1287
chr25	10753815	10754115	Pou-16993	P	1288
chr13	86898	87198	Pou-3960	P	1289
chr20	25688928	25689228	Pou-12662	P	1290
chr1	44999870	45000170	Pou-752	P	1291
chr23	42574290	42574590	Pou-15751	P	1292
chr3	15789375	15789675	Pou-17815	P	1293
chr4	26190731	26191031	Pou-19234	P	1294
chr7	70544713	70545013	Pou-24304	P	1295
chr15	11576651	11576951	Pou-6243	P	1296
chr17	51481441	51481741	Pou-9188	P	1297
chr25	18781800	18782100	Pou-17162	P	1298
chr4	5321928	5322228	Pou-18836	P	1299
chr16	590065	590365	Pou-7010	P	1300
chr23	44564308	44564608	Pou-15807	P	1301
chr9	1325898	1326198	Pou-25578	P	1302
chr9	50703338	50703638	Pou-26414	P	1303
chr24	36032728	36033028	Pou-16574	P	1304
chr3	16873080	16873380	Pou-17847	P	1305
chr4	44276791	44277091	Pou-19720	P	1306
chr12	16584128	16584428	Pou-3952	P	1307
chr2	21982738	21983038	Pou-11598	P	1308
chr8	15050474	15050774	Pou-24695	P	1309
chr17	53251398	53251698	Pou-9238	P	1310
chr2	27514699	27514999	Pou-11681	P	1311
chr10	39108400	39108700	Pou-1869	P	1312
chr22	29425936	29426236	Pou-14760	P	1313
chr20	49955106	49955406	Pou-13100	P	1314
chr22	2759241	2759541	Pou-14261	P	1315
chr19	41560613	41560913	Pou-10921	P	1316
chr24	5077825	5078125	Pou-15969	P	1317
chr19	29624596	29624896	Pou-10716	P	1318
chr9	54195789	54196089	Pou-26495	P	1319
chr4	60284904	60285204	Pou-20043	P	1320
chr9	43750681	43750981	Pou-26255	P	1321
chr15	30816418	30816718	Pou-6594	P	1322
chr10	35108589	35108889	Pou-1768	P	1323
chr4	70002672	70002972	Pou-20236	P	1324
chr19	891264	891564	Pou-10188	P	1325
chr2	9748310	9748610	Pou-11340	P	1326
chr5	25391462	25391762	Pou-20841	P	1327
chr20	23242585	23242885	Pou-12623	P	1328
chr4	37853895	37854195	Pou-19563	P	1329
chr10	449721	450021	Pou-1091	P	1330
chr2	7536822	7537122	Pou-11293	P	1331
chr6	32164106	32164406	Pou-22479	P	1332
chr6	14016346	14016646	Pou-22210	P	1333
chr12	522852	523152	Pou-2938	P	1334
chr3	48463097	48463397	Pou-18334	P	1335
chr3	46504268	46504568	Pou-18387	P	1336
chr6	42731412	42731712	Pou-22638	P	1337
chr3	58756289	58756589	Pou-18578	P	1338
chr19	48018636	48018936	Pou-11093	P	1339
chr25	36361380	36361680	Pou-17510	P	1340
chr16	45930726	45931026	Pou-7928	P	1341
chr9	38431514	38431814	Pou-26189	P	1342
chr19	5185458	5185758	Pou-10288	P	1343
chr10	45358169	45358469	Pou-2029	P	1344
chr1	58659011	58659311	Pou-1015	P	1345
chr25	10702677	10702977	Pou-16992	P	1346
chr5	56078762	56079062	Pou-21427	P	1347
chr7	38108356	38108656	Pou-23695	P	1348
chr8	28246557	28246857	Pou-24940	P	1349
chr7	23966256	23966556	Pou-23448	P	1350
chr11	335217	335517	Pou-2043	P	1351
chr15	14936352	14936652	Pou-6310	P	1352
chr3	10807165	10807465	Pou-17738	P	1353
chr24	17139545	17139845	Pou-16260	P	1354
chr13	37109648	37109948	Pou-4663	P	1355
chr12	42140396	42140696	Pou-3776	P	1356
chr9	50195254	50195554	Pou-26399	P	1357
chr11	1499149	1499449	Pou-2067	P	1358
chr14	32339692	32339992	Pou-5570	P	1359
chr22	31739611	31739911	Pou-14802	P	1360
chr14	1934410	1934710	Pou-5062	P	1361
chr4	38282378	38282678	Pou-19571	P	1362
chr6	17560880	17561180	Pou-22255	P	1363
chr22	421051	421351	Pou-14201	P	1364
chr25	12638796	12639096	Pou-17036	P	1365
chr17	2162729	2163029	Pou-8217	P	1366
chr20	17730521	17730821	Pou-12531	P	1367
chr4	5718380	5718680	Pou-18853	P	1368
chr7	30624310	30624610	Pou-23575	P	1369
chr12	22570147	22570447	Pou-3405	P	1370
chr15	9834194	9834494	Pou-6204	P	1371
chr21	41459824	41460124	Pou-14069	P	1372
chr5	63025496	63025796	Pou-21572	P	1373
chr12	34728894	34729194	Pou-3598	P	1374
chr24	26386600	26386900	Pou-16407	P	1375
chr9	15756180	15756480	Pou-25821	P	1376
chr15	9804574	9804874	Pou-6197	P	1377
chr1	40454941	40455241	Pou-672	P	1378
chr17	10621075	10621375	Pou-8354	P	1379
chr12	16872704	16873004	Pou-3333	P	1380
chr2	40303594	40303894	Pou-11880	P	1381
chr22	23332665	23332965	Pou-14655	P	1382
chr5	1126407	1126707	Pou-20406	P	1383
chr12	11285857	11286157	Pou-3171	P	1384
chr3	18593791	18594091	Pou-17877	P	1385
chr2	46208788	46209088	Pou-11977	P	1386
chr25	17658500	17658800	Pou-17153	P	1387
chr6	53440380	53440680	Pou-22845	P	1388
chr2	33086105	33086405	Pou-11764	P	1389
chr8	33070632	33070932	Pou-25057	P	1390
chr11	43568250	43568550	Pou-2870	P	1391
chr5	3373396	3373696	Pou-20464	P	1392
chr13	3715366	3715666	Pou-4042	P	1393
chr15	9752299	9752599	Pou-6185	P	1394
chr3	251596	251896	Pou-17571	P	1395
chr4	29234609	29234909	Pou-19363	P	1396
chr1	5395123	5395423	Pou-118	P	1397
chr9	10694898	10695198	Pou-25747	P	1398
chr20	52226894	52227194	Pou-13167	P	1399
chr12	33098520	33098820	Pou-3557	P	1400
chr15	13556772	13557072	Pou-6267	P	1401
chr5	70512160	70512460	Pou-21766	P	1402
chr17	644904	645204	Pou-8183	P	1403
chr16	48616217	48616517	Pou-7994	P	1404
chr22	6540833	6541133	Pou-14341	P	1405
chr15	23564148	23564448	Pou-6455	P	1406
chr4	5919044	5919344	Pou-18858	P	1407
chr1	11973099	11973399	Pou-248	P	1408
chr22	36557713	36558013	Pou-14893	P	1409
chr20	48610493	48610793	Pou-13063	P	1410
chr4	4209543	4209843	Pou-18810	P	1411
chr11	38513876	38514176	Pou-2750	P	1412
chr3	33740256	33740556	Pou-18123	P	1413
chr16	726	1026	Pou-6996	P	1414
chr7	33624718	33625018	Pou-23619	P	1415
chr15	15366623	15366923	Pou-6324	P	1416
chr5	67280477	67280777	Pou-21664	P	1417
chr10	44725595	44725895	Pou-2002	P	1418
chr24	40632117	40632417	Pou-16670	P	1419
chr7	43537851	43538151	Pou-23773	P	1420
chr11	33234066	33234366	Pou-2663	P	1421
chr8	32823599	32823899	Pou-25045	P	1422
chr11	31085857	31086157	Pou-2607	P	1423
chr2	16898430	16898730	Pou-11473	P	1424
chr8	22361419	22361719	Pou-24841	P	1425
chr23	25083537	25083837	Pou-15410	P	1426
chr23	35087358	35087658	Pou-15579	P	1427
chr21	22271313	22271613	Pou-13746	P	1428
chr3	31475839	31476139	Pou-18074	P	1429
chr12	8130848	8131148	Pou-3103	P	1430
chr22	20925504	20925804	Pou-14597	P	1431
chr5	994131	994431	Pou-20414	P	1432
chr14	47353285	47353585	Pou-5871	P	1433
chr11	42118060	42118360	Pou-2823	P	1434
chr25	33202069	33202369	Pou-17432	P	1435
chr2	43605684	43605984	Pou-11942	P	1436
chr9	15727754	15728054	Pou-25819	P	1437
chr13	14941687	14941987	Pou-4229	P	1438
chr19	41393970	41394270	Pou-10912	P	1439
chr4	55185785	55186085	Pou-19921	P	1440
chr23	8052096	8052396	Pou-15129	P	1441
chr6	52668532	52668832	Pou-22813	P	1442
chr1	48382733	48383033	Pou-822	P	1443
chr14	50181015	50181315	Pou-5811	P	1444
chr14	42730062	42730362	Pou-5773	P	1445
chr5	6287604	6287904	Pou-20521	P	1446
chr3	10850044	10850344	Pou-17745	P	1447
chr5	36710387	36710687	Pou-21033	P	1448
chr19	12920730	12921030	Pou-10451	P	1449
chr23	2681870	2682170	Pou-15044	P	1450
chr20	23456814	23457114	Pou-12625	P	1451
chr8	34648879	34649179	Pou-25120	P	1452
chr14	32966473	32966773	Pou-5599	P	1453
chr2	916954	917254	Pou-11152	P	1454
chr12	16559906	16560206	Pou-3951	P	1455
chr7	56184693	56184993	Pou-24016	P	1456
chr13	11701016	11701316	Pou-4195	P	1457
chr13	15183670	15183970	Pou-4239	P	1458
chr10	22352775	22353075	Pou-1553	P	1459
chr4	54756186	54756486	Pou-19910	P	1460
chr2	53619153	53619453	Pou-12109	P	1461
chr3	55642727	55643027	Pou-18517	P	1462
chr21	18560838	18561138	Pou-13680	P	1463
chr9	748549	748849	Pou-25563	P	1464
chr4	33388508	33388808	Pou-19481	P	1465
chr13	6255163	6255463	Pou-4111	P	1466
chr8	19959440	19959740	Pou-24793	P	1467
chr14	29915820	29916120	Pou-5514	P	1468
chr16	4550737	4551037	Pou-7104	P	1469
chr4	28138099	28138399	Pou-19278	P	1470
chr3	53364657	53364957	Pou-18456	P	1471
chr1	12998207	12998507	Pou-268	P	1472
chr15	30166973	30167273	Pou-6586	P	1473
chr19	719451	719751	Pou-10173	P	1474
chr8	21704306	21704606	Pou-24832	P	1475
chr8	34586943	34587243	Pou-25113	P	1476
chr15	44225481	44225781	Pou-6858	P	1477
chr4	43349733	43350033	Pou-19710	P	1478
chr6	39533462	39533762	Pou-22579	P	1479
chr25	12517151	12517451	Pou-17031	P	1480
chr9	959060	959360	Pou-25572	P	1481
chr24	37310149	37310449	Pou-16600	P	1482
chr25	186827	187127	Pou-16774	P	1483
chr14	45570011	45570311	Pou-5838	P	1484
chr7	69356965	69357265	Pou-24287	P	1485
chr19	16030628	16030928	Pou-10508	P	1486
chr19	28134304	28134604	Pou-10696	P	1487
chr13	29887016	29887316	Pou-4548	P	1488
chr14	11608093	11608393	Pou-5247	P	1489
chr19	29742023	29742323	Pou-10717	P	1490
chr15	47205937	47206237	Pou-6926	P	1491
chr8	7819045	7819345	Pou-24578	P	1492
chr21	26733357	26733657	Pou-13846	P	1493
chr1	15313524	15313824	Pou-299	P	1494
chr21	19135808	19136108	Pou-13698	P	1495
chr10	1941090	1941390	Pou-1130	P	1496
chr16	12490933	12491233	Pou-7252	P	1497
chr3	33440501	33440801	Pou-18117	P	1498
chr21	45840224	45840524	Pou-14187	P	1499
chr24	17168151	17168451	Pou-16261	P	1500
chr1	52744686	52744986	Pou-917	P	1501
chr20	45450723	45451023	Pou-13012	P	1502
chr17	27400508	27400808	Pou-8641	P	1503
chr4	54434590	54434890	Pou-19900	P	1504
chr5	42336570	42336870	Pou-21119	P	1505
chr2	12608217	12608517	Pou-11391	P	1506
chr8	39797448	39797748	Pou-25247	P	1507
chr6	40006587	40006887	Pou-22587	P	1508
chr10	44344539	44344839	Pou-1989	P	1509
chr19	26745070	26745370	Pou-10678	P	1510
chr1	57925907	57926207	Pou-1005	P	1511
chr4	27965943	27966243	Pou-19275	P	1512
chr12	26848998	26849298	Pou-3467	P	1513
chr15	9777945	9778245	Pou-6191	P	1514
chr18	869419	869719	Pou-9266	P	1515
chr4	69759571	69759871	Pou-20225	P	1516
chr22	3435119	3435419	Pou-14284	P	1517
chr11	5390570	5390870	Pou-2157	P	1518
chr9	56266908	56267208	Pou-26554	P	1519
chr15	21616409	21616709	Pou-6434	P	1520
chr15	9760735	9761035	Pou-6187	P	1521
chr13	41764341	41764641	Pou-4753	P	1522
chr3	22318531	22318831	Pou-17932	P	1523
chr17	19499268	19499568	Pou-8513	P	1524
chr4	3408558	3408858	Pou-18796	P	1525
chr7	6583903	6584203	Pou-23124	P	1526
chr17	2163391	2163691	Pou-8218	P	1527
chr23	24110348	24110648	Pou-15394	P	1528
chr17	43837908	43838208	Pou-8974	P	1529
chr3	59360436	59360736	Pou-18615	P	1530
chr4	35787180	35787480	Pou-19522	P	1531
chr24	13749496	13749796	Pou-16183	P	1532
chr23	44477008	44477308	Pou-15799	P	1533
chr24	36141109	36141409	Pou-16575	P	1534
chr7	30590988	30591288	Pou-23574	P	1535
chr12	36053658	36053958	Pou-3625	P	1536
chr21	4820238	4820538	Pou-13413	P	1537
chr2	54325681	54325981	Pou-12117	P	1538
chr13	29359557	29359857	Pou-4539	P	1539
chr9	36046453	36046753	Pou-26159	P	1540
chr22	20924430	20924730	Pou-14596	P	1541
chr2	9775381	9775681	Pou-11341	P	1542
chr15	5900053	5900353	Pou-6099	P	1543
chr5	47927979	47928279	Pou-21241	P	1544
chr21	4912888	4913188	Pou-13420	P	1545
chr25	8517715	8518015	Pou-16957	P	1546
chr5	31313938	31314238	Pou-20923	P	1547
chr17	32373920	32374220	Pou-8727	P	1548
chr11	31090097	31090397	Pou-2608	P	1549
chr17	52769038	52769338	Pou-9225	P	1550
chr21	37194506	37194806	Pou-14001	P	1551
chr6	11868811	11869111	Pou-22180	P	1552
chr5	72000738	72001038	Pou-21823	P	1553
chr17	38918364	38918664	Pou-8821	P	1554
chr24	38775453	38775753	Pou-16635	P	1555
chr10	225889	226189	Pou-1083	P	1556
chr25	29714813	29715113	Pou-17384	P	1557
chr23	35997181	35997481	Pou-15599	P	1558
chr9	21664406	21664706	Pou-25934	P	1559
chr4	11164402	11164702	Pou-18976	P	1560
chr10	38651752	38652052	Pou-1853	P	1561
chr19	7154293	7154593	Pou-10340	P	1562
chr22	16789946	16790246	Pou-14522	P	1563
chr4	38962540	38962840	Pou-19583	P	1564
chr12	615853	616153	Pou-2940	P	1565
chr15	42940697	42940997	Pou-6827	P	1566
chr19	35807005	35807305	Pou-10820	P	1567
chr4	15011079	15011379	Pou-19055	P	1568
chr20	48781875	48782175	Pou-13067	P	1569
chr20	36734462	36734762	Pou-12889	P	1570
chr6	53082671	53082971	Pou-22826	P	1571
chr2	41581288	41581588	Pou-11902	P	1572
chr22	724612	724912	Pou-14217	P	1573
chr15	19965322	19965622	Pou-6405	P	1574
chr6	53440665	53440965	Pou-22846	P	1575
chr3	20061642	20061942	Pou-17898	P	1576
chr14	34933650	34933950	Pou-5628	P	1577
chr9	44479245	44479545	Pou-26270	P	1578
chr15	7230914	7231214	Pou-6127	P	1579
chr24	17005421	17005721	Pou-16255	P	1580
chr9	50702511	50702811	Pou-26413	P	1581
chr7	63797818	63798118	Pou-24117	P	1582
chr2	27522432	27522732	Pou-11682	P	1583
chr7	51639596	51639896	Pou-23894	P	1584
chr2	14719134	14719434	Pou-11439	P	1585
chr10	2774121	2774421	Pou-1169	P	1586
chr8	51497226	51497526	Pou-25458	P	1587
chr6	42654932	42655232	Pou-22633	P	1588
chr10	42130890	42131190	Pou-1932	P	1589
chr7	11066410	11066710	Pou-23212	P	1590
chr20	21555646	21555946	Pou-12600	P	1591
chr4	37285080	37285380	Pou-19546	P	1592
chr4	48569726	48570026	Pou-19796	P	1593
chr25	31568108	31568408	Pou-17404	P	1594
chr2	11580765	11581065	Pou-11377	P	1595
chr2	2721905	2722205	Pou-11197	P	1596
chr6	53333908	53334208	Pou-22836	P	1597
chr11	2239892	2240192	Pou-2084	P	1598
chr24	23357730	23358030	Pou-16359	P	1599
chr15	9615847	9616147	Pou-6161	P	1600
chr1	51454668	51454968	Pou-891	P	1601
chr25	25286764	25287064	Pou-17267	P	1602
chr12	14716185	14716485	Pou-3304	P	1603
chr15	9672799	9673099	Pou-6169	P	1604
chr10	17259584	17259884	Pou-1487	P	1605
chr22	28633057	28633357	Pou-14745	P	1606
chr21	18559026	18559326	Pou-13678	P	1607
chr19	44099946	44100246	Pou-10991	P	1608
chr18	30499353	30499653	Pou-9766	P	1609
chr6	59454137	59454437	Pou-22980	P	1610
chr8	34951748	34952048	Pou-25188	P	1611
chr23	7535125	7535425	Pou-15120	P	1612
chr5	68495827	68496127	Pou-21852	P	1613
chr10	11520519	11520819	Pou-1308	P	1614
chr21	39724989	39725289	Pou-14049	P	1615
chr15	28443292	28443592	Pou-6544	P	1616
chr5	24869691	24869991	Pou-20829	P	1617
chr4	28261230	28261530	Pou-19280	P	1618
chr18	49347850	49348150	Pou-10084	P	1619
chr12	3922015	3922315	Pou-3027	P	1620
chr4	53702553	53702853	Pou-19881	P	1621
chr16	47741222	47741522	Pou-7966	P	1622
chr4	32616367	32616667	Pou-19460	P	1623
chr16	32312707	32313007	Pou-7684	P	1624
chr21	26482409	26482709	Pou-13839	P	1625
chr4	24184879	24185179	Pou-19197	P	1626
chr23	36185323	36185623	Pou-15606	P	1627
chr16	2969261	2969561	Pou-7071	P	1628
chr6	15916453	15916753	Pou-22234	P	1629
chr16	9620618	9620918	Pou-7213	P	1630
chr7	69233324	69233624	Pou-24285	P	1631
chr9	4737505	4737805	Pou-25656	P	1632
chr15	15198075	15198375	Pou-6320	P	1633
chr15	16472980	16473280	Pou-6341	P	1634
chr19	46045651	46045951	Pou-11041	P	1635
chr17	14779817	14780117	Pou-8447	P	1636
chr4	49080741	49081041	Pou-19805	P	1637
chr7	26157089	26157389	Pou-23501	P	1638
chr4	52000954	52001254	Pou-19847	P	1639
chr18	14605270	14605570	Pou-9524	P	1640
chr4	52476262	52476562	Pou-19857	P	1641
chr6	53439756	53440056	Pou-22843	P	1642
chr14	25813919	25814219	Pou-5444	P	1643
chr16	42947853	42948153	Pou-7876	P	1644
chr2	40302030	40302330	Pou-11879	P	1645
chr14	37646200	37646500	Pou-5672	P	1646
chr25	284084	284384	Pou-16777	P	1647
chr23	5024934	5025234	Pou-15086	P	1648
chr2	2835512	2835812	Pou-11198	P	1649
chr11	31077357	31077657	Pou-2604	P	1650
chr24	5200922	5201222	Pou-15973	P	1651
chr2	1979527	1979827	Pou-11171	P	1652
chr23	39044481	39044781	Pou-15670	P	1653
chr3	36164988	36165288	Pou-18179	P	1654
chr14	30538740	30539040	Pou-5520	P	1655
chr2	58621946	58622246	Pou-12195	P	1656
chr11	37871320	37871620	Pou-2735	P	1657
chr22	3397724	3398024	Pou-14282	P	1658
chr2	27387008	27387308	Pou-11675	P	1659
chr15	25487806	25488106	Pou-6502	P	1660
chr1	40457888	40458188	Pou-673	P	1661
chr12	15567506	15567806	Pou-3313	P	1662
chr19	35180936	35181236	Pou-10807	P	1663
chr5	42951779	42952079	Pou-21129	P	1664
chr15	26466199	26466499	Pou-6513	P	1665
chr11	45444317	45444617	Pou-2919	P	1666
chr17	42480142	42480442	Pou-8911	P	1667
chr7	63256170	63256470	Pou-24112	P	1668
chr10	12004178	12004478	Pou-1316	P	1669
chr1	7916790	7917090	Pou-182	P	1670
chr21	13230765	13231065	Pou-13584	P	1671
chr18	24921849	24922149	Pou-9706	P	1672
chr1	26529706	26530006	Pou-487	P	1673
chr17	12275889	12276189	Pou-8398	P	1674
chr25	12011298	12011598	Pou-17022	P	1675
chr17	29869335	29869635	Pou-8683	P	1676
chr23	31350896	31351196	Pou-15508	P	1677
chr21	10199810	10200110	Pou-13511	P	1678
chr5	6024513	6024813	Pou-20507	P	1679
chr4	25011011	25011311	Pou-19209	P	1680
chr3	5125814	5126114	Pou-17636	P	1681
chr15	36598108	36598408	Pou-6691	P	1682
chr11	31055084	31055384	Pou-2601	P	1683
chr25	1033436	1033736	Pou-16811	P	1684
chr25	32929230	32929530	Pou-17427	P	1685
chr12	10571197	10571497	Pou-3152	P	1686
chr12	11021438	11021738	Pou-3163	P	1687
chr12	10621811	10622111	Pou-3153	P	1688
chr9	54094367	54094667	Pou-26493	P	1689
chr1	6280061	6280361	Pou-141	P	1690
chr1	615446	615746	Pou-13	P	1691
chr19	25093082	25093382	Pou-10640	P	1692
chr7	54606944	54607244	Pou-23972	P	1693
chr11	33780173	33780473	Pou-2672	P	1694
chr25	8376897	8377197	Pou-16952	P	1695
chr5	36709000	36709300	Pou-21032	P	1696
chr17	37797559	37797859	Pou-8797	P	1697
chr24	37226912	37227212	Pou-16595	P	1698
chr14	13364177	13364477	Pou-5270	P	1699
chr11	2301031	2301331	Pou-2091	P	1700
chr18	7984261	7984561	Pou-9427	P	1701
chr18	51022796	51023096	Pou-10135	P	1702
chr16	35669133	35669433	Pou-7752	P	1703
chr4	42087055	42087355	Pou-19665	P	1704
chr13	48978928	48979228	Pou-4926	P	1705
chr8	39469149	39469449	Pou-25242	P	1706
chr15	7197103	7197403	Pou-6122	P	1707
chr9	23530308	23530608	Pou-25961	P	1708
chr15	9748040	9748340	Pou-6184	P	1709
chr21	1848419	1848719	Pou-13344	P	1710
chr4	42626619	42626919	Pou-19685	P	1711
chr3	7783971	7784271	Pou-17684	P	1712
chr21	27030775	27031075	Pou-13849	P	1713
chr20	16742887	16743187	Pou-12515	P	1714
chr13	31546138	31546438	Pou-4579	P	1715
chr9	21662718	21663018	Pou-25930	P	1716
chr20	44968964	44969264	Pou-12999	P	1717
chr13	25784178	25784478	Pou-4459	P	1718
chr4	61507695	61507995	Pou-20072	P	1719
chr12	10703200	10703500	Pou-3157	P	1720
chr5	6617176	6617476	Pou-20527	P	1721
chr23	9616082	9616382	Pou-15139	P	1722
chr16	12730153	12730453	Pou-7255	P	1723
chr17	27379525	27379825	Pou-8638	P	1724
chr11	44431575	44431875	Pou-2882	P	1725
chr14	51834129	51834429	Pou-5931	P	1726
chr8	8933416	8933716	Pou-24602	P	1727
chr16	46766154	46766454	Pou-7941	P	1728
chr15	9689728	9690028	Pou-6172	P	1729
chr6	10728053	10728353	Pou-22164	P	1730
chr22	21120771	21121071	Pou-14601	P	1731
chr18	10623025	10623325	Pou-9469	P	1732
chr20	10109850	10110150	Pou-12438	P	1733
chr11	4032691	4032991	Pou-2140	P	1734
chr3	22059729	22060029	Pou-17928	P	1735
chr24	24936513	24936813	Pou-16379	P	1736
chr10	40106769	40107069	Pou-1893	P	1737
chr16	29208860	29209160	Pou-7614	P	1738
chr21	43534120	43534420	Pou-14121	P	1739
chr25	35058170	35058470	Pou-17470	P	1740
chr2	39313240	39313540	Pou-11865	P	1741
chr1	42715758	42716058	Pou-723	P	1742
chr2	46209807	46210107	Pou-11978	P	1743
chr25	1033062	1033362	Pou-16810	P	1744
chr2	44788760	44789060	Pou-11964	P	1745
chr2	53509830	53510130	Pou-12106	P	1746
chr2	16898000	16898300	Pou-11472	P	1747
chr16	25074348	25074648	Pou-7518	P	1748
chr25	444938	445238	Pou-16789	P	1749
chr18	30447882	30448182	Pou-9765	P	1750
chr2	9777969	9778269	Pou-11342	P	1751
chr4	51387566	51387866	Pou-19838	P	1752
chr23	2620431	2620731	Pou-15036	P	1753
chr12	23529872	23530172	Pou-3422	P	1754
chr20	3899610	3899910	Pou-12333	P	1755
chr14	4346230	4346530	Pou-5118	P	1756
chr8	24394725	24395025	Pou-24880	P	1757
chr4	37424510	37424810	Pou-19549	P	1758
chr1	39983700	39984000	Pou-658	P	1759
chr10	6738872	6739172	Pou-1237	P	1760
chr22	18730312	18730612	Pou-14554	P	1761
chr2	26003527	26003827	Pou-11661	P	1762
chr24	36306846	36307146	Pou-16576	P	1763
chr16	25135939	25136239	Pou-7523	P	1764
chr1	54588362	54588662	Pou-952	P	1765
chr3	16164506	16164806	Pou-17830	P	1766
chr15	16350705	16351005	Pou-6339	P	1767
chr3	42758607	42758907	Pou-18354	P	1768
chr4	16726247	16726547	Pou-19093	P	1769
chr19	45992993	45993293	Pou-11039	P	1770
chr7	28279686	28279986	Pou-23530	P	1771
chr3	59617694	59617994	Pou-18593	P	1772
chr24	41508459	41508759	Pou-16688	P	1773
chr6	38773357	38773657	Pou-22558	P	1774
chr11	18712065	18712365	Pou-2395	P	1775
chr4	2372253	2372553	Pou-18746	P	1776
chr15	35036614	35036914	Pou-6654	P	1777
chr24	3466953	3467253	Pou-15944	P	1778
chr4	25520013	25520313	Pou-19219	P	1779
chr25	19871643	19871943	Pou-17208	P	1780
chr21	13837911	13838211	Pou-13599	P	1781
chr6	60048772	60049072	Pou-22994	P	1782
chr2	25966555	25966855	Pou-11659	P	1783
chr4	11451803	11452103	Pou-18984	P	1784
chr11	44745739	44746039	Pou-2898	P	1785
chr18	33760292	33760592	Pou-9811	P	1786
chr3	27607256	27607556	Pou-18021	P	1787
chr12	10115767	10116067	Pou-3146	P	1788
chr23	2886935	2887235	Pou-15051	P	1789
chr24	2358502	2358802	Pou-15910	P	1790
chr4	48474893	48475193	Pou-19784	P	1791
chr5	36684994	36685294	Pou-21030	P	1792
chr21	37025696	37025996	Pou-13991	P	1793
chr5	14445111	14445411	Pou-20660	P	1794
chr14	52465524	52465824	Pou-5952	P	1795
chr14	16476408	16476708	Pou-5322	P	1796
chr14	33880	34180	Pou-5021	P	1797
chr6	12991795	12992095	Pou-22198	P	1798
chr8	34661743	34662043	Pou-25127	P	1799
chr7	26853926	26854226	Pou-23518	P	1800
chr19	13375704	13376004	Pou-10457	P	1801
chr14	22264	22564	Pou-5024	P	1802
chr2	23782940	23783240	Pou-11625	P	1803
chr24	40047800	40048100	Pou-16654	P	1804
chr4	61482878	61483178	Pou-20069	P	1805
chr3	45780434	45780734	Pou-18374	P	1806
chr25	12960501	12960801	Pou-17051	P	1807
chr16	36037713	36038013	Pou-7774	P	1808
chr5	2810363	2810663	Pou-20455	P	1809
chr23	22880521	22880821	Pou-15381	P	1810
chr21	4753334	4753634	Pou-13410	P	1811
chr16	1354981	1355281	Pou-7037	P	1812
chr3	10950581	10950881	Pou-17748	P	1813
chr3	45130558	45130858	Pou-18365	P	1814
chr2	22332920	22333220	Pou-11608	P	1815
chr15	885019	885319	Pou-6001	P	1816
chr11	45444912	45445212	Pou-2920	P	1817
chr18	10366868	10367168	Pou-9462	P	1818
chr23	6727587	6727887	Pou-15104	P	1819
chr22	38266113	38266413	Pou-14936	P	1820
chr1	52396276	52396576	Pou-910	P	1821
chr19	715722	716022	Pou-10172	P	1822
chr7	73827863	73828163	Pou-24400	P	1823
chr4	59617626	59617926	Pou-20016	P	1824
chr15	7927884	7928184	Pou-6149	P	1825
chr10	43856217	43856517	Pou-1981	P	1826
chr4	53701968	53702268	Pou-19880	P	1827
chr15	2466808	2467108	Pou-6046	P	1828
chr20	571921	572221	Pou-12256	P	1829
chr4	64285032	64285332	Pou-20114	P	1830
chr19	47062799	47063099	Pou-11073	P	1831
chr15	44221385	44221685	Pou-6857	P	1832
chr11	32764270	32764570	Pou-2654	P	1833
chr12	29822370	29822670	Pou-3507	P	1834
chr21	28808856	28809156	Pou-13874	P	1835
chr2	47299171	47299471	Pou-12011	P	1836
chr12	12234596	12234896	Pou-3183	P	1837
chr2	5525947	5526247	Pou-11260	P	1838
chr4	24833738	24834038	Pou-19201	P	1839
chr15	15000305	15000605	Pou-6313	P	1840
chr18	49726202	49726502	Pou-10108	P	1841
chr16	16977970	16978270	Pou-7334	P	1842
chr15	28614498	28614798	Pou-6550	P	1843
chr23	18129195	18129495	Pou-15292	P	1844
chr2	48302231	48302531	Pou-12030	P	1845
chr25	36003166	36003466	Pou-17495	P	1846
chr14	21106403	21106703	Pou-5393	P	1847
chr15	3885909	3886209	Pou-6080	P	1848
chr19	73850	74150	Pou-10147	P	1849
chr3	22779938	22780238	Pou-17941	P	1850
chr21	28220830	28221130	Pou-13862	P	1851
chr6	29246306	29246606	Pou-22429	P	1852
chr15	9739582	9739882	Pou-6182	P	1853
chr8	37226233	37226533	Pou-25221	P	1854
chr18	50598212	50598512	Pou-10131	P	1855
chr23	1303947	1304247	Pou-15008	P	1856
chr22	1034498	1034798	Pou-14227	P	1857
chr15	9660104	9660404	Pou-6166	P	1858
chr2	52431600	52431900	Pou-12087	P	1859
chr13	35907569	35907869	Pou-4638	P	1860
chr24	37663039	37663339	Pou-16603	P	1861
chr12	34421834	34422134	Pou-3587	P	1862
chr19	48105334	48105634	Pou-11096	P	1863
chr12	20085521	20085821	Pou-3375	P	1864
chr17	27387610	27387910	Pou-8640	P	1865
chr17	42572431	42572731	Pou-8917	P	1866
chr7	2038460	2038760	Pou-23053	P	1867
chr16	42501759	42502059	Pou-7870	P	1868
chr23	43227771	43228071	Pou-15773	P	1869
chr4	29788396	29788696	Pou-19372	P	1870
chr20	23823710	23824010	Pou-12631	P	1871
chr14	32007809	32008109	Pou-5560	P	1872
chr14	503159	503459	Pou-5027	P	1873
chr5	52143531	52143831	Pou-21304	P	1874
chr11	31105182	31105482	Pou-2612	P	1875
chr9	55605359	55605659	Pou-26538	P	1876
chr20	51985869	51986169	Pou-13157	P	1877
chr23	33070553	33070853	Pou-15541	P	1878
chr4	187665	187965	Pou-18699	P	1879
chr11	42509369	42509669	Pou-2830	P	1880
chr21	45616899	45617199	Pou-14182	P	1881
chr13	11701715	11702015	Pou-4196	P	1882
chr7	54624319	54624619	Pou-23974	P	1883
chr13	6117247	6117547	Pou-4104	P	1884
chr15	35191677	35191977	Pou-6660	P	1885
chr4	55528085	55528385	Pou-19927	P	1886
chr3	59380812	59381112	Pou-18616	P	1887
chr5	43233877	43234177	Pou-21158	P	1888
chr8	36258197	36258497	Pou-25209	P	1889
chr19	1285799	1286099	Pou-10204	P	1890
chr5	43553694	43553994	Pou-21172	P	1891
chr15	29779224	29779524	Pou-6581	P	1892
chr24	36447049	36447349	Pou-16581	P	1893
chr7	70801416	70801716	Pou-24313	P	1894
chr16	21979922	21980222	Pou-7464	P	1895
chr23	38241057	38241357	Pou-15652	P	1896
chr9	26158690	26158990	Pou-25994	P	1897
chr4	74381711	74382011	Pou-20295	P	1898
chr2	33189377	33189677	Pou-11768	P	1899
chr14	52555766	52556066	Pou-5957	P	1900
chr10	9483035	9483335	Pou-1282	P	1901
chr22	3745213	3745513	Pou-14289	P	1902
chr21	28287391	28287691	Pou-13868	P	1903
chr3	35489612	35489912	Pou-18166	P	1904
chr4	63131740	63132040	Pou-20087	P	1905
chr4	17625604	17625904	Pou-19112	P	1906
chr9	53437986	53438286	Pou-26472	P	1907
chr3	20779894	20780194	Pou-17904	P	1908
chr6	24223253	24223553	Pou-22340	P	1909
chr12	44721887	44722187	Pou-3819	P	1910
chr12	8321	8621	Pou-2929	P	1911
chr21	38075650	38075950	Pou-14017	P	1912
chr17	32474785	32475085	Pou-8730	P	1913
chr7	37400232	37400532	Pou-23678	P	1914
chr3	11791164	11791464	Pou-17759	P	1915
chr24	36577682	36577982	Pou-16584	P	1916
chr12	5737902	5738202	Pou-3063	P	1917
chr19	48075766	48076066	Pou-11095	P	1918
chr13	25601906	25602206	Pou-4455	P	1919
chr11	4378273	4378573	Pou-2144	P	1920
chr7	70691915	70692215	Pou-24308	P	1921
chr17	29118008	29118308	Pou-8672	P	1922
chr18	22742394	22742694	Pou-9669	P	1923
chr15	44625622	44625922	Pou-6871	P	1924
chr12	523583	523883	Pou-2939	P	1925
chr6	52494968	52495268	Pou-22806	P	1926
chr17	9228256	9228556	Pou-8320	P	1927
chr16	1248174	1248474	Pou-7035	P	1928
chr4	25000079	25000379	Pou-19207	P	1929
chr17	114055	114355	Pou-8171	P	1930
chr14	34491680	34491980	Pou-5624	P	1931
chr14	35400420	35400720	Pou-5638	P	1932
chr23	11378439	11378739	Pou-15169	P	1933
chr21	8695759	8696059	Pou-13490	P	1934
chr22	38782242	38782542	Pou-14950	P	1935
chr14	52466359	52466659	Pou-5954	P	1936
chr10	42296632	42296932	Pou-1940	P	1937
chr15	21916007	21916307	Pou-6438	P	1938
chr6	48137329	48137629	Pou-22726	P	1939
chr23	4660334	4660634	Pou-15074	P	1940
chr7	71891909	71892209	Pou-24341	P	1941
chr14	4326829	4327129	Pou-5117	P	1942
chr19	42828747	42829047	Pou-10952	P	1943
chr21	18560278	18560578	Pou-13679	P	1944
chr13	30240361	30240661	Pou-4553	P	1945
chr2	2924790	2925090	Pou-11204	P	1946
chr25	18875396	18875696	Pou-17186	P	1947
chr9	21663854	21664154	Pou-25933	P	1948
chr11	11830566	11830866	Pou-2275	P	1949
chr4	30945551	30945851	Pou-19389	P	1950
chr4	42654128	42654428	Pou-19693	P	1951
chr17	39362412	39362712	Pou-8827	P	1952
chr17	28706767	28707067	Pou-8670	P	1953
chr15	9764971	9765271	Pou-6189	P	1954
chr12	36109025	36109325	Pou-3626	P	1955
chr7	52708705	52709005	Pou-23915	P	1956
chr24	30697293	30697593	Pou-16479	P	1957
chr11	28395128	28395428	Pou-2542	P	1958
chr8	49890568	49890868	Pou-25409	P	1959
chr15	9756513	9756813	Pou-6186	P	1960
chr22	33008838	33009138	Pou-14828	P	1961
chr17	8323243	8323543	Pou-8308	P	1962
chr10	38653361	38653661	Pou-1855	P	1963
chr13	28752119	28752419	Pou-4527	P	1964
chr24	23358931	23359231	Pou-16360	P	1965
chr4	50989915	50990215	Pou-19829	P	1966
chr25	18796406	18796706	Pou-17164	P	1967
chr8	12919549	12919849	Pou-24661	P	1968
chr14	52465804	52466104	Pou-5953	P	1969
chr17	48903663	48903963	Pou-9126	P	1970
chr2	27409497	27409797	Pou-11676	P	1971
chr13	42585577	42585877	Pou-4768	P	1972
chr21	1356791	1357091	Pou-13334	P	1973
chr12	21963186	21963486	Pou-3396	P	1974
chr6	54335729	54336029	Pou-22869	P	1975
chr6	53441201	53441501	Pou-22847	P	1976
chr12	43389125	43389425	Pou-3812	P	1977
chr9	19226709	19227009	Pou-25883	P	1978
chr16	21974764	21975064	Pou-7463	P	1979
chr11	18557229	18557529	Pou-2385	P	1980
chr1	58948979	58949279	Pou-1027	P	1981
chr6	32132512	32132812	Pou-22477	P	1982
chr20	49325	49625	Pou-12249	P	1983
chr14	36842087	36842387	Pou-5655	P	1984
chr11	40757461	40757761	Pou-2790	P	1985
chr6	27077205	27077505	Pou-22390	P	1986
chr20	18195867	18196167	Pou-12541	P	1987
chr13	17624	17924	Pou-3956	P	1988
chr25	2459358	2459658	Pou-16829	P	1989
chr18	49348806	49349106	Pou-10085	P	1990
chr10	31423758	31424058	Pou-1707	P	1991
chr5	66974553	66974853	Pou-21658	P	1992
chr19	251488	251788	Pou-10153	P	1993
chr4	33325496	33325796	Pou-19477	P	1994
chr22	8798272	8798572	Pou-14365	P	1995
chr6	42309765	42310065	Pou-22621	P	1996
chr10	6351481	6351781	Pou-1226	P	1997
chr4	74923902	74924202	Pou-20308	P	1998
chr13	293666	293966	Pou-3962	P	1999
[truncated: 9,919 more rows]

## Sheet: SoxB1-only (S)
chr	start	end	name	peak type	# order in the heatmap sorted by descending SoxB1 occupancy
chr7	41616408	41616708	Sox-24596	S	1
chr20	7995109	7995409	Sox-12335	S	2
chr21	37139263	37139563	Sox-14028	S	3
chr8	19547989	19548289	Sox-25678	S	4
chr6	57705333	57705633	Sox-23717	S	5
chr3	45787839	45788139	Sox-18600	S	6
chr24	8544148	8544448	Sox-16157	S	7
chr3	53547325	53547625	Sox-18715	S	8
chr17	45919509	45919809	Sox-9037	S	9
chr2	32182434	32182734	Sox-11721	S	10
chr21	30726594	30726894	Sox-13923	S	11
chr14	32159444	32159744	Sox-5616	S	12
chr11	7588209	7588509	Sox-2154	S	13
chr2	32119149	32119449	Sox-11717	S	14
chr18	5549661	5549961	Sox-9235	S	15
chr13	5049994	5050294	Sox-3996	S	16
chr6	32206545	32206845	Sox-23276	S	17
chr24	6649601	6649901	Sox-16138	S	18
chr22	10675502	10675802	Sox-14453	S	19
chr13	24650839	24651139	Sox-4407	S	20
chr21	19126612	19126912	Sox-13663	S	21
chr19	10891350	10891650	Sox-10287	S	22
chr2	7903268	7903568	Sox-11176	S	23
chr7	53385844	53386144	Sox-24867	S	24
chr15	36968524	36968824	Sox-6772	S	25
chr13	35916490	35916790	Sox-4661	S	26
chr11	42632113	42632413	Sox-2858	S	27
chr19	9389242	9389542	Sox-10250	S	28
chr8	19677147	19677447	Sox-25680	S	29
chr1	7654024	7654324	Sox-115	S	30
chr18	42499555	42499855	Sox-9907	S	31
chr8	39797791	39798091	Sox-26201	S	32
chr17	29141976	29142276	Sox-8611	S	33
chr16	46243888	46244188	Sox-7939	S	34
chr11	40690163	40690463	Sox-2808	S	35
chr7	44331341	44331641	Sox-24656	S	36
chr5	7613589	7613889	Sox-21259	S	37
chr15	46833506	46833806	Sox-6916	S	38
chr3	54461254	54461554	Sox-18731	S	39
chr6	11767734	11768034	Sox-22839	S	40
chr20	4369286	4369586	Sox-12263	S	41
chr24	8688870	8689170	Sox-16160	S	42
chr11	39227599	39227899	Sox-2785	S	43
chr10	6841222	6841522	Sox-1186	S	44
chr1	49334925	49335225	Sox-882	S	45
chr23	20900888	20901188	Sox-15450	S	46
chr3	33762849	33763149	Sox-18261	S	47
chr4	5524722	5525022	Sox-19052	S	48
chr7	28584287	28584587	Sox-24291	S	49
chr15	36106106	36106406	Sox-6754	S	50
chr20	34376470	34376770	Sox-12915	S	51
chr19	24934874	24935174	Sox-10594	S	52
chr14	31981044	31981344	Sox-5601	S	53
chr2	7960757	7961057	Sox-11180	S	54
chr19	12230604	12230904	Sox-10314	S	55
chr24	41704845	41705145	Sox-16875	S	56
chr5	42964636	42964936	Sox-21940	S	57
chr4	8660423	8660723	Sox-19115	S	58
chr11	30123337	30123637	Sox-2632	S	59
chr2	25034669	25034969	Sox-11577	S	60
chr6	12274080	12274380	Sox-22852	S	61
chr2	46700322	46700622	Sox-11997	S	62
chr11	43122444	43122744	Sox-2877	S	63
chr20	23040572	23040872	Sox-12596	S	64
chr7	11970159	11970459	Sox-23988	S	65
chr2	7245423	7245723	Sox-11166	S	66
chr21	19174939	19175239	Sox-13668	S	67
chr1	49332042	49332342	Sox-881	S	68
chr11	42056489	42056789	Sox-2841	S	69
chr6	57665798	57666098	Sox-23715	S	70
chr2	15041543	15041843	Sox-11350	S	71
chr17	29011304	29011604	Sox-8604	S	72
chr4	8642109	8642409	Sox-19113	S	73
chr22	13955073	13955373	Sox-14544	S	74
chr12	33083571	33083871	Sox-3629	S	75
chr5	13673291	13673591	Sox-21333	S	76
chr15	28715241	28715541	Sox-6612	S	77
chr9	55180788	55181088	Sox-27474	S	78
chr2	33108409	33108709	Sox-11751	S	79
chr24	8204018	8204318	Sox-16151	S	80
chr14	45410477	45410777	Sox-5959	S	81
chr12	26840578	26840878	Sox-3503	S	82
chr19	29232472	29232772	Sox-10690	S	83
chr4	16692958	16693258	Sox-19292	S	84
chr7	51055944	51056244	Sox-24785	S	85
chr13	10262865	10263165	Sox-4105	S	86
chr16	5910485	5910785	Sox-7051	S	87
chr7	17086310	17086610	Sox-24072	S	88
chr8	46637399	46637699	Sox-26313	S	89
chr10	43455769	43456069	Sox-1949	S	90
chr21	28222540	28222840	Sox-13883	S	91
chr12	26843155	26843455	Sox-3504	S	92
chr25	1054665	1054965	Sox-16921	S	93
chr11	31112789	31113089	Sox-2657	S	94
chr15	18046476	18046776	Sox-6409	S	95
chr18	45739121	45739421	Sox-9973	S	96
chr6	12932429	12932729	Sox-22871	S	97
chr3	41905979	41906279	Sox-18491	S	98
chr18	44611612	44611912	Sox-9953	S	99
chr10	37046013	37046313	Sox-1828	S	100
chr2	33276238	33276538	Sox-11757	S	101
chr4	58658844	58659144	Sox-20567	S	102
chr23	41197434	41197734	Sox-15921	S	103
chr16	7756060	7756360	Sox-7111	S	104
chr20	55050932	55051232	Sox-13281	S	105
chr18	40438364	40438664	Sox-9876	S	106
chr14	20921075	20921375	Sox-5349	S	107
chr2	53525774	53526074	Sox-12089	S	108
chr20	34504207	34504507	Sox-12918	S	109
chr16	19536527	19536827	Sox-7424	S	110
chr9	31205273	31205573	Sox-27054	S	111
chr1	54740122	54740422	Sox-1000	S	112
chr22	36027621	36027921	Sox-14968	S	113
chr16	16838398	16838698	Sox-7293	S	114
chr20	20314006	20314306	Sox-12547	S	115
chr19	18459678	18459978	Sox-10466	S	116
chr1	56727365	56727665	Sox-28285	S	117
chr23	38917789	38918089	Sox-15887	S	118
chr14	36228114	36228414	Sox-5720	S	119
chr8	3569982	3570282	Sox-25420	S	120
chr5	12480339	12480639	Sox-21308	S	121
chr14	5932630	5932930	Sox-5066	S	122
chr21	37209682	37209982	Sox-14037	S	123
chr7	25738808	25739108	Sox-24224	S	124
chr9	55182749	55183049	Sox-27475	S	125
chr5	51676061	51676361	Sox-22112	S	126
chr20	37876046	37876346	Sox-12996	S	127
chr5	66014505	66014805	Sox-22494	S	128
chr17	16794147	16794447	Sox-8365	S	129
chr17	33972914	33973214	Sox-8719	S	130
chr21	30126437	30126737	Sox-13910	S	131
chr14	39610073	39610373	Sox-5784	S	132
chr2	52425867	52426167	Sox-12076	S	133
chr24	5009848	5010148	Sox-16115	S	134
chr13	17021620	17021920	Sox-4230	S	135
chr7	20976591	20976891	Sox-24138	S	136
chr4	13230507	13230807	Sox-19203	S	137
chr24	23818749	23819049	Sox-16579	S	138
chr20	20486034	20486334	Sox-12554	S	139
chr10	7286896	7287196	Sox-1192	S	140
chr9	31318481	31318781	Sox-27065	S	141
chr24	32411709	32412009	Sox-16729	S	142
chr17	48437781	48438081	Sox-9068	S	143
chr25	14923357	14923657	Sox-17154	S	144
chr13	24619218	24619518	Sox-4406	S	145
chr18	49505044	49505344	Sox-10024	S	146
chr13	29139128	29139428	Sox-4510	S	147
chr19	15774141	15774441	Sox-10386	S	148
chr13	6109625	6109925	Sox-4032	S	149
chr9	45789459	45789759	Sox-27322	S	150
chr5	37617639	37617939	Sox-21809	S	151
chr13	44741808	44742108	Sox-4775	S	152
chr11	19353938	19354238	Sox-2411	S	153
chr11	26842398	26842698	Sox-2574	S	154
chr24	4482562	4482862	Sox-16100	S	155
chr13	1181549	1181849	Sox-3929	S	156
chr1	42581147	42581447	Sox-775	S	157
chr14	32746888	32747188	Sox-5640	S	158
chr5	53186640	53186940	Sox-22155	S	159
chr4	13970564	13970864	Sox-19224	S	160
chr20	35233527	35233827	Sox-12948	S	161
chr14	31903263	31903563	Sox-5594	S	162
chr10	31415458	31415758	Sox-1723	S	163
chr9	54626207	54626507	Sox-27461	S	164
chr9	31297760	31298060	Sox-27059	S	165
chr3	53557785	53558085	Sox-18719	S	166
chr16	7580891	7581191	Sox-7103	S	167
chr25	34129194	34129494	Sox-17571	S	168
chr1	49342826	49343126	Sox-884	S	169
chr19	9771414	9771714	Sox-10264	S	170
chr20	17750507	17750807	Sox-12496	S	171
chr5	27532308	27532608	Sox-21582	S	172
chr20	10111966	10112266	Sox-12376	S	173
chr4	14082882	14083182	Sox-19235	S	174
chr11	19279287	19279587	Sox-2406	S	175
chr4	18675003	18675303	Sox-19336	S	176
chr1	50884317	50884617	Sox-920	S	177
chr13	48198359	48198659	Sox-4860	S	178
chr23	23299565	23299865	Sox-15532	S	179
chr12	25980381	25980681	Sox-3491	S	180
chr12	30731127	30731427	Sox-3572	S	181
chr14	21140037	21140337	Sox-5358	S	182
chr7	17079367	17079667	Sox-24070	S	183
chr4	2321519	2321819	Sox-18960	S	184
chr5	12483582	12483882	Sox-21309	S	185
chr24	19516836	19517136	Sox-16483	S	186
chr13	51606768	51607068	Sox-4925	S	187
chr5	3251776	3252076	Sox-21194	S	188
chr21	22539007	22539307	Sox-13762	S	189
chr7	49752094	49752394	Sox-24767	S	190
chr3	40146054	40146354	Sox-18426	S	191
chr22	5710437	5710737	Sox-14355	S	192
chr20	35078801	35079101	Sox-12944	S	193
chr4	30619810	30620110	Sox-19659	S	194
chr11	7514341	7514641	Sox-2145	S	195
chr7	68465280	68465580	Sox-25245	S	196
chr15	2510228	2510528	Sox-6066	S	197
chr8	46641131	46641431	Sox-26315	S	198
chr15	46831544	46831844	Sox-6915	S	199
chr16	42015830	42016130	Sox-7893	S	200
chr20	51170369	51170669	Sox-13193	S	201
chr24	15058127	15058427	Sox-16397	S	202
chr16	1560973	1561273	Sox-6987	S	203
chr8	16299773	16300073	Sox-25608	S	204
chr13	33685956	33686256	Sox-4617	S	205
chr20	10112927	10113227	Sox-12377	S	206
chr7	10531432	10531732	Sox-23958	S	207
chr20	25677335	25677635	Sox-12668	S	208
chr2	14720035	14720335	Sox-11320	S	209
chr13	14972010	14972310	Sox-4166	S	210
chr16	35677197	35677497	Sox-7780	S	211
chr21	15437989	15438289	Sox-13583	S	212
chr23	37819028	37819328	Sox-15857	S	213
chr4	68105634	68105934	Sox-20885	S	214
chr13	7787432	7787732	Sox-4058	S	215
chr16	53066306	53066606	Sox-8024	S	216
chr15	22966250	22966550	Sox-6505	S	217
chr1	5328515	5328815	Sox-71	S	218
chr3	53566513	53566813	Sox-18722	S	219
chr20	30127471	30127771	Sox-12798	S	220
chr13	44827521	44827821	Sox-4777	S	221
chr19	20260208	20260508	Sox-10512	S	222
chr21	37333988	37334288	Sox-14043	S	223
chr25	35155399	35155699	Sox-17612	S	224
chr17	45781085	45781385	Sox-9023	S	225
chr18	33090938	33091238	Sox-9731	S	226
chr8	52922871	52923171	Sox-26443	S	227
chr17	16895991	16896291	Sox-8369	S	228
chr9	3421905	3422205	Sox-26547	S	229
chr15	16006121	16006421	Sox-6364	S	230
chr13	43449145	43449445	Sox-4767	S	231
chr14	32963122	32963422	Sox-5656	S	232
chr2	40162965	40163265	Sox-11898	S	233
chr14	17480982	17481282	Sox-5289	S	234
chr2	40162964	40163264	Sox-11901	S	235
chr2	27069330	27069630	Sox-11618	S	236
chr1	7616815	7617115	Sox-110	S	237
chr19	11156882	11157182	Sox-10295	S	238
chr20	17739670	17739970	Sox-12491	S	239
chr17	10637278	10637578	Sox-8234	S	240
chr22	22547714	22548014	Sox-14738	S	241
chr23	16172925	16173225	Sox-15259	S	242
chr9	31203269	31203569	Sox-27053	S	243
chr18	627161	627461	Sox-9185	S	244
chr5	26107975	26108275	Sox-21548	S	245
chr16	19442435	19442735	Sox-7419	S	246
chr8	9378427	9378727	Sox-25499	S	247
chr3	23729843	23730143	Sox-18045	S	248
chr24	24451741	24452041	Sox-16595	S	249
chr16	20928435	20928735	Sox-7446	S	250
chr2	28119346	28119646	Sox-11645	S	251
chr4	41236579	41236879	Sox-20011	S	252
chr10	37134444	37134744	Sox-1830	S	253
chr10	38367165	38367465	Sox-1863	S	254
chr9	3352722	3353022	Sox-26541	S	255
chr25	1291692	1291992	Sox-16924	S	256
chr5	7613068	7613368	Sox-21258	S	257
chr17	29908044	29908344	Sox-8622	S	258
chr3	35443071	35443371	Sox-18305	S	259
chr7	7413870	7414170	Sox-23906	S	260
chr14	31143059	31143359	Sox-5567	S	261
chr16	39198295	39198595	Sox-7847	S	262
chr20	51173175	51173475	Sox-13195	S	263
chr6	32164437	32164737	Sox-23275	S	264
chr19	34138348	34138648	Sox-10805	S	265
chr8	50953890	50954190	Sox-26378	S	266
chr20	54600245	54600545	Sox-13269	S	267
chr7	53319075	53319375	Sox-24860	S	268
chr22	35559036	35559336	Sox-14957	S	269
chr12	11052457	11052757	Sox-3167	S	270
chr23	37682523	37682823	Sox-15847	S	271
chr14	46645767	46646067	Sox-5984	S	272
chr14	6429235	6429535	Sox-5076	S	273
chr17	42519729	42520029	Sox-8910	S	274
chr13	28467661	28467961	Sox-4480	S	275
chr17	44234438	44234738	Sox-8960	S	276
chr7	19869771	19870071	Sox-24115	S	277
chr16	25073992	25074292	Sox-7533	S	278
chr11	19948065	19948365	Sox-2431	S	279
chr17	12200786	12201086	Sox-8276	S	280
chr18	24935061	24935361	Sox-9587	S	281
chr5	14346185	14346485	Sox-21339	S	282
chr22	1248772	1249072	Sox-14240	S	283
chr17	13805106	13805406	Sox-8298	S	284
chr5	46416114	46416414	Sox-22038	S	285
chr16	19520389	19520689	Sox-7423	S	286
chr5	46423365	46423665	Sox-22039	S	287
chr2	10369347	10369647	Sox-11222	S	288
chr17	29024753	29025053	Sox-8606	S	289
chr4	59112811	59113111	Sox-20581	S	290
chr7	49659480	49659780	Sox-24764	S	291
chr9	7456738	7457038	Sox-26595	S	292
chr7	65793969	65794269	Sox-25207	S	293
chr12	41432784	41433084	Sox-3755	S	294
chr15	36969838	36970138	Sox-6774	S	295
chr2	29761067	29761367	Sox-11660	S	296
chr7	27661153	27661453	Sox-24279	S	297
chr1	7533261	7533561	Sox-107	S	298
chr23	23439949	23440249	Sox-15547	S	299
chr13	49273554	49273854	Sox-4883	S	300
chr1	53819237	53819537	Sox-980	S	301
chr21	16101183	16101483	Sox-13601	S	302
chr17	11008335	11008635	Sox-8249	S	303
chr6	43279878	43280178	Sox-23474	S	304
chr24	4991708	4992008	Sox-16112	S	305
chr6	56297042	56297342	Sox-23696	S	306
chr17	38312056	38312356	Sox-8815	S	307
chr20	18145148	18145448	Sox-12503	S	308
chr11	776900	777200	Sox-2010	S	309
chr23	2523387	2523687	Sox-15097	S	310
chr12	48188309	48188609	Sox-3873	S	311
chr17	45910793	45911093	Sox-9035	S	312
chr19	13377002	13377302	Sox-10334	S	313
chr19	8966377	8966677	Sox-10241	S	314
chr7	65856718	65857018	Sox-25209	S	315
chr17	17923132	17923432	Sox-8391	S	316
chr7	48610758	48611058	Sox-24738	S	317
chr20	37211594	37211894	Sox-12980	S	318
chr9	31301430	31301730	Sox-27060	S	319
chr24	25199309	25199609	Sox-16613	S	320
chr15	3722914	3723214	Sox-6083	S	321
chr6	53428401	53428701	Sox-23641	S	322
chr8	36303177	36303477	Sox-26131	S	323
chr3	54518906	54519206	Sox-18733	S	324
chr1	59185752	59186052	Sox-1045	S	325
chr25	7873480	7873780	Sox-17038	S	326
chr23	7915477	7915777	Sox-15191	S	327
chr25	33057522	33057822	Sox-17555	S	328
chr19	14056083	14056383	Sox-10343	S	329
chr6	11237408	11237708	Sox-22832	S	330
chr11	3758501	3758801	Sox-2073	S	331
chr6	7399467	7399767	Sox-22769	S	332
chr22	20988850	20989150	Sox-14695	S	333
chr13	38322525	38322825	Sox-4698	S	334
chr14	14283682	14283982	Sox-5217	S	335
chr2	33109174	33109474	Sox-11752	S	336
chr8	40646332	40646632	Sox-26222	S	337
chr22	37350591	37350891	Sox-14999	S	338
chr16	22924932	22925232	Sox-7473	S	339
chr15	37542715	37543015	Sox-6783	S	340
chr12	44735004	44735304	Sox-3790	S	341
chr23	36999933	37000233	Sox-15837	S	342
chr14	31299227	31299527	Sox-5581	S	343
chr2	47436282	47436582	Sox-12010	S	344
chr23	31411499	31411799	Sox-15737	S	345
chr20	51168679	51168979	Sox-13192	S	346
chr19	45780492	45780792	Sox-11000	S	347
chr3	34150168	34150468	Sox-18264	S	348
chr2	31308467	31308767	Sox-11695	S	349
chr4	13979276	13979576	Sox-19227	S	350
chr21	20698395	20698695	Sox-13720	S	351
chr18	7151189	7151489	Sox-9262	S	352
chr21	19100110	19100410	Sox-13662	S	353
chr10	7611534	7611834	Sox-1197	S	354
chr17	50589173	50589473	Sox-9116	S	355
chr1	32531101	32531401	Sox-580	S	356
chr9	37144085	37144385	Sox-27168	S	357
chr9	36291050	36291350	Sox-27155	S	358
chr18	34143273	34143573	Sox-9745	S	359
chr4	50446255	50446555	Sox-20311	S	360
chr14	31241290	31241590	Sox-5578	S	361
chr17	29030077	29030377	Sox-8607	S	362
chr15	6002828	6003128	Sox-6137	S	363
chr8	53956839	53957139	Sox-26454	S	364
chr19	20860800	20861100	Sox-10519	S	365
chr4	17032098	17032398	Sox-19304	S	366
chr2	47421862	47422162	Sox-12006	S	367
chr22	35936018	35936318	Sox-14972	S	368
chr3	26981691	26981991	Sox-18127	S	369
chr22	37642430	37642730	Sox-15016	S	370
chr11	27294780	27295080	Sox-2583	S	371
chr24	4452482	4452782	Sox-16094	S	372
chr19	15979988	15980288	Sox-10401	S	373
chr24	18800172	18800472	Sox-16469	S	374
chr7	37620898	37621198	Sox-24499	S	375
chr24	23863112	23863412	Sox-16583	S	376
chr20	33327510	33327810	Sox-12879	S	377
chr18	47453530	47453830	Sox-9997	S	378
chr11	3856108	3856408	Sox-2077	S	379
chr3	53566071	53566371	Sox-18721	S	380
chr13	39233957	39234257	Sox-4710	S	381
chr14	14471248	14471548	Sox-5224	S	382
chr23	3759461	3759761	Sox-15118	S	383
chr2	11719594	11719894	Sox-11240	S	384
chr22	15066193	15066493	Sox-14558	S	385
chr18	2959639	2959939	Sox-9255	S	386
chr5	16707291	16707591	Sox-21387	S	387
chr13	29141969	29142269	Sox-4511	S	388
chr7	52709284	52709584	Sox-24824	S	389
chr11	37801265	37801565	Sox-2763	S	390
chr4	68104243	68104543	Sox-20883	S	391
chr8	15179030	15179330	Sox-25597	S	392
chr23	42454630	42454930	Sox-15938	S	393
chr18	32783493	32783793	Sox-9718	S	394
chr5	66652707	66653007	Sox-22509	S	395
chr20	34688905	34689205	Sox-12927	S	396
chr9	1594296	1594596	Sox-26491	S	397
chr13	28642928	28643228	Sox-4494	S	398
chr23	36089609	36089909	Sox-15816	S	399
chr20	37834885	37835185	Sox-12989	S	400
chr14	26341004	26341304	Sox-5461	S	401
chr11	30295951	30296251	Sox-2638	S	402
chr1	38175356	38175656	Sox-656	S	403
chr14	35339091	35339391	Sox-5711	S	404
chr5	13085834	13086134	Sox-21321	S	405
chr14	32111429	32111729	Sox-5612	S	406
chr17	33635595	33635895	Sox-8712	S	407
chr23	18900298	18900598	Sox-15401	S	408
chr4	19654469	19654769	Sox-19346	S	409
chr23	5904102	5904402	Sox-15146	S	410
chr15	11841676	11841976	Sox-6277	S	411
chr3	39326703	39327003	Sox-18407	S	412
chr7	51647473	51647773	Sox-24798	S	413
chr15	11841672	11841972	Sox-6273	S	414
chr8	52262118	52262418	Sox-26421	S	415
chr10	2792544	2792844	Sox-1123	S	416
chr20	28930003	28930303	Sox-12762	S	417
chr22	12459300	12459600	Sox-14506	S	418
chr4	40226928	40227228	Sox-19978	S	419
chr4	28091238	28091538	Sox-19538	S	420
chr20	8003705	8004005	Sox-12336	S	421
chr23	12913828	12914128	Sox-15286	S	422
chr15	29027277	29027577	Sox-6622	S	423
chr4	59790386	59790686	Sox-20605	S	424
chr7	41824912	41825212	Sox-24605	S	425
chr7	25724871	25725171	Sox-24222	S	426
chr6	33960902	33961202	Sox-23309	S	427
chr15	18052689	18052989	Sox-6411	S	428
chr10	15720057	15720357	Sox-1382	S	429
chr25	28426451	28426751	Sox-17466	S	430
chr11	2856713	2857013	Sox-2047	S	431
chr17	35978510	35978810	Sox-8770	S	432
chr5	35430260	35430560	Sox-21745	S	433
chr5	40625999	40626299	Sox-21879	S	434
chr9	28129121	28129421	Sox-26982	S	435
chr1	3260845	3261145	Sox-41	S	436
chr23	44354549	44354849	Sox-15977	S	437
chr2	15412983	15413283	Sox-11356	S	438
chr4	484287	484587	Sox-18939	S	439
chr21	4844748	4845048	Sox-13399	S	440
chr11	24998689	24998989	Sox-2534	S	441
chr20	47491887	47492187	Sox-13148	S	442
chr9	48433220	48433520	Sox-27380	S	443
chr4	48800775	48801075	Sox-20249	S	444
chr23	20877603	20877903	Sox-15448	S	445
chr14	21857610	21857910	Sox-5379	S	446
chr7	44720804	44721104	Sox-24668	S	447
chr13	28014325	28014625	Sox-4466	S	448
chr2	31311463	31311763	Sox-11696	S	449
chr10	16483449	16483749	Sox-1402	S	450
chr2	17808478	17808778	Sox-11392	S	451
chr4	24001822	24002122	Sox-19435	S	452
chr22	15087721	15088021	Sox-14560	S	453
chr17	34398628	34398928	Sox-8730	S	454
chr4	4553797	4554097	Sox-19029	S	455
chr12	35215684	35215984	Sox-3670	S	456
chr15	27373418	27373718	Sox-6591	S	457
chr19	28142481	28142781	Sox-10663	S	458
chr13	44964642	44964942	Sox-4783	S	459
chr22	4356468	4356768	Sox-14314	S	460
chr11	9187324	9187624	Sox-2189	S	461
chr8	37240971	37241271	Sox-26155	S	462
chr3	56077116	56077416	Sox-18795	S	463
chr1	44724058	44724358	Sox-803	S	464
chr8	44381347	44381647	Sox-26267	S	465
chr3	40468043	40468343	Sox-18437	S	466
chr11	39348066	39348366	Sox-2786	S	467
chr14	37671791	37672091	Sox-5750	S	468
chr6	43291508	43291808	Sox-23476	S	469
chr13	39214471	39214771	Sox-4709	S	470
chr8	2547502	2547802	Sox-25404	S	471
chr9	21606893	21607193	Sox-26863	S	472
chr2	2125987	2126287	Sox-11078	S	473
chr17	260704	261004	Sox-8084	S	474
chr14	32900221	32900521	Sox-5649	S	475
chr19	30965058	30965358	Sox-10742	S	476
chr2	10202271	10202571	Sox-11219	S	477
chr24	37361227	37361527	Sox-16812	S	478
chr4	48634902	48635202	Sox-20236	S	479
chr14	31177221	31177521	Sox-5574	S	480
chr22	9938775	9939075	Sox-14428	S	481
chr17	34780905	34781205	Sox-8734	S	482
chr4	17032906	17033206	Sox-19305	S	483
chr9	12663085	12663385	Sox-26682	S	484
chr19	18743514	18743814	Sox-10423	S	485
chr24	16997632	16997932	Sox-16426	S	486
chr22	18546202	18546502	Sox-14636	S	487
chr1	54027687	54027987	Sox-989	S	488
chr7	51096526	51096826	Sox-24787	S	489
chr14	31168013	31168313	Sox-5573	S	490
chr4	18124013	18124313	Sox-19325	S	491
chr16	23960657	23960957	Sox-7506	S	492
chr14	7194664	7194964	Sox-5095	S	493
chr10	13744488	13744788	Sox-1349	S	494
chr3	26564899	26565199	Sox-18121	S	495
chr24	27551348	27551648	Sox-16650	S	496
chr7	33599682	33599982	Sox-24395	S	497
chr12	26021860	26022160	Sox-3496	S	498
chr13	8197787	8198087	Sox-4070	S	499
chr13	50618106	50618406	Sox-4906	S	500
chr6	1006314	1006614	Sox-22656	S	501
chr8	8935444	8935744	Sox-25491	S	502
chr23	28359952	28360252	Sox-15676	S	503
chr1	13296216	13296516	Sox-191	S	504
chr4	31948311	31948611	Sox-19717	S	505
chr8	7388078	7388378	Sox-25463	S	506
chr17	43453681	43453981	Sox-8950	S	507
chr10	28940715	28941015	Sox-1686	S	508
chr24	17137444	17137744	Sox-16429	S	509
chr4	61736709	61737009	Sox-20700	S	510
chr10	18191748	18192048	Sox-1478	S	511
chr4	33419984	33420284	Sox-19769	S	512
chr23	29856440	29856740	Sox-15710	S	513
chr8	47257021	47257321	Sox-26335	S	514
chr16	33418182	33418482	Sox-7732	S	515
chr24	4977677	4977977	Sox-16110	S	516
chr1	29877712	29878012	Sox-529	S	517
chr13	37120164	37120464	Sox-4678	S	518
chr20	44405678	44405978	Sox-13081	S	519
chr21	13691256	13691556	Sox-13557	S	520
chr21	15931202	15931502	Sox-13599	S	521
chr25	35051464	35051764	Sox-17596	S	522
chr12	36702905	36703205	Sox-3691	S	523
chr10	38338950	38339250	Sox-1861	S	524
chr13	34118788	34119088	Sox-4629	S	525
chr12	43641452	43641752	Sox-3801	S	526
chr5	58236983	58237283	Sox-22321	S	527
chr16	29429532	29429832	Sox-7647	S	528
chr2	49030734	49031034	Sox-12036	S	529
chr5	62285387	62285687	Sox-22415	S	530
chr20	10116345	10116645	Sox-12379	S	531
chr19	24922558	24922858	Sox-10592	S	532
chr19	41548845	41549145	Sox-10912	S	533
chr4	2679369	2679669	Sox-19000	S	534
chr25	34359482	34359782	Sox-17585	S	535
chr7	5956739	5957039	Sox-23868	S	536
chr16	7807959	7808259	Sox-7116	S	537
chr14	46750941	46751241	Sox-5985	S	538
chr24	35483515	35483815	Sox-16785	S	539
chr12	451966	452266	Sox-2947	S	540
chr12	37388843	37389143	Sox-3712	S	541
chr7	5965366	5965666	Sox-23871	S	542
chr24	13957279	13957579	Sox-16361	S	543
chr13	31142027	31142327	Sox-4567	S	544
chr8	34455863	34456163	Sox-26020	S	545
chr13	33817115	33817415	Sox-4620	S	546
chr3	16141926	16142226	Sox-17912	S	547
chr13	14929130	14929430	Sox-4160	S	548
chr3	49717244	49717544	Sox-18568	S	549
chr3	61372803	61373103	Sox-18900	S	550
chr22	3296958	3297258	Sox-14309	S	551
chr1	47221629	47221929	Sox-856	S	552
chr23	22193499	22193799	Sox-15487	S	553
chr18	6084241	6084541	Sox-9241	S	554
chr15	45605082	45605382	Sox-6902	S	555
chr21	15924450	15924750	Sox-13596	S	556
chr19	36577629	36577929	Sox-10838	S	557
chr7	41591393	41591693	Sox-24595	S	558
chr2	21004093	21004393	Sox-11480	S	559
chr3	40618026	40618326	Sox-18454	S	560
chr9	12767732	12768032	Sox-26685	S	561
chr2	13706327	13706627	Sox-11264	S	562
chr22	17117980	17118280	Sox-14607	S	563
chr19	26353141	26353441	Sox-10636	S	564
chr4	39042121	39042421	Sox-19955	S	565
chr5	37614761	37615061	Sox-21808	S	566
chr9	45322475	45322775	Sox-27314	S	567
chr25	15043583	15043883	Sox-17157	S	568
chr15	36941179	36941479	Sox-6770	S	569
chr2	17827536	17827836	Sox-11394	S	570
chr4	64605302	64605602	Sox-20788	S	571
chr24	19487726	19488026	Sox-16482	S	572
chr9	12826827	12827127	Sox-26690	S	573
chr17	38269332	38269632	Sox-8811	S	574
chr11	42041194	42041494	Sox-2838	S	575
chr12	33384799	33385099	Sox-3634	S	576
chr11	43553915	43554215	Sox-2892	S	577
chr17	8521138	8521438	Sox-8198	S	578
chr7	4850129	4850429	Sox-23844	S	579
chr19	24531599	24531899	Sox-10583	S	580
chr20	33428774	33429074	Sox-12888	S	581
chr21	24669294	24669594	Sox-13798	S	582
chr7	42608193	42608493	Sox-24629	S	583
chr16	6310385	6310685	Sox-7063	S	584
chr21	20550591	20550891	Sox-13709	S	585
chr21	10937706	10938006	Sox-13508	S	586
chr3	46230247	46230547	Sox-18609	S	587
chr19	45651100	45651400	Sox-10996	S	588
chr20	5892723	5893023	Sox-12289	S	589
chr7	16576855	16577155	Sox-24058	S	590
chr19	14063160	14063460	Sox-10345	S	591
chr2	47426637	47426937	Sox-12008	S	592
chr16	46291306	46291606	Sox-7940	S	593
chr11	28612418	28612718	Sox-2605	S	594
chr19	14039455	14039755	Sox-10341	S	595
chr16	29218390	29218690	Sox-7638	S	596
chr22	39085458	39085758	Sox-15041	S	597
chr1	5323496	5323796	Sox-73	S	598
chr22	23209633	23209933	Sox-14745	S	599
chr1	5323503	5323803	Sox-70	S	600
chr14	37638012	37638312	Sox-5746	S	601
chr17	12409760	12410060	Sox-8281	S	602
chr17	7021286	7021586	Sox-8168	S	603
chr3	40758605	40758905	Sox-18460	S	604
chr22	18748106	18748406	Sox-14649	S	605
chr16	25591508	25591808	Sox-7554	S	606
chr7	67560310	67560610	Sox-25225	S	607
chr4	50450905	50451205	Sox-20312	S	608
chr13	17678742	17679042	Sox-4261	S	609
chr12	45737087	45737387	Sox-3824	S	610
chr20	43070378	43070678	Sox-13066	S	611
chr10	22563567	22563867	Sox-1559	S	612
chr25	35048685	35048985	Sox-17595	S	613
chr20	17742440	17742740	Sox-12493	S	614
chr19	17326313	17326613	Sox-10420	S	615
chr13	17155084	17155384	Sox-4237	S	616
chr15	16283144	16283444	Sox-6373	S	617
chr25	2859980	2860280	Sox-16946	S	618
chr15	18082383	18082683	Sox-6413	S	619
chr4	48453728	48454028	Sox-20224	S	620
chr15	8749737	8750037	Sox-6205	S	621
chr2	27533056	27533356	Sox-11634	S	622
chr25	8578034	8578334	Sox-17054	S	623
chr2	33974874	33975174	Sox-11766	S	624
chr2	33966992	33967292	Sox-11765	S	625
chr20	1373704	1374004	Sox-12210	S	626
chr2	8636210	8636510	Sox-11194	S	627
chr13	39255923	39256223	Sox-4714	S	628
chr22	11586188	11586488	Sox-14484	S	629
chr6	56142200	56142500	Sox-23692	S	630
chr18	39063447	39063747	Sox-9849	S	631
chr18	32919247	32919547	Sox-9724	S	632
chr23	1710237	1710537	Sox-15079	S	633
chr5	68809241	68809541	Sox-22563	S	634
chr5	49371266	49371566	Sox-22083	S	635
chr7	65229936	65230236	Sox-25199	S	636
chr5	19637304	19637604	Sox-21424	S	637
chr18	45193396	45193696	Sox-9962	S	638
chr21	4797422	4797722	Sox-13393	S	639
chr19	14216136	14216436	Sox-10353	S	640
chr4	17030888	17031188	Sox-19303	S	641
chr9	3689626	3689926	Sox-26553	S	642
chr4	8846239	8846539	Sox-19127	S	643
chr17	44989967	44990267	Sox-8975	S	644
chr5	43712798	43713098	Sox-21985	S	645
chr12	37233519	37233819	Sox-3706	S	646
chr4	49055866	49056166	Sox-20259	S	647
chr11	18909346	18909646	Sox-2394	S	648
chr12	193309	193609	Sox-2946	S	649
chr6	52684855	52685155	Sox-23620	S	650
chr2	7893212	7893512	Sox-11175	S	651
chr7	62059883	62060183	Sox-25069	S	652
chr19	27437615	27437915	Sox-10649	S	653
chr13	45636215	45636515	Sox-4800	S	654
chr15	18344787	18345087	Sox-6417	S	655
chr8	16261798	16262098	Sox-25606	S	656
chr6	19998403	19998703	Sox-23059	S	657
chr6	56044603	56044903	Sox-23690	S	658
chr17	42809665	42809965	Sox-8915	S	659
chr24	32524997	32525297	Sox-16733	S	660
chr15	46428346	46428646	Sox-6911	S	661
chr16	42308253	42308553	Sox-7900	S	662
chr4	74106178	74106478	Sox-21047	S	663
chr1	17182796	17183096	Sox-255	S	664
chr2	33986237	33986537	Sox-11770	S	665
chr3	55649143	55649443	Sox-18791	S	666
chr17	41516997	41517297	Sox-8888	S	667
chr13	34090053	34090353	Sox-4627	S	668
chr20	48612052	48612352	Sox-13164	S	669
chr10	42342960	42343260	Sox-1921	S	670
chr24	17583995	17584295	Sox-16451	S	671
chr5	4016033	4016333	Sox-21208	S	672
chr14	7933762	7934062	Sox-5109	S	673
chr12	34916564	34916864	Sox-3666	S	674
chr17	13151928	13152228	Sox-8295	S	675
chr16	24161839	24162139	Sox-7517	S	676
chr4	38996466	38996766	Sox-19952	S	677
chr13	23386466	23386766	Sox-4381	S	678
chr4	48768672	48768972	Sox-20248	S	679
chr21	3350828	3351128	Sox-13361	S	680
chr19	44993017	44993317	Sox-10988	S	681
chr17	27269188	27269488	Sox-8565	S	682
chr7	73818796	73819096	Sox-25325	S	683
chr10	29312855	29313155	Sox-1690	S	684
chr7	21820787	21821087	Sox-24152	S	685
chr15	36191627	36191927	Sox-6759	S	686
chr15	3728657	3728957	Sox-6086	S	687
chr7	14121310	14121610	Sox-24007	S	688
chr2	32528474	32528774	Sox-11728	S	689
chr2	21808293	21808593	Sox-11503	S	690
chr2	50303171	50303471	Sox-12053	S	691
chr3	40421741	40422041	Sox-18434	S	692
chr18	27761806	27762106	Sox-9627	S	693
chr2	28105575	28105875	Sox-11644	S	694
chr21	37212285	37212585	Sox-14038	S	695
chr7	8963848	8964148	Sox-23934	S	696
chr13	39251699	39251999	Sox-4713	S	697
chr7	5960509	5960809	Sox-23870	S	698
chr10	1956491	1956791	Sox-1096	S	699
chr21	23160833	23161133	Sox-13774	S	700
chr9	16213362	16213662	Sox-26773	S	701
chr8	42209397	42209697	Sox-26239	S	702
chr3	40570424	40570724	Sox-18447	S	703
chr5	25762451	25762751	Sox-21544	S	704
chr14	15714310	15714610	Sox-5256	S	705
chr21	15583356	15583656	Sox-13586	S	706
chr16	15122576	15122876	Sox-7228	S	707
chr10	35478928	35479228	Sox-1794	S	708
chr19	39527938	39528238	Sox-10874	S	709
chr17	41585014	41585314	Sox-8898	S	710
chr23	37806216	37806516	Sox-15853	S	711
chr1	11121362	11121662	Sox-168	S	712
chr5	48036179	48036479	Sox-22063	S	713
chr11	3503393	3503693	Sox-2069	S	714
chr2	46414975	46415275	Sox-11990	S	715
chr18	25621142	25621442	Sox-9600	S	716
chr14	6410631	6410931	Sox-5074	S	717
chr9	54621673	54621973	Sox-27460	S	718
chr2	15899590	15899890	Sox-11365	S	719
chr8	12208883	12209183	Sox-25545	S	720
chr11	5410983	5411283	Sox-2099	S	721
chr6	32135781	32136081	Sox-23273	S	722
chr8	39555644	39555944	Sox-26191	S	723
chr12	31682227	31682527	Sox-3608	S	724
chr6	31898549	31898849	Sox-23262	S	725
chr11	37747507	37747807	Sox-2760	S	726
chr8	1920016	1920316	Sox-25390	S	727
chr4	50569255	50569555	Sox-20316	S	728
chr8	43530750	43531050	Sox-26252	S	729
chr9	32727368	32727668	Sox-27090	S	730
chr15	23596151	23596451	Sox-6524	S	731
chr4	37180707	37181007	Sox-19892	S	732
chr11	26043756	26044056	Sox-2561	S	733
chr17	29032465	29032765	Sox-8608	S	734
chr17	12927419	12927719	Sox-8288	S	735
chr3	44126322	44126622	Sox-18550	S	736
chr24	14509166	14509466	Sox-16385	S	737
chr15	23352194	23352494	Sox-6514	S	738
chr6	42740556	42740856	Sox-23460	S	739
chr5	53191221	53191521	Sox-22158	S	740
chr19	29792530	29792830	Sox-10708	S	741
chr24	4487285	4487585	Sox-16101	S	742
chr2	689683	689983	Sox-11066	S	743
chr4	14574287	14574587	Sox-19247	S	744
chr25	6497932	6498232	Sox-17012	S	745
chr1	26611579	26611879	Sox-461	S	746
chr4	49071490	49071790	Sox-20262	S	747
chr4	206916	207216	Sox-18929	S	748
chr14	11046236	11046536	Sox-5166	S	749
chr23	23234078	23234378	Sox-15526	S	750
chr18	34193904	34194204	Sox-9748	S	751
chr20	33358215	33358515	Sox-12884	S	752
chr3	21613713	21614013	Sox-18000	S	753
chr17	10635668	10635968	Sox-8233	S	754
chr21	16466484	16466784	Sox-13604	S	755
chr13	43465679	43465979	Sox-4769	S	756
chr2	35766709	35767009	Sox-11800	S	757
chr3	41942980	41943280	Sox-18498	S	758
chr6	1814655	1814955	Sox-22680	S	759
chr11	25252704	25253004	Sox-2543	S	760
chr10	630892	631192	Sox-1074	S	761
chr22	20253848	20254148	Sox-14668	S	762
chr19	31493819	31494119	Sox-10757	S	763
chr7	35993534	35993834	Sox-24463	S	764
chr14	34490724	34491024	Sox-5695	S	765
chr7	51660046	51660346	Sox-24800	S	766
chr6	21516355	21516655	Sox-22978	S	767
chr9	51744285	51744585	Sox-27420	S	768
chr13	19334989	19335289	Sox-4312	S	769
chr7	25766456	25766756	Sox-24226	S	770
chr18	22596155	22596455	Sox-9546	S	771
chr8	16576986	16577286	Sox-25626	S	772
chr13	7939176	7939476	Sox-4065	S	773
chr21	39288688	39288988	Sox-14080	S	774
chr9	23823975	23824275	Sox-26911	S	775
chr5	53192229	53192529	Sox-22159	S	776
chr17	10343593	10343893	Sox-8223	S	777
chr6	41910160	41910460	Sox-23444	S	778
chr15	10355140	10355440	Sox-6244	S	779
chr20	8009183	8009483	Sox-12338	S	780
chr2	27147187	27147487	Sox-11621	S	781
chr22	21014646	21014946	Sox-14696	S	782
chr14	16287738	16288038	Sox-5268	S	783
chr20	28739616	28739916	Sox-12754	S	784
chr15	18503597	18503897	Sox-6418	S	785
chr15	22952966	22953266	Sox-6504	S	786
chr2	22099123	22099423	Sox-11513	S	787
chr9	14523855	14524155	Sox-26730	S	788
chr11	13839864	13840164	Sox-2276	S	789
chr3	60736561	60736861	Sox-18891	S	790
chr9	41401449	41401749	Sox-27242	S	791
chr4	64674377	64674677	Sox-20792	S	792
chr4	31944805	31945105	Sox-19716	S	793
chr1	51722564	51722864	Sox-934	S	794
chr3	51646917	51647217	Sox-18672	S	795
chr15	30903089	30903389	Sox-6677	S	796
chr5	68880266	68880566	Sox-22566	S	797
chr24	33370248	33370548	Sox-16742	S	798
chr20	32731920	32732220	Sox-12863	S	799
chr2	14693019	14693319	Sox-11310	S	800
chr20	17740656	17740956	Sox-12492	S	801
chr18	43047469	43047769	Sox-9915	S	802
chr25	29582020	29582320	Sox-17497	S	803
chr19	31344488	31344788	Sox-10754	S	804
chr13	14972842	14973142	Sox-4167	S	805
chr5	52112921	52113221	Sox-22133	S	806
chr4	77978104	77978404	Sox-21116	S	807
chr5	46681979	46682279	Sox-22047	S	808
chr22	37410789	37411089	Sox-15006	S	809
chr20	31563169	31563469	Sox-12836	S	810
chr13	6079729	6080029	Sox-4029	S	811
chr6	808722	809022	Sox-22661	S	812
chr6	20003975	20004275	Sox-23064	S	813
chr16	16841722	16842022	Sox-7294	S	814
chr18	23812615	23812915	Sox-9568	S	815
chr12	5712101	5712401	Sox-3050	S	816
chr4	11586252	11586552	Sox-19170	S	817
chr15	7330062	7330362	Sox-6186	S	818
chr16	33116063	33116363	Sox-7724	S	819
chr2	32211464	32211764	Sox-11723	S	820
chr2	50306764	50307064	Sox-12054	S	821
chr1	54742261	54742561	Sox-1001	S	822
chr17	27089892	27090192	Sox-8559	S	823
chr8	42187918	42188218	Sox-26238	S	824
chr3	55641538	55641838	Sox-18788	S	825
chr5	68808468	68808768	Sox-22562	S	826
chr15	38224033	38224333	Sox-6788	S	827
chr24	28787861	28788161	Sox-16679	S	828
chr20	28364563	28364863	Sox-12741	S	829
chr3	46811189	46811489	Sox-18621	S	830
chr24	30874057	30874357	Sox-16713	S	831
chr2	35900226	35900526	Sox-11805	S	832
chr19	6190763	6191063	Sox-10181	S	833
chr22	33111645	33111945	Sox-14926	S	834
chr8	37917611	37917911	Sox-26160	S	835
chr6	42742771	42743071	Sox-23461	S	836
chr11	27884537	27884837	Sox-2591	S	837
chr12	44730385	44730685	Sox-3789	S	838
chr23	22193856	22194156	Sox-15488	S	839
chr20	45887781	45888081	Sox-13104	S	840
chr1	46550968	46551268	Sox-838	S	841
chr25	15422371	15422671	Sox-17164	S	842
chr5	66780066	66780366	Sox-22519	S	843
chr23	23398904	23399204	Sox-15541	S	844
chr2	18307318	18307618	Sox-11405	S	845
chr19	23014491	23014791	Sox-10555	S	846
chr14	25404000	25404300	Sox-5440	S	847
chr7	9964396	9964696	Sox-23954	S	848
chr25	18395887	18396187	Sox-17229	S	849
chr8	16563101	16563401	Sox-25623	S	850
chr23	33547902	33548202	Sox-15761	S	851
chr15	25426212	25426512	Sox-6560	S	852
chr21	13154589	13154889	Sox-13542	S	853
chr23	25403825	25404125	Sox-15609	S	854
chr13	14938909	14939209	Sox-4163	S	855
chr20	7983966	7984266	Sox-12334	S	856
chr6	21506984	21507284	Sox-22976	S	857
chr5	53187986	53188286	Sox-22156	S	858
chr10	11957506	11957806	Sox-1308	S	859
chr19	44528210	44528510	Sox-10982	S	860
chr19	44528211	44528511	Sox-26639	S	861
chr18	25030446	25030746	Sox-9592	S	862
chr13	39947513	39947813	Sox-4721	S	863
chr2	21117887	21118187	Sox-11484	S	864
chr2	51389441	51389741	Sox-12064	S	865
chr13	4433607	4433907	Sox-3985	S	866
chr2	4114597	4114897	Sox-11127	S	867
chr10	29547516	29547816	Sox-1696	S	868
chr1	42423814	42424114	Sox-769	S	869
chr17	27266026	27266326	Sox-8564	S	870
chr20	1772172	1772472	Sox-12218	S	871
chr8	18219189	18219489	Sox-25658	S	872
chr13	3160143	3160443	Sox-3960	S	873
chr12	34477011	34477311	Sox-3650	S	874
chr20	54213763	54214063	Sox-13262	S	875
chr20	10379777	10380077	Sox-12382	S	876
chr2	27494122	27494422	Sox-11631	S	877
chr15	17289737	17290037	Sox-6392	S	878
chr19	4195859	4196159	Sox-10154	S	879
chr9	31213572	31213872	Sox-27055	S	880
chr13	29874359	29874659	Sox-4530	S	881
chr23	44592430	44592730	Sox-15981	S	882
chr7	5374627	5374927	Sox-23853	S	883
chr14	25410113	25410413	Sox-5441	S	884
chr7	20243831	20244131	Sox-24123	S	885
chr17	17463772	17464072	Sox-8374	S	886
chr25	15997621	15997921	Sox-17172	S	887
chr22	7749130	7749430	Sox-14393	S	888
chr12	43658047	43658347	Sox-3803	S	889
chr4	12620405	12620705	Sox-19189	S	890
chr15	8958860	8959160	Sox-6212	S	891
chr12	34734298	34734598	Sox-3658	S	892
chr4	8719015	8719315	Sox-19118	S	893
chr4	43354438	43354738	Sox-20100	S	894
chr6	19882255	19882555	Sox-23055	S	895
chr5	61611163	61611463	Sox-22396	S	896
chr5	43527033	43527333	Sox-21976	S	897
chr15	36968898	36969198	Sox-6773	S	898
chr19	20200418	20200718	Sox-10509	S	899
chr15	12725212	12725512	Sox-6291	S	900
chr21	13154031	13154331	Sox-13541	S	901
chr5	28482424	28482724	Sox-21603	S	902
chr17	19555489	19555789	Sox-8420	S	903
chr21	10735788	10736088	Sox-13501	S	904
chr6	19998941	19999241	Sox-23060	S	905
chr20	33624706	33625006	Sox-12895	S	906
chr6	11256178	11256478	Sox-22833	S	907
chr21	17051921	17052221	Sox-13612	S	908
chr18	43166364	43166664	Sox-9919	S	909
chr13	17158334	17158634	Sox-4238	S	910
chr20	32451859	32452159	Sox-12859	S	911
chr20	21675104	21675404	Sox-12573	S	912
chr13	17537515	17537815	Sox-4259	S	913
chr19	903067	903367	Sox-10079	S	914
chr22	13921826	13922126	Sox-14539	S	915
chr6	37414752	37415052	Sox-23370	S	916
chr18	24768944	24769244	Sox-9580	S	917
chr4	21547699	21547999	Sox-19387	S	918
chr6	36481096	36481396	Sox-23343	S	919
chr4	31352718	31353018	Sox-19698	S	920
chr11	43222756	43223056	Sox-2879	S	921
chr3	1489228	1489528	Sox-17684	S	922
chr4	1752115	1752415	Sox-18974	S	923
chr12	34730550	34730850	Sox-3656	S	924
chr19	2586959	2587259	Sox-10121	S	925
chr16	954647	954947	Sox-6974	S	926
chr15	29659372	29659672	Sox-6643	S	927
chr13	5849982	5850282	Sox-4019	S	928
chr10	26851901	26852201	Sox-1644	S	929
chr13	27253457	27253757	Sox-4450	S	930
chr20	8005370	8005670	Sox-12337	S	931
chr4	49598685	49598985	Sox-20281	S	932
chr10	25422513	25422813	Sox-1619	S	933
chr4	27564514	27564814	Sox-19526	S	934
chr7	59347364	59347664	Sox-25021	S	935
chr7	53465296	53465596	Sox-24873	S	936
chr14	22584125	22584425	Sox-5393	S	937
chr4	63846746	63847046	Sox-20767	S	938
chr7	31264539	31264839	Sox-24359	S	939
chr7	72481931	72482231	Sox-25307	S	940
chr5	67408603	67408903	Sox-22530	S	941
chr23	20889956	20890256	Sox-15449	S	942
chr3	46572964	46573264	Sox-18619	S	943
chr8	35757139	35757439	Sox-26142	S	944
chr7	26728068	26728368	Sox-24264	S	945
chr2	41809109	41809409	Sox-11925	S	946
chr18	22659707	22660007	Sox-9552	S	947
chr5	62107922	62108222	Sox-22410	S	948
chr13	30811891	30812191	Sox-4560	S	949
chr20	48831493	48831793	Sox-13170	S	950
chr4	49076989	49077289	Sox-20263	S	951
chr15	29063088	29063388	Sox-6623	S	952
chr20	29507123	29507423	Sox-12768	S	953
chr18	24913071	24913371	Sox-9583	S	954
chr13	6112365	6112665	Sox-4033	S	955
chr13	45024668	45024968	Sox-4790	S	956
chr16	44856092	44856392	Sox-7931	S	957
chr16	28650752	28651052	Sox-7621	S	958
chr6	16270661	16270961	Sox-22934	S	959
chr20	25071126	25071426	Sox-12653	S	960
chr4	38963985	38964285	Sox-19949	S	961
chr14	10950776	10951076	Sox-5162	S	962
chr25	34051749	34052049	Sox-17567	S	963
chr8	38657208	38657508	Sox-26174	S	964
chr20	34372535	34372835	Sox-12913	S	965
chr18	22619223	22619523	Sox-9550	S	966
chr16	8568781	8569081	Sox-7126	S	967
chr17	29024179	29024479	Sox-8605	S	968
chr22	24603840	24604140	Sox-14780	S	969
chr11	18744426	18744726	Sox-2389	S	970
chr4	60170415	60170715	Sox-20622	S	971
chr20	9616355	9616655	Sox-12361	S	972
chr6	25821574	25821874	Sox-23109	S	973
chr22	12904900	12905200	Sox-14517	S	974
chr14	28566005	28566305	Sox-5508	S	975
chr19	30869478	30869778	Sox-10736	S	976
chr10	29336085	29336385	Sox-1692	S	977
chr13	10437957	10438257	Sox-4113	S	978
chr24	13751977	13752277	Sox-16353	S	979
chr5	10075677	10075977	Sox-21291	S	980
chr25	33606231	33606531	Sox-17561	S	981
chr5	14595151	14595451	Sox-21348	S	982
chr12	45539700	45540000	Sox-3819	S	983
chr5	36511921	36512221	Sox-21778	S	984
chr15	25392717	25393017	Sox-6558	S	985
chr24	8543191	8543491	Sox-16156	S	986
chr4	63144822	63145122	Sox-20716	S	987
chr8	9477550	9477850	Sox-25502	S	988
chr17	45832496	45832796	Sox-9030	S	989
chr24	8514614	8514914	Sox-16155	S	990
chr15	25506773	25507073	Sox-6563	S	991
chr15	22434417	22434717	Sox-6493	S	992
chr1	594964	595264	Sox-16	S	993
chr25	29389499	29389799	Sox-17490	S	994
chr21	22970311	22970611	Sox-13773	S	995
chr2	54859644	54859944	Sox-12102	S	996
chr3	36056711	36057011	Sox-18323	S	997
chr5	70914289	70914589	Sox-22597	S	998
chr22	23251322	23251622	Sox-14746	S	999
chr12	12358603	12358903	Sox-3194	S	1000
chr2	5135073	5135373	Sox-28224	S	1001
chr12	28225734	28226034	Sox-3534	S	1002
chr2	32116124	32116424	Sox-11716	S	1003
chr2	50966785	50967085	Sox-12058	S	1004
chr19	8481287	8481587	Sox-10226	S	1005
chr6	53018673	53018973	Sox-23629	S	1006
chr4	30347746	30348046	Sox-19654	S	1007
chr20	27114188	27114488	Sox-12716	S	1008
chr24	33360751	33361051	Sox-16741	S	1009
chr12	25981904	25982204	Sox-3492	S	1010
chr25	18595562	18595862	Sox-17234	S	1011
chr17	35058880	35059180	Sox-8742	S	1012
chr25	34159518	34159818	Sox-17576	S	1013
chr4	30717384	30717684	Sox-19661	S	1014
chr21	31954452	31954752	Sox-13943	S	1015
chr6	9711502	9711802	Sox-22814	S	1016
chr15	3723724	3724024	Sox-6084	S	1017
chr19	11082174	11082474	Sox-10293	S	1018
chr5	61274840	61275140	Sox-22383	S	1019
chr24	17189142	17189442	Sox-16434	S	1020
chr4	47604913	47605213	Sox-20204	S	1021
chr20	8017983	8018283	Sox-12341	S	1022
chr7	43826604	43826904	Sox-24645	S	1023
chr17	24245352	24245652	Sox-8503	S	1024
chr20	43066708	43067008	Sox-13064	S	1025
chr5	71119908	71120208	Sox-22598	S	1026
chr9	3671963	3672263	Sox-26552	S	1027
chr18	8625983	8626283	Sox-9284	S	1028
chr16	73797	74097	Sox-6952	S	1029
chr13	29693993	29694293	Sox-4525	S	1030
chr15	31895539	31895839	Sox-6690	S	1031
chr12	10252376	10252676	Sox-3148	S	1032
chr16	630905	631205	Sox-6962	S	1033
chr2	16564396	16564696	Sox-11370	S	1034
chr7	38833553	38833853	Sox-24531	S	1035
chr5	48172708	48173008	Sox-22068	S	1036
chr17	15560208	15560508	Sox-8334	S	1037
chr8	30618036	30618336	Sox-25927	S	1038
chr1	17316972	17317272	Sox-258	S	1039
chr9	45299114	45299414	Sox-27312	S	1040
chr25	34205524	34205824	Sox-17578	S	1041
chr14	30807369	30807669	Sox-5554	S	1042
chr2	49015518	49015818	Sox-12035	S	1043
chr25	34128614	34128914	Sox-17570	S	1044
chr7	21831118	21831418	Sox-24155	S	1045
chr5	27527606	27527906	Sox-21581	S	1046
chr4	26024597	26024897	Sox-19467	S	1047
chr3	42074443	42074743	Sox-18501	S	1048
chr8	28335862	28336162	Sox-25868	S	1049
chr3	27409340	27409640	Sox-18134	S	1050
chr6	50481142	50481442	Sox-23588	S	1051
chr8	38679009	38679309	Sox-26175	S	1052
chr21	15066608	15066908	Sox-13579	S	1053
chr6	43529149	43529449	Sox-23485	S	1054
chr12	5792569	5792869	Sox-3053	S	1055
chr19	20084853	20085153	Sox-10500	S	1056
chr16	48447273	48447573	Sox-7962	S	1057
chr5	14601812	14602112	Sox-21349	S	1058
chr19	10598276	10598576	Sox-10278	S	1059
chr15	30482857	30483157	Sox-6670	S	1060
chr12	2817587	2817887	Sox-2985	S	1061
chr7	9211549	9211849	Sox-23941	S	1062
chr23	7366409	7366709	Sox-15176	S	1063
chr4	48929845	48930145	Sox-20251	S	1064
chr4	48636289	48636589	Sox-20237	S	1065
chr7	45296696	45296996	Sox-24680	S	1066
chr4	2452365	2452665	Sox-18986	S	1067
chr3	10158443	10158743	Sox-17801	S	1068
chr11	26391499	26391799	Sox-2565	S	1069
chr20	51170899	51171199	Sox-13194	S	1070
chr9	26053611	26053911	Sox-26943	S	1071
chr14	30872397	30872697	Sox-5558	S	1072
chr12	48838159	48838459	Sox-3894	S	1073
chr4	27236340	27236640	Sox-19519	S	1074
chr25	26901924	26902224	Sox-17450	S	1075
chr3	59763987	59764287	Sox-18857	S	1076
chr13	28304458	28304758	Sox-4474	S	1077
chr22	36025586	36025886	Sox-14967	S	1078
chr4	19610902	19611202	Sox-19345	S	1079
chr22	20926708	20927008	Sox-14692	S	1080
chr11	31357611	31357911	Sox-2666	S	1081
chr3	40601226	40601526	Sox-18453	S	1082
chr8	2347496	2347796	Sox-25401	S	1083
chr23	2087937	2088237	Sox-15084	S	1084
chr4	47560438	47560738	Sox-20201	S	1085
chr19	18092705	18093005	Sox-10452	S	1086
chr16	7026751	7027051	Sox-7079	S	1087
chr23	6768870	6769170	Sox-15170	S	1088
chr11	8557903	8558203	Sox-2182	S	1089
chr2	14927541	14927841	Sox-11343	S	1090
chr11	22217535	22217835	Sox-2473	S	1091
chr2	40157898	40158198	Sox-11897	S	1092
chr23	17021117	17021417	Sox-15347	S	1093
chr22	18565582	18565882	Sox-14639	S	1094
chr17	34802392	34802692	Sox-8737	S	1095
chr14	7207794	7208094	Sox-5097	S	1096
chr25	18599878	18600178	Sox-17235	S	1097
chr3	58207559	58207859	Sox-18839	S	1098
chr4	62041667	62041967	Sox-20713	S	1099
chr9	32767195	32767495	Sox-27093	S	1100
chr23	38900783	38901083	Sox-15885	S	1101
chr1	49845415	49845715	Sox-902	S	1102
chr6	53485232	53485532	Sox-23642	S	1103
chr4	68337118	68337418	Sox-20898	S	1104
chr20	8449784	8450084	Sox-12346	S	1105
chr7	65751384	65751684	Sox-25206	S	1106
chr13	14974827	14975127	Sox-4168	S	1107
chr1	25940814	25941114	Sox-444	S	1108
chr24	5972247	5972547	Sox-16126	S	1109
chr8	36271528	36271828	Sox-26129	S	1110
chr11	27508733	27509033	Sox-2587	S	1111
chr12	25599754	25600054	Sox-3484	S	1112
chr7	54578289	54578589	Sox-24892	S	1113
chr21	7467105	7467405	Sox-13434	S	1114
chr21	2367860	2368160	Sox-13350	S	1115
chr6	12962078	12962378	Sox-22873	S	1116
chr2	16819129	16819429	Sox-11377	S	1117
chr5	8151427	8151727	Sox-21270	S	1118
chr18	23879700	23880000	Sox-9569	S	1119
chr2	40819353	40819653	Sox-11910	S	1120
chr21	26778657	26778957	Sox-13868	S	1121
chr23	39842363	39842663	Sox-15909	S	1122
chr4	68104590	68104890	Sox-20884	S	1123
chr13	32145932	32146232	Sox-4586	S	1124
chr4	68106872	68107172	Sox-20886	S	1125
chr24	9237687	9237987	Sox-16170	S	1126
chr3	19401442	19401742	Sox-17966	S	1127
chr25	29844815	29845115	Sox-17503	S	1128
chr16	32747057	32747357	Sox-7717	S	1129
chr11	23730992	23731292	Sox-2502	S	1130
chr7	33844409	33844709	Sox-24409	S	1131
chr16	34180633	34180933	Sox-7742	S	1132
chr13	19968109	19968409	Sox-4326	S	1133
chr3	44109922	44110222	Sox-18549	S	1134
chr13	36482941	36483241	Sox-4668	S	1135
chr14	501190	501490	Sox-4968	S	1136
chr4	30716850	30717150	Sox-19660	S	1137
chr6	36627815	36628115	Sox-23352	S	1138
chr7	54628064	54628364	Sox-24898	S	1139
chr9	18793807	18794107	Sox-26811	S	1140
chr16	7796021	7796321	Sox-7114	S	1141
chr19	29062058	29062358	Sox-10687	S	1142
chr23	38918123	38918423	Sox-15888	S	1143
chr3	53541510	53541810	Sox-18712	S	1144
chr23	45632614	45632914	Sox-16006	S	1145
chr17	1969075	1969375	Sox-8096	S	1146
chr7	26021563	26021863	Sox-24235	S	1147
chr5	40732011	40732311	Sox-21885	S	1148
chr4	8997627	8997927	Sox-19132	S	1149
chr7	56261553	56261853	Sox-24962	S	1150
chr21	30065393	30065693	Sox-13906	S	1151
chr24	34909828	34910128	Sox-16774	S	1152
chr23	26722300	26722600	Sox-15643	S	1153
chr8	18665520	18665820	Sox-25663	S	1154
chr22	19544606	19544906	Sox-14661	S	1155
chr4	34141366	34141666	Sox-19790	S	1156
chr24	11039011	11039311	Sox-16195	S	1157
chr8	29141705	29142005	Sox-25894	S	1158
chr18	34822747	34823047	Sox-9762	S	1159
chr22	11411527	11411827	Sox-14476	S	1160
chr7	35313527	35313827	Sox-24444	S	1161
chr21	26758919	26759219	Sox-13866	S	1162
chr21	10415096	10415396	Sox-13498	S	1163
chr10	14048551	14048851	Sox-1354	S	1164
chr15	39588715	39589015	Sox-6809	S	1165
chr4	47597770	47598070	Sox-20203	S	1166
chr18	46258375	46258675	Sox-9981	S	1167
chr8	20442203	20442503	Sox-25706	S	1168
chr24	29335045	29335345	Sox-16687	S	1169
chr21	33849207	33849507	Sox-13979	S	1170
chr9	2597672	2597972	Sox-26523	S	1171
chr24	31075815	31076115	Sox-16717	S	1172
chr2	46725238	46725538	Sox-11998	S	1173
chr5	40604020	40604320	Sox-21876	S	1174
chr6	16406516	16406816	Sox-22937	S	1175
chr9	34292296	34292596	Sox-27122	S	1176
chr25	340383	340683	Sox-16901	S	1177
chr7	31065387	31065687	Sox-24358	S	1178
chr7	24732034	24732334	Sox-24207	S	1179
chr19	15441043	15441343	Sox-10375	S	1180
chr7	46342908	46343208	Sox-24705	S	1181
chr7	17027029	17027329	Sox-24067	S	1182
chr19	18173194	18173494	Sox-10456	S	1183
chr7	19551371	19551671	Sox-24106	S	1184
chr23	25666706	25667006	Sox-15616	S	1185
chr7	35472777	35473077	Sox-24447	S	1186
chr10	44664172	44664472	Sox-1977	S	1187
chr23	4456186	4456486	Sox-15126	S	1188
chr9	32595978	32596278	Sox-27088	S	1189
chr9	19526729	19527029	Sox-26824	S	1190
chr15	6979571	6979871	Sox-6154	S	1191
chr16	6253387	6253687	Sox-7087	S	1192
chr16	18109735	18110035	Sox-7323	S	1193
chr24	33954580	33954880	Sox-16756	S	1194
chr9	41867150	41867450	Sox-27250	S	1195
chr4	33426925	33427225	Sox-19771	S	1196
chr23	43638653	43638953	Sox-15957	S	1197
chr15	35054002	35054302	Sox-6732	S	1198
chr9	34583653	34583953	Sox-27130	S	1199
chr1	49352532	49352832	Sox-885	S	1200
chr13	30796740	30797040	Sox-4558	S	1201
chr4	60165176	60165476	Sox-20619	S	1202
chr5	51806552	51806852	Sox-22119	S	1203
chr2	22099957	22100257	Sox-11514	S	1204
chr11	40692777	40693077	Sox-2809	S	1205
chr5	68399387	68399687	Sox-22549	S	1206
chr25	35112540	35112840	Sox-17604	S	1207
chr13	47917279	47917579	Sox-4855	S	1208
chr9	2729617	2729917	Sox-26524	S	1209
chr5	63083188	63083488	Sox-22438	S	1210
chr18	35867508	35867808	Sox-9785	S	1211
chr6	29173227	29173527	Sox-23185	S	1212
chr17	24231378	24231678	Sox-8502	S	1213
chr17	39628769	39629069	Sox-8839	S	1214
chr8	41356107	41356407	Sox-26231	S	1215
chr2	26019198	26019498	Sox-11590	S	1216
chr2	16808168	16808468	Sox-11376	S	1217
chr23	22884087	22884387	Sox-15518	S	1218
chr9	2013266	2013566	Sox-26504	S	1219
chr7	5120217	5120517	Sox-23846	S	1220
chr2	47431699	47431999	Sox-12009	S	1221
chr6	12957256	12957556	Sox-22872	S	1222
chr13	14274616	14274916	Sox-4157	S	1223
chr16	8082637	8082937	Sox-7119	S	1224
chr20	47120974	47121274	Sox-13139	S	1225
chr4	33428248	33428548	Sox-19773	S	1226
chr18	30036944	30037244	Sox-9652	S	1227
chr7	73827473	73827773	Sox-25327	S	1228
chr13	35002830	35003130	Sox-4645	S	1229
chr10	43693764	43694064	Sox-1954	S	1230
chr16	23955238	23955538	Sox-7504	S	1231
chr17	12940155	12940455	Sox-8289	S	1232
chr17	31140622	31140922	Sox-8655	S	1233
chr4	49609076	49609376	Sox-20283	S	1234
chr2	17804995	17805295	Sox-11391	S	1235
chr23	2461292	2461592	Sox-15092	S	1236
chr5	20396626	20396926	Sox-21442	S	1237
chr24	34217138	34217438	Sox-16762	S	1238
chr4	52890236	52890536	Sox-20395	S	1239
chr15	25223574	25223874	Sox-6553	S	1240
chr6	32214986	32215286	Sox-23277	S	1241
chr25	11323834	11324134	Sox-17088	S	1242
chr21	31640290	31640590	Sox-13941	S	1243
chr3	54688148	54688448	Sox-18746	S	1244
chr13	24652208	24652508	Sox-4408	S	1245
chr24	14577489	14577789	Sox-16390	S	1246
chr2	1729414	1729714	Sox-11073	S	1247
chr21	25610570	25610870	Sox-13812	S	1248
chr4	51172625	51172925	Sox-20350	S	1249
chr16	29579105	29579405	Sox-7651	S	1250
chr9	19903794	19904094	Sox-26828	S	1251
chr3	56863632	56863932	Sox-18812	S	1252
chr24	34111379	34111679	Sox-16758	S	1253
chr4	58545373	58545673	Sox-20557	S	1254
chr7	58832911	58833211	Sox-25010	S	1255
chr18	36253101	36253401	Sox-9790	S	1256
chr20	1545643	1545943	Sox-12215	S	1257
chr12	21812719	21813019	Sox-3411	S	1258
chr16	6637130	6637430	Sox-7071	S	1259
chr23	2476951	2477251	Sox-15094	S	1260
chr5	54523841	54524141	Sox-22256	S	1261
chr6	36514203	36514503	Sox-23344	S	1262
chr4	5735086	5735386	Sox-19058	S	1263
chr9	30763420	30763720	Sox-27043	S	1264
chr9	53105808	53106108	Sox-27433	S	1265
chr4	48543505	48543805	Sox-20228	S	1266
chr9	34009629	34009929	Sox-27118	S	1267
chr9	37573991	37574291	Sox-27182	S	1268
chr16	43368807	43369107	Sox-7917	S	1269
chr8	20114776	20115076	Sox-25692	S	1270
chr3	26204626	26204926	Sox-18106	S	1271
chr15	6000096	6000396	Sox-6136	S	1272
chr16	15071416	15071716	Sox-7225	S	1273
chr7	42555076	42555376	Sox-24628	S	1274
chr15	16810450	16810750	Sox-6378	S	1275
chr15	21470715	21471015	Sox-6479	S	1276
chr16	19483599	19483899	Sox-7421	S	1277
chr6	8628537	8628837	Sox-22796	S	1278
chr17	33213445	33213745	Sox-8702	S	1279
chr16	25260012	25260312	Sox-7545	S	1280
chr18	30054188	30054488	Sox-9658	S	1281
chr10	30601891	30602191	Sox-1712	S	1282
chr9	39857230	39857530	Sox-27218	S	1283
chr8	40332216	40332516	Sox-26213	S	1284
chr21	24065696	24065996	Sox-13790	S	1285
chr7	14901365	14901665	Sox-24024	S	1286
chr1	5468286	5468586	Sox-78	S	1287
chr7	73824690	73824990	Sox-25326	S	1288
chr4	61215275	61215575	Sox-20670	S	1289
chr5	36691147	36691447	Sox-21789	S	1290
chr23	3454644	3454944	Sox-15112	S	1291
chr22	16524046	16524346	Sox-14593	S	1292
chr19	15962906	15963206	Sox-10399	S	1293
chr15	42456989	42457289	Sox-6853	S	1294
chr21	31994062	31994362	Sox-13945	S	1295
chr7	38806371	38806671	Sox-24529	S	1296
chr2	41690224	41690524	Sox-11919	S	1297
chr17	38256516	38256816	Sox-8809	S	1298
chr9	23215179	23215479	Sox-26900	S	1299
chr24	13274750	13275050	Sox-16348	S	1300
chr14	26647226	26647526	Sox-5472	S	1301
chr2	20723401	20723701	Sox-11474	S	1302
chr23	44346863	44347163	Sox-15976	S	1303
chr1	13166432	13166732	Sox-186	S	1304
chr17	38330288	38330588	Sox-8818	S	1305
chr9	37507086	37507386	Sox-27179	S	1306
chr7	29864406	29864706	Sox-24323	S	1307
chr9	44957173	44957473	Sox-27305	S	1308
chr1	40459760	40460060	Sox-709	S	1309
chr5	36675146	36675446	Sox-21788	S	1310
chr14	2970102	2970402	Sox-5007	S	1311
chr17	16103816	16104116	Sox-8350	S	1312
chr4	52440179	52440479	Sox-20379	S	1313
chr6	50397748	50398048	Sox-23578	S	1314
chr17	14965307	14965607	Sox-8326	S	1315
chr15	44077810	44078110	Sox-6877	S	1316
chr24	17141900	17142200	Sox-16430	S	1317
chr24	24762828	24763128	Sox-16602	S	1318
chr9	3395928	3396228	Sox-26544	S	1319
chr9	51473963	51474263	Sox-27412	S	1320
chr10	6460434	6460734	Sox-1173	S	1321
chr3	41824287	41824587	Sox-18484	S	1322
chr21	1019828	1020128	Sox-13315	S	1323
chr15	28273507	28273807	Sox-6602	S	1324
chr4	52441775	52442075	Sox-20380	S	1325
chr23	38170849	38171149	Sox-15862	S	1326
chr17	989664	989964	Sox-8101	S	1327
chr4	8710793	8711093	Sox-19117	S	1328
chr19	38842552	38842852	Sox-10863	S	1329
chr23	20938480	20938780	Sox-15452	S	1330
chr20	12643690	12643990	Sox-12408	S	1331
chr4	20516572	20516872	Sox-19372	S	1332
chr11	13424248	13424548	Sox-2271	S	1333
chr12	8559947	8560247	Sox-3107	S	1334
chr5	66770753	66771053	Sox-22516	S	1335
chr19	46121116	46121416	Sox-11008	S	1336
chr17	18642433	18642733	Sox-8403	S	1337
chr20	42351331	42351631	Sox-13056	S	1338
chr6	32261496	32261796	Sox-23279	S	1339
chr1	17486620	17486920	Sox-263	S	1340
chr5	27534392	27534692	Sox-21583	S	1341
chr12	3030361	3030661	Sox-2988	S	1342
chr16	8663279	8663579	Sox-7129	S	1343
chr19	12051138	12051438	Sox-10306	S	1344
chr19	25766715	25767015	Sox-10605	S	1345
chr19	44486400	44486700	Sox-10980	S	1346
chr15	11399808	11400108	Sox-6261	S	1347
chr3	32585958	32586258	Sox-18210	S	1348
chr7	49787797	49788097	Sox-24770	S	1349
chr9	10691290	10691590	Sox-26652	S	1350
chr3	54697570	54697870	Sox-18747	S	1351
chr13	27232589	27232889	Sox-4449	S	1352
chr6	56179836	56180136	Sox-23694	S	1353
chr8	20192687	20192987	Sox-25699	S	1354
chr21	8106042	8106342	Sox-13458	S	1355
chr8	48453558	48453858	Sox-26347	S	1356
chr12	13729618	13729918	Sox-3212	S	1357
chr16	27451635	27451935	Sox-7600	S	1358
chr11	24717886	24718186	Sox-2525	S	1359
chr5	3836631	3836931	Sox-21203	S	1360
chr19	34999171	34999471	Sox-10815	S	1361
chr15	33519567	33519867	Sox-6707	S	1362
chr23	27718496	27718796	Sox-15658	S	1363
chr11	12774811	12775111	Sox-2259	S	1364
chr2	1365195	1365495	Sox-11086	S	1365
chr20	8010745	8011045	Sox-12339	S	1366
chr4	41338586	41338886	Sox-20017	S	1367
chr5	56505821	56506121	Sox-22293	S	1368
chr6	47385310	47385610	Sox-23532	S	1369
chr4	6009739	6010039	Sox-19072	S	1370
chr16	33416651	33416951	Sox-7731	S	1371
chr1	38224669	38224969	Sox-657	S	1372
chr10	31939026	31939326	Sox-1735	S	1373
chr5	52658569	52658869	Sox-22146	S	1374
chr22	13923143	13923443	Sox-14540	S	1375
chr7	51681534	51681834	Sox-24801	S	1376
chr8	34932030	34932330	Sox-26111	S	1377
chr17	44440755	44441055	Sox-8965	S	1378
chr21	39137352	39137652	Sox-14076	S	1379
chr6	26533138	26533438	Sox-23122	S	1380
chr24	18803835	18804135	Sox-16471	S	1381
chr2	40087778	40088078	Sox-11891	S	1382
chr13	28325688	28325988	Sox-4475	S	1383
chr3	60175300	60175600	Sox-18875	S	1384
chr15	16814111	16814411	Sox-6379	S	1385
chr2	26289331	26289631	Sox-11597	S	1386
chr13	43108535	43108835	Sox-4756	S	1387
chr7	66694557	66694857	Sox-25221	S	1388
chr19	25494639	25494939	Sox-10599	S	1389
chr18	49324792	49325092	Sox-10017	S	1390
chr7	39559202	39559502	Sox-24541	S	1391
chr17	10844659	10844959	Sox-8238	S	1392
chr8	10424828	10425128	Sox-25513	S	1393
chr7	15911394	15911694	Sox-24040	S	1394
chr20	50234189	50234489	Sox-13186	S	1395
chr22	11552898	11553198	Sox-14482	S	1396
chr16	4134074	4134374	Sox-7011	S	1397
chr12	42378288	42378588	Sox-3766	S	1398
chr2	7801014	7801314	Sox-11172	S	1399
chr5	55479412	55479712	Sox-28306	S	1400
chr25	29756328	29756628	Sox-17502	S	1401
chr5	61515668	61515968	Sox-22392	S	1402
chr11	31113854	31114154	Sox-2658	S	1403
chr19	26108860	26109160	Sox-10628	S	1404
chr18	49323129	49323429	Sox-10016	S	1405
chr2	27497594	27497894	Sox-11632	S	1406
chr10	1135894	1136194	Sox-1078	S	1407
chr5	54625522	54625822	Sox-22261	S	1408
chr24	17655148	17655448	Sox-16454	S	1409
chr16	39747802	39748102	Sox-7851	S	1410
chr4	12101247	12101547	Sox-19186	S	1411
chr16	46765206	46765506	Sox-7947	S	1412
chr14	26378572	26378872	Sox-5462	S	1413
chr3	37256589	37256889	Sox-18352	S	1414
chr24	40251031	40251331	Sox-16853	S	1415
chr9	2891999	2892299	Sox-26526	S	1416
chr2	29709429	29709729	Sox-11658	S	1417
chr4	45274520	45274820	Sox-20154	S	1418
chr25	35067023	35067323	Sox-17601	S	1419
chr11	7602461	7602761	Sox-2156	S	1420
chr13	50671659	50671959	Sox-4910	S	1421
chr7	17712545	17712845	Sox-24078	S	1422
chr2	35888291	35888591	Sox-11804	S	1423
chr3	27330012	27330312	Sox-18132	S	1424
chr21	19077442	19077742	Sox-13661	S	1425
chr5	55449587	55449887	Sox-22277	S	1426
chr1	7648586	7648886	Sox-114	S	1427
chr25	22212525	22212825	Sox-17301	S	1428
chr4	12621125	12621425	Sox-19190	S	1429
chr23	23386722	23387022	Sox-15539	S	1430
chr15	3746470	3746770	Sox-6095	S	1431
chr6	15737408	15737708	Sox-22919	S	1432
chr15	11673938	11674238	Sox-6268	S	1433
chr4	31232673	31232973	Sox-19683	S	1434
chr12	34885924	34886224	Sox-3664	S	1435
chr3	40560004	40560304	Sox-18445	S	1436
chr14	31113696	31113996	Sox-5565	S	1437
chr25	11355607	11355907	Sox-17090	S	1438
chr19	6138765	6139065	Sox-10179	S	1439
chr8	4642710	4643010	Sox-25432	S	1440
chr7	38278737	38279037	Sox-24517	S	1441
chr16	47470329	47470629	Sox-7953	S	1442
chr21	32115534	32115834	Sox-13950	S	1443
chr2	47454506	47454806	Sox-12012	S	1444
chr6	44812863	44813163	Sox-23507	S	1445
chr17	9312591	9312891	Sox-8213	S	1446
chr12	21344808	21345108	Sox-3409	S	1447
chr10	11038780	11039080	Sox-1285	S	1448
chr7	45841832	45842132	Sox-24685	S	1449
chr19	29808517	29808817	Sox-10711	S	1450
chr2	36889599	36889899	Sox-11824	S	1451
chr3	60709259	60709559	Sox-18889	S	1452
chr5	19663257	19663557	Sox-21428	S	1453
chr20	43287671	43287971	Sox-13069	S	1454
chr9	13001903	13002203	Sox-26691	S	1455
chr20	24092606	24092906	Sox-12626	S	1456
chr22	7504340	7504640	Sox-14390	S	1457
chr8	52024291	52024591	Sox-26412	S	1458
chr18	19758697	19758997	Sox-9459	S	1459
chr1	16761078	16761378	Sox-252	S	1460
chr21	22371293	22371593	Sox-13758	S	1461
chr11	31530444	31530744	Sox-2672	S	1462
chr12	26881477	26881777	Sox-3506	S	1463
chr20	47115540	47115840	Sox-13138	S	1464
chr11	8067039	8067339	Sox-2168	S	1465
chr3	1400975	1401275	Sox-17678	S	1466
chr9	33430249	33430549	Sox-27110	S	1467
chr21	13117271	13117571	Sox-13538	S	1468
chr2	40157981	40158281	Sox-11900	S	1469
chr9	19613020	19613320	Sox-26826	S	1470
chr19	8939921	8940221	Sox-10238	S	1471
chr6	37405768	37406068	Sox-23369	S	1472
chr19	23876165	23876465	Sox-10569	S	1473
chr9	29203856	29204156	Sox-27009	S	1474
chr7	33763919	33764219	Sox-24406	S	1475
chr8	8914972	8915272	Sox-25487	S	1476
chr4	60164460	60164760	Sox-20618	S	1477
chr4	28974613	28974913	Sox-19622	S	1478
chr3	16073501	16073801	Sox-17906	S	1479
chr6	25176715	25177015	Sox-23091	S	1480
chr3	55627419	55627719	Sox-18787	S	1481
chr6	56013601	56013901	Sox-23689	S	1482
chr19	26010583	26010883	Sox-10622	S	1483
chr20	50857858	50858158	Sox-13190	S	1484
chr6	57714620	57714920	Sox-23718	S	1485
chr13	3660250	3660550	Sox-3969	S	1486
chr2	32693446	32693746	Sox-11733	S	1487
chr20	53135504	53135804	Sox-13234	S	1488
chr5	32356619	32356919	Sox-21665	S	1489
chr12	31659229	31659529	Sox-3605	S	1490
chr24	27549456	27549756	Sox-16649	S	1491
chr7	17062300	17062600	Sox-24069	S	1492
chr16	17642581	17642881	Sox-7309	S	1493
chr21	30786075	30786375	Sox-13925	S	1494
chr21	15601011	15601311	Sox-13587	S	1495
chr15	28551673	28551973	Sox-6607	S	1496
chr4	58546311	58546611	Sox-20559	S	1497
chr19	43118731	43119031	Sox-10958	S	1498
chr16	19400958	19401258	Sox-7415	S	1499
chr7	41474439	41474739	Sox-24594	S	1500
chr25	17887759	17888059	Sox-17215	S	1501
chr21	11636673	11636973	Sox-13519	S	1502
chr5	27427858	27428158	Sox-21573	S	1503
chr4	48545920	48546220	Sox-20229	S	1504
chr1	41289733	41290033	Sox-736	S	1505
chr14	26031832	26032132	Sox-5453	S	1506
chr13	32146888	32147188	Sox-4587	S	1507
chr20	35576236	35576536	Sox-12955	S	1508
chr24	16703955	16704255	Sox-16420	S	1509
chr15	28682452	28682752	Sox-6609	S	1510
chr8	19312013	19312313	Sox-25672	S	1511
chr7	5983532	5983832	Sox-23877	S	1512
chr1	49318619	49318919	Sox-879	S	1513
chr21	20607702	20608002	Sox-13717	S	1514
chr7	42428863	42429163	Sox-24620	S	1515
chr5	1581161	1581461	Sox-28391	S	1516
chr11	40680144	40680444	Sox-2805	S	1517
chr21	8124575	8124875	Sox-13459	S	1518
chr17	41537059	41537359	Sox-8893	S	1519
chr12	27526687	27526987	Sox-3520	S	1520
chr16	38930085	38930385	Sox-7842	S	1521
chr6	50586295	50586595	Sox-23591	S	1522
chr14	30854935	30855235	Sox-5556	S	1523
chr17	51522352	51522652	Sox-9129	S	1524
chr18	34146408	34146708	Sox-9746	S	1525
chr19	1181578	1181878	Sox-10089	S	1526
chr5	64014211	64014511	Sox-22457	S	1527
chr9	45950714	45951014	Sox-27326	S	1528
chr2	28181251	28181551	Sox-11650	S	1529
chr23	5816770	5817070	Sox-15144	S	1530
chr24	4473033	4473333	Sox-16098	S	1531
chr6	57726910	57727210	Sox-23719	S	1532
chr10	38136648	38136948	Sox-1857	S	1533
chr25	35145857	35146157	Sox-17610	S	1534
chr1	26019969	26020269	Sox-447	S	1535
chr12	8242345	8242645	Sox-3097	S	1536
chr10	30531893	30532193	Sox-1710	S	1537
chr22	14585350	14585650	Sox-14554	S	1538
chr1	53530330	53530630	Sox-979	S	1539
chr7	21812717	21813017	Sox-24151	S	1540
chr23	38124663	38124963	Sox-15859	S	1541
chr4	68111052	68111352	Sox-20887	S	1542
chr7	5977424	5977724	Sox-23875	S	1543
chr7	58763036	58763336	Sox-25003	S	1544
chr4	22477877	22478177	Sox-19406	S	1545
chr7	71295439	71295739	Sox-25285	S	1546
chr13	30321255	30321555	Sox-4543	S	1547
chr18	8636063	8636363	Sox-9285	S	1548
chr10	38096828	38097128	Sox-1853	S	1549
chr23	36114912	36115212	Sox-15817	S	1550
chr12	4624453	4624753	Sox-3022	S	1551
chr4	28178203	28178503	Sox-19541	S	1552
chr3	23644803	23645103	Sox-18042	S	1553
chr12	48206509	48206809	Sox-3875	S	1554
chr19	26984871	26985171	Sox-10644	S	1555
chr18	42827249	42827549	Sox-9910	S	1556
chr19	43589950	43590250	Sox-10967	S	1557
chr22	32324505	32324805	Sox-14917	S	1558
chr1	46875322	46875622	Sox-851	S	1559
chr6	20016012	20016312	Sox-23065	S	1560
chr21	30501739	30502039	Sox-13917	S	1561
chr21	20712936	20713236	Sox-13723	S	1562
chr20	33439435	33439735	Sox-12889	S	1563
chr9	23109438	23109738	Sox-26897	S	1564
chr18	47835598	47835898	Sox-9995	S	1565
chr17	38623503	38623803	Sox-8829	S	1566
chr17	45866123	45866423	Sox-9032	S	1567
chr20	26963989	26964289	Sox-12712	S	1568
chr4	59791435	59791735	Sox-20606	S	1569
chr15	36985144	36985444	Sox-6775	S	1570
chr14	32553580	32553880	Sox-5623	S	1571
chr19	20220280	20220580	Sox-10511	S	1572
chr8	50883962	50884262	Sox-26376	S	1573
chr21	4857647	4857947	Sox-13402	S	1574
chr5	33828463	33828763	Sox-21705	S	1575
chr4	33427305	33427605	Sox-19772	S	1576
chr5	30544037	30544337	Sox-21633	S	1577
chr2	43462558	43462858	Sox-11953	S	1578
chr22	16248956	16249256	Sox-14583	S	1579
chr7	51080257	51080557	Sox-24786	S	1580
chr20	23026393	23026693	Sox-12593	S	1581
chr14	49784550	49784850	Sox-27801	S	1582
chr24	20401465	20401765	Sox-16505	S	1583
chr21	6715585	6715885	Sox-13447	S	1584
chr20	31721058	31721358	Sox-12840	S	1585
chr25	15411732	15412032	Sox-17163	S	1586
chr2	42390017	42390317	Sox-11940	S	1587
chr10	3151257	3151557	Sox-1130	S	1588
chr16	28524687	28524987	Sox-7617	S	1589
chr11	33814636	33814936	Sox-2693	S	1590
chr13	44985258	44985558	Sox-4787	S	1591
chr21	1740306	1740606	Sox-13336	S	1592
chr20	32492935	32493235	Sox-12860	S	1593
chr17	24061036	24061336	Sox-8497	S	1594
chr19	17776208	17776508	Sox-10446	S	1595
chr20	14732491	14732791	Sox-12445	S	1596
chr20	26178004	26178304	Sox-12688	S	1597
chr4	58223255	58223555	Sox-20553	S	1598
chr10	31051831	31052131	Sox-1715	S	1599
chr17	38138017	38138317	Sox-8805	S	1600
chr20	33546249	33546549	Sox-12892	S	1601
chr4	69009493	69009793	Sox-20935	S	1602
chr12	14680537	14680837	Sox-3305	S	1603
chr20	47125031	47125331	Sox-13140	S	1604
chr4	61215536	61215836	Sox-20671	S	1605
chr16	48929500	48929800	Sox-7982	S	1606
chr22	38053240	38053540	Sox-15021	S	1607
chr12	8122054	8122354	Sox-3092	S	1608
chr24	22995033	22995333	Sox-16564	S	1609
chr6	42428907	42429207	Sox-23452	S	1610
chr8	23245343	23245643	Sox-25758	S	1611
chr14	51130552	51130852	Sox-28339	S	1612
chr12	39242744	39243044	Sox-3736	S	1613
chr25	35144619	35144919	Sox-17609	S	1614
chr13	37749858	37750158	Sox-4691	S	1615
chr24	39448679	39448979	Sox-16842	S	1616
chr3	14262481	14262781	Sox-17871	S	1617
chr4	61214684	61214984	Sox-20669	S	1618
chr23	15434741	15435041	Sox-15320	S	1619
chr3	30318060	30318360	Sox-18170	S	1620
chr21	44093973	44094273	Sox-14165	S	1621
chr18	20222998	20223298	Sox-9479	S	1622
chr5	55479166	55479466	Sox-28305	S	1623
chr14	16243527	16243827	Sox-5267	S	1624
chr5	29261574	29261874	Sox-21616	S	1625
chr16	9874418	9874718	Sox-7148	S	1626
chr22	13846388	13846688	Sox-14535	S	1627
chr16	46619877	46620177	Sox-7943	S	1628
chr13	17088293	17088593	Sox-4234	S	1629
chr14	40947691	40947991	Sox-5825	S	1630
chr10	42294842	42295142	Sox-1918	S	1631
chr4	48750683	48750983	Sox-20246	S	1632
chr8	13644125	13644425	Sox-25567	S	1633
chr25	34695916	34696216	Sox-17588	S	1634
chr16	40833123	40833423	Sox-7872	S	1635
chr9	31474631	31474931	Sox-27073	S	1636
chr24	39612175	39612475	Sox-16845	S	1637
chr2	19900495	19900795	Sox-11461	S	1638
chr25	35130040	35130340	Sox-17606	S	1639
chr10	29335213	29335513	Sox-1691	S	1640
chr20	3319592	3319892	Sox-12246	S	1641
chr2	47213066	47213366	Sox-12003	S	1642
chr2	32103839	32104139	Sox-11711	S	1643
chr4	23752993	23753293	Sox-19428	S	1644
chr23	40691212	40691512	Sox-15914	S	1645
chr1	41698855	41699155	Sox-751	S	1646
chr6	30394737	30395037	Sox-23212	S	1647
chr4	43389518	43389818	Sox-20104	S	1648
chr9	31758650	31758950	Sox-27076	S	1649
chr13	46178412	46178712	Sox-4824	S	1650
chr8	14157833	14158133	Sox-25572	S	1651
chr25	16363124	16363424	Sox-17183	S	1652
chr17	31916807	31917107	Sox-8670	S	1653
chr17	38373120	38373420	Sox-8823	S	1654
chr23	18941140	18941440	Sox-15408	S	1655
chr20	32957512	32957812	Sox-12870	S	1656
chr20	48276196	48276496	Sox-13150	S	1657
chr24	26391645	26391945	Sox-16635	S	1658
chr19	5187604	5187904	Sox-10163	S	1659
chr13	4406652	4406952	Sox-3982	S	1660
chr7	829673	829973	Sox-23797	S	1661
chr13	26215044	26215344	Sox-4435	S	1662
chr23	5970864	5971164	Sox-15148	S	1663
chr6	26826378	26826678	Sox-23131	S	1664
chr9	42163423	42163723	Sox-27258	S	1665
chr4	239349	239649	Sox-18927	S	1666
chr13	14931766	14932066	Sox-4161	S	1667
chr25	18964804	18965104	Sox-17251	S	1668
chr7	64977995	64978295	Sox-25197	S	1669
chr15	45851795	45852095	Sox-28236	S	1670
chr3	54118659	54118959	Sox-18728	S	1671
chr5	52115196	52115496	Sox-22134	S	1672
chr14	8961	9261	Sox-4954	S	1673
chr6	51891515	51891815	Sox-23607	S	1674
chr6	54206403	54206703	Sox-23654	S	1675
chr17	27691123	27691423	Sox-8577	S	1676
chr7	41887156	41887456	Sox-24610	S	1677
chr3	42442062	42442362	Sox-18573	S	1678
chr2	10446773	10447073	Sox-11225	S	1679
chr3	61518381	61518681	Sox-18903	S	1680
chr14	17332077	17332377	Sox-5286	S	1681
chr2	25242697	25242997	Sox-11583	S	1682
chr19	38299658	38299958	Sox-10850	S	1683
chr7	35894792	35895092	Sox-24459	S	1684
chr17	14883364	14883664	Sox-8325	S	1685
chr14	34494976	34495276	Sox-5696	S	1686
chr4	67162066	67162366	Sox-20848	S	1687
chr2	59109319	59109619	Sox-12180	S	1688
chr19	30217613	30217913	Sox-10716	S	1689
chr20	48780524	48780824	Sox-13168	S	1690
chr11	17760493	17760793	Sox-2353	S	1691
chr2	3122555	3122855	Sox-11109	S	1692
chr8	54055563	54055863	Sox-26455	S	1693
chr22	20249070	20249370	Sox-14667	S	1694
chr22	37342418	37342718	Sox-14998	S	1695
chr20	30801218	30801518	Sox-12814	S	1696
chr4	3179943	3180243	Sox-19010	S	1697
chr4	26315748	26316048	Sox-19476	S	1698
chr14	26677843	26678143	Sox-5474	S	1699
chr5	68514613	68514913	Sox-22552	S	1700
chr15	7208728	7209028	Sox-6165	S	1701
chr20	39255845	39256145	Sox-13019	S	1702
chr11	35604319	35604619	Sox-2727	S	1703
chr5	26175076	26175376	Sox-21554	S	1704
chr7	52634879	52635179	Sox-24822	S	1705
chr3	45797412	45797712	Sox-18601	S	1706
chr3	60090527	60090827	Sox-18871	S	1707
chr7	27578143	27578443	Sox-24273	S	1708
chr10	35743680	35743980	Sox-1796	S	1709
chr12	48337199	48337499	Sox-3881	S	1710
chr15	41625526	41625826	Sox-6835	S	1711
chr20	2572401	2572701	Sox-12232	S	1712
chr20	23232944	23233244	Sox-12602	S	1713
chr17	14838303	14838603	Sox-8322	S	1714
chr2	33095043	33095343	Sox-11748	S	1715
chr20	37865976	37866276	Sox-12995	S	1716
chr15	18340672	18340972	Sox-6416	S	1717
chr8	48586692	48586992	Sox-26350	S	1718
chr17	8715166	8715466	Sox-8203	S	1719
chr24	4995447	4995747	Sox-16113	S	1720
chr12	41437161	41437461	Sox-3756	S	1721
chr4	59058730	59059030	Sox-20575	S	1722
chr7	59619630	59619930	Sox-25036	S	1723
chr4	38646110	38646410	Sox-19941	S	1724
chr4	31736350	31736650	Sox-19710	S	1725
chr22	31379256	31379556	Sox-14897	S	1726
chr1	6465961	6466261	Sox-96	S	1727
chr16	40588937	40589237	Sox-7867	S	1728
chr24	20459531	20459831	Sox-16507	S	1729
chr14	40808338	40808638	Sox-5819	S	1730
chr11	6111278	6111578	Sox-2117	S	1731
chr21	3455275	3455575	Sox-13370	S	1732
chr17	28763347	28763647	Sox-8599	S	1733
chr16	41484067	41484367	Sox-7880	S	1734
chr13	17040048	17040348	Sox-4232	S	1735
chr21	9773969	9774269	Sox-13489	S	1736
chr1	52614424	52614724	Sox-963	S	1737
chr13	16787298	16787598	Sox-4226	S	1738
chr3	29132807	29133107	Sox-18156	S	1739
chr12	25433465	25433765	Sox-3479	S	1740
chr10	9815555	9815855	Sox-1247	S	1741
chr24	19335848	19336148	Sox-16477	S	1742
chr22	38890239	38890539	Sox-15038	S	1743
chr12	12211844	12212144	Sox-3188	S	1744
chr5	19691292	19691592	Sox-21429	S	1745
chr2	24554345	24554645	Sox-11567	S	1746
chr19	7396694	7396994	Sox-10209	S	1747
chr17	29095876	29096176	Sox-8609	S	1748
chr17	41846476	41846776	Sox-8901	S	1749
chr12	28394438	28394738	Sox-3535	S	1750
chr16	15629929	15630229	Sox-7239	S	1751
chr17	44239839	44240139	Sox-8961	S	1752
chr8	49259748	49260048	Sox-26353	S	1753
chr3	34275599	34275899	Sox-18269	S	1754
chr5	22381887	22382187	Sox-21472	S	1755
chr13	33819593	33819893	Sox-4621	S	1756
chr10	33355113	33355413	Sox-1756	S	1757
chr19	18497146	18497446	Sox-10468	S	1758
chr3	34474318	34474618	Sox-18276	S	1759
chr3	42911216	42911516	Sox-18514	S	1760
chr4	4589676	4589976	Sox-19032	S	1761
chr23	36304738	36305038	Sox-15824	S	1762
chr22	18731576	18731876	Sox-14646	S	1763
chr1	45014822	45015122	Sox-808	S	1764
chr14	40812712	40813012	Sox-5820	S	1765
chr16	11189314	11189614	Sox-7171	S	1766
chr4	8668509	8668809	Sox-19116	S	1767
chr18	30028077	30028377	Sox-9649	S	1768
chr23	24859694	24859994	Sox-15582	S	1769
chr10	26096013	26096313	Sox-1633	S	1770
chr12	26190540	26190840	Sox-3497	S	1771
chr21	38072515	38072815	Sox-14057	S	1772
chr11	35082466	35082766	Sox-2711	S	1773
chr24	39570476	39570776	Sox-16843	S	1774
chr17	25601666	25601966	Sox-8533	S	1775
chr14	19612442	19612742	Sox-5316	S	1776
chr8	53986913	53987213	Sox-28209	S	1777
chr8	22389153	22389453	Sox-25745	S	1778
chr19	14097730	14098030	Sox-10346	S	1779
chr3	23463382	23463682	Sox-18030	S	1780
chr3	42188613	42188913	Sox-18506	S	1781
chr21	38070855	38071155	Sox-14056	S	1782
chr14	6462039	6462339	Sox-5078	S	1783
chr14	32118123	32118423	Sox-5613	S	1784
chr4	17506962	17507262	Sox-19316	S	1785
chr12	12999843	13000143	Sox-3200	S	1786
chr14	26706136	26706436	Sox-5479	S	1787
chr20	43735514	43735814	Sox-13077	S	1788
chr2	57940881	57941181	Sox-12150	S	1789
chr2	58910837	58911137	Sox-12178	S	1790
chr4	2637588	2637888	Sox-18997	S	1791
chr20	43344701	43345001	Sox-13071	S	1792
chr24	17144687	17144987	Sox-16431	S	1793
chr12	31486957	31487257	Sox-3597	S	1794
chr18	44524153	44524453	Sox-9951	S	1795
chr5	48254753	48255053	Sox-22071	S	1796
chr14	23387974	23388274	Sox-5405	S	1797
chr1	54352277	54352577	Sox-993	S	1798
chr6	33541263	33541563	Sox-23296	S	1799
chr5	34535363	34535663	Sox-21714	S	1800
chr15	41647626	41647926	Sox-6836	S	1801
chr24	14482525	14482825	Sox-16384	S	1802
chr16	8635566	8635866	Sox-7127	S	1803
chr8	28509089	28509389	Sox-25871	S	1804
chr4	34901565	34901865	Sox-19812	S	1805
chr6	11816448	11816748	Sox-22842	S	1806
chr21	24712018	24712318	Sox-13800	S	1807
chr15	5428149	5428449	Sox-6123	S	1808
chr15	14515536	14515836	Sox-6323	S	1809
chr4	23997791	23998091	Sox-19434	S	1810
chr25	36328294	36328594	Sox-17633	S	1811
chr13	28456266	28456566	Sox-4478	S	1812
chr4	60378494	60378794	Sox-20641	S	1813
chr13	5809815	5810115	Sox-4018	S	1814
chr9	12688235	12688535	Sox-26683	S	1815
chr9	48011520	48011820	Sox-27361	S	1816
chr13	33764000	33764300	Sox-4618	S	1817
chr7	54837717	54838017	Sox-24911	S	1818
chr7	73858583	73858883	Sox-25330	S	1819
chr23	12181176	12181476	Sox-15238	S	1820
chr7	39445128	39445428	Sox-24539	S	1821
chr9	30812746	30813046	Sox-27045	S	1822
chr8	44257798	44258098	Sox-26262	S	1823
chr18	27903185	27903485	Sox-9632	S	1824
chr24	21313487	21313787	Sox-16537	S	1825
chr22	26645701	26646001	Sox-14813	S	1826
chr13	50466614	50466914	Sox-4902	S	1827
chr11	19826894	19827194	Sox-2422	S	1828
chr1	39870874	39871174	Sox-692	S	1829
chr1	54568272	54568572	Sox-995	S	1830
chr16	23680590	23680890	Sox-7499	S	1831
chr24	30367293	30367593	Sox-16704	S	1832
chr11	39210976	39211276	Sox-2783	S	1833
chr25	3293941	3294241	Sox-16954	S	1834
chr5	39147278	39147578	Sox-21849	S	1835
chr21	23596846	23597146	Sox-13782	S	1836
chr11	44729938	44730238	Sox-2914	S	1837
chr8	449976	450276	Sox-27945	S	1838
chr25	25234202	25234502	Sox-17353	S	1839
chr4	38997054	38997354	Sox-19953	S	1840
chr8	45753849	45754149	Sox-26298	S	1841
chr13	25457129	25457429	Sox-4421	S	1842
chr16	25134230	25134530	Sox-7538	S	1843
chr25	36370260	36370560	Sox-17638	S	1844
chr21	8515640	8515940	Sox-13472	S	1845
chr6	27632221	27632521	Sox-23147	S	1846
chr7	53441043	53441343	Sox-24872	S	1847
chr24	10663184	10663484	Sox-16191	S	1848
chr14	31148142	31148442	Sox-5568	S	1849
chr1	56207767	56208067	Sox-1017	S	1850
chr9	9732034	9732334	Sox-26634	S	1851
chr11	42432524	42432824	Sox-2855	S	1852
chr2	43445616	43445916	Sox-11952	S	1853
chr4	31493684	31493984	Sox-19703	S	1854
chr5	19032663	19032963	Sox-21409	S	1855
chr9	822951	823251	Sox-26477	S	1856
chr21	20550912	20551212	Sox-13710	S	1857
chr5	58809285	58809585	Sox-22346	S	1858
chr1	40460255	40460555	Sox-710	S	1859
chr4	59096233	59096533	Sox-20580	S	1860
chr7	54713513	54713813	Sox-24904	S	1861
chr16	5689501	5689801	Sox-7044	S	1862
chr17	35097583	35097883	Sox-8744	S	1863
chr17	26721752	26722052	Sox-8547	S	1864
chr12	38370558	38370858	Sox-3722	S	1865
chr19	26140452	26140752	Sox-10629	S	1866
chr7	17027931	17028231	Sox-24068	S	1867
chr25	35124538	35124838	Sox-17605	S	1868
chr16	40984642	40984942	Sox-7877	S	1869
chr23	6583827	6584127	Sox-15160	S	1870
chr9	21020211	21020511	Sox-26848	S	1871
chr2	10744697	10744997	Sox-11229	S	1872
chr3	31879036	31879336	Sox-18195	S	1873
chr9	18949563	18949863	Sox-26815	S	1874
chr3	18189407	18189707	Sox-17949	S	1875
chr3	33744382	33744682	Sox-18259	S	1876
chr6	31728547	31728847	Sox-23250	S	1877
chr4	21054386	21054686	Sox-19381	S	1878
chr11	25293919	25294219	Sox-2546	S	1879
chr16	2872252	2872552	Sox-6995	S	1880
chr17	13876782	13877082	Sox-8305	S	1881
chr23	4973217	4973517	Sox-15135	S	1882
chr22	21457653	21457953	Sox-14710	S	1883
chr5	22869602	22869902	Sox-21480	S	1884
chr17	21273377	21273677	Sox-8451	S	1885
chr2	15016611	15016911	Sox-11348	S	1886
chr7	5976409	5976709	Sox-23874	S	1887
chr19	22530214	22530514	Sox-10546	S	1888
chr19	15853196	15853496	Sox-10391	S	1889
chr17	16763880	16764180	Sox-8363	S	1890
chr6	52699620	52699920	Sox-23621	S	1891
chr7	53290850	53291150	Sox-24857	S	1892
chr3	8510401	8510701	Sox-17775	S	1893
chr2	7320008	7320308	Sox-11167	S	1894
chr4	31732731	31733031	Sox-19709	S	1895
chr21	1362808	1363108	Sox-13329	S	1896
chr4	43499355	43499655	Sox-20110	S	1897
chr7	54725264	54725564	Sox-24907	S	1898
chr1	16748452	16748752	Sox-250	S	1899
chr3	34665369	34665669	Sox-18286	S	1900
chr16	16341721	16342021	Sox-7281	S	1901
chr5	31206003	31206303	Sox-21649	S	1902
chr20	5400998	5401298	Sox-12286	S	1903
chr22	1978740	1979040	Sox-14270	S	1904
chr24	19336704	19337004	Sox-16478	S	1905
chr4	47570695	47570995	Sox-20202	S	1906
chr3	33401976	33402276	Sox-18250	S	1907
chr16	15144149	15144449	Sox-7229	S	1908
chr17	10915399	10915699	Sox-8242	S	1909
chr15	7212970	7213270	Sox-6167	S	1910
chr4	20391972	20392272	Sox-19369	S	1911
chr24	12886412	12886712	Sox-16339	S	1912
chr8	39558677	39558977	Sox-26193	S	1913
chr23	6660984	6661284	Sox-15163	S	1914
chr7	37297806	37298106	Sox-24485	S	1915
chr16	13082268	13082568	Sox-7196	S	1916
chr14	21754208	21754508	Sox-5373	S	1917
chr13	3384832	3385132	Sox-3966	S	1918
chr1	42580638	42580938	Sox-774	S	1919
chr15	29957394	29957694	Sox-6658	S	1920
chr2	7907859	7908159	Sox-11177	S	1921
chr20	42564803	42565103	Sox-13058	S	1922
chr14	6961969	6962269	Sox-5084	S	1923
chr4	74836630	74836930	Sox-21059	S	1924
chr18	41689024	41689324	Sox-9897	S	1925
chr2	49268768	49269068	Sox-12038	S	1926
chr3	36120211	36120511	Sox-18327	S	1927
chr5	66135599	66135899	Sox-22498	S	1928
chr21	9484228	9484528	Sox-13482	S	1929
chr5	36128039	36128339	Sox-21766	S	1930
chr18	17860117	17860417	Sox-9414	S	1931
chr3	15984003	15984303	Sox-17901	S	1932
chr7	41874175	41874475	Sox-24607	S	1933
chr14	7828285	7828585	Sox-5106	S	1934
chr19	31969607	31969907	Sox-10770	S	1935
chr16	38315707	38316007	Sox-7834	S	1936
chr17	31900781	31901081	Sox-8669	S	1937
chr15	9142994	9143294	Sox-6217	S	1938
chr8	46993880	46994180	Sox-26329	S	1939
chr9	782170	782470	Sox-26475	S	1940
chr8	23776205	23776505	Sox-25778	S	1941
chr17	42536705	42537005	Sox-8911	S	1942
chr3	53238849	53239149	Sox-18706	S	1943
chr13	11856236	11856536	Sox-4133	S	1944
chr14	14746746	14747046	Sox-5234	S	1945
chr10	42668515	42668815	Sox-1930	S	1946
chr13	34131733	34132033	Sox-4631	S	1947
chr2	25050223	25050523	Sox-11578	S	1948
chr21	28205409	28205709	Sox-13882	S	1949
chr5	40651656	40651956	Sox-21881	S	1950
chr19	5310266	5310566	Sox-10167	S	1951
chr4	37121560	37121860	Sox-19888	S	1952
chr6	24715426	24715726	Sox-23085	S	1953
chr11	2693323	2693623	Sox-2041	S	1954
chr2	57231056	57231356	Sox-12131	S	1955
chr16	19850795	19851095	Sox-7431	S	1956
chr7	54538667	54538967	Sox-24890	S	1957
chr9	34001201	34001501	Sox-27117	S	1958
chr2	17438604	17438904	Sox-11385	S	1959
chr4	61211860	61212160	Sox-20668	S	1960
chr8	23194946	23195246	Sox-25756	S	1961
chr21	5514982	5515282	Sox-13415	S	1962
chr13	19378783	19379083	Sox-4313	S	1963
chr15	9337351	9337651	Sox-6220	S	1964
chr10	17714276	17714576	Sox-1472	S	1965
chr17	27446964	27447264	Sox-8573	S	1966
chr4	2523957	2524257	Sox-18991	S	1967
chr13	32739848	32740148	Sox-4597	S	1968
chr24	11861355	11861655	Sox-16211	S	1969
chr5	35425123	35425423	Sox-21743	S	1970
chr17	37740787	37741087	Sox-8795	S	1971
chr2	15013714	15014014	Sox-11346	S	1972
chr5	44934726	44935026	Sox-22013	S	1973
chr1	50791309	50791609	Sox-916	S	1974
chr16	24419564	24419864	Sox-7523	S	1975
chr10	33301129	33301429	Sox-1751	S	1976
chr20	30779926	30780226	Sox-12811	S	1977
chr25	191421	191721	Sox-16897	S	1978
chr21	45853446	45853746	Sox-14195	S	1979
chr20	3318860	3319160	Sox-12245	S	1980
chr4	13193416	13193716	Sox-19201	S	1981
chr6	42859865	42860165	Sox-23466	S	1982
chr1	45917777	45918077	Sox-827	S	1983
chr15	19753024	19753324	Sox-6441	S	1984
chr3	16124536	16124836	Sox-17910	S	1985
chr20	47106128	47106428	Sox-13136	S	1986
chr9	31393154	31393454	Sox-27071	S	1987
chr18	40338740	40339040	Sox-9869	S	1988
chr9	37159907	37160207	Sox-27169	S	1989
chr11	11883180	11883480	Sox-2242	S	1990
chr23	20871741	20872041	Sox-15447	S	1991
chr12	8909467	8909767	Sox-3119	S	1992
chr3	23639002	23639302	Sox-18040	S	1993
chr20	28745461	28745761	Sox-12755	S	1994
chr2	28099734	28100034	Sox-11643	S	1995
chr10	4115912	4116212	Sox-1143	S	1996
chr4	70758483	70758783	Sox-20978	S	1997
chr22	35932866	35933166	Sox-14971	S	1998
chr10	25654780	25655080	Sox-1622	S	1999
[truncated: 16,667 more rows]

## Sheet: Nanog (N)
chr	start	end	peak name	peak type
chr1	12137	12437	Nan-0	N
chr1	19240	19540	Nan-1	N
chr1	21331	21631	Nan-2	N
chr1	25275	25575	Nan-3	N
chr1	27657	27957	Nan-4	N
chr1	36553	36853	Nan-5	N
chr1	37647	37947	Nan-6	N
chr1	44450	44750	Nan-7	N
chr1	47999	48299	Nan-8	N
chr1	49779	50079	Nan-9	N
chr1	72279	72579	Nan-10	N
chr1	73606	73906	Nan-11	N
chr1	74374	74674	Nan-12	N
chr1	86642	86942	Nan-13	N
chr1	93182	93482	Nan-14	N
chr1	104027	104327	Nan-15	N
chr1	109562	109862	Nan-16	N
chr1	111353	111653	Nan-17	N
chr1	122115	122415	Nan-18	N
chr1	143954	144254	Nan-19	N
chr1	157408	157708	Nan-20	N
chr1	157635	157935	Nan-21	N
chr1	164438	164738	Nan-22	N
chr1	165849	166149	Nan-23	N
chr1	174049	174349	Nan-25	N
chr1	183496	183796	Nan-26	N
chr1	191899	192199	Nan-27	N
chr1	195310	195610	Nan-28	N
chr1	196954	197254	Nan-29	N
chr1	214072	214372	Nan-30	N
chr1	214768	215068	Nan-31	N
chr1	227116	227416	Nan-32	N
chr1	233501	233801	Nan-33	N
chr1	250103	250403	Nan-34	N
chr1	250434	250734	Nan-35	N
chr1	254230	254530	Nan-36	N
chr1	259767	260067	Nan-37	N
chr1	260864	261164	Nan-38	N
chr1	266919	267219	Nan-39	N
chr1	298499	298799	Nan-40	N
chr1	337688	337988	Nan-41	N
chr1	338138	338438	Nan-42	N
chr1	342606	342906	Nan-43	N
chr1	378851	379151	Nan-44	N
chr1	411158	411458	Nan-45	N
chr1	416176	416476	Nan-46	N
chr1	418974	419274	Nan-47	N
chr1	427672	427972	Nan-48	N
chr1	480734	481034	Nan-49	N
chr1	481070	481370	Nan-50	N
chr1	489597	489897	Nan-51	N
chr1	494159	494459	Nan-52	N
chr1	494634	494934	Nan-53	N
chr1	500976	501276	Nan-54	N
chr1	513604	513904	Nan-55	N
chr1	524544	524844	Nan-56	N
chr1	528494	528794	Nan-57	N
chr1	532218	532518	Nan-58	N
chr1	532603	532903	Nan-59	N
chr1	544601	544901	Nan-60	N
chr1	566112	566412	Nan-61	N
chr1	566633	566933	Nan-62	N
chr1	580536	580836	Nan-63	N
chr1	580694	580994	Nan-64	N
chr1	589718	590018	Nan-65	N
chr1	597232	597532	Nan-66	N
chr1	605152	605452	Nan-67	N
chr1	605675	605975	Nan-68	N
chr1	605970	606270	Nan-69	N
chr1	611918	612218	Nan-70	N
chr1	613677	613977	Nan-71	N
chr1	624714	625014	Nan-72	N
chr1	636711	637011	Nan-73	N
chr1	643725	644025	Nan-74	N
chr1	644439	644739	Nan-75	N
chr1	648009	648309	Nan-76	N
chr1	650984	651284	Nan-77	N
chr1	655764	656064	Nan-78	N
chr1	656702	657002	Nan-79	N
chr1	663871	664171	Nan-80	N
chr1	669493	669793	Nan-81	N
chr1	681118	681418	Nan-83	N
chr1	690604	690904	Nan-84	N
chr1	696063	696363	Nan-85	N
chr1	710596	710896	Nan-86	N
chr1	714075	714375	Nan-87	N
chr1	729246	729546	Nan-88	N
chr1	731458	731758	Nan-89	N
chr1	733745	734045	Nan-90	N
chr1	745864	746164	Nan-91	N
chr1	766178	766478	Nan-92	N
chr1	768554	768854	Nan-93	N
chr1	776449	776749	Nan-94	N
chr1	787265	787565	Nan-95	N
chr1	793702	794002	Nan-96	N
chr1	797285	797585	Nan-97	N
chr1	813553	813853	Nan-98	N
chr1	818099	818399	Nan-99	N
chr1	833261	833561	Nan-100	N
chr1	839308	839608	Nan-101	N
chr1	840236	840536	Nan-102	N
chr1	847509	847809	Nan-103	N
chr1	849362	849662	Nan-104	N
chr1	854689	854989	Nan-105	N
chr1	887235	887535	Nan-106	N
chr1	892657	892957	Nan-107	N
chr1	895756	896056	Nan-108	N
chr1	974806	975106	Nan-109	N
chr1	1111421	1111721	Nan-110	N
chr1	1133875	1134175	Nan-111	N
chr1	1134576	1134876	Nan-112	N
chr1	1137086	1137386	Nan-113	N
chr1	1143112	1143412	Nan-114	N
chr1	1154421	1154721	Nan-115	N
chr1	1199496	1199796	Nan-116	N
chr1	1214053	1214353	Nan-117	N
chr1	1218671	1218971	Nan-118	N
chr1	1229171	1229471	Nan-119	N
chr1	1252571	1252871	Nan-120	N
chr1	1331226	1331526	Nan-121	N
chr1	1346030	1346330	Nan-122	N
chr1	1402498	1402798	Nan-124	N
chr1	1502203	1502503	Nan-125	N
chr1	1503967	1504267	Nan-126	N
chr1	1518933	1519233	Nan-127	N
chr1	1519612	1519912	Nan-128	N
chr1	1521959	1522259	Nan-129	N
chr1	1528173	1528473	Nan-130	N
chr1	1531290	1531590	Nan-131	N
chr1	1558015	1558315	Nan-132	N
chr1	1611854	1612154	Nan-133	N
chr1	1635447	1635747	Nan-135	N
chr1	1651870	1652170	Nan-136	N
chr1	1658489	1658789	Nan-137	N
chr1	1659416	1659716	Nan-138	N
chr1	1662476	1662776	Nan-139	N
chr1	1713489	1713789	Nan-140	N
chr1	1715554	1715854	Nan-141	N
chr1	1716871	1717171	Nan-142	N
chr1	1722540	1722840	Nan-143	N
chr1	1730416	1730716	Nan-144	N
chr1	1750828	1751128	Nan-145	N
chr1	1766007	1766307	Nan-146	N
chr1	1773294	1773594	Nan-147	N
chr1	1773548	1773848	Nan-148	N
chr1	1828768	1829068	Nan-149	N
chr1	1861648	1861948	Nan-150	N
chr1	1885505	1885805	Nan-151	N
chr1	1891544	1891844	Nan-152	N
chr1	1891970	1892270	Nan-153	N
chr1	1928006	1928306	Nan-154	N
chr1	2021931	2022231	Nan-155	N
chr1	2096213	2096513	Nan-156	N
chr1	2102716	2103016	Nan-157	N
chr1	2170125	2170425	Nan-158	N
chr1	2205091	2205391	Nan-159	N
chr1	2221602	2221902	Nan-160	N
chr1	2221743	2222043	Nan-161	N
chr1	2250732	2251032	Nan-162	N
chr1	2260121	2260421	Nan-163	N
chr1	2261605	2261905	Nan-164	N
chr1	2261931	2262231	Nan-165	N
chr1	2277707	2278007	Nan-166	N
chr1	2278158	2278458	Nan-167	N
chr1	2279025	2279325	Nan-168	N
chr1	2283407	2283707	Nan-169	N
chr1	2295935	2296235	Nan-170	N
chr1	2297067	2297367	Nan-171	N
chr1	2302085	2302385	Nan-172	N
chr1	2308240	2308540	Nan-173	N
chr1	2309685	2309985	Nan-174	N
chr1	2310334	2310634	Nan-175	N
chr1	2312894	2313194	Nan-176	N
chr1	2335155	2335455	Nan-177	N
chr1	2338951	2339251	Nan-178	N
chr1	2344251	2344551	Nan-179	N
chr1	2354326	2354626	Nan-181	N
chr1	2355095	2355395	Nan-182	N
chr1	2355812	2356112	Nan-183	N
chr1	2357051	2357351	Nan-184	N
chr1	2363480	2363780	Nan-185	N
chr1	2366183	2366483	Nan-186	N
chr1	2369014	2369314	Nan-187	N
chr1	2386706	2387006	Nan-188	N
chr1	2407996	2408296	Nan-189	N
chr1	2408483	2408783	Nan-190	N
chr1	2414852	2415152	Nan-191	N
chr1	2415500	2415800	Nan-192	N
chr1	2426696	2426996	Nan-193	N
chr1	2467084	2467384	Nan-194	N
chr1	2525087	2525387	Nan-195	N
chr1	2567530	2567830	Nan-196	N
chr1	2598620	2598920	Nan-197	N
chr1	2616839	2617139	Nan-198	N
chr1	2643450	2643750	Nan-199	N
chr1	2660014	2660314	Nan-200	N
chr1	2683307	2683607	Nan-201	N
chr1	2696616	2696916	Nan-202	N
chr1	2711956	2712256	Nan-203	N
chr1	2712982	2713282	Nan-204	N
chr1	2729741	2730041	Nan-205	N
chr1	2773697	2773997	Nan-206	N
chr1	2853201	2853501	Nan-207	N
chr1	2908567	2908867	Nan-208	N
chr1	2917252	2917552	Nan-209	N
chr1	2918954	2919254	Nan-210	N
chr1	3068490	3068790	Nan-211	N
chr1	3068650	3068950	Nan-212	N
chr1	3093743	3094043	Nan-213	N
chr1	3099562	3099862	Nan-214	N
chr1	3099951	3100251	Nan-215	N
chr1	3106120	3106420	Nan-216	N
chr1	3107076	3107376	Nan-217	N
chr1	3112959	3113259	Nan-218	N
chr1	3129325	3129625	Nan-219	N
chr1	3151069	3151369	Nan-220	N
chr1	3154446	3154746	Nan-221	N
chr1	3166705	3167005	Nan-222	N
chr1	3176840	3177140	Nan-223	N
chr1	3210709	3211009	Nan-224	N
chr1	3210878	3211178	Nan-225	N
chr1	3212223	3212523	Nan-226	N
chr1	3214001	3214301	Nan-227	N
chr1	3241135	3241435	Nan-228	N
chr1	3260749	3261049	Nan-229	N
chr1	3262396	3262696	Nan-230	N
chr1	3268834	3269134	Nan-231	N
chr1	3350557	3350857	Nan-232	N
chr1	3330599	3330899	Nan-233	N
chr1	3330319	3330619	Nan-234	N
chr1	3461919	3462219	Nan-235	N
chr1	3462120	3462420	Nan-236	N
chr1	3506924	3507224	Nan-237	N
chr1	3516305	3516605	Nan-239	N
chr1	3529308	3529608	Nan-240	N
chr1	3646251	3646551	Nan-241	N
chr1	3647387	3647687	Nan-242	N
chr1	3647861	3648161	Nan-243	N
chr1	3648292	3648592	Nan-244	N
chr1	3648751	3649051	Nan-245	N
chr1	3426956	3427256	Nan-246	N
chr1	3448085	3448385	Nan-247	N
chr1	3670199	3670499	Nan-248	N
chr1	3682671	3682971	Nan-249	N
chr1	3699670	3699970	Nan-250	N
chr1	3711667	3711967	Nan-251	N
chr1	3733548	3733848	Nan-252	N
chr1	3749660	3749960	Nan-253	N
chr1	3762779	3763079	Nan-254	N
chr1	3895161	3895461	Nan-255	N
chr1	4017539	4017839	Nan-256	N
chr1	4023783	4024083	Nan-257	N
chr1	4046771	4047071	Nan-258	N
chr1	4101242	4101542	Nan-260	N
chr1	4120207	4120507	Nan-261	N
chr1	4124183	4124483	Nan-262	N
chr1	4124638	4124938	Nan-263	N
chr1	4171915	4172215	Nan-264	N
chr1	4210440	4210740	Nan-265	N
chr1	4254006	4254306	Nan-266	N
chr1	4268214	4268514	Nan-267	N
chr1	4268473	4268773	Nan-268	N
chr1	4282155	4282455	Nan-269	N
chr1	4283696	4283996	Nan-270	N
chr1	4304680	4304980	Nan-271	N
chr1	4334040	4334340	Nan-272	N
chr1	4360444	4360744	Nan-273	N
chr1	4403397	4403697	Nan-274	N
chr1	4777714	4778014	Nan-275	N
chr1	4725614	4725914	Nan-276	N
chr1	4706019	4706319	Nan-278	N
chr1	4812011	4812311	Nan-279	N
chr1	4852013	4852313	Nan-280	N
chr1	4859829	4860129	Nan-281	N
chr1	4910377	4910677	Nan-282	N
chr1	5013789	5014089	Nan-283	N
chr1	5019435	5019735	Nan-284	N
chr1	5026382	5026682	Nan-285	N
chr1	5044739	5045039	Nan-286	N
chr1	5132362	5132662	Nan-290	N
chr1	5136173	5136473	Nan-291	N
chr1	5150179	5150479	Nan-292	N
chr1	5155653	5155953	Nan-293	N
chr1	5157256	5157556	Nan-294	N
chr1	5163938	5164238	Nan-295	N
chr1	5177217	5177517	Nan-296	N
chr1	5184126	5184426	Nan-297	N
chr1	5196582	5196882	Nan-298	N
chr1	5209211	5209511	Nan-299	N
chr1	5211905	5212205	Nan-300	N
chr1	5214138	5214438	Nan-301	N
chr1	5228553	5228853	Nan-302	N
chr1	5229471	5229771	Nan-303	N
chr1	5244357	5244657	Nan-304	N
chr1	5250064	5250364	Nan-305	N
chr1	5250839	5251139	Nan-306	N
chr1	5251025	5251325	Nan-307	N
chr1	5251815	5252115	Nan-308	N
chr1	5254821	5255121	Nan-309	N
chr1	5257381	5257681	Nan-310	N
chr1	5268894	5269194	Nan-311	N
chr1	5269895	5270195	Nan-312	N
chr1	5274399	5274699	Nan-313	N
chr1	5279027	5279327	Nan-314	N
chr1	5281711	5282011	Nan-315	N
chr1	5286186	5286486	Nan-316	N
chr1	5296827	5297127	Nan-317	N
chr1	5300492	5300792	Nan-318	N
chr1	5315193	5315493	Nan-319	N
chr1	5315232	5315532	Nan-320	N
chr1	5349594	5349894	Nan-321	N
chr1	5367753	5368053	Nan-322	N
chr1	5372901	5373201	Nan-323	N
chr1	5381364	5381664	Nan-324	N
chr1	5394595	5394895	Nan-325	N
chr1	5402404	5402704	Nan-326	N
chr1	5404433	5404733	Nan-327	N
chr1	5407992	5408292	Nan-328	N
chr1	5425200	5425500	Nan-329	N
chr1	5436375	5436675	Nan-330	N
chr1	5454888	5455188	Nan-331	N
chr1	5455622	5455922	Nan-332	N
chr1	5456978	5457278	Nan-333	N
chr1	5465580	5465880	Nan-334	N
chr1	5468321	5468621	Nan-335	N
chr1	5473026	5473326	Nan-336	N
chr1	5475374	5475674	Nan-337	N
chr1	5478045	5478345	Nan-338	N
chr1	5478281	5478581	Nan-339	N
chr1	5485680	5485980	Nan-340	N
chr1	5497866	5498166	Nan-341	N
chr1	5518824	5519124	Nan-342	N
chr1	5528681	5528981	Nan-343	N
chr1	5529378	5529678	Nan-344	N
chr1	5530706	5531006	Nan-345	N
chr1	5532669	5532969	Nan-346	N
chr1	5533855	5534155	Nan-347	N
chr1	5535249	5535549	Nan-348	N
chr1	5542858	5543158	Nan-349	N
chr1	5552784	5553084	Nan-350	N
chr1	5574863	5575163	Nan-351	N
chr1	5577941	5578241	Nan-352	N
chr1	5620030	5620330	Nan-353	N
chr1	5664052	5664352	Nan-354	N
chr1	5666434	5666734	Nan-355	N
chr1	5680967	5681267	Nan-356	N
chr1	5745593	5745893	Nan-357	N
chr1	5745863	5746163	Nan-358	N
chr1	5757634	5757934	Nan-359	N
chr1	5763707	5764007	Nan-360	N
chr1	5766033	5766333	Nan-361	N
chr1	5812902	5813202	Nan-362	N
chr1	5858115	5858415	Nan-363	N
chr1	5862300	5862600	Nan-364	N
chr1	5918408	5918708	Nan-365	N
chr1	5921089	5921389	Nan-366	N
chr1	5926666	5926966	Nan-367	N
chr1	5952826	5953126	Nan-368	N
chr1	5960545	5960845	Nan-369	N
chr1	5962403	5962703	Nan-370	N
chr1	5965963	5966263	Nan-371	N
chr1	5966309	5966609	Nan-372	N
chr1	5966869	5967169	Nan-373	N
chr1	5976531	5976831	Nan-374	N
chr1	5984254	5984554	Nan-375	N
chr1	6008212	6008512	Nan-376	N
chr1	6035932	6036232	Nan-377	N
chr1	6043637	6043937	Nan-378	N
chr1	6054088	6054388	Nan-379	N
chr1	6056232	6056532	Nan-380	N
chr1	6060041	6060341	Nan-381	N
chr1	6066878	6067178	Nan-382	N
chr1	6071975	6072275	Nan-383	N
chr1	6076788	6077088	Nan-384	N
chr1	6082908	6083208	Nan-385	N
chr1	6124020	6124320	Nan-386	N
chr1	6124736	6125036	Nan-387	N
chr1	6128176	6128476	Nan-388	N
chr1	6134532	6134832	Nan-389	N
chr1	6135021	6135321	Nan-390	N
chr1	6143147	6143447	Nan-391	N
chr1	6161825	6162125	Nan-393	N
chr1	6164454	6164754	Nan-394	N
chr1	6170879	6171179	Nan-395	N
chr1	6171709	6172009	Nan-396	N
chr1	6211562	6211862	Nan-397	N
chr1	6215790	6216090	Nan-398	N
chr1	6243712	6244012	Nan-399	N
chr1	6255364	6255664	Nan-400	N
chr1	6270610	6270910	Nan-401	N
chr1	6286474	6286774	Nan-402	N
chr1	6306192	6306492	Nan-403	N
chr1	6311457	6311757	Nan-404	N
chr1	6315780	6316080	Nan-405	N
chr1	6343538	6343838	Nan-406	N
chr1	6371026	6371326	Nan-407	N
chr1	6439633	6439933	Nan-408	N
chr1	6456095	6456395	Nan-409	N
chr1	6457163	6457463	Nan-410	N
chr1	6479216	6479516	Nan-411	N
chr1	6494359	6494659	Nan-412	N
chr1	6495889	6496189	Nan-413	N
chr1	6506351	6506651	Nan-414	N
chr1	6506818	6507118	Nan-415	N
chr1	6520565	6520865	Nan-416	N
chr1	6527134	6527434	Nan-417	N
chr1	6580914	6581214	Nan-418	N
chr1	6590292	6590592	Nan-419	N
chr1	6593156	6593456	Nan-420	N
chr1	6612868	6613168	Nan-421	N
chr1	6630440	6630740	Nan-422	N
chr1	6634228	6634528	Nan-423	N
chr1	6638185	6638485	Nan-424	N
chr1	6646439	6646739	Nan-425	N
chr1	6648690	6648990	Nan-426	N
chr1	6657495	6657795	Nan-427	N
chr1	6659572	6659872	Nan-428	N
chr1	6667434	6667734	Nan-429	N
chr1	6713331	6713631	Nan-430	N
chr1	6714518	6714818	Nan-431	N
chr1	6717488	6717788	Nan-432	N
chr1	6729815	6730115	Nan-433	N
chr1	6735086	6735386	Nan-434	N
chr1	6792684	6792984	Nan-435	N
chr1	6796646	6796946	Nan-436	N
chr1	6837570	6837870	Nan-437	N
chr1	6914729	6915029	Nan-438	N
chr1	6934285	6934585	Nan-439	N
chr1	6948277	6948577	Nan-440	N
chr1	6948558	6948858	Nan-441	N
chr1	6949272	6949572	Nan-442	N
chr1	6956967	6957267	Nan-443	N
chr1	6964467	6964767	Nan-444	N
chr1	6967140	6967440	Nan-445	N
chr1	6968904	6969204	Nan-446	N
chr1	6969744	6970044	Nan-447	N
chr1	6973797	6974097	Nan-448	N
chr1	6986619	6986919	Nan-449	N
chr1	6986841	6987141	Nan-450	N
chr1	7065492	7065792	Nan-451	N
chr1	7065081	7065381	Nan-452	N
chr1	7057307	7057607	Nan-453	N
chr1	7041377	7041677	Nan-454	N
chr1	7041159	7041459	Nan-455	N
chr1	7039730	7040030	Nan-456	N
chr1	7039099	7039399	Nan-457	N
chr1	7035757	7036057	Nan-458	N
chr1	7010755	7011055	Nan-459	N
chr1	7008697	7008997	Nan-460	N
chr1	7006607	7006907	Nan-461	N
chr1	7190241	7190541	Nan-462	N
chr1	7145889	7146189	Nan-463	N
chr1	7140616	7140916	Nan-464	N
chr1	7128926	7129226	Nan-465	N
chr1	7120640	7120940	Nan-466	N
chr1	7096825	7097125	Nan-467	N
chr1	7095224	7095524	Nan-468	N
chr1	7204246	7204546	Nan-469	N
chr1	7204422	7204722	Nan-470	N
chr1	7226778	7227078	Nan-471	N
chr1	7247401	7247701	Nan-472	N
chr1	7254499	7254799	Nan-474	N
chr1	7257866	7258166	Nan-475	N
chr1	7262257	7262557	Nan-476	N
chr1	7282261	7282561	Nan-477	N
chr1	7286021	7286321	Nan-478	N
chr1	7307967	7308267	Nan-479	N
chr1	7315250	7315550	Nan-480	N
chr1	7327198	7327498	Nan-481	N
chr1	7389748	7390048	Nan-482	N
chr1	7417340	7417640	Nan-483	N
chr1	7447531	7447831	Nan-484	N
chr1	7470557	7470857	Nan-485	N
chr1	7495198	7495498	Nan-486	N
chr1	7514176	7514476	Nan-487	N
chr1	7517282	7517582	Nan-488	N
chr1	7526570	7526870	Nan-489	N
chr1	7531327	7531627	Nan-490	N
chr1	7534521	7534821	Nan-491	N
chr1	7535796	7536096	Nan-492	N
chr1	7556755	7557055	Nan-493	N
chr1	7575914	7576214	Nan-494	N
chr1	7618012	7618312	Nan-495	N
chr1	7624045	7624345	Nan-496	N
chr1	7640309	7640609	Nan-497	N
chr1	7645993	7646293	Nan-498	N
chr1	7659825	7660125	Nan-499	N
chr1	7673254	7673554	Nan-500	N
chr1	7677417	7677717	Nan-501	N
chr1	7677753	7678053	Nan-502	N
chr1	7678972	7679272	Nan-503	N
chr1	7681123	7681423	Nan-504	N
chr1	7687086	7687386	Nan-505	N
chr1	7687521	7687821	Nan-506	N
chr1	7688061	7688361	Nan-507	N
chr1	7689372	7689672	Nan-508	N
chr1	7696817	7697117	Nan-509	N
chr1	7698211	7698511	Nan-510	N
chr1	7711134	7711434	Nan-511	N
chr1	7755296	7755596	Nan-512	N
chr1	7829997	7830297	Nan-513	N
chr1	7830445	7830745	Nan-514	N
chr1	7831945	7832245	Nan-515	N
chr1	7835565	7835865	Nan-516	N
chr1	7836054	7836354	Nan-517	N
chr1	7836694	7836994	Nan-518	N
chr1	7841695	7841995	Nan-519	N
chr1	7844336	7844636	Nan-520	N
chr1	7917056	7917356	Nan-521	N
chr1	7920570	7920870	Nan-522	N
chr1	7965668	7965968	Nan-523	N
chr1	7981134	7981434	Nan-524	N
chr1	7987985	7988285	Nan-525	N
chr1	7988986	7989286	Nan-526	N
chr1	7994203	7994503	Nan-527	N
chr1	7995141	7995441	Nan-528	N
chr1	8002314	8002614	Nan-529	N
chr1	8002733	8003033	Nan-530	N
chr1	8032790	8033090	Nan-531	N
chr1	8099831	8100131	Nan-532	N
chr1	8100339	8100639	Nan-533	N
chr1	8101199	8101499	Nan-534	N
chr1	8116399	8116699	Nan-535	N
chr1	8140207	8140507	Nan-536	N
chr1	8141047	8141347	Nan-537	N
chr1	8152284	8152584	Nan-538	N
chr1	8201788	8202088	Nan-539	N
chr1	8209138	8209438	Nan-540	N
chr1	8220908	8221208	Nan-541	N
chr1	8225061	8225361	Nan-542	N
chr1	8228366	8228666	Nan-543	N
chr1	8261480	8261780	Nan-544	N
chr1	8263979	8264279	Nan-545	N
chr1	8272274	8272574	Nan-546	N
chr1	8309926	8310226	Nan-547	N
chr1	8343552	8343852	Nan-548	N
chr1	8387485	8387785	Nan-549	N
chr1	8422936	8423236	Nan-550	N
chr1	8508717	8509017	Nan-551	N
chr1	8521951	8522251	Nan-553	N
chr1	8531406	8531706	Nan-554	N
chr1	8534298	8534598	Nan-555	N
chr1	8552854	8553154	Nan-556	N
chr1	8553175	8553475	Nan-557	N
chr1	8558940	8559240	Nan-558	N
chr1	8561589	8561889	Nan-559	N
chr1	8569032	8569332	Nan-560	N
chr1	8601955	8602255	Nan-561	N
chr1	8611134	8611434	Nan-562	N
chr1	8646780	8647080	Nan-563	N
chr1	8651645	8651945	Nan-564	N
chr1	8662899	8663199	Nan-565	N
chr1	8672256	8672556	Nan-566	N
chr1	8693813	8694113	Nan-567	N
chr1	8695222	8695522	Nan-568	N
chr1	8695623	8695923	Nan-569	N
chr1	8704489	8704789	Nan-570	N
chr1	8736940	8737240	Nan-571	N
chr1	8739264	8739564	Nan-572	N
chr1	8748750	8749050	Nan-573	N
chr1	8749047	8749347	Nan-574	N
chr1	8767248	8767548	Nan-575	N
chr1	8787827	8788127	Nan-576	N
chr1	8832088	8832388	Nan-577	N
chr1	8832513	8832813	Nan-578	N
chr1	8838100	8838400	Nan-579	N
chr1	8859478	8859778	Nan-580	N
chr1	8917804	8918104	Nan-581	N
chr1	8918125	8918425	Nan-582	N
chr1	8934079	8934379	Nan-583	N
chr1	8944920	8945220	Nan-584	N
chr1	8966077	8966377	Nan-585	N
chr1	8977834	8978134	Nan-586	N
chr1	8979031	8979331	Nan-587	N
chr1	9000782	9001082	Nan-588	N
chr1	9004623	9004923	Nan-589	N
chr1	9004953	9005253	Nan-590	N
chr1	9081924	9082224	Nan-591	N
chr1	9105523	9105823	Nan-592	N
chr1	9123148	9123448	Nan-593	N
chr1	9128081	9128381	Nan-594	N
chr1	9134104	9134404	Nan-595	N
chr1	9145057	9145357	Nan-596	N
chr1	9145382	9145682	Nan-597	N
chr1	9152995	9153295	Nan-598	N
chr1	9153318	9153618	Nan-599	N
chr1	9153649	9153949	Nan-600	N
chr1	9156912	9157212	Nan-601	N
chr1	9166620	9166920	Nan-602	N
chr1	9169103	9169403	Nan-603	N
chr1	9175818	9176118	Nan-604	N
chr1	9182201	9182501	Nan-605	N
chr1	9183841	9184141	Nan-606	N
chr1	9190859	9191159	Nan-607	N
chr1	9195800	9196100	Nan-608	N
chr1	9234568	9234868	Nan-609	N
chr1	9280404	9280704	Nan-610	N
chr1	9282850	9283150	Nan-611	N
chr1	9286440	9286740	Nan-612	N
chr1	9287237	9287537	Nan-613	N
chr1	9289782	9290082	Nan-614	N
chr1	9294481	9294781	Nan-615	N
chr1	9295741	9296041	Nan-616	N
chr1	9297029	9297329	Nan-617	N
chr1	9315790	9316090	Nan-618	N
chr1	9315981	9316281	Nan-619	N
chr1	9318281	9318581	Nan-620	N
chr1	9321157	9321457	Nan-621	N
chr1	9337804	9338104	Nan-622	N
chr1	9346723	9347023	Nan-623	N
chr1	9367676	9367976	Nan-624	N
chr1	9369140	9369440	Nan-625	N
chr1	9375958	9376258	Nan-626	N
chr1	9379211	9379511	Nan-627	N
chr1	9385299	9385599	Nan-628	N
chr1	9442404	9442704	Nan-629	N
chr1	9447653	9447953	Nan-630	N
chr1	9457635	9457935	Nan-631	N
chr1	9485893	9486193	Nan-632	N
chr1	9498917	9499217	Nan-633	N
chr1	9505356	9505656	Nan-634	N
chr1	9514099	9514399	Nan-635	N
chr1	9519532	9519832	Nan-636	N
chr1	9520241	9520541	Nan-637	N
chr1	9541795	9542095	Nan-638	N
chr1	9562452	9562752	Nan-639	N
chr1	9588049	9588349	Nan-640	N
chr1	9592380	9592680	Nan-641	N
chr1	9663427	9663727	Nan-642	N
chr1	9672392	9672692	Nan-643	N
chr1	9682327	9682627	Nan-645	N
chr1	9697727	9698027	Nan-646	N
chr1	9702109	9702409	Nan-647	N
chr1	9708718	9709018	Nan-648	N
chr1	9718776	9719076	Nan-649	N
chr1	9719051	9719351	Nan-650	N
chr1	9719842	9720142	Nan-651	N
chr1	9720695	9720995	Nan-652	N
chr1	9755701	9756001	Nan-654	N
chr1	9774693	9774993	Nan-655	N
chr1	9792241	9792541	Nan-656	N
chr1	9792432	9792732	Nan-657	N
chr1	9795069	9795369	Nan-658	N
chr1	9809654	9809954	Nan-659	N
chr1	9824632	9824932	Nan-660	N
chr1	9858401	9858701	Nan-661	N
chr1	9860303	9860603	Nan-662	N
chr1	9872442	9872742	Nan-663	N
chr1	9885230	9885530	Nan-664	N
chr1	9946442	9946742	Nan-665	N
chr1	9998542	9998842	Nan-666	N
chr1	10000295	10000595	Nan-667	N
chr1	10003268	10003568	Nan-668	N
chr1	10036856	10037156	Nan-669	N
chr1	10038444	10038744	Nan-670	N
chr1	10038839	10039139	Nan-671	N
chr1	10079769	10080069	Nan-672	N
chr1	10088823	10089123	Nan-673	N
chr1	10098380	10098680	Nan-674	N
chr1	10106835	10107135	Nan-675	N
chr1	10107541	10107841	Nan-676	N
chr1	10110631	10110931	Nan-677	N
chr1	10118754	10119054	Nan-678	N
chr1	10126165	10126465	Nan-679	N
chr1	10196101	10196401	Nan-680	N
chr1	10196444	10196744	Nan-681	N
chr1	10199512	10199812	Nan-682	N
chr1	10222992	10223292	Nan-683	N
chr1	10235654	10235954	Nan-684	N
chr1	10248910	10249210	Nan-685	N
chr1	10250131	10250431	Nan-686	N
chr1	10280001	10280301	Nan-687	N
chr1	10283017	10283317	Nan-688	N
chr1	10286093	10286393	Nan-689	N
chr1	10286950	10287250	Nan-690	N
chr1	10289109	10289409	Nan-691	N
chr1	10296870	10297170	Nan-692	N
chr1	10297193	10297493	Nan-693	N
chr1	10303429	10303729	Nan-694	N
chr1	10305510	10305810	Nan-695	N
chr1	10305751	10306051	Nan-696	N
chr1	10308705	10309005	Nan-697	N
chr1	10318071	10318371	Nan-698	N
chr1	10318477	10318777	Nan-699	N
chr1	10329470	10329770	Nan-700	N
chr1	10329799	10330099	Nan-701	N
chr1	10332507	10332807	Nan-702	N
chr1	10337677	10337977	Nan-703	N
chr1	10351667	10351967	Nan-704	N
chr1	10355998	10356298	Nan-705	N
chr1	10378965	10379265	Nan-706	N
chr1	10397051	10397351	Nan-707	N
chr1	10403676	10403976	Nan-708	N
chr1	10407003	10407303	Nan-709	N
chr1	10415976	10416276	Nan-710	N
chr1	10429702	10430002	Nan-711	N
chr1	10450941	10451241	Nan-712	N
chr1	10457011	10457311	Nan-713	N
chr1	10473509	10473809	Nan-714	N
chr1	10476707	10477007	Nan-715	N
chr1	10478557	10478857	Nan-716	N
chr1	10491931	10492231	Nan-717	N
chr1	10494785	10495085	Nan-718	N
chr1	10495856	10496156	Nan-719	N
chr1	10504992	10505292	Nan-720	N
chr1	10532176	10532476	Nan-722	N
chr1	10542763	10543063	Nan-723	N
chr1	10582060	10582360	Nan-724	N
chr1	10591998	10592298	Nan-725	N
chr1	10593805	10594105	Nan-726	N
chr1	10609593	10609893	Nan-729	N
chr1	10616473	10616773	Nan-730	N
chr1	10616841	10617141	Nan-731	N
chr1	10620041	10620341	Nan-732	N
chr1	10620349	10620649	Nan-733	N
chr1	10629250	10629550	Nan-734	N
chr1	10683820	10684120	Nan-735	N
chr1	10694551	10694851	Nan-736	N
chr1	10750094	10750394	Nan-737	N
chr1	10752989	10753289	Nan-739	N
chr1	10830589	10830889	Nan-740	N
chr1	10833334	10833634	Nan-741	N
chr1	10833542	10833842	Nan-742	N
chr1	10847453	10847753	Nan-743	N
chr1	10848475	10848775	Nan-744	N
chr1	10857786	10858086	Nan-745	N
chr1	10873101	10873401	Nan-746	N
chr1	10881646	10881946	Nan-747	N
chr1	10884381	10884681	Nan-748	N
chr1	10885240	10885540	Nan-749	N
chr1	10901405	10901705	Nan-750	N
chr1	10904020	10904320	Nan-751	N
chr1	10909201	10909501	Nan-752	N
chr1	10973720	10974020	Nan-753	N
chr1	10974312	10974612	Nan-754	N
chr1	10975208	10975508	Nan-755	N
chr1	10981816	10982116	Nan-756	N
chr1	10992166	10992466	Nan-757	N
chr1	10992518	10992818	Nan-758	N
chr1	11056652	11056952	Nan-759	N
chr1	11057187	11057487	Nan-760	N
chr1	11057469	11057769	Nan-761	N
chr1	11075468	11075768	Nan-762	N
chr1	11081276	11081576	Nan-763	N
chr1	11099795	11100095	Nan-764	N
chr1	11121324	11121624	Nan-765	N
chr1	11132431	11132731	Nan-766	N
chr1	11160024	11160324	Nan-767	N
chr1	11165814	11166114	Nan-768	N
chr1	11192785	11193085	Nan-769	N
chr1	11197714	11198014	Nan-770	N
chr1	11197954	11198254	Nan-771	N
chr1	11198109	11198409	Nan-772	N
chr1	11198264	11198564	Nan-773	N
chr1	11204649	11204949	Nan-774	N
chr1	11234873	11235173	Nan-775	N
chr1	11256089	11256389	Nan-776	N
chr1	11269832	11270132	Nan-777	N
chr1	11272729	11273029	Nan-778	N
chr1	11278380	11278680	Nan-779	N
chr1	11295364	11295664	Nan-780	N
chr1	11314118	11314418	Nan-781	N
chr1	11323545	11323845	Nan-782	N
chr1	11382472	11382772	Nan-783	N
chr1	11435793	11436093	Nan-784	N
chr1	11495552	11495852	Nan-785	N
chr1	11496098	11496398	Nan-786	N
chr1	11496369	11496669	Nan-787	N
chr1	11503061	11503361	Nan-788	N
chr1	11528263	11528563	Nan-789	N
chr1	11590132	11590432	Nan-790	N
chr1	11598587	11598887	Nan-791	N
chr1	11605048	11605348	Nan-792	N
chr1	11614350	11614650	Nan-793	N
chr1	11625284	11625584	Nan-794	N
chr1	11628445	11628745	Nan-795	N
chr1	11674870	11675170	Nan-796	N
chr1	11679314	11679614	Nan-797	N
chr1	11681874	11682174	Nan-798	N
chr1	11689449	11689749	Nan-799	N
chr1	11699142	11699442	Nan-800	N
chr1	11711298	11711598	Nan-801	N
chr1	11718348	11718648	Nan-802	N
chr1	11755909	11756209	Nan-803	N
chr1	11765876	11766176	Nan-804	N
chr1	11778299	11778599	Nan-805	N
chr1	11784949	11785249	Nan-806	N
chr1	11800783	11801083	Nan-807	N
chr1	11825340	11825640	Nan-808	N
chr1	11828054	11828354	Nan-809	N
chr1	11849254	11849554	Nan-810	N
chr1	11849961	11850261	Nan-811	N
chr1	11850209	11850509	Nan-812	N
chr1	11863649	11863949	Nan-813	N
chr1	11872663	11872963	Nan-814	N
chr1	11878171	11878471	Nan-815	N
chr1	11878691	11878991	Nan-816	N
chr1	11887939	11888239	Nan-817	N
chr1	11904712	11905012	Nan-818	N
chr1	11905946	11906246	Nan-819	N
chr1	11919374	11919674	Nan-820	N
chr1	11923339	11923639	Nan-821	N
chr1	11927544	11927844	Nan-822	N
chr1	11932271	11932571	Nan-823	N
chr1	11938151	11938451	Nan-824	N
chr1	11968728	11969028	Nan-825	N
chr1	11973046	11973346	Nan-826	N
chr1	12023593	12023893	Nan-828	N
chr1	12046420	12046720	Nan-829	N
chr1	12048734	12049034	Nan-830	N
chr1	12049104	12049404	Nan-831	N
chr1	12064211	12064511	Nan-832	N
chr1	12064863	12065163	Nan-833	N
chr1	12068500	12068800	Nan-834	N
chr1	12076909	12077209	Nan-835	N
chr1	12078711	12079011	Nan-836	N
chr1	12084734	12085034	Nan-837	N
chr1	12087126	12087426	Nan-839	N
chr1	12087577	12087877	Nan-840	N
chr1	12088148	12088448	Nan-841	N
chr1	12093606	12093906	Nan-842	N
chr1	12093777	12094077	Nan-843	N
chr1	12100732	12101032	Nan-844	N
chr1	12114650	12114950	Nan-845	N
chr1	12126552	12126852	Nan-846	N
chr1	12156058	12156358	Nan-847	N
chr1	12164458	12164758	Nan-848	N
chr1	12170195	12170495	Nan-849	N
chr1	12228051	12228351	Nan-850	N
chr1	12241120	12241420	Nan-851	N
chr1	12259749	12260049	Nan-852	N
chr1	12277835	12278135	Nan-853	N
chr1	12278185	12278485	Nan-854	N
chr1	12278483	12278783	Nan-855	N
chr1	12279658	12279958	Nan-856	N
chr1	12291754	12292054	Nan-857	N
chr1	12295108	12295408	Nan-858	N
chr1	12334837	12335137	Nan-859	N
chr1	12348188	12348488	Nan-860	N
chr1	12348505	12348805	Nan-861	N
chr1	12394008	12394308	Nan-862	N
chr1	12394504	12394804	Nan-863	N
chr1	12399767	12400067	Nan-864	N
chr1	12403950	12404250	Nan-865	N
chr1	12404506	12404806	Nan-866	N
chr1	12415618	12415918	Nan-867	N
chr1	12434978	12435278	Nan-868	N
chr1	12469547	12469847	Nan-869	N
chr1	12500993	12501293	Nan-870	N
chr1	12506528	12506828	Nan-871	N
chr1	12513486	12513786	Nan-872	N
chr1	12518159	12518459	Nan-873	N
chr1	12566190	12566490	Nan-874	N
chr1	12589227	12589527	Nan-875	N
chr1	12660393	12660693	Nan-876	N
chr1	12705572	12705872	Nan-877	N
chr1	12744269	12744569	Nan-878	N
chr1	12748566	12748866	Nan-879	N
chr1	12752664	12752964	Nan-880	N
chr1	12754394	12754694	Nan-881	N
chr1	12757032	12757332	Nan-882	N
chr1	12762889	12763189	Nan-883	N
chr1	12765901	12766201	Nan-884	N
chr1	12784514	12784814	Nan-885	N
chr1	12800769	12801069	Nan-886	N
chr1	12837880	12838180	Nan-887	N
chr1	12847895	12848195	Nan-888	N
chr1	12889964	12890264	Nan-889	N
chr1	12897366	12897666	Nan-890	N
chr1	12941124	12941424	Nan-892	N
chr1	12941396	12941696	Nan-893	N
chr1	12946177	12946477	Nan-894	N
chr1	12958049	12958349	Nan-895	N
chr1	12962937	12963237	Nan-896	N
chr1	12971270	12971570	Nan-897	N
chr1	12973825	12974125	Nan-898	N
chr1	12979661	12979961	Nan-899	N
chr1	12979877	12980177	Nan-900	N
chr1	12994372	12994672	Nan-901	N
chr1	12996479	12996779	Nan-902	N
chr1	13005826	13006126	Nan-903	N
chr1	13022309	13022609	Nan-904	N
chr1	13042436	13042736	Nan-905	N
chr1	13050069	13050369	Nan-906	N
chr1	13075561	13075861	Nan-907	N
chr1	13077426	13077726	Nan-908	N
chr1	13077875	13078175	Nan-909	N
chr1	13092634	13092934	Nan-910	N
chr1	13096234	13096534	Nan-911	N
chr1	13101625	13101925	Nan-912	N
chr1	13120928	13121228	Nan-913	N
chr1	13156054	13156354	Nan-914	N
chr1	13169519	13169819	Nan-915	N
chr1	13169937	13170237	Nan-916	N
chr1	13170150	13170450	Nan-917	N
chr1	13225132	13225432	Nan-918	N
chr1	13248494	13248794	Nan-919	N
chr1	13274271	13274571	Nan-920	N
chr1	13275906	13276206	Nan-921	N
chr1	13276763	13277063	Nan-922	N
chr1	13277822	13278122	Nan-923	N
chr1	13296212	13296512	Nan-924	N
chr1	13300159	13300459	Nan-925	N
chr1	13302964	13303264	Nan-926	N
chr1	13305571	13305871	Nan-927	N
chr1	13306041	13306341	Nan-928	N
chr1	13319028	13319328	Nan-929	N
chr1	13321584	13321884	Nan-930	N
chr1	13357252	13357552	Nan-932	N
chr1	13368814	13369114	Nan-933	N
chr1	13394642	13394942	Nan-934	N
chr1	13417446	13417746	Nan-935	N
chr1	13425565	13425865	Nan-936	N
chr1	13478323	13478623	Nan-937	N
chr1	13490915	13491215	Nan-938	N
chr1	13510499	13510799	Nan-939	N
chr1	13513115	13513415	Nan-940	N
chr1	13533613	13533913	Nan-941	N
chr1	13534077	13534377	Nan-942	N
chr1	13549066	13549366	Nan-943	N
chr1	13552633	13552933	Nan-944	N
chr1	13557946	13558246	Nan-945	N
chr1	13590477	13590777	Nan-946	N
chr1	13602933	13603233	Nan-947	N
chr1	13611373	13611673	Nan-948	N
chr1	13613119	13613419	Nan-949	N
chr1	13625306	13625606	Nan-950	N
chr1	13637188	13637488	Nan-951	N
chr1	13645003	13645303	Nan-952	N
chr1	13654727	13655027	Nan-953	N
chr1	13680128	13680428	Nan-954	N
chr1	13695744	13696044	Nan-955	N
chr1	13696502	13696802	Nan-956	N
chr1	13724237	13724537	Nan-957	N
chr1	13777600	13777900	Nan-958	N
chr1	13803869	13804169	Nan-960	N
chr1	13823561	13823861	Nan-961	N
chr1	13825149	13825449	Nan-962	N
chr1	13843032	13843332	Nan-963	N
chr1	13855016	13855316	Nan-964	N
chr1	13868956	13869256	Nan-965	N
chr1	13875395	13875695	Nan-966	N
chr1	13912057	13912357	Nan-967	N
chr1	13930545	13930845	Nan-968	N
chr1	13965745	13966045	Nan-969	N
chr1	13966763	13967063	Nan-970	N
chr1	13966932	13967232	Nan-971	N
chr1	13968036	13968336	Nan-972	N
chr1	13978562	13978862	Nan-973	N
chr1	13989216	13989516	Nan-974	N
chr1	14005333	14005633	Nan-975	N
chr1	14029109	14029409	Nan-976	N
chr1	14045190	14045490	Nan-977	N
chr1	14049064	14049364	Nan-978	N
chr1	14060350	14060650	Nan-979	N
chr1	14063834	14064134	Nan-980	N
chr1	14115770	14116070	Nan-981	N
chr1	14118117	14118417	Nan-982	N
chr1	14125494	14125794	Nan-983	N
chr1	14129107	14129407	Nan-984	N
chr1	14144254	14144554	Nan-985	N
chr1	14144459	14144759	Nan-986	N
chr1	14153854	14154154	Nan-987	N
chr1	14233136	14233436	Nan-988	N
chr1	14291905	14292205	Nan-989	N
chr1	14298688	14298988	Nan-990	N
chr1	14339502	14339802	Nan-991	N
chr1	14343583	14343883	Nan-992	N
chr1	14348181	14348481	Nan-993	N
chr1	14349015	14349315	Nan-994	N
chr1	14355761	14356061	Nan-995	N
chr1	14379445	14379745	Nan-996	N
chr1	14405966	14406266	Nan-997	N
chr1	14426644	14426944	Nan-998	N
chr1	14454482	14454782	Nan-999	N
chr1	14458328	14458628	Nan-1000	N
chr1	14466741	14467041	Nan-1001	N
chr1	14468035	14468335	Nan-1002	N
chr1	14468346	14468646	Nan-1003	N
chr1	14507188	14507488	Nan-1004	N
chr1	14507343	14507643	Nan-1005	N
chr1	14509726	14510026	Nan-1006	N
chr1	14533281	14533581	Nan-1007	N
chr1	14533774	14534074	Nan-1008	N
chr1	14537840	14538140	Nan-1009	N
chr1	14538576	14538876	Nan-1010	N
chr1	14558082	14558382	Nan-1011	N
chr1	14594168	14594468	Nan-1012	N
chr1	14606954	14607254	Nan-1013	N
chr1	14655699	14655999	Nan-1014	N
chr1	14673065	14673365	Nan-1015	N
chr1	14701142	14701442	Nan-1016	N
chr1	14709065	14709365	Nan-1017	N
chr1	14709617	14709917	Nan-1018	N
chr1	14716749	14717049	Nan-1019	N
chr1	14723861	14724161	Nan-1020	N
chr1	14736760	14737060	Nan-1021	N
chr1	14764849	14765149	Nan-1022	N
chr1	14770735	14771035	Nan-1023	N
chr1	14819089	14819389	Nan-1024	N
chr1	14849842	14850142	Nan-1025	N
chr1	14874971	14875271	Nan-1026	N
chr1	14879261	14879561	Nan-1027	N
chr1	14988162	14988462	Nan-1028	N
chr1	15053823	15054123	Nan-1029	N
chr1	15069269	15069569	Nan-1030	N
chr1	15123612	15123912	Nan-1031	N
chr1	15136151	15136451	Nan-1032	N
chr1	15177575	15177875	Nan-1033	N
chr1	15226293	15226593	Nan-1034	N
chr1	15230210	15230510	Nan-1035	N
chr1	15230569	15230869	Nan-1036	N
chr1	15252133	15252433	Nan-1037	N
chr1	15276873	15277173	Nan-1038	N
chr1	15291642	15291942	Nan-1039	N
chr1	15311442	15311742	Nan-1040	N
chr1	15313521	15313821	Nan-1041	N
chr1	15316961	15317261	Nan-1042	N
chr1	15319794	15320094	Nan-1043	N
chr1	15321287	15321587	Nan-1044	N
chr1	15329127	15329427	Nan-1045	N
chr1	15330728	15331028	Nan-1046	N
chr1	15349282	15349582	Nan-1047	N
chr1	15403277	15403577	Nan-1048	N
chr1	15404544	15404844	Nan-1049	N
chr1	15407546	15407846	Nan-1050	N
chr1	15470756	15471056	Nan-1051	N
chr1	15486487	15486787	Nan-1052	N
chr1	15488382	15488682	Nan-1053	N
chr1	15503586	15503886	Nan-1054	N
chr1	15515146	15515446	Nan-1055	N
chr1	15520512	15520812	Nan-1056	N
chr1	15529174	15529474	Nan-1057	N
chr1	15549180	15549480	Nan-1058	N
chr1	15555099	15555399	Nan-1059	N
chr1	15563718	15564018	Nan-1060	N
chr1	15565650	15565950	Nan-1061	N
chr1	15577591	15577891	Nan-1062	N
chr1	15580570	15580870	Nan-1063	N
chr1	15581920	15582220	Nan-1064	N
chr1	15606841	15607141	Nan-1066	N
chr1	15615292	15615592	Nan-1067	N
chr1	15631892	15632192	Nan-1068	N
chr1	15635787	15636087	Nan-1069	N
chr1	15643902	15644202	Nan-1070	N
chr1	15644888	15645188	Nan-1071	N
chr1	15655555	15655855	Nan-1072	N
chr1	15676788	15677088	Nan-1073	N
chr1	15679486	15679786	Nan-1074	N
chr1	15680457	15680757	Nan-1075	N
chr1	15681500	15681800	Nan-1076	N
chr1	15693933	15694233	Nan-1077	N
chr1	15758409	15758709	Nan-1078	N
chr1	15767566	15767866	Nan-1079	N
chr1	15777095	15777395	Nan-1080	N
chr1	15781901	15782201	Nan-1081	N
chr1	15789757	15790057	Nan-1082	N
chr1	15811478	15811778	Nan-1083	N
chr1	15832581	15832881	Nan-1084	N
chr1	15833926	15834226	Nan-1085	N
chr1	15839914	15840214	Nan-1086	N
chr1	15849470	15849770	Nan-1087	N
chr1	15855066	15855366	Nan-1088	N
chr1	15857529	15857829	Nan-1089	N
chr1	15859400	15859700	Nan-1090	N
chr1	15859606	15859906	Nan-1091	N
chr1	15864334	15864634	Nan-1092	N
chr1	15867684	15867984	Nan-1093	N
chr1	15870127	15870427	Nan-1094	N
chr1	15872971	15873271	Nan-1095	N
chr1	15886858	15887158	Nan-1096	N
chr1	15892810	15893110	Nan-1097	N
chr1	15893416	15893716	Nan-1098	N
chr1	15900024	15900324	Nan-1099	N
chr1	15902599	15902899	Nan-1100	N
chr1	15907048	15907348	Nan-1101	N
chr1	15911321	15911621	Nan-1102	N
chr1	15913627	15913927	Nan-1103	N
chr1	15914840	15915140	Nan-1104	N
chr1	15915147	15915447	Nan-1105	N
chr1	15916411	15916711	Nan-1106	N
chr1	15916973	15917273	Nan-1107	N
chr1	15921225	15921525	Nan-1108	N
chr1	15926303	15926603	Nan-1109	N
chr1	15927123	15927423	Nan-1110	N
chr1	15936915	15937215	Nan-1111	N
chr1	15937607	15937907	Nan-1112	N
chr1	15952216	15952516	Nan-1113	N
chr1	15954017	15954317	Nan-1114	N
chr1	15957221	15957521	Nan-1115	N
chr1	15964831	15965131	Nan-1116	N
chr1	15966639	15966939	Nan-1117	N
chr1	15973224	15973524	Nan-1118	N
chr1	15980924	15981224	Nan-1119	N
chr1	15989441	15989741	Nan-1120	N
chr1	15999340	15999640	Nan-1121	N
chr1	16006167	16006467	Nan-1122	N
chr1	16008165	16008465	Nan-1123	N
chr1	16008515	16008815	Nan-1124	N
chr1	16017551	16017851	Nan-1125	N
chr1	16031166	16031466	Nan-1126	N
chr1	16036328	16036628	Nan-1127	N
chr1	16079124	16079424	Nan-1128	N
chr1	16138962	16139262	Nan-1129	N
chr1	16139861	16140161	Nan-1130	N
chr1	16140148	16140448	Nan-1131	N
chr1	16140675	16140975	Nan-1132	N
chr1	16141330	16141630	Nan-1133	N
chr1	16166940	16167240	Nan-1134	N
chr1	16207146	16207446	Nan-1135	N
chr1	16233300	16233600	Nan-1136	N
chr1	16263749	16264049	Nan-1137	N
chr1	16264482	16264782	Nan-1138	N
chr1	16274817	16275117	Nan-1139	N
chr1	16313895	16314195	Nan-1140	N
chr1	16333027	16333327	Nan-1141	N
chr1	16337788	16338088	Nan-1142	N
chr1	16394571	16394871	Nan-1143	N
chr1	16418243	16418543	Nan-1144	N
chr1	16457691	16457991	Nan-1145	N
chr1	16458367	16458667	Nan-1146	N
chr1	16458868	16459168	Nan-1147	N
chr1	16462958	16463258	Nan-1148	N
chr1	16463557	16463857	Nan-1149	N
chr1	16507610	16507910	Nan-1150	N
chr1	16508522	16508822	Nan-1151	N
chr1	16516109	16516409	Nan-1152	N
chr1	16519815	16520115	Nan-1153	N
chr1	16538318	16538618	Nan-1154	N
chr1	16540395	16540695	Nan-1155	N
chr1	16540775	16541075	Nan-1156	N
chr1	16547712	16548012	Nan-1157	N
chr1	16559799	16560099	Nan-1158	N
chr1	16560992	16561292	Nan-1159	N
chr1	16563749	16564049	Nan-1160	N
chr1	16565118	16565418	Nan-1161	N
chr1	16571514	16571814	Nan-1162	N
chr1	16573677	16573977	Nan-1163	N
chr1	16582506	16582806	Nan-1164	N
chr1	16594389	16594689	Nan-1165	N
chr1	16594617	16594917	Nan-1166	N
chr1	16599477	16599777	Nan-1167	N
chr1	16600580	16600880	Nan-1168	N
chr1	16601876	16602176	Nan-1169	N
chr1	16603944	16604244	Nan-1170	N
chr1	16621162	16621462	Nan-1171	N
chr1	16626990	16627290	Nan-1172	N
chr1	16635466	16635766	Nan-1173	N
chr1	16643989	16644289	Nan-1174	N
chr1	16664872	16665172	Nan-1175	N
chr1	16671129	16671429	Nan-1176	N
chr1	16688828	16689128	Nan-1177	N
chr1	16714617	16714917	Nan-1178	N
chr1	16721063	16721363	Nan-1179	N
chr1	16728174	16728474	Nan-1180	N
chr1	16728955	16729255	Nan-1181	N
chr1	16733161	16733461	Nan-1182	N
chr1	16741139	16741439	Nan-1183	N
chr1	16745031	16745331	Nan-1184	N
chr1	16748400	16748700	Nan-1185	N
chr1	16750942	16751242	Nan-1186	N
chr1	16758419	16758719	Nan-1187	N
chr1	16759211	16759511	Nan-1188	N
chr1	16760494	16760794	Nan-1189	N
chr1	16761084	16761384	Nan-1190	N
chr1	16772831	16773131	Nan-1191	N
chr1	16778103	16778403	Nan-1192	N
chr1	16778901	16779201	Nan-1193	N
chr1	16964205	16964505	Nan-1194	N
chr1	16965446	16965746	Nan-1195	N
chr1	16988571	16988871	Nan-1196	N
chr1	17025133	17025433	Nan-1197	N
chr1	17027764	17028064	Nan-1198	N
chr1	17029522	17029822	Nan-1199	N
chr1	17102014	17102314	Nan-1200	N
chr1	17107385	17107685	Nan-1201	N
chr1	17110568	17110868	Nan-1202	N
chr1	17131452	17131752	Nan-1203	N
chr1	17138688	17138988	Nan-1204	N
chr1	17174409	17174709	Nan-1205	N
chr1	17207276	17207576	Nan-1206	N
chr1	17230245	17230545	Nan-1207	N
chr1	17273120	17273420	Nan-1208	N
chr1	17281824	17282124	Nan-1209	N
chr1	17290741	17291041	Nan-1210	N
chr1	17297034	17297334	Nan-1211	N
chr1	17299281	17299581	Nan-1212	N
chr1	17300439	17300739	Nan-1213	N
chr1	17301463	17301763	Nan-1214	N
chr1	17302746	17303046	Nan-1215	N
chr1	17311576	17311876	Nan-1217	N
chr1	17316963	17317263	Nan-1218	N
chr1	17355390	17355690	Nan-1219	N
chr1	17358408	17358708	Nan-1220	N
chr1	17360547	17360847	Nan-1221	N
chr1	17360920	17361220	Nan-1222	N
chr1	17366752	17367052	Nan-1223	N
chr1	17375123	17375423	Nan-1224	N
chr1	17376721	17377021	Nan-1225	N
chr1	17377186	17377486	Nan-1226	N
chr1	17384401	17384701	Nan-1227	N
chr1	17386273	17386573	Nan-1228	N
chr1	17396989	17397289	Nan-1229	N
chr1	17397190	17397490	Nan-1230	N
chr1	17397703	17398003	Nan-1231	N
chr1	17401029	17401329	Nan-1232	N
chr1	17404855	17405155	Nan-1233	N
chr1	17415005	17415305	Nan-1234	N
chr1	17417711	17418011	Nan-1235	N
chr1	17453281	17453581	Nan-1236	N
chr1	17458215	17458515	Nan-1237	N
chr1	17470894	17471194	Nan-1238	N
chr1	17471685	17471985	Nan-1239	N
chr1	17481677	17481977	Nan-1240	N
chr1	17483398	17483698	Nan-1241	N
chr1	17486440	17486740	Nan-1242	N
chr1	17519953	17520253	Nan-1243	N
chr1	17527169	17527469	Nan-1244	N
chr1	17528038	17528338	Nan-1245	N
chr1	17546963	17547263	Nan-1246	N
chr1	17571049	17571349	Nan-1247	N
chr1	17584673	17584973	Nan-1248	N
chr1	17587454	17587754	Nan-1249	N
chr1	17590217	17590517	Nan-1250	N
chr1	17594678	17594978	Nan-1251	N
chr1	17676594	17676894	Nan-1252	N
chr1	17680297	17680597	Nan-1253	N
chr1	17693115	17693415	Nan-1254	N
chr1	17698508	17698808	Nan-1255	N
chr1	17706111	17706411	Nan-1256	N
chr1	17711528	17711828	Nan-1257	N
chr1	17755570	17755870	Nan-1258	N
chr1	17766404	17766704	Nan-1259	N
chr1	17787039	17787339	Nan-1260	N
chr1	17790216	17790516	Nan-1261	N
chr1	17794397	17794697	Nan-1262	N
chr1	17811525	17811825	Nan-1263	N
chr1	17823766	17824066	Nan-1264	N
chr1	17857225	17857525	Nan-1265	N
chr1	17857551	17857851	Nan-1266	N
chr1	17858589	17858889	Nan-1267	N
chr1	17870016	17870316	Nan-1268	N
chr1	17879208	17879508	Nan-1269	N
chr1	17880710	17881010	Nan-1270	N
chr1	17885089	17885389	Nan-1271	N
chr1	17887143	17887443	Nan-1272	N
chr1	17918346	17918646	Nan-1273	N
chr1	17929901	17930201	Nan-1274	N
chr1	17971946	17972246	Nan-1275	N
chr1	17976355	17976655	Nan-1276	N
chr1	17993032	17993332	Nan-1277	N
chr1	18023928	18024228	Nan-1278	N
chr1	18029615	18029915	Nan-1279	N
chr1	18044912	18045212	Nan-1280	N
chr1	18055002	18055302	Nan-1281	N
chr1	18059760	18060060	Nan-1282	N
chr1	18060981	18061281	Nan-1283	N
chr1	18062280	18062580	Nan-1284	N
chr1	18067686	18067986	Nan-1285	N
chr1	18077010	18077310	Nan-1286	N
chr1	18115627	18115927	Nan-1287	N
chr1	18122410	18122710	Nan-1288	N
chr1	18127525	18127825	Nan-1289	N
chr1	18147439	18147739	Nan-1290	N
chr1	18151988	18152288	Nan-1291	N
chr1	18165015	18165315	Nan-1292	N
chr1	18169583	18169883	Nan-1293	N
chr1	18196211	18196511	Nan-1294	N
chr1	18216032	18216332	Nan-1295	N
chr1	18237537	18237837	Nan-1296	N
chr1	18269355	18269655	Nan-1297	N
chr1	18296884	18297184	Nan-1298	N
chr1	18301865	18302165	Nan-1299	N
chr1	18314506	18314806	Nan-1300	N
chr1	18336695	18336995	Nan-1301	N
chr1	18341866	18342166	Nan-1302	N
chr1	18343544	18343844	Nan-1303	N
chr1	18366453	18366753	Nan-1304	N
chr1	18383429	18383729	Nan-1305	N
chr1	18416202	18416502	Nan-1306	N
chr1	18424473	18424773	Nan-1307	N
chr1	18424750	18425050	Nan-1308	N
chr1	18429994	18430294	Nan-1309	N
chr1	18440359	18440659	Nan-1310	N
chr1	18446086	18446386	Nan-1311	N
chr1	18529925	18530225	Nan-1313	N
chr1	18534937	18535237	Nan-1314	N
chr1	18543514	18543814	Nan-1315	N
chr1	18576143	18576443	Nan-1316	N
chr1	18591150	18591450	Nan-1317	N
chr1	18613081	18613381	Nan-1318	N
chr1	18614984	18615284	Nan-1319	N
chr1	18633803	18634103	Nan-1320	N
chr1	18638341	18638641	Nan-1321	N
chr1	18641331	18641631	Nan-1322	N
chr1	18642050	18642350	Nan-1323	N
chr1	18646441	18646741	Nan-1324	N
chr1	18652411	18652711	Nan-1325	N
chr1	18653618	18653918	Nan-1326	N
chr1	18686269	18686569	Nan-1327	N
chr1	18700689	18700989	Nan-1328	N
chr1	18710645	18710945	Nan-1329	N
chr1	18721728	18722028	Nan-1330	N
chr1	18749942	18750242	Nan-1331	N
chr1	18751352	18751652	Nan-1332	N
chr1	18803893	18804193	Nan-1333	N
chr1	18829497	18829797	Nan-1334	N
chr1	18835869	18836169	Nan-1335	N
chr1	18844097	18844397	Nan-1336	N
chr1	18850667	18850967	Nan-1337	N
chr1	18859305	18859605	Nan-1338	N
chr1	18860566	18860866	Nan-1339	N
chr1	18862898	18863198	Nan-1340	N
chr1	18874950	18875250	Nan-1341	N
chr1	18882879	18883179	Nan-1342	N
chr1	18904546	18904846	Nan-1343	N
chr1	18923681	18923981	Nan-1344	N
chr1	18950393	18950693	Nan-1345	N
chr1	18952432	18952732	Nan-1346	N
chr1	18952722	18953022	Nan-1347	N
chr1	18965735	18966035	Nan-1348	N
chr1	18966323	18966623	Nan-1349	N
chr1	18982625	18982925	Nan-1350	N
chr1	18991950	18992250	Nan-1351	N
chr1	19023075	19023375	Nan-1352	N
chr1	19076029	19076329	Nan-1353	N
chr1	19078434	19078734	Nan-1354	N
chr1	19081404	19081704	Nan-1355	N
chr1	19083378	19083678	Nan-1356	N
chr1	19094397	19094697	Nan-1357	N
chr1	19095178	19095478	Nan-1358	N
chr1	19096129	19096429	Nan-1359	N
chr1	19098475	19098775	Nan-1360	N
chr1	19114641	19114941	Nan-1361	N
chr1	19120023	19120323	Nan-1362	N
chr1	19132726	19133026	Nan-1363	N
chr1	19169412	19169712	Nan-1364	N
chr1	19182657	19182957	Nan-1365	N
chr1	19211811	19212111	Nan-1366	N
chr1	19215146	19215446	Nan-1367	N
chr1	19235901	19236201	Nan-1368	N
chr1	19237466	19237766	Nan-1369	N
chr1	19285940	19286240	Nan-1370	N
chr1	19349660	19349960	Nan-1371	N
chr1	19369094	19369394	Nan-1372	N
chr1	19379910	19380210	Nan-1373	N
chr1	19387283	19387583	Nan-1374	N
chr1	19410065	19410365	Nan-1375	N
chr1	19415230	19415530	Nan-1376	N
chr1	19444471	19444771	Nan-1377	N
chr1	19457931	19458231	Nan-1378	N
chr1	19477942	19478242	Nan-1379	N
chr1	19501490	19501790	Nan-1380	N
chr1	19515353	19515653	Nan-1381	N
chr1	19525074	19525374	Nan-1382	N
chr1	19537898	19538198	Nan-1383	N
chr1	19563465	19563765	Nan-1384	N
chr1	19575578	19575878	Nan-1385	N
chr1	19586989	19587289	Nan-1386	N
chr1	19599110	19599410	Nan-1387	N
chr1	19606649	19606949	Nan-1388	N
chr1	19618955	19619255	Nan-1389	N
chr1	19638621	19638921	Nan-1390	N
chr1	19650115	19650415	Nan-1391	N
chr1	19656984	19657284	Nan-1392	N
chr1	19657346	19657646	Nan-1393	N
chr1	19659147	19659447	Nan-1394	N
chr1	19659865	19660165	Nan-1395	N
chr1	19664917	19665217	Nan-1396	N
chr1	19671970	19672270	Nan-1397	N
chr1	19673824	19674124	Nan-1398	N
chr1	19675762	19676062	Nan-1399	N
chr1	19676452	19676752	Nan-1400	N
chr1	19678289	19678589	Nan-1401	N
chr1	19686395	19686695	Nan-1402	N
chr1	19688437	19688737	Nan-1403	N
chr1	19697426	19697726	Nan-1404	N
chr1	19705631	19705931	Nan-1405	N
chr1	19708246	19708546	Nan-1406	N
chr1	19714093	19714393	Nan-1407	N
chr1	19741911	19742211	Nan-1408	N
chr1	19756606	19756906	Nan-1409	N
chr1	19764720	19765020	Nan-1410	N
chr1	19765012	19765312	Nan-1411	N
chr1	19768984	19769284	Nan-1412	N
chr1	19773984	19774284	Nan-1413	N
chr1	19784327	19784627	Nan-1414	N
chr1	19792183	19792483	Nan-1415	N
chr1	19808255	19808555	Nan-1416	N
chr1	19815989	19816289	Nan-1417	N
chr1	19824886	19825186	Nan-1418	N
chr1	19825361	19825661	Nan-1419	N
chr1	19837077	19837377	Nan-1420	N
chr1	19849020	19849320	Nan-1421	N
chr1	19858458	19858758	Nan-1422	N
chr1	19887425	19887725	Nan-1423	N
chr1	19890505	19890805	Nan-1424	N
chr1	19894868	19895168	Nan-1425	N
chr1	19900300	19900600	Nan-1426	N
chr1	19914195	19914495	Nan-1427	N
chr1	19921416	19921716	Nan-1428	N
chr1	19932933	19933233	Nan-1429	N
chr1	20003412	20003712	Nan-1430	N
chr1	20068015	20068315	Nan-1431	N
chr1	20069335	20069635	Nan-1432	N
chr1	20144121	20144421	Nan-1433	N
chr1	20155969	20156269	Nan-1434	N
chr1	20273111	20273411	Nan-1435	N
chr1	20278901	20279201	Nan-1436	N
chr1	20279277	20279577	Nan-1437	N
chr1	20289597	20289897	Nan-1438	N
chr1	20291524	20291824	Nan-1439	N
chr1	20295272	20295572	Nan-1440	N
chr1	20302334	20302634	Nan-1441	N
chr1	20322744	20323044	Nan-1442	N
chr1	20324655	20324955	Nan-1443	N
chr1	20325997	20326297	Nan-1444	N
chr1	20330509	20330809	Nan-1445	N
chr1	20361364	20361664	Nan-1446	N
chr1	20361950	20362250	Nan-1447	N
chr1	20493255	20493555	Nan-1448	N
chr1	20543615	20543915	Nan-1449	N
chr1	20574089	20574389	Nan-1450	N
chr1	20592063	20592363	Nan-1451	N
chr1	20593601	20593901	Nan-1452	N
chr1	20613956	20614256	Nan-1453	N
chr1	20625976	20626276	Nan-1454	N
chr1	20632106	20632406	Nan-1455	N
chr1	20635104	20635404	Nan-1456	N
chr1	20635817	20636117	Nan-1457	N
chr1	20640060	20640360	Nan-1458	N
chr1	20642746	20643046	Nan-1459	N
chr1	20656494	20656794	Nan-1460	N
chr1	20659782	20660082	Nan-1461	N
chr1	20659965	20660265	Nan-1462	N
chr1	20682488	20682788	Nan-1463	N
chr1	20749976	20750276	Nan-1465	N
chr1	20754296	20754596	Nan-1466	N
chr1	20763823	20764123	Nan-1467	N
chr1	20764452	20764752	Nan-1468	N
chr1	20770016	20770316	Nan-1469	N
chr1	20812959	20813259	Nan-1470	N
chr1	20813727	20814027	Nan-1471	N
chr1	20818492	20818792	Nan-1472	N
chr1	20824193	20824493	Nan-1473	N
chr1	20825958	20826258	Nan-1474	N
chr1	20834393	20834693	Nan-1475	N
chr1	20834605	20834905	Nan-1476	N
chr1	20837896	20838196	Nan-1477	N
chr1	20856543	20856843	Nan-1478	N
chr1	20861842	20862142	Nan-1479	N
chr1	20866388	20866688	Nan-1480	N
chr1	20891424	20891724	Nan-1481	N
chr1	20903740	20904040	Nan-1482	N
chr1	20911113	20911413	Nan-1483	N
chr1	20911728	20912028	Nan-1484	N
chr1	20928697	20928997	Nan-1485	N
chr1	20937990	20938290	Nan-1486	N
chr1	20944208	20944508	Nan-1487	N
chr1	20948447	20948747	Nan-1488	N
chr1	20966582	20966882	Nan-1489	N
chr1	20970138	20970438	Nan-1490	N
chr1	20975627	20975927	Nan-1491	N
chr1	20975897	20976197	Nan-1492	N
chr1	20995702	20996002	Nan-1493	N
chr1	21124193	21124493	Nan-1494	N
chr1	21133926	21134226	Nan-1495	N
chr1	21163040	21163340	Nan-1496	N
chr1	21165885	21166185	Nan-1497	N
chr1	21168054	21168354	Nan-1498	N
chr1	21176581	21176881	Nan-1499	N
chr1	21184695	21184995	Nan-1500	N
chr1	21202663	21202963	Nan-1501	N
chr1	21203946	21204246	Nan-1502	N
chr1	21204503	21204803	Nan-1503	N
chr1	21209304	21209604	Nan-1504	N
chr1	21209658	21209958	Nan-1505	N
chr1	21218370	21218670	Nan-1506	N
chr1	21221746	21222046	Nan-1507	N
chr1	21227810	21228110	Nan-1508	N
chr1	21251174	21251474	Nan-1510	N
chr1	21254523	21254823	Nan-1511	N
chr1	21255989	21256289	Nan-1512	N
chr1	21263748	21264048	Nan-1513	N
chr1	21270653	21270953	Nan-1514	N
chr1	21291695	21291995	Nan-1515	N
chr1	21296990	21297290	Nan-1516	N
chr1	21297660	21297960	Nan-1517	N
chr1	21309188	21309488	Nan-1518	N
chr1	21323306	21323606	Nan-1519	N
chr1	21400290	21400590	Nan-1520	N
chr1	21404852	21405152	Nan-1521	N
chr1	21412654	21412954	Nan-1522	N
chr1	21424245	21424545	Nan-1523	N
chr1	21425488	21425788	Nan-1524	N
chr1	21489600	21489900	Nan-1525	N
chr1	21490107	21490407	Nan-1526	N
chr1	21497948	21498248	Nan-1528	N
chr1	21501520	21501820	Nan-1529	N
chr1	21521579	21521879	Nan-1530	N
chr1	21538540	21538840	Nan-1531	N
chr1	21574562	21574862	Nan-1532	N
chr1	21613376	21613676	Nan-1533	N
chr1	21614598	21614898	Nan-1534	N
chr1	21675550	21675850	Nan-1535	N
chr1	21679537	21679837	Nan-1536	N
chr1	21681409	21681709	Nan-1537	N
chr1	21685842	21686142	Nan-1538	N
chr1	21713606	21713906	Nan-1539	N
chr1	21718511	21718811	Nan-1540	N
chr1	21721705	21722005	Nan-1541	N
chr1	21724498	21724798	Nan-1542	N
chr1	21728412	21728712	Nan-1543	N
chr1	21730015	21730315	Nan-1544	N
chr1	21733734	21734034	Nan-1545	N
chr1	21735870	21736170	Nan-1546	N
chr1	21737209	21737509	Nan-1547	N
chr1	21739811	21740111	Nan-1548	N
chr1	21741067	21741367	Nan-1549	N
chr1	21741945	21742245	Nan-1550	N
chr1	21765782	21766082	Nan-1551	N
chr1	21776307	21776607	Nan-1552	N
chr1	21782509	21782809	Nan-1554	N
chr1	21783143	21783443	Nan-1555	N
chr1	21786763	21787063	Nan-1556	N
chr1	21794237	21794537	Nan-1557	N
chr1	21809032	21809332	Nan-1558	N
chr1	21833917	21834217	Nan-1559	N
chr1	21838587	21838887	Nan-1560	N
chr1	21856352	21856652	Nan-1561	N
chr1	21860544	21860844	Nan-1562	N
chr1	21883395	21883695	Nan-1563	N
chr1	21884367	21884667	Nan-1564	N
chr1	21890326	21890626	Nan-1565	N
chr1	21891002	21891302	Nan-1566	N
chr1	21893044	21893344	Nan-1567	N
chr1	21900159	21900459	Nan-1568	N
chr1	21913597	21913897	Nan-1569	N
chr1	21916563	21916863	Nan-1570	N
chr1	21920468	21920768	Nan-1571	N
chr1	21932665	21932965	Nan-1572	N
chr1	21933753	21934053	Nan-1573	N
chr1	21937038	21937338	Nan-1574	N
chr1	22023353	22023653	Nan-1575	N
chr1	22026765	22027065	Nan-1576	N
chr1	22044559	22044859	Nan-1577	N
chr1	22097231	22097531	Nan-1578	N
chr1	22157456	22157756	Nan-1579	N
chr1	22171807	22172107	Nan-1580	N
chr1	22268972	22269272	Nan-1581	N
chr1	22270944	22271244	Nan-1582	N
chr1	22293745	22294045	Nan-1583	N
chr1	22295069	22295369	Nan-1584	N
chr1	22295751	22296051	Nan-1585	N
chr1	22331660	22331960	Nan-1586	N
chr1	22341256	22341556	Nan-1587	N
chr1	22357274	22357574	Nan-1588	N
chr1	22364635	22364935	Nan-1589	N
chr1	22370813	22371113	Nan-1590	N
chr1	22405903	22406203	Nan-1591	N
chr1	22406396	22406696	Nan-1592	N
chr1	22412531	22412831	Nan-1593	N
chr1	22416415	22416715	Nan-1594	N
chr1	22427186	22427486	Nan-1595	N
chr1	22438420	22438720	Nan-1596	N
chr1	22440794	22441094	Nan-1597	N
chr1	22463414	22463714	Nan-1598	N
chr1	22593024	22593324	Nan-1599	N
chr1	22593586	22593886	Nan-1600	N
chr1	22593782	22594082	Nan-1601	N
chr1	22594157	22594457	Nan-1602	N
chr1	22644367	22644667	Nan-1603	N
chr1	22655248	22655548	Nan-1604	N
chr1	22655450	22655750	Nan-1605	N
chr1	22667994	22668294	Nan-1606	N
chr1	22671042	22671342	Nan-1607	N
chr1	22671897	22672197	Nan-1608	N
chr1	22677145	22677445	Nan-1609	N
chr1	22677342	22677642	Nan-1610	N
chr1	22677547	22677847	Nan-1611	N
chr1	22677869	22678169	Nan-1612	N
chr1	22738922	22739222	Nan-1613	N
chr1	22739113	22739413	Nan-1614	N
chr1	22749401	22749701	Nan-1615	N
chr1	22763712	22764012	Nan-1616	N
chr1	22769447	22769747	Nan-1617	N
chr1	22808547	22808847	Nan-1618	N
chr1	22808686	22808986	Nan-1619	N
chr1	22827820	22828120	Nan-1620	N
chr1	22829586	22829886	Nan-1621	N
chr1	22830769	22831069	Nan-1622	N
chr1	22834667	22834967	Nan-1623	N
chr1	22835665	22835965	Nan-1624	N
chr1	22851297	22851597	Nan-1625	N
chr1	22869862	22870162	Nan-1626	N
chr1	22888982	22889282	Nan-1627	N
chr1	22890354	22890654	Nan-1628	N
chr1	22895899	22896199	Nan-1629	N
chr1	22896159	22896459	Nan-1630	N
chr1	22970038	22970338	Nan-1631	N
chr1	22974405	22974705	Nan-1632	N
chr1	22984274	22984574	Nan-1633	N
chr1	23014260	23014560	Nan-1634	N
chr1	23114287	23114587	Nan-1635	N
chr1	23116445	23116745	Nan-1636	N
chr1	23122610	23122910	Nan-1637	N
chr1	23124136	23124436	Nan-1638	N
chr1	23127376	23127676	Nan-1639	N
chr1	23147064	23147364	Nan-1640	N
chr1	23161043	23161343	Nan-1641	N
chr1	23162137	23162437	Nan-1642	N
chr1	23198212	23198512	Nan-1643	N
chr1	23214544	23214844	Nan-1644	N
chr1	23224476	23224776	Nan-1645	N
chr1	23263981	23264281	Nan-1646	N
chr1	23264174	23264474	Nan-1647	N
chr1	23268403	23268703	Nan-1648	N
chr1	23273146	23273446	Nan-1649	N
chr1	23274327	23274627	Nan-1650	N
chr1	23274577	23274877	Nan-1651	N
chr1	23275047	23275347	Nan-1652	N
chr1	23279691	23279991	Nan-1653	N
chr1	23293143	23293443	Nan-1654	N
chr1	23294299	23294599	Nan-1655	N
chr1	23311540	23311840	Nan-1656	N
chr1	23311847	23312147	Nan-1657	N
chr1	23312078	23312378	Nan-1658	N
chr1	23323505	23323805	Nan-1659	N
chr1	23337753	23338053	Nan-1660	N
chr1	23342856	23343156	Nan-1661	N
chr1	23350187	23350487	Nan-1662	N
chr1	23351687	23351987	Nan-1663	N
chr1	23352706	23353006	Nan-1664	N
chr1	23353453	23353753	Nan-1665	N
chr1	23356867	23357167	Nan-1666	N
chr1	23369374	23369674	Nan-1667	N
chr1	23370430	23370730	Nan-1668	N
chr1	23372292	23372592	Nan-1669	N
chr1	23383918	23384218	Nan-1670	N
chr1	23394020	23394320	Nan-1671	N
chr1	23408143	23408443	Nan-1672	N
chr1	23409621	23409921	Nan-1673	N
chr1	23431518	23431818	Nan-1674	N
chr1	23443446	23443746	Nan-1675	N
chr1	23452276	23452576	Nan-1676	N
chr1	23452634	23452934	Nan-1677	N
chr1	23489009	23489309	Nan-1678	N
chr1	23489790	23490090	Nan-1679	N
chr1	23503162	23503462	Nan-1680	N
chr1	23505079	23505379	Nan-1681	N
chr1	23507779	23508079	Nan-1682	N
chr1	23519630	23519930	Nan-1683	N
chr1	23534949	23535249	Nan-1684	N
chr1	23557841	23558141	Nan-1685	N
chr1	23558396	23558696	Nan-1686	N
chr1	23559264	23559564	Nan-1687	N
chr1	23561314	23561614	Nan-1688	N
chr1	23594342	23594642	Nan-1689	N
chr1	23595275	23595575	Nan-1690	N
chr1	23595776	23596076	Nan-1691	N
chr1	23615597	23615897	Nan-1692	N
chr1	23721360	23721660	Nan-1693	N
chr1	23743787	23744087	Nan-1694	N
chr1	23747478	23747778	Nan-1695	N
chr1	23776241	23776541	Nan-1696	N
chr1	23783599	23783899	Nan-1697	N
chr1	23784249	23784549	Nan-1698	N
chr1	23790619	23790919	Nan-1699	N
chr1	23808316	23808616	Nan-1700	N
chr1	23812442	23812742	Nan-1701	N
chr1	23816655	23816955	Nan-1702	N
chr1	23877489	23877789	Nan-1703	N
chr1	23887138	23887438	Nan-1704	N
chr1	23909829	23910129	Nan-1705	N
chr1	23928046	23928346	Nan-1706	N
chr1	23946126	23946426	Nan-1707	N
chr1	23951610	23951910	Nan-1708	N
chr1	23962387	23962687	Nan-1709	N
chr1	23967283	23967583	Nan-1710	N
chr1	23967975	23968275	Nan-1711	N
chr1	23968189	23968489	Nan-1712	N
chr1	23970396	23970696	Nan-1713	N
chr1	23975161	23975461	Nan-1714	N
chr1	23975961	23976261	Nan-1715	N
chr1	23978307	23978607	Nan-1716	N
chr1	23981210	23981510	Nan-1717	N
chr1	23982021	23982321	Nan-1718	N
chr1	23983557	23983857	Nan-1719	N
chr1	23986029	23986329	Nan-1720	N
chr1	23989872	23990172	Nan-1721	N
chr1	23998692	23998992	Nan-1722	N
chr1	24004467	24004767	Nan-1723	N
chr1	24012181	24012481	Nan-1724	N
chr1	24038884	24039184	Nan-1725	N
chr1	24043793	24044093	Nan-1726	N
chr1	24069473	24069773	Nan-1727	N
chr1	24072056	24072356	Nan-1728	N
chr1	24074480	24074780	Nan-1729	N
chr1	24079204	24079504	Nan-1730	N
chr1	24079785	24080085	Nan-1731	N
chr1	24080824	24081124	Nan-1732	N
chr1	24086107	24086407	Nan-1733	N
chr1	24094739	24095039	Nan-1734	N
chr1	24095401	24095701	Nan-1735	N
chr1	24109644	24109944	Nan-1736	N
chr1	24109977	24110277	Nan-1737	N
chr1	24120965	24121265	Nan-1738	N
chr1	24131727	24132027	Nan-1739	N
chr1	24143779	24144079	Nan-1740	N
chr1	24160100	24160400	Nan-1741	N
chr1	24198656	24198956	Nan-1742	N
chr1	24221550	24221850	Nan-1743	N
chr1	24222787	24223087	Nan-1744	N
chr1	24233242	24233542	Nan-1745	N
chr1	24234332	24234632	Nan-1746	N
chr1	24235029	24235329	Nan-1747	N
chr1	24236183	24236483	Nan-1748	N
chr1	24239343	24239643	Nan-1749	N
chr1	24241931	24242231	Nan-1750	N
chr1	24254634	24254934	Nan-1751	N
chr1	24330898	24331198	Nan-1752	N
chr1	24349638	24349938	Nan-1753	N
chr1	24350244	24350544	Nan-1754	N
chr1	24350423	24350723	Nan-1755	N
chr1	24356550	24356850	Nan-1756	N
chr1	24371858	24372158	Nan-1757	N
chr1	24414067	24414367	Nan-1758	N
chr1	24425447	24425747	Nan-1761	N
chr1	24450710	24451010	Nan-1763	N
chr1	24457978	24458278	Nan-1764	N
chr1	24458861	24459161	Nan-1765	N
chr1	24467307	24467607	Nan-1766	N
chr1	24469220	24469520	Nan-1767	N
chr1	24472159	24472459	Nan-1768	N
chr1	24557237	24557537	Nan-1769	N
chr1	24563770	24564070	Nan-1770	N
chr1	24565452	24565752	Nan-1771	N
chr1	24568496	24568796	Nan-1772	N
chr1	24572054	24572354	Nan-1773	N
chr1	24588053	24588353	Nan-1774	N
chr1	24596121	24596421	Nan-1775	N
chr1	24606282	24606582	Nan-1776	N
chr1	24614666	24614966	Nan-1777	N
chr1	24665094	24665394	Nan-1778	N
chr1	24668128	24668428	Nan-1779	N
chr1	24727069	24727369	Nan-1780	N
chr1	24730649	24730949	Nan-1781	N
chr1	24806836	24807136	Nan-1782	N
chr1	24807074	24807374	Nan-1783	N
chr1	24824873	24825173	Nan-1784	N
chr1	24841812	24842112	Nan-1785	N
chr1	24845295	24845595	Nan-1786	N
chr1	24847420	24847720	Nan-1787	N
chr1	24847760	24848060	Nan-1788	N
chr1	24852900	24853200	Nan-1789	N
chr1	24856681	24856981	Nan-1790	N
chr1	24859292	24859592	Nan-1791	N
chr1	24860071	24860371	Nan-1792	N
chr1	24866363	24866663	Nan-1793	N
chr1	24873250	24873550	Nan-1794	N
chr1	24880195	24880495	Nan-1795	N
chr1	24883220	24883520	Nan-1796	N
chr1	24884239	24884539	Nan-1797	N
chr1	24888841	24889141	Nan-1798	N
chr1	24890106	24890406	Nan-1799	N
chr1	24890324	24890624	Nan-1800	N
chr1	24894130	24894430	Nan-1801	N
chr1	24897770	24898070	Nan-1802	N
chr1	24901851	24902151	Nan-1803	N
chr1	24917094	24917394	Nan-1804	N
chr1	24918025	24918325	Nan-1805	N
chr1	24921730	24922030	Nan-1806	N
chr1	24922486	24922786	Nan-1807	N
chr1	24933927	24934227	Nan-1808	N
chr1	24938770	24939070	Nan-1809	N
chr1	24946454	24946754	Nan-1810	N
chr1	24963793	24964093	Nan-1811	N
chr1	24989800	24990100	Nan-1812	N
chr1	25008180	25008480	Nan-1813	N
chr1	25045540	25045840	Nan-1814	N
chr1	25056351	25056651	Nan-1815	N
chr1	25067144	25067444	Nan-1816	N
chr1	25089048	25089348	Nan-1817	N
chr1	25090055	25090355	Nan-1818	N
chr1	25098652	25098952	Nan-1819	N
chr1	25104240	25104540	Nan-1820	N
chr1	25106807	25107107	Nan-1821	N
chr1	25107303	25107603	Nan-1822	N
chr1	25112978	25113278	Nan-1823	N
chr1	25124941	25125241	Nan-1824	N
chr1	25132934	25133234	Nan-1825	N
chr1	25142883	25143183	Nan-1826	N
chr1	25143740	25144040	Nan-1827	N
chr1	25144211	25144511	Nan-1828	N
chr1	25168476	25168776	Nan-1829	N
chr1	25168965	25169265	Nan-1830	N
chr1	25184044	25184344	Nan-1831	N
chr1	25191619	25191919	Nan-1832	N
chr1	25215423	25215723	Nan-1833	N
chr1	25218074	25218374	Nan-1834	N
chr1	25219059	25219359	Nan-1835	N
chr1	25222512	25222812	Nan-1836	N
chr1	25227936	25228236	Nan-1837	N
chr1	25234875	25235175	Nan-1838	N
chr1	25274261	25274561	Nan-1839	N
chr1	25327763	25328063	Nan-1840	N
chr1	25331789	25332089	Nan-1841	N
chr1	25367037	25367337	Nan-1842	N
chr1	25370254	25370554	Nan-1843	N
chr1	25376420	25376720	Nan-1844	N
chr1	25435586	25435886	Nan-1845	N
chr1	25437516	25437816	Nan-1846	N
chr1	25437998	25438298	Nan-1847	N
chr1	25453108	25453408	Nan-1848	N
chr1	25459456	25459756	Nan-1849	N
chr1	25461587	25461887	Nan-1850	N
chr1	25478328	25478628	Nan-1851	N
chr1	25480728	25481028	Nan-1852	N
chr1	25486163	25486463	Nan-1854	N
chr1	25494003	25494303	Nan-1855	N
chr1	25494227	25494527	Nan-1856	N
chr1	25495564	25495864	Nan-1857	N
chr1	25504421	25504721	Nan-1858	N
chr1	25524326	25524626	Nan-1859	N
chr1	25559525	25559825	Nan-1860	N
chr1	25565294	25565594	Nan-1861	N
chr1	25565905	25566205	Nan-1862	N
chr1	25570585	25570885	Nan-1863	N
chr1	25581447	25581747	Nan-1864	N
chr1	25594851	25595151	Nan-1865	N
chr1	25595747	25596047	Nan-1866	N
chr1	25600086	25600386	Nan-1867	N
chr1	25600551	25600851	Nan-1868	N
chr1	25604149	25604449	Nan-1869	N
chr1	25606156	25606456	Nan-1870	N
chr1	25606387	25606687	Nan-1871	N
chr1	25620627	25620927	Nan-1872	N
chr1	25637222	25637522	Nan-1873	N
chr1	25650805	25651105	Nan-1874	N
chr1	25672440	25672740	Nan-1875	N
chr1	25687494	25687794	Nan-1876	N
chr1	25696848	25697148	Nan-1877	N
chr1	25729049	25729349	Nan-1878	N
chr1	25750297	25750597	Nan-1879	N
chr1	25772796	25773096	Nan-1880	N
chr1	25801379	25801679	Nan-1881	N
chr1	25825344	25825644	Nan-1882	N
chr1	25832142	25832442	Nan-1883	N
chr1	25848256	25848556	Nan-1884	N
chr1	25850925	25851225	Nan-1885	N
chr1	25978333	25978633	Nan-1886	N
chr1	26012948	26013248	Nan-1887	N
chr1	26020023	26020323	Nan-1888	N
chr1	26030713	26031013	Nan-1889	N
chr1	26035222	26035522	Nan-1890	N
chr1	26045379	26045679	Nan-1891	N
chr1	26049067	26049367	Nan-1892	N
chr1	26060331	26060631	Nan-1893	N
chr1	26062626	26062926	Nan-1894	N
chr1	26063090	26063390	Nan-1895	N
chr1	26064901	26065201	Nan-1896	N
chr1	26067829	26068129	Nan-1897	N
chr1	26071458	26071758	Nan-1898	N
chr1	26073122	26073422	Nan-1899	N
chr1	26079667	26079967	Nan-1900	N
chr1	26084645	26084945	Nan-1901	N
chr1	26085643	26085943	Nan-1902	N
chr1	26099073	26099373	Nan-1903	N
chr1	26110827	26111127	Nan-1904	N
chr1	26123643	26123943	Nan-1905	N
chr1	26125732	26126032	Nan-1906	N
chr1	26129122	26129422	Nan-1907	N
chr1	26153267	26153567	Nan-1908	N
chr1	26161610	26161910	Nan-1909	N
chr1	26162725	26163025	Nan-1910	N
chr1	26208527	26208827	Nan-1911	N
chr1	26248004	26248304	Nan-1912	N
chr1	26262341	26262641	Nan-1913	N
chr1	26283234	26283534	Nan-1914	N
chr1	26291840	26292140	Nan-1915	N
chr1	26292475	26292775	Nan-1916	N
chr1	26292801	26293101	Nan-1917	N
chr1	26293704	26294004	Nan-1918	N
chr1	26294597	26294897	Nan-1919	N
chr1	26298706	26299006	Nan-1920	N
chr1	26319032	26319332	Nan-1921	N
chr1	26338319	26338619	Nan-1922	N
chr1	26339090	26339390	Nan-1923	N
chr1	26341659	26341959	Nan-1925	N
chr1	26348212	26348512	Nan-1926	N
chr1	26348467	26348767	Nan-1927	N
chr1	26355463	26355763	Nan-1928	N
chr1	26358104	26358404	Nan-1929	N
chr1	26360480	26360780	Nan-1930	N
chr1	26366239	26366539	Nan-1931	N
chr1	26368839	26369139	Nan-1932	N
chr1	26374954	26375254	Nan-1933	N
chr1	26379990	26380290	Nan-1934	N
chr1	26382851	26383151	Nan-1935	N
chr1	26389692	26389992	Nan-1936	N
chr1	26393882	26394182	Nan-1937	N
chr1	26394407	26394707	Nan-1938	N
chr1	26398120	26398420	Nan-1939	N
chr1	26398952	26399252	Nan-1940	N
chr1	26426169	26426469	Nan-1941	N
chr1	26427916	26428216	Nan-1942	N
chr1	26434708	26435008	Nan-1943	N
chr1	26443886	26444186	Nan-1944	N
chr1	26444346	26444646	Nan-1945	N
chr1	26444790	26445090	Nan-1946	N
chr1	26451092	26451392	Nan-1947	N
chr1	26455575	26455875	Nan-1948	N
chr1	26466905	26467205	Nan-1949	N
chr1	26534670	26534970	Nan-1950	N
chr1	26542557	26542857	Nan-1951	N
chr1	26568278	26568578	Nan-1952	N
chr1	26577202	26577502	Nan-1953	N
chr1	26579223	26579523	Nan-1954	N
chr1	26604388	26604688	Nan-1955	N
chr1	26604892	26605192	Nan-1956	N
chr1	26617480	26617780	Nan-1957	N
chr1	26622821	26623121	Nan-1958	N
chr1	26629142	26629442	Nan-1959	N
chr1	26629305	26629605	Nan-1960	N
chr1	26641357	26641657	Nan-1961	N
chr1	26642827	26643127	Nan-1962	N
chr1	26660670	26660970	Nan-1963	N
chr1	26663665	26663965	Nan-1964	N
chr1	26667671	26667971	Nan-1965	N
chr1	26671842	26672142	Nan-1966	N
chr1	26673437	26673737	Nan-1967	N
chr1	26680106	26680406	Nan-1968	N
chr1	26681303	26681603	Nan-1969	N
chr1	26708417	26708717	Nan-1970	N
chr1	26712115	26712415	Nan-1971	N
chr1	26718746	26719046	Nan-1972	N
chr1	26748876	26749176	Nan-1973	N
chr1	26779738	26780038	Nan-1974	N
chr1	26782060	26782360	Nan-1975	N
chr1	26782424	26782724	Nan-1976	N
chr1	26790589	26790889	Nan-1977	N
chr1	26824220	26824520	Nan-1978	N
chr1	26824722	26825022	Nan-1979	N
chr1	26829606	26829906	Nan-1980	N
chr1	26831791	26832091	Nan-1981	N
chr1	26832231	26832531	Nan-1982	N
chr1	26837637	26837937	Nan-1983	N
chr1	26837977	26838277	Nan-1984	N
chr1	26840623	26840923	Nan-1985	N
chr1	26840870	26841170	Nan-1986	N
chr1	26851238	26851538	Nan-1987	N
chr1	26853879	26854179	Nan-1988	N
chr1	26859553	26859853	Nan-1989	N
chr1	26865697	26865997	Nan-1990	N
chr1	26876376	26876676	Nan-1991	N
chr1	26881816	26882116	Nan-1992	N
chr1	26882329	26882629	Nan-1993	N
chr1	26884355	26884655	Nan-1994	N
chr1	26912791	26913091	Nan-1995	N
chr1	26913633	26913933	Nan-1996	N
chr1	26914011	26914311	Nan-1997	N
chr1	26915060	26915360	Nan-1998	N
chr1	26922164	26922464	Nan-1999	N
chr1	26925647	26925947	Nan-2000	N
chr1	26952268	26952568	Nan-2001	N
chr1	26954107	26954407	Nan-2002	N
chr1	26954873	26955173	Nan-2003	N
chr1	26961553	26961853	Nan-2004	N
chr1	26995618	26995918	Nan-2005	N
chr1	26999381	26999681	Nan-2006	N
chr1	27000702	27001002	Nan-2007	N
chr1	27014776	27015076	Nan-2008	N
chr1	27017672	27017972	Nan-2009	N
chr1	27024329	27024629	Nan-2010	N
chr1	27025392	27025692	Nan-2011	N
chr1	27031555	27031855	Nan-2012	N
chr1	27032443	27032743	Nan-2013	N
chr1	27039899	27040199	Nan-2014	N
chr1	27050010	27050310	Nan-2015	N
chr1	27050251	27050551	Nan-2016	N
chr1	27052715	27053015	Nan-2017	N
chr1	27062812	27063112	Nan-2018	N
chr1	27068111	27068411	Nan-2019	N
chr1	27073839	27074139	Nan-2020	N
chr1	27074310	27074610	Nan-2021	N
chr1	27092946	27093246	Nan-2022	N
chr1	27105339	27105639	Nan-2023	N
chr1	27110797	27111097	Nan-2024	N
chr1	27111600	27111900	Nan-2025	N
chr1	27115806	27116106	Nan-2026	N
chr1	27117289	27117589	Nan-2027	N
chr1	27119848	27120148	Nan-2028	N
chr1	27124838	27125138	Nan-2029	N
chr1	27130856	27131156	Nan-2030	N
chr1	27134398	27134698	Nan-2031	N
chr1	27136005	27136305	Nan-2032	N
chr1	27137396	27137696	Nan-2033	N
chr1	27140848	27141148	Nan-2034	N
chr1	27141134	27141434	Nan-2035	N
[truncated: 100,583 more rows]

## Sheet: Motifs
Motifs derived from ChIP-seq(ref)/ATAC-seq(this work)	motif number	motif name	Minimal MEME (ACGT)				Closest matches in JASPAR	p-values of match
ChIP-seq (10)	1	sox:pou	0.157132 0.363189 0.215636 0.264043				MA0142.1 (Pou5f1::Sox2)	3.98e-08
			0.125550 0.429977 0.101217 0.343257				POU2F2_DBD_2	0.000439
			0.537406 0.056951 0.064458 0.341186
			0.048667 0.043748 0.062128 0.845457
			0.119078 0.000000 0.081543 0.799379
			0.115454 0.332125 0.339632 0.212788
			0.565881 0.040383 0.051773 0.341962
			0.234533 0.287341 0.142635 0.335491
			0.862542 0.000000 0.082061 0.055397
			0.000000 0.011131 0.000000 0.988869
			0.000000 0.000000 0.916904 0.083096
			0.027181 0.646389 0.090344 0.236086
			0.643541 0.000000 0.001294 0.355164
			0.819570 0.020192 0.160238 0.000000
ChIP-seq (10)	2	sox	0.163457 0.246863 0.312094 0.277585				MA0514.1 (Sox3)	8.76e-09
			0.002704 0.240372 0.282237 0.474686				MA0515.1 (Sox6)	2.19e-07
			0.000000 0.800844 0.069126 0.130030				MA0143.3 (Sox2)	8.15e-07
			0.000000 0.605366 0.000000 0.394634
			0.377326 0.000000 0.000000 0.622674
			0.000000 0.000000 0.000000 1.000000
			0.000000 0.000000 0.000000 1.000000
			0.000000 0.000000 1.000000 0.000000
			0.000000 0.000000 0.000000 1.000000
			0.031696 0.335785 0.264712 0.367806
			0.144202 0.262116 0.043488 0.550195
			0.192666 0.223172 0.245024 0.339139
			0.199156 0.252596 0.246538 0.301709
ChIP-seq (10)	3	pou	0.303842 0.281141 0.170062 0.244955				MA0507.1 (POU2F2)	1.61e-07
			0.210031 0.153570 0.201494 0.434905				MA0789.1 (POU3F4)	2.01e-07
			0.199166 0.188009 0.224777 0.388048				MA0792.1 (POU5F1B)	4.76e-07
			0.210128 0.245052 0.199360 0.345460
			0.354967 0.171226 0.185875 0.287932
			0.223322 0.213426 0.115347 0.447905
			0.949360 0.000000 0.050640 0.000000
			0.000000 0.000000 0.000000 1.000000
			0.000000 0.000000 0.989620 0.010380
			0.012612 0.776775 0.038999 0.171614
			0.572371 0.000000 0.000000 0.427629
			0.970896 0.000000 0.029104 0.000000
			1.000000 0.000000 0.000000 0.000000
			0.010768 0.002231 0.000000 0.987000
			0.116026 0.125340 0.582169 0.176465
			0.520664 0.167346 0.125243 0.186748
			0.263582 0.158421 0.445770 0.132227
			0.220314 0.267074 0.309274 0.203337
			0.210128 0.246217 0.274350 0.269305
			0.328386 0.202658 0.233993 0.234963
			0.224389 0.224001 0.343617 0.207994
ChIP-seq (62)	4	nanog1 (reverse)	0.225575 0.359079 0.199488 0.215857				MA0710.1 (NOTO)	0.000123
			0.296803 0.237084 0.200639 0.265473				MA0784.1 (POU1F1)	0.000196
			0.259974 0.305882 0.217008 0.217136				UP00146_1 (Pou6f1_1731.2)	0.00022
			0.234527 0.336189 0.221100 0.208184				MA0900.1 (HOXA2)	0.000265
			0.199361 0.420460 0.168670 0.211509
			0.219949 0.226982 0.142327 0.410742
			0.000000 1.000000 0.000000 0.000000
			1.000000 0.000000 0.000000 0.000000
			0.000000 0.000000 0.000000 1.000000
			0.000000 0.257417 0.000000 0.742583
			0.558696 0.188875 0.000000 0.252430
			0.372251 0.017903 0.455115 0.154731
			0.000000 1.000000 0.000000 0.000000
			1.000000 0.000000 0.000000 0.000000
			0.000000 0.388619 0.108696 0.502685
ChIP-seq (62)	5	nanog2 (reverse)	0.240826 0.291970 0.341252 0.125953				TBX20_full_2	2.01e-05
			0.331679 0.228949 0.321042 0.118330				MA0903.1 (HOXB3)	0.000163
			0.152455 0.457543 0.277788 0.112214				GBX2_full	0.000163
			0.185960 0.591207 0.002039 0.220794				MA0644.1 (ESX1)	0.000232
			0.067718 0.875820 0.000000 0.056462
			0.939993 0.017993 0.039798 0.002216
			0.000000 0.005318 0.004609 0.990073
			0.000000 0.240206 0.000000 0.759794
			0.573657 0.231519 0.035809 0.159014
			0.580394 0.078355 0.288247 0.053005
			0.040507 0.919606 0.026414 0.013473
			0.872540 0.021893 0.027389 0.078178
			0.042900 0.627460 0.280890 0.048750
			0.307835 0.450895 0.069757 0.171512
			0.206169 0.282308 0.191012 0.320511
ChIP-seq (88)	6	Tbxta	0.369994 0.233991 0.183777 0.212238				TBX21_DBD_2	1.13e-06
			0.194348 0.262858 0.275869 0.266924				MA0802.1 (TBR1)	2.08e-06
			0.281155 0.331368 0.167310 0.220167				MA0690.1 (TBX21)	3.81e-06
			0.331571 0.275869 0.174629 0.217930
			0.251067 0.210409 0.295792 0.242732
			0.203700 0.295995 0.317544 0.182761
			0.267737 0.210002 0.297215 0.225046
			0.196788 0.311445 0.190283 0.301484
			0.202480 0.294572 0.252897 0.250051
			0.225452 0.447652 0.055092 0.271803
			0.344379 0.167717 0.128888 0.359016
			0.000000 0.076235 0.125635 0.798130
			0.000000 0.000000 0.000000 1.000000
			0.073592 0.866640 0.000000 0.059768
			0.954869 0.000000 0.045131 0.000000
			0.000000 1.000000 0.000000 0.000000
			1.000000 0.000000 0.000000 0.000000
			0.000000 1.000000 0.000000 0.000000
			0.280138 0.544420 0.049807 0.125635
			0.041472 0.327912 0.040049 0.590567
			0.260825 0.328929 0.189673 0.220573
			0.204920 0.303517 0.154300 0.337264
			0.405977 0.204107 0.173003 0.216914
			0.212848 0.364505 0.206546 0.216101
			0.306770 0.231348 0.153486 0.308396
			0.223216 0.292742 0.182964 0.301077
ChIP-seq (88)	7	Tbx16	0.206515 0.250798 0.310198 0.232489				MA0805.1 (TBX1)	1.4e-07
			0.237598 0.356185 0.180754 0.225463				MA0803.1 (TBX15)	4.2e-07
			0.342133 0.247179 0.197147 0.213541				MA0801.1 (MGA)	8.73e-07
			0.222908 0.225037 0.320630 0.231424
			0.209495 0.262508 0.323185 0.204812
			0.223121 0.242495 0.304024 0.230360
			0.219928 0.278901 0.183947 0.317224
			0.205450 0.291676 0.272301 0.230573
			0.194592 0.306153 0.172025 0.327230
			0.173089 0.287630 0.060251 0.479029
			0.045774 0.342985 0.033638 0.577603
			0.084309 0.062167 0.003406 0.850117
			0.042793 0.835640 0.116883 0.004684
			0.776240 0.000000 0.020226 0.203534
			0.000000 1.000000 0.000000 0.000000
			1.000000 0.000000 0.000000 0.000000
			0.000000 0.994465 0.005535 0.000000
			0.025122 0.736215 0.012561 0.226102
			0.030871 0.163722 0.042155 0.763253
			0.034064 0.658718 0.081116 0.226102
			0.223121 0.263147 0.119864 0.393868
			0.316585 0.250798 0.206089 0.226528
			0.227592 0.352565 0.198212 0.221631
			0.232702 0.276347 0.166915 0.324037
			0.234618 0.253353 0.189057 0.322972
			0.231211 0.258889 0.175857 0.334043
			0.225037 0.247179 0.298914 0.228869
			0.271876 0.238663 0.285927 0.203534
ATAC-seq	8	Homeodomain	0.358347 0.000000 0.641653 0.000000				MA0125.1 (Nobox)	0.00087
			0.000000 0.351935 0.647115 0.000950				UP00213_1 (Hoxa9_2622.2)	0.000893
			0.000000 0.988601 0.000000 0.011399				MA0485.1 (Hoxc9)	0.00137
			0.000000 1.000000 0.000000 0.000000
			1.000000 0.000000 0.000000 0.000000
			0.000000 0.000000 0.000000 1.000000
			0.000000 0.429114 0.000000 0.570886
			0.998813 0.001187 0.000000 0.000000
ATAC-seq	9	b-HLH	0.204084 0.358122 0.238915 0.198879				MA1100.1 (ASCL1)	1.18e-05
			0.316485 0.247423 0.217496 0.218597				MA0521.1 (Tcf12)	6.82e-05
			0.246622 0.288460 0.270644 0.194275				MA0500.1 (Myog)	0.000147
			0.202883 0.378140 0.231208 0.187769
			0.315184 0.234711 0.212191 0.237914
			0.259033 0.231709 0.309178 0.200080
			0.000000 1.000000 0.000000 0.000000
			0.604144 0.000000 0.000000 0.395856
			0.000000 0.000000 1.000000 0.000000
			0.000000 1.000000 0.000000 0.000000
			1.000000 0.000000 0.000000 0.000000
			0.000000 0.000000 1.000000 0.000000
			0.000000 1.000000 0.000000 0.000000
			0.380542 0.217496 0.127315 0.274647
ATAC-seq	10	CTCF	0.099830 0.772886 0.102710 0.024574				MA0139.1 (CTCF)	2.61e-12
			0.004768 0.932646 0.009215 0.053371				MA1102.1 (CTCFL)	3.05e-05
			0.239817 0.677983 0.025438 0.056763
			0.043356 0.517518 0.000000 0.439126
			0.002400 0.964899 0.000000 0.032701
			0.053595 0.056571 0.026429 0.863405
			0.270566 0.023966 0.555915 0.149554
			0.023166 0.556747 0.397530 0.022558
			0.138195 0.068825 0.023294 0.769686
			0.003744 0.000896 0.990465 0.004896
			0.073561 0.071161 0.719867 0.135411
			0.261287 0.416440 0.039516 0.282757
			0.128244 0.496784 0.171600 0.203372
ATAC-seq	11	NFYa	0.362293 0.049285 0.483986 0.104436				MA0060.3 (NFYA)	2.16e-07
			0.000000 0.977135 0.022865 0.000000				MA0502.1 (NFYB)	5.57e-05
			0.017171 0.975722 0.000000 0.007108				MA0611.1 (Dux)	0.00024
			0.914404 0.067783 0.000428 0.017385
			0.901216 0.017171 0.012032 0.069581
			0.054680 0.001327 0.000000 0.943992
			0.011604 0.795110 0.157189 0.036097
			0.974009 0.000000 0.025991 0.000000
			0.153507 0.282521 0.494605 0.069367
			0.604008 0.211741 0.101182 0.083069
			0.268391 0.152008 0.349319 0.230282
ATAC-seq	12	CREB	0.403147 0.118727 0.279623 0.198503				MA0018.3 (CREB1)	1.98e-06
			0.294128 0.187449 0.477600 0.040823				MA0840.1 (Creb5)	3.16e-06
			0.004036 0.029243 0.000000 0.966721				CREB3_full_1	4.32e-06
			0.000000 0.075038 0.890338 0.034624
			0.967306 0.000994 0.002749 0.028951
			0.010235 0.933092 0.044391 0.012282
			0.467774 0.146976 0.385133 0.000117
			0.004562 0.039478 0.024447 0.931512
			0.000000 0.924962 0.075038 0.000000
			0.947538 0.000000 0.018248 0.034215
			0.038075 0.525968 0.190900 0.245058
ATAC-seq	13	SP1	0.539225 0.012780 0.282257 0.165738				MA0079.3 (SP1)	3.27e-07
			0.207387 0.002674 0.789939 0.000000				MA0516.1 (SP2)	1.03e-06
			0.172400 0.000000 0.642511 0.185090				MA0528.1 (ZNF263)	3.51e-06
			0.197961 0.000000 0.802039 0.000000
			0.124224 0.000000 0.875776 0.000000
			0.024836 0.002266 0.972898 0.000000
			0.504691 0.239792 0.032359 0.223159
			0.034852 0.000000 0.933832 0.031317
			0.033945 0.000000 0.835667 0.130387
			0.289418 0.000000 0.710582 0.000000
			0.107183 0.010696 0.787084 0.095037
ATAC-seq	14	Znf263	0.328726 0.053865 0.566327 0.051082				MA0528.1 (ZNF263)	1.19e-09
			0.298773 0.056649 0.542067 0.102511				UP00021_1 (Zfp281_primary)	1.84e-09
			0.219825 0.000000 0.725898 0.054276				UP00022_1 (Zfp740_primary)	9.17e-08
			0.263949 0.000000 0.661216 0.074836
			0.295104 0.000032 0.625917 0.078947
			0.263885 0.000000 0.692751 0.043364
			0.332743 0.000000 0.599538 0.067719
			0.282768 0.013727 0.607730 0.095774
			0.211096 0.041688 0.624336 0.122881
			0.245414 0.029795 0.606560 0.118231
			0.268661 0.021476 0.576196 0.133666
			0.273659 0.020907 0.636102 0.069332
			0.321546 0.000000 0.654827 0.023627
			0.281155 0.000000 0.640056 0.078789
			0.262177 0.066011 0.541403 0.130409
			0.271034 0.134489 0.422571 0.171907
ATAC-seq	15	Klf5	0.515230 0.000000 0.289695 0.195075				MA0599.1 (KLF5)	2.49e-07
			0.099806 0.001944 0.890473 0.007777				UP00099_2 (Ascl2_secondary)	8.79e-06
			0.043422 0.005185 0.951393 0.000000				UP00093_1 (Klf7_primary)	1.09e-05
			0.012314 0.025275 0.950745 0.011666
			0.121192 0.460791 0.000000 0.418017
			0.174984 0.000648 0.794556 0.029812
			0.049255 0.008425 0.808814 0.133506
			0.281918 0.000000 0.690862 0.027220
			0.104342 0.001944 0.889177 0.004537
			0.003889 0.709657 0.002592 0.283863
			0.064809 0.008425 0.000000 0.926766

## Sheet: Legend S4
Spreadsheets "Pou5f3 and SoxB1 (SP)", "Pou5f3 only", "SoxB1 only". Pou5f3 and SoxB1 ChIP-seq from Leichsenring et al at 5 hpf ( ref. 10), was remapped to danrer11. Peaks were called using MACS2. Genomic coordinates - 300 bp around ChIP-seq peak summits. The SoxB1 peaks overlapping with Pou5f3 peaks for at least 1 bp are listed as SP. Non-overlapping SoxB1 peaks - SoxB1-only. Non-overlapping Pou5f…
column	legend
A-C	genomic coordinates
D	peak name
E	Peak class (SP, P or S)
F	Peak number ( the peaks were sorted by descending MACS2 score)
Spreadsheet "Nanog(N)". Nanog ChIP-seq from Xu et al at 4.3 hpf ( ref. 62), was remapped to danrer11. Peaks were called using MACS2. Genomic coordinates - 300 bp around ChIP-seq peak summits.
column	legend
A-C	genomic coordinates
D	peak name
E	Peak class (N)
Spreadsheet "Motifs". Nanog ChIP-seq from Xu et al at 4.3 hpf ( ref. 62), was remapped to danrer11. Peaks were called using MACS2. Genomic coordinates - 300 bp around ChIP-seq peak summits.
column	legend
A	Motifs were found using de-novo MEME motif finding algorithm from either published ChIP-seq data ( reference number), or from ATAC-seq data (this work)
B	Motif number
C	Motif name
D	Motif in MEME format
H	The closest matches in JASPAR database
I	P-value of the closest matches in JASPAR database was estimated using Tomtom (ref. 87). Tomtom estimates the p-value using a null model consisting of sampling motif columns from all the columns in the set of target motifs.
