# Supplementary material for: Pluripotency factors determine gene expression repertoire at zygotic genome activation
Source: Nat Commun. 2022 Feb 10;13:788. doi: 10.1038/s41467-022-28434-1 (PMC8831532; doi:10.1038/s41467-022-28434-1)
Supplement: Supplementary file 8 — Dataset S5 [file 41467_2022_28434_MOESM8_ESM.xlsx]

## Sheet: master tab
Peak	chromatin accessibility in_MZsox19b_1-down, 2-unch, 3-up	chromatin accessibility in_MZspg 1-down,2-unch, 3-up	chromatin accessibility in_MZsox19bspg_1-down,2-unch, 3-up	transcript name	transcript symbol	regulation of zygotic transcription in_MZsoxA9b_A-down, B-unch, C-up	regulation of zygotic transcription in_MZspg A-down,B-unch, C-up	regulation of zygotic transcription in_MZsoxA9bspg_A-down,B-unch, C-up
peak_70884c	2	1	1	ENSDART00000163597.2	2004-09-01	A	A	B
peak_70875	1	2	2	ENSDART00000163597.2	2004-09-01	A	A	B
peak_70881a	2	2	2	ENSDART00000163597.2	2004-09-01	A	A	B
peak_70884a	2	2	2	ENSDART00000163597.2	2004-09-01	A	A	B
peak_70874	1	3	2	ENSDART00000163597.2	2004-09-01	A	A	B
peak_70867	2	3	2	ENSDART00000163597.2	2004-09-01	A	A	B
peak_70870b	2	3	2	ENSDART00000163597.2	2004-09-01	A	A	B
peak_70869	2	2	3	ENSDART00000163597.2	2004-09-01	A	A	B
peak_70872	2	2	3	ENSDART00000163597.2	2004-09-01	A	A	B
peak_70870a	2	3	3	ENSDART00000163597.2	2004-09-01	A	A	B
peak_66115	2	1	1	ENSDART00000136442.3	2006-09-01	A	B	B
peak_66111	2	2	2	ENSDART00000136442.3	2006-09-01	A	B	B
peak_66113	2	2	2	ENSDART00000136442.3	2006-09-01	A	B	B
peak_66114	2	2	2	ENSDART00000136442.3	2006-09-01	A	B	B
peak_66117	2	2	2	ENSDART00000136442.3	2006-09-01	A	B	B
peak_66117	2	2	2	ENSDART00000137997.3	2006-09-01	A	B	B
peak_66124	2	2	2	ENSDART00000136442.3	2006-09-01	A	B	B
peak_66125a	2	2	2	ENSDART00000137997.3	2006-09-01	A	B	B
peak_66126b	2	2	2	ENSDART00000137997.3	2006-09-01	A	B	B
peak_66126a	2	3	2	ENSDART00000137997.3	2006-09-01	A	B	B
peak_66123	2	2	3	ENSDART00000136442.3	2006-09-01	A	B	B
peak_66123	2	2	3	ENSDART00000137997.3	2006-09-01	A	B	B
peak_66128	2	2	3	ENSDART00000137997.3	2006-09-01	A	B	B
peak_66120	2	3	3	ENSDART00000136442.3	2006-09-01	A	B	B
peak_66120	2	3	3	ENSDART00000137997.3	2006-09-01	A	B	B
peak_309754	2	2	2	ENSDART00000160980.2	2010-09-01	A	B	A
peak_309755b	2	2	2	ENSDART00000160980.2	2010-09-01	A	B	A
peak_309753	2	2	3	ENSDART00000160980.2	2010-09-01	A	B	A
peak_309755a	2	2	3	ENSDART00000160980.2	2010-09-01	A	B	A
peak_214228	2	1	1	ENSDART00000150893.2	2012-09-01	A	A	A
peak_214227	2	1	1	ENSDART00000150893.2	2012-09-01	A	A	A
peak_214234	2	1	1	ENSDART00000150893.2	2012-09-01	A	A	A
peak_214236	2	1	1	ENSDART00000150893.2	2012-09-01	A	A	A
peak_214233	2	1	1	ENSDART00000150893.2	2012-09-01	A	A	A
peak_214237	2	2	1	ENSDART00000150893.2	2012-09-01	A	A	A
peak_214226	2	2	1	ENSDART00000150893.2	2012-09-01	A	A	A
peak_214225	2	2	1	ENSDART00000150893.2	2012-09-01	A	A	A
peak_36209	2	1	1	ENSDART00000152292.2	a1cf	A	A	A
peak_36206	2	2	2	ENSDART00000152292.2	a1cf	A	A	A
peak_36213b	2	2	2	ENSDART00000152292.2	a1cf	A	A	A
peak_36213a	2	3	2	ENSDART00000152292.2	a1cf	A	A	A
peak_36214	2	2	3	ENSDART00000152292.2	a1cf	A	A	A
peak_257485	2	2	2	ENSDART00000053126.7	aanat1	B	B	B
peak_257488a	2	2	2	ENSDART00000053126.7	aanat1	B	B	B
peak_257490	2	2	2	ENSDART00000053126.7	aanat1	B	B	B
peak_257489	2	2	3	ENSDART00000053126.7	aanat1	B	B	B
peak_257491	2	2	3	ENSDART00000053126.7	aanat1	B	B	B
peak_178616	2	2	2	ENSDART00000014152.7	aar2	A	B	B
peak_178623a	2	2	2	ENSDART00000014152.7	aar2	A	B	B
peak_178623b	2	2	2	ENSDART00000014152.7	aar2	A	B	B
peak_178618	2	3	3	ENSDART00000014152.7	aar2	A	B	B
peak_81076	2	2	2	ENSDART00000054605.7	aasdhppt	B	B	B
peak_81078	2	2	2	ENSDART00000054605.7	aasdhppt	B	B	B
peak_81082	2	2	2	ENSDART00000054605.7	aasdhppt	B	B	B
peak_306350	2	1	2	ENSDART00000138634.3	abca12	B	C	B
peak_306356	2	2	2	ENSDART00000138634.3	abca12	B	C	B
peak_241051	2	1	1	ENSDART00000141554.3	abca2	A	A	A
peak_241045	2	2	2	ENSDART00000141554.3	abca2	A	A	A
peak_241046	2	2	2	ENSDART00000141554.3	abca2	A	A	A
peak_241049	2	2	2	ENSDART00000141554.3	abca2	A	A	A
peak_51645	2	2	1	ENSDART00000088005.5	abcb10	A	B	A
peak_51649	2	2	2	ENSDART00000088005.5	abcb10	A	B	A
peak_51651a	2	2	2	ENSDART00000088005.5	abcb10	A	B	A
peak_51655	2	3	2	ENSDART00000088005.5	abcb10	A	B	A
peak_51647	2	3	3	ENSDART00000088005.5	abcb10	A	B	A
peak_34995	2	1	1	ENSDART00000161691.2	abcc3	A	A	A
peak_34988	2	2	2	ENSDART00000161691.2	abcc3	A	A	A
peak_34992a	2	2	2	ENSDART00000161691.2	abcc3	A	A	A
peak_34992b	2	2	2	ENSDART00000161691.2	abcc3	A	A	A
peak_34993	2	2	2	ENSDART00000161691.2	abcc3	A	A	A
peak_118391	2	1	2	ENSDART00000087070.7	abcc5	B	B	B
peak_118392	2	2	2	ENSDART00000087070.7	abcc5	B	B	B
peak_118393	2	2	2	ENSDART00000087070.7	abcc5	B	B	B
peak_118397	2	2	2	ENSDART00000087070.7	abcc5	B	B	B
peak_118395	2	3	2	ENSDART00000087070.7	abcc5	B	B	B
peak_118396	2	3	2	ENSDART00000087070.7	abcc5	B	B	B
peak_216505	2	2	2	ENSDART00000172943.2	abcc6b.2	A	A	A
peak_188697	3	3	3	ENSDART00000015777.8	abce1	A	B	B
peak_127198	2	2	2	ENSDART00000048977.6	abcf1	A	B	B
peak_127205	2	2	2	ENSDART00000048977.6	abcf1	A	B	B
peak_127209a	2	2	2	ENSDART00000048977.6	abcf1	A	B	B
peak_127203	2	3	2	ENSDART00000048977.6	abcf1	A	B	B
peak_100238c	2	3	1	ENSDART00000104708.6	abhd12	B	B	B
peak_100236a	2	2	2	ENSDART00000104708.6	abhd12	B	B	B
peak_100236b	2	2	2	ENSDART00000104708.6	abhd12	B	B	B
peak_100238b	2	2	2	ENSDART00000104708.6	abhd12	B	B	B
peak_100238a	2	3	2	ENSDART00000104708.6	abhd12	B	B	B
peak_264571	1	1	2	ENSDART00000165067.2	abhd14b	A	A	A
peak_264575	1	1	2	ENSDART00000165067.2	abhd14b	A	A	A
peak_264577	2	1	2	ENSDART00000165067.2	abhd14b	A	A	A
peak_264570	2	1	2	ENSDART00000165067.2	abhd14b	A	A	A
peak_264574	1	2	2	ENSDART00000165067.2	abhd14b	A	A	A
peak_264576	2	2	2	ENSDART00000165067.2	abhd14b	A	A	A
peak_264579	2	2	2	ENSDART00000165067.2	abhd14b	A	A	A
peak_264580	2	2	2	ENSDART00000165067.2	abhd14b	A	A	A
peak_264581	2	2	2	ENSDART00000165067.2	abhd14b	A	A	A
peak_264578	2	2	3	ENSDART00000165067.2	abhd14b	A	A	A
peak_143385a	2	2	1	ENSDART00000129704.3	abhd17aa	B	B	B
peak_143384	2	2	3	ENSDART00000129704.3	abhd17aa	B	B	B
peak_143385b	2	2	3	ENSDART00000129704.3	abhd17aa	B	B	B
peak_143386	2	2	3	ENSDART00000129704.3	abhd17aa	B	B	B
peak_134154	2	2	2	ENSDART00000091644.5	abi1b	B	B	B
peak_134156	3	3	3	ENSDART00000091644.5	abi1b	B	B	B
peak_300108	2	2	2	ENSDART00000141314.3	abi2a	B	B	B
peak_286476	2	2	2	ENSDART00000064113.5	abt1	B	B	B
peak_278893	2	2	1	ENSDART00000083389.7	abtb2a	A	B	B
peak_278898	2	2	1	ENSDART00000083389.7	abtb2a	A	B	B
peak_278896	1	3	1	ENSDART00000083389.7	abtb2a	A	B	B
peak_278892b	2	2	2	ENSDART00000083389.7	abtb2a	A	B	B
peak_278895	2	2	2	ENSDART00000083389.7	abtb2a	A	B	B
peak_278897	2	3	2	ENSDART00000083389.7	abtb2a	A	B	B
peak_278888	2	1	3	ENSDART00000083389.7	abtb2a	A	B	B
peak_205006	2	2	2	ENSDART00000089113.6	abtb2b	A	A	B
peak_205009	2	2	2	ENSDART00000089113.6	abtb2b	A	A	B
peak_205010a	2	2	2	ENSDART00000089113.6	abtb2b	A	A	B
peak_205008	3	3	2	ENSDART00000089113.6	abtb2b	A	A	B
peak_205010b	2	2	3	ENSDART00000089113.6	abtb2b	A	A	B
peak_194292	2	1	1	ENSDART00000007997.8	acaa1	A	A	B
peak_194299	2	2	2	ENSDART00000007997.8	acaa1	A	A	B
peak_194294a	2	3	3	ENSDART00000007997.8	acaa1	A	A	B
peak_194294b	2	3	3	ENSDART00000007997.8	acaa1	A	A	B
peak_285086	1	2	1	ENSDART00000056767.6	acaa2	A	B	B
peak_285082	2	1	2	ENSDART00000056767.6	acaa2	A	B	B
peak_285092	2	2	2	ENSDART00000056767.6	acaa2	A	B	B
peak_239377	2	1	1	ENSDART00000148130.2	acacb	A	A	A
peak_239383a	2	1	1	ENSDART00000148130.2	acacb	A	A	A
peak_239373	2	2	2	ENSDART00000148130.2	acacb	A	A	A
peak_239376	2	2	2	ENSDART00000148130.2	acacb	A	A	A
peak_239372	2	3	3	ENSDART00000148130.2	acacb	A	A	A
peak_239383b	2	3	3	ENSDART00000148130.2	acacb	A	A	A
peak_270879	2	1	1	ENSDART00000052902.9	acap1	A	A	A
peak_270882	2	1	2	ENSDART00000052902.9	acap1	A	A	A
peak_270875	2	2	2	ENSDART00000052902.9	acap1	A	A	A
peak_270883	2	2	2	ENSDART00000052902.9	acap1	A	A	A
peak_270884a	2	2	2	ENSDART00000052902.9	acap1	A	A	A
peak_270884b	2	2	2	ENSDART00000052902.9	acap1	A	A	A
peak_270890	2	2	2	ENSDART00000052902.9	acap1	A	A	A
peak_270877	2	2	3	ENSDART00000052902.9	acap1	A	A	A
peak_152648	2	2	2	ENSDART00000062525.7	acbd3	B	B	B
peak_152649b	2	2	2	ENSDART00000062525.7	acbd3	B	B	B
peak_152654	2	2	2	ENSDART00000062525.7	acbd3	B	B	B
peak_287737	2	2	2	ENSDART00000057642.6	acbd6	A	B	B
peak_287738	2	2	2	ENSDART00000057642.6	acbd6	A	B	B
peak_287739	2	2	2	ENSDART00000057642.6	acbd6	A	B	B
peak_287732	2	2	3	ENSDART00000057642.6	acbd6	A	B	B
peak_289278b	2	1	1	ENSDART00000136911.2	acer1	A	A	A
peak_289281	1	2	1	ENSDART00000136911.2	acer1	A	A	A
peak_289275a	2	2	2	ENSDART00000136911.2	acer1	A	A	A
peak_289275b	2	2	2	ENSDART00000136911.2	acer1	A	A	A
peak_289283	2	2	2	ENSDART00000136911.2	acer1	A	A	A
peak_289278a	2	3	3	ENSDART00000136911.2	acer1	A	A	A
peak_283558	2	1	1	ENSDART00000111797.4	acer2	C	B	B
peak_283556	2	2	2	ENSDART00000111797.4	acer2	C	B	B
peak_283561	2	2	2	ENSDART00000111797.4	acer2	C	B	B
peak_283565	2	3	2	ENSDART00000111797.4	acer2	C	B	B
peak_283560	3	3	3	ENSDART00000111797.4	acer2	C	B	B
peak_22384	1	1	1	ENSDART00000144329.2	acer3	A	A	A
peak_22385	2	2	2	ENSDART00000144329.2	acer3	A	A	A
peak_22378	2	1	3	ENSDART00000144329.2	acer3	A	A	A
peak_22377	2	2	3	ENSDART00000144329.2	acer3	A	A	A
peak_140632	2	2	2	ENSDART00000146485.4	acin1a	B	B	B
peak_140637a	2	2	2	ENSDART00000146485.4	acin1a	B	B	B
peak_140635	2	2	3	ENSDART00000146485.4	acin1a	B	B	B
peak_271996	2	1	1	ENSDART00000173902.2	acin1b	A	A	A
peak_271996	2	1	1	ENSDART00000034218.9	acin1b	A	A	A
peak_271996	2	1	1	ENSDART00000141749.3	acin1b	A	A	A
peak_271991	2	1	1	ENSDART00000141749.3	acin1b	A	A	A
peak_271991	2	1	1	ENSDART00000173902.2	acin1b	A	A	A
peak_271991	2	1	1	ENSDART00000034218.9	acin1b	A	A	A
peak_271993a	2	1	1	ENSDART00000141749.3	acin1b	A	A	A
peak_271993a	2	1	1	ENSDART00000173902.2	acin1b	A	A	A
peak_271993a	2	1	1	ENSDART00000034218.9	acin1b	A	A	A
peak_272006	2	1	1	ENSDART00000173902.2	acin1b	A	A	A
peak_272006	2	1	1	ENSDART00000141749.3	acin1b	A	A	A
peak_272007	2	1	1	ENSDART00000173902.2	acin1b	A	A	A
peak_271993b	2	1	1	ENSDART00000141749.3	acin1b	A	A	A
peak_271993b	2	1	1	ENSDART00000173902.2	acin1b	A	A	A
peak_271993b	2	1	1	ENSDART00000034218.9	acin1b	A	A	A
peak_271994	2	1	1	ENSDART00000141749.3	acin1b	A	A	A
peak_271994	2	1	1	ENSDART00000173902.2	acin1b	A	A	A
peak_271994	2	1	1	ENSDART00000034218.9	acin1b	A	A	A
peak_271982	2	1	1	ENSDART00000034218.9	acin1b	A	A	A
peak_271992	2	1	1	ENSDART00000141749.3	acin1b	A	A	A
peak_271992	2	1	1	ENSDART00000173902.2	acin1b	A	A	A
peak_271992	2	1	1	ENSDART00000034218.9	acin1b	A	A	A
peak_271989	2	1	1	ENSDART00000141749.3	acin1b	A	A	A
peak_271989	2	1	1	ENSDART00000034218.9	acin1b	A	A	A
peak_272000	2	2	1	ENSDART00000173902.2	acin1b	A	A	A
peak_272000	2	2	1	ENSDART00000141749.3	acin1b	A	A	A
peak_271995b	2	2	1	ENSDART00000173902.2	acin1b	A	A	A
peak_271995b	2	2	1	ENSDART00000034218.9	acin1b	A	A	A
peak_271995b	2	2	1	ENSDART00000141749.3	acin1b	A	A	A
peak_272004	2	1	2	ENSDART00000173902.2	acin1b	A	A	A
peak_272004	2	1	2	ENSDART00000141749.3	acin1b	A	A	A
peak_272005	2	1	2	ENSDART00000173902.2	acin1b	A	A	A
peak_272005	2	1	2	ENSDART00000141749.3	acin1b	A	A	A
peak_272002	2	1	2	ENSDART00000173902.2	acin1b	A	A	A
peak_272002	2	1	2	ENSDART00000141749.3	acin1b	A	A	A
peak_271981	2	2	2	ENSDART00000034218.9	acin1b	A	A	A
peak_271983	2	2	2	ENSDART00000034218.9	acin1b	A	A	A
peak_271987a	2	2	2	ENSDART00000034218.9	acin1b	A	A	A
peak_271987b	2	2	2	ENSDART00000034218.9	acin1b	A	A	A
peak_271995a	2	2	2	ENSDART00000173902.2	acin1b	A	A	A
peak_271995a	2	2	2	ENSDART00000034218.9	acin1b	A	A	A
peak_271997	2	2	2	ENSDART00000173902.2	acin1b	A	A	A
peak_271997	2	2	2	ENSDART00000034218.9	acin1b	A	A	A
peak_271997	2	2	2	ENSDART00000141749.3	acin1b	A	A	A
peak_256043b	2	1	1	ENSDART00000063665.7	ackr3b	B	B	C
peak_256044	2	1	1	ENSDART00000063665.7	ackr3b	B	B	C
peak_256032	2	1	1	ENSDART00000063665.7	ackr3b	B	B	C
peak_256033a	2	1	1	ENSDART00000063665.7	ackr3b	B	B	C
peak_256039	1	2	1	ENSDART00000063665.7	ackr3b	B	B	C
peak_256033b	2	2	1	ENSDART00000063665.7	ackr3b	B	B	C
peak_256040	2	2	1	ENSDART00000063665.7	ackr3b	B	B	C
peak_256043a	2	2	1	ENSDART00000063665.7	ackr3b	B	B	C
peak_256037	2	2	1	ENSDART00000063665.7	ackr3b	B	B	C
peak_256035	2	2	2	ENSDART00000063665.7	ackr3b	B	B	C
peak_256036	2	2	2	ENSDART00000063665.7	ackr3b	B	B	C
peak_256045	2	2	2	ENSDART00000063665.7	ackr3b	B	B	C
peak_283546	2	2	2	ENSDART00000045253.8	aco1	B	B	B
peak_283551	2	2	2	ENSDART00000045253.8	aco1	B	B	B
peak_283552	2	2	2	ENSDART00000045253.8	aco1	B	B	B
peak_283548	2	3	3	ENSDART00000045253.8	aco1	B	B	B
peak_283541	3	3	3	ENSDART00000045253.8	aco1	B	B	B
peak_283544	3	3	3	ENSDART00000045253.8	aco1	B	B	B
peak_23296	2	2	2	ENSDART00000076731.6	ACOT12	B	B	B
peak_23292	2	3	3	ENSDART00000076731.6	ACOT12	B	B	B
peak_23294	2	3	3	ENSDART00000076731.6	ACOT12	B	B	B
peak_295116a	2	2	2	ENSDART00000111124.4	acot7	C	B	B
peak_295116b	2	2	2	ENSDART00000111124.4	acot7	C	B	B
peak_295120	2	2	2	ENSDART00000111124.4	acot7	C	B	B
peak_295122	2	2	2	ENSDART00000111124.4	acot7	C	B	B
peak_295124	2	2	2	ENSDART00000111124.4	acot7	C	B	B
peak_295125	2	2	2	ENSDART00000111124.4	acot7	C	B	B
peak_289252	2	1	1	ENSDART00000124809.4	acsbg2	A	A	A
peak_289249	2	2	2	ENSDART00000124809.4	acsbg2	A	A	A
peak_289254	2	2	2	ENSDART00000124809.4	acsbg2	A	A	A
peak_289257	2	2	2	ENSDART00000124809.4	acsbg2	A	A	A
peak_289246	2	3	2	ENSDART00000124809.4	acsbg2	A	A	A
peak_289248	2	3	2	ENSDART00000124809.4	acsbg2	A	A	A
peak_289258	2	3	3	ENSDART00000124809.4	acsbg2	A	A	A
peak_58957	2	1	1	ENSDART00000130801.3	acsl1b	B	C	B
peak_58949	2	2	1	ENSDART00000130801.3	acsl1b	B	C	B
peak_58942	2	2	2	ENSDART00000130801.3	acsl1b	B	C	B
peak_58952b	2	2	2	ENSDART00000130801.3	acsl1b	B	C	B
peak_58956	2	2	2	ENSDART00000130801.3	acsl1b	B	C	B
peak_58947	2	3	3	ENSDART00000130801.3	acsl1b	B	C	B
peak_58952a	2	3	3	ENSDART00000130801.3	acsl1b	B	C	B
peak_142355a	1	1	1	ENSDART00000041806.6	acsm3	A	A	A
peak_142356	1	1	1	ENSDART00000041806.6	acsm3	A	A	A
peak_142355b	2	1	1	ENSDART00000041806.6	acsm3	A	A	A
peak_142358	2	2	1	ENSDART00000041806.6	acsm3	A	A	A
peak_142364	2	1	2	ENSDART00000041806.6	acsm3	A	A	A
peak_142367	2	2	2	ENSDART00000041806.6	acsm3	A	A	A
peak_142370	2	2	2	ENSDART00000041806.6	acsm3	A	A	A
peak_144521	2	1	1	ENSDART00000100103.5	acss2l	A	A	A
peak_144520	2	2	2	ENSDART00000100103.5	acss2l	A	A	A
peak_144523	2	3	2	ENSDART00000100103.5	acss2l	A	A	A
peak_144524	2	3	2	ENSDART00000100103.5	acss2l	A	A	A
peak_228673	2	2	2	ENSDART00000140400.2	acss3	B	C	B
peak_2187	2	2	2	ENSDART00000054987.7	actb1	A	B	B
peak_2188	2	2	2	ENSDART00000054987.7	actb1	A	B	B
peak_2190	2	2	2	ENSDART00000054987.7	actb1	A	B	B
peak_2191a	2	2	2	ENSDART00000054987.7	actb1	A	B	B
peak_2191c	2	2	2	ENSDART00000054987.7	actb1	A	B	B
peak_2195	2	2	2	ENSDART00000054987.7	actb1	A	B	B
peak_2191b	2	3	2	ENSDART00000054987.7	actb1	A	B	B
peak_2192	2	2	3	ENSDART00000054987.7	actb1	A	B	B
peak_258899	2	2	2	ENSDART00000104303.5	actl6a	A	B	B
peak_258904	2	2	2	ENSDART00000104303.5	actl6a	A	B	B
peak_258898	2	3	2	ENSDART00000104303.5	actl6a	A	B	B
peak_258905	2	3	2	ENSDART00000104303.5	actl6a	A	B	B
peak_258902	2	3	3	ENSDART00000104303.5	actl6a	A	B	B
peak_80834a	2	2	1	ENSDART00000182528.1	actn4	B	B	B
peak_80829	2	2	2	ENSDART00000182528.1	actn4	B	B	B
peak_80830	2	2	2	ENSDART00000182528.1	actn4	B	B	B
peak_80834b	2	2	2	ENSDART00000182528.1	actn4	B	B	B
peak_80835	2	2	2	ENSDART00000182528.1	actn4	B	B	B
peak_23192	2	2	1	ENSDART00000010420.9	actr1	B	B	B
peak_23187a	2	2	2	ENSDART00000010420.9	actr1	B	B	B
peak_23187b	2	2	2	ENSDART00000010420.9	actr1	B	B	B
peak_23188	2	2	2	ENSDART00000010420.9	actr1	B	B	B
peak_23193	2	2	2	ENSDART00000010420.9	actr1	B	B	B
peak_11724	2	2	2	ENSDART00000074294.5	actr2a	B	B	B
peak_11725	2	2	2	ENSDART00000074294.5	actr2a	B	B	B
peak_11727	2	3	2	ENSDART00000074294.5	actr2a	B	B	B
peak_11730	2	3	2	ENSDART00000074294.5	actr2a	B	B	B
peak_309937a	2	1	1	ENSDART00000112016.4	actr3	A	B	B
peak_309938	2	2	1	ENSDART00000112016.4	actr3	A	B	B
peak_309940	2	2	1	ENSDART00000112016.4	actr3	A	B	B
peak_309927	2	2	2	ENSDART00000112016.4	actr3	A	B	B
peak_309928	2	2	2	ENSDART00000112016.4	actr3	A	B	B
peak_309937b	2	2	2	ENSDART00000112016.4	actr3	A	B	B
peak_309945a	2	2	2	ENSDART00000112016.4	actr3	A	B	B
peak_309945b	2	2	2	ENSDART00000112016.4	actr3	A	B	B
peak_309931	2	3	2	ENSDART00000112016.4	actr3	A	B	B
peak_309933	2	3	2	ENSDART00000112016.4	actr3	A	B	B
peak_309935	2	3	2	ENSDART00000112016.4	actr3	A	B	B
peak_309939	2	3	2	ENSDART00000112016.4	actr3	A	B	B
peak_191248	2	2	1	ENSDART00000045150.7	actr3b	B	C	B
peak_191247a	2	2	2	ENSDART00000045150.7	actr3b	B	C	B
peak_191247b	2	2	2	ENSDART00000045150.7	actr3b	B	C	B
peak_204021	2	2	2	ENSDART00000003715.9	actr6	B	B	B
peak_204027	2	2	2	ENSDART00000003715.9	actr6	B	B	B
peak_204030	2	2	2	ENSDART00000003715.9	actr6	B	B	B
peak_204019	2	3	2	ENSDART00000003715.9	actr6	B	B	B
peak_184502	2	1	1	ENSDART00000023094.9	acvr1ba	B	A	A
peak_184504	2	1	1	ENSDART00000023094.9	acvr1ba	B	A	A
peak_184496	2	2	2	ENSDART00000023094.9	acvr1ba	B	A	A
peak_184497	2	2	2	ENSDART00000023094.9	acvr1ba	B	A	A
peak_184510	2	2	2	ENSDART00000023094.9	acvr1ba	B	A	A
peak_184509	2	3	2	ENSDART00000023094.9	acvr1ba	B	A	A
peak_141426	2	2	3	ENSDART00000017977.8	acvr1l	B	B	B
peak_302818a	2	1	1	ENSDART00000129522.4	acvr2aa	B	B	C
peak_302827	2	2	2	ENSDART00000129522.4	acvr2aa	B	B	C
peak_143903	2	1	2	ENSDART00000170353.3	acvr2bb	B	B	B
peak_143914	2	1	2	ENSDART00000170353.3	acvr2bb	B	B	B
peak_143902	2	1	2	ENSDART00000170353.3	acvr2bb	B	B	B
peak_143909	2	2	2	ENSDART00000170353.3	acvr2bb	B	B	B
peak_143913	2	2	2	ENSDART00000170353.3	acvr2bb	B	B	B
peak_143916	2	2	2	ENSDART00000170353.3	acvr2bb	B	B	B
peak_11997	2	2	2	ENSDART00000004233.9	acy3.2	A	B	B
peak_12002	2	2	2	ENSDART00000004233.9	acy3.2	A	B	B
peak_12011	2	2	2	ENSDART00000004233.9	acy3.2	A	B	B
peak_203347	2	2	2	ENSDART00000073416.6	ada2a	B	B	C
peak_203352	2	2	2	ENSDART00000073416.6	ada2a	B	B	C
peak_203341b	2	3	2	ENSDART00000073416.6	ada2a	B	B	C
peak_203340	2	3	3	ENSDART00000073416.6	ada2a	B	B	C
peak_203345	2	3	3	ENSDART00000073416.6	ada2a	B	B	C
peak_199292	2	2	2	ENSDART00000170892.2	adam10b	B	B	B
peak_199293	2	2	2	ENSDART00000170892.2	adam10b	B	B	B
peak_199301	2	2	2	ENSDART00000170892.2	adam10b	B	B	B
peak_199302b	2	2	2	ENSDART00000170892.2	adam10b	B	B	B
peak_199302c	2	2	2	ENSDART00000170892.2	adam10b	B	B	B
peak_199289	2	3	2	ENSDART00000170892.2	adam10b	B	B	B
peak_199302a	2	2	3	ENSDART00000170892.2	adam10b	B	B	B
peak_199291	2	3	3	ENSDART00000170892.2	adam10b	B	B	B
peak_103863	2	3	2	ENSDART00000063437.4	adam17a	B	C	B
peak_103865	2	3	2	ENSDART00000063437.4	adam17a	B	C	B
peak_277285	2	1	1	ENSDART00000004120.11	adamts18	A	A	A
peak_277282	2	1	1	ENSDART00000004120.11	adamts18	A	A	A
peak_277284	1	2	1	ENSDART00000004120.11	adamts18	A	A	A
peak_277281	2	1	2	ENSDART00000004120.11	adamts18	A	A	A
peak_277279	2	2	2	ENSDART00000004120.11	adamts18	A	A	A
peak_277280	2	2	2	ENSDART00000004120.11	adamts18	A	A	A
peak_277289	2	2	2	ENSDART00000004120.11	adamts18	A	A	A
peak_213544	2	1	1	ENSDART00000139657.2	adap2	A	B	B
peak_213544	2	1	1	ENSDART00000131288.2	adap2	A	B	B
peak_213538	2	2	2	ENSDART00000131288.2	adap2	A	B	B
peak_213548	2	2	2	ENSDART00000139657.2	adap2	A	B	B
peak_213548	2	2	2	ENSDART00000131288.2	adap2	A	B	B
peak_213550a	2	2	2	ENSDART00000131288.2	adap2	A	B	B
peak_213550a	2	2	2	ENSDART00000139657.2	adap2	A	B	B
peak_213546	2	3	2	ENSDART00000139657.2	adap2	A	B	B
peak_213550b	2	3	2	ENSDART00000131288.2	adap2	A	B	B
peak_213550b	2	3	2	ENSDART00000139657.2	adap2	A	B	B
peak_213551	2	3	2	ENSDART00000139657.2	adap2	A	B	B
peak_87558	2	2	2	ENSDART00000146708.3	adar	B	B	B
peak_87559	2	2	2	ENSDART00000146708.3	adar	B	B	B
peak_87561	2	2	2	ENSDART00000146708.3	adar	B	B	B
peak_87565	2	2	2	ENSDART00000146708.3	adar	B	B	B
peak_154336	2	2	2	ENSDART00000152885.2	adat2	B	A	B
peak_154339	2	2	3	ENSDART00000152885.2	adat2	B	A	B
peak_158903	2	1	1	ENSDART00000171131.2	add1	B	B	B
peak_158904	2	1	1	ENSDART00000171131.2	add1	B	B	B
peak_158905	2	2	2	ENSDART00000171131.2	add1	B	B	B
peak_175686	2	2	2	ENSDART00000049075.8	add3a	A	B	B
peak_175693	2	2	2	ENSDART00000049075.8	add3a	A	B	B
peak_175695	2	2	2	ENSDART00000049075.8	add3a	A	B	B
peak_152959	2	2	2	ENSDART00000021575.8	adgb	B	C	B
peak_152962	2	2	2	ENSDART00000021575.8	adgb	B	C	B
peak_152964	2	2	3	ENSDART00000021575.8	adgb	B	C	B
peak_119853	2	1	1	ENSDART00000143118.4	adgrb1b	B	B	C
peak_119857	2	1	1	ENSDART00000143118.4	adgrb1b	B	B	C
peak_119856	2	2	2	ENSDART00000143118.4	adgrb1b	B	B	C
peak_119849	2	3	2	ENSDART00000143118.4	adgrb1b	B	B	C
peak_119851	2	3	2	ENSDART00000143118.4	adgrb1b	B	B	C
peak_119862	2	3	2	ENSDART00000143118.4	adgrb1b	B	B	C
peak_119860	2	2	3	ENSDART00000143118.4	adgrb1b	B	B	C
peak_12874	2	2	1	ENSDART00000148075.3	adgre10	B	B	B
peak_12876	2	2	2	ENSDART00000148075.3	adgre10	B	B	B
peak_12877	2	2	2	ENSDART00000148075.3	adgre10	B	B	B
peak_13354	2	1	1	ENSDART00000109528.4	adgre5b.3	A	A	A
peak_13355	2	1	1	ENSDART00000109528.4	adgre5b.3	A	A	A
peak_13349	2	1	2	ENSDART00000109528.4	adgre5b.3	A	A	A
peak_13362	1	2	2	ENSDART00000109528.4	adgre5b.3	A	A	A
peak_13350	2	2	2	ENSDART00000109528.4	adgre5b.3	A	A	A
peak_13353	2	2	2	ENSDART00000109528.4	adgre5b.3	A	A	A
peak_13363	2	2	2	ENSDART00000109528.4	adgre5b.3	A	A	A
peak_13364	2	2	2	ENSDART00000109528.4	adgre5b.3	A	A	A
peak_13365a	2	2	2	ENSDART00000109528.4	adgre5b.3	A	A	A
peak_13365b	2	2	2	ENSDART00000109528.4	adgre5b.3	A	A	A
peak_153854	2	1	1	ENSDART00000142444.4	adgrf6	A	A	A
peak_153853	2	2	1	ENSDART00000142444.4	adgrf6	A	A	A
peak_153851	2	2	2	ENSDART00000142444.4	adgrf6	A	A	A
peak_156146	2	3	3	ENSDART00000060710.7	adgrg11	B	C	B
peak_68697	2	2	2	ENSDART00000108825.5	adh5	B	B	B
peak_68704	2	2	2	ENSDART00000108825.5	adh5	B	B	B
peak_106940	2	2	2	ENSDART00000025229.8	adi1	B	B	B
peak_106941	2	2	2	ENSDART00000025229.8	adi1	B	B	B
peak_225080a	2	1	1	ENSDART00000182726.1	adipor2	B	B	C
peak_225093	2	2	1	ENSDART00000182726.1	adipor2	B	B	C
peak_225079	2	2	2	ENSDART00000182726.1	adipor2	B	B	C
peak_225081	2	2	2	ENSDART00000182726.1	adipor2	B	B	C
peak_225091	2	2	3	ENSDART00000182726.1	adipor2	B	B	C
peak_225090	2	3	3	ENSDART00000182726.1	adipor2	B	B	C
peak_225086	2	1	1	ENSDART00000168768.2	adipor2	A	A	A
peak_225080a	2	1	1	ENSDART00000168768.2	adipor2	A	A	A
peak_225079	2	2	2	ENSDART00000168768.2	adipor2	A	A	A
peak_225078	2	3	3	ENSDART00000168768.2	adipor2	A	A	A
peak_225090	2	3	3	ENSDART00000168768.2	adipor2	A	A	A
peak_45396	2	2	2	ENSDART00000157464.3	adkb	A	A	B
peak_45398	2	2	2	ENSDART00000157464.3	adkb	A	A	B
peak_144277	2	1	1	ENSDART00000037557.6	admp	B	B	C
peak_144274b	2	2	1	ENSDART00000037557.6	admp	B	B	C
peak_144276	3	1	2	ENSDART00000037557.6	admp	B	B	C
peak_144268	2	2	2	ENSDART00000037557.6	admp	B	B	C
peak_144279	2	2	2	ENSDART00000037557.6	admp	B	B	C
peak_36655	2	1	1	ENSDART00000062858.6	adoa	A	B	B
peak_36663	2	1	1	ENSDART00000062858.6	adoa	A	B	B
peak_36657	1	2	1	ENSDART00000062858.6	adoa	A	B	B
peak_36661	2	2	1	ENSDART00000062858.6	adoa	A	B	B
peak_36660a	2	2	2	ENSDART00000062858.6	adoa	A	B	B
peak_36660b	2	2	2	ENSDART00000062858.6	adoa	A	B	B
peak_36659c	2	2	3	ENSDART00000062858.6	adoa	A	B	B
peak_36659d	2	3	3	ENSDART00000062858.6	adoa	A	B	B
peak_290274	2	2	2	ENSDART00000112926.4	adora1b	A	A	B
peak_290278a	2	2	2	ENSDART00000112926.4	adora1b	A	A	B
peak_290278b	2	2	2	ENSDART00000112926.4	adora1b	A	A	B
peak_161482	2	2	2	ENSDART00000140206.2	adora2ab	A	A	A
peak_161483	2	2	2	ENSDART00000140206.2	adora2ab	A	A	A
peak_34859	2	2	1	ENSDART00000105694.6	adprm	B	B	C
peak_34855	2	2	2	ENSDART00000105694.6	adprm	B	B	C
peak_34860b	2	2	2	ENSDART00000105694.6	adprm	B	B	C
peak_34865a	2	2	2	ENSDART00000105694.6	adprm	B	B	C
peak_34865b	2	2	2	ENSDART00000105694.6	adprm	B	B	C
peak_34858	2	3	2	ENSDART00000105694.6	adprm	B	B	C
peak_34862	2	3	2	ENSDART00000105694.6	adprm	B	B	C
peak_34857	3	3	2	ENSDART00000105694.6	adprm	B	B	C
peak_34869	2	2	3	ENSDART00000105694.6	adprm	B	B	C
peak_34859	2	2	1	ENSDART00000152527.2	adprm	A	B	B
peak_34855	2	2	2	ENSDART00000152527.2	adprm	A	B	B
peak_34860b	2	2	2	ENSDART00000152527.2	adprm	A	B	B
peak_34865a	2	2	2	ENSDART00000152527.2	adprm	A	B	B
peak_34865b	2	2	2	ENSDART00000152527.2	adprm	A	B	B
peak_34858	2	3	2	ENSDART00000152527.2	adprm	A	B	B
peak_34862	2	3	2	ENSDART00000152527.2	adprm	A	B	B
peak_34857	3	3	2	ENSDART00000152527.2	adprm	A	B	B
peak_34869	2	2	3	ENSDART00000152527.2	adprm	A	B	B
peak_213022	2	2	2	ENSDART00000023454.11	adsl	B	B	B
peak_213025	2	2	2	ENSDART00000023454.11	adsl	B	B	B
peak_213028	2	2	2	ENSDART00000023454.11	adsl	B	B	B
peak_213027	2	3	2	ENSDART00000023454.11	adsl	B	B	B
peak_213034	2	3	3	ENSDART00000023454.11	adsl	B	B	B
peak_48688	2	1	2	ENSDART00000018155.7	adss	A	A	A
peak_48693	2	2	2	ENSDART00000018155.7	adss	A	A	A
peak_48697	2	2	2	ENSDART00000018155.7	adss	A	A	A
peak_48695	2	3	2	ENSDART00000018155.7	adss	A	A	A
peak_164750	2	1	2	ENSDART00000134617.2	adssl	B	B	B
peak_164744	2	2	2	ENSDART00000134617.2	adssl	B	B	B
peak_164748b	2	2	2	ENSDART00000134617.2	adssl	B	B	B
peak_164752	2	3	2	ENSDART00000134617.2	adssl	B	B	B
peak_95685	2	2	2	ENSDART00000172540.2	adssl1	B	B	C
peak_95679	2	3	3	ENSDART00000172540.2	adssl1	B	B	C
peak_93010	2	2	2	ENSDART00000133213.3	afp4	A	A	A
peak_93016	2	2	2	ENSDART00000133213.3	afp4	A	A	A
peak_66965	2	1	1	ENSDART00000016728.9	aga	A	B	B
peak_66968	2	1	1	ENSDART00000016728.9	aga	A	B	B
peak_66975	2	2	1	ENSDART00000016728.9	aga	A	B	B
peak_66967	2	2	1	ENSDART00000016728.9	aga	A	B	B
peak_66966	2	2	2	ENSDART00000016728.9	aga	A	B	B
peak_66972	2	2	2	ENSDART00000016728.9	aga	A	B	B
peak_78950	1	1	1	ENSDART00000043960.8	agfg1a	B	B	B
peak_78946	2	2	2	ENSDART00000043960.8	agfg1a	B	B	B
peak_78949	2	2	2	ENSDART00000043960.8	agfg1a	B	B	B
peak_78952	2	2	2	ENSDART00000043960.8	agfg1a	B	B	B
peak_78953	2	3	2	ENSDART00000043960.8	agfg1a	B	B	B
peak_135563	2	2	2	ENSDART00000145107.3	agfg1b	A	A	A
peak_135557	2	3	2	ENSDART00000145107.3	agfg1b	A	A	A
peak_160173	2	1	1	ENSDART00000172174.3	agpat2	A	A	B
peak_160169	2	2	2	ENSDART00000172174.3	agpat2	A	A	B
peak_160172	2	2	2	ENSDART00000172174.3	agpat2	A	A	B
peak_160175	3	2	2	ENSDART00000172174.3	agpat2	A	A	B
peak_10633	2	2	1	ENSDART00000115081.4	agpat3	B	B	B
peak_10629	2	2	2	ENSDART00000115081.4	agpat3	B	B	B
peak_10630	2	3	2	ENSDART00000115081.4	agpat3	B	B	B
peak_98203	2	2	2	ENSDART00000177889.2	ahctf1	B	B	B
peak_98209b	2	2	2	ENSDART00000177889.2	ahctf1	B	B	B
peak_98211	2	2	2	ENSDART00000177889.2	ahctf1	B	B	B
peak_98213	2	2	2	ENSDART00000177889.2	ahctf1	B	B	B
peak_98209a	2	2	3	ENSDART00000177889.2	ahctf1	B	B	B
peak_263676	2	2	1	ENSDART00000018523.9	ahcy	B	B	B
peak_263679	2	2	2	ENSDART00000018523.9	ahcy	B	B	B
peak_263673	2	3	3	ENSDART00000018523.9	ahcy	B	B	B
peak_243415	2	1	1	ENSDART00000009500.8	aif1l	B	B	B
peak_243420b	1	2	1	ENSDART00000009500.8	aif1l	B	B	B
peak_243420a	2	2	1	ENSDART00000009500.8	aif1l	B	B	B
peak_243414	2	2	1	ENSDART00000009500.8	aif1l	B	B	B
peak_243417	2	2	2	ENSDART00000009500.8	aif1l	B	B	B
peak_243419b	2	2	2	ENSDART00000009500.8	aif1l	B	B	B
peak_243424	2	2	2	ENSDART00000009500.8	aif1l	B	B	B
peak_11426	2	1	1	ENSDART00000084184.5	aimp1	A	A	B
peak_221895	2	1	2	ENSDART00000009194.8	aimp2	B	B	B
peak_221887	2	2	2	ENSDART00000009194.8	aimp2	B	B	B
peak_8965	2	1	1	ENSDART00000166251.2	aip	B	B	B
peak_8963	2	2	2	ENSDART00000166251.2	aip	B	B	B
peak_8964	2	2	2	ENSDART00000166251.2	aip	B	B	B
peak_8971	2	2	2	ENSDART00000166251.2	aip	B	B	B
peak_272006	2	1	1	ENSDART00000111923.5	ajuba	A	B	B
peak_272007	2	1	1	ENSDART00000111923.5	ajuba	A	B	B
peak_272004	2	1	2	ENSDART00000111923.5	ajuba	A	B	B
peak_272005	2	1	2	ENSDART00000111923.5	ajuba	A	B	B
peak_272002	2	1	2	ENSDART00000111923.5	ajuba	A	B	B
peak_272009	2	2	2	ENSDART00000111923.5	ajuba	A	B	B
peak_272011a	2	2	2	ENSDART00000111923.5	ajuba	A	B	B
peak_272011b	2	2	2	ENSDART00000111923.5	ajuba	A	B	B
peak_272012	2	2	2	ENSDART00000111923.5	ajuba	A	B	B
peak_272013	2	2	2	ENSDART00000111923.5	ajuba	A	B	B
peak_272015	2	2	2	ENSDART00000111923.5	ajuba	A	B	B
peak_128538	1	1	1	ENSDART00000003167.5	ak2	B	B	B
peak_128534a	2	2	2	ENSDART00000003167.5	ak2	B	B	B
peak_128533	2	2	3	ENSDART00000003167.5	ak2	B	B	B
peak_128537	2	2	3	ENSDART00000003167.5	ak2	B	B	B
peak_128534b	2	3	3	ENSDART00000003167.5	ak2	B	B	B
peak_16054	2	1	1	ENSDART00000132995.2	ak3	A	B	B
peak_16058	2	1	1	ENSDART00000132995.2	ak3	A	B	B
peak_16055	2	2	1	ENSDART00000132995.2	ak3	A	B	B
peak_16061	2	2	1	ENSDART00000132995.2	ak3	A	B	B
peak_16051	2	2	2	ENSDART00000132995.2	ak3	A	B	B
peak_16052	2	2	2	ENSDART00000132995.2	ak3	A	B	B
peak_241334	2	1	1	ENSDART00000144303.2	AK6	B	B	B
peak_241327	1	2	1	ENSDART00000144303.2	AK6	B	B	B
peak_241324	2	2	2	ENSDART00000144303.2	AK6	B	B	B
peak_241328	2	2	2	ENSDART00000144303.2	AK6	B	B	B
peak_241329a	2	2	2	ENSDART00000144303.2	AK6	B	B	B
peak_241329b	2	2	2	ENSDART00000144303.2	AK6	B	B	B
peak_241332	2	2	2	ENSDART00000144303.2	AK6	B	B	B
peak_241322	2	3	2	ENSDART00000144303.2	AK6	B	B	B
peak_77994	2	2	2	ENSDART00000112511.2	akap1b	A	B	B
peak_78002a	2	2	2	ENSDART00000112511.2	akap1b	A	B	B
peak_78003	2	2	2	ENSDART00000112511.2	akap1b	A	B	B
peak_78005	2	2	2	ENSDART00000112511.2	akap1b	A	B	B
peak_78000	2	3	2	ENSDART00000112511.2	akap1b	A	B	B
peak_78002b	2	3	2	ENSDART00000112511.2	akap1b	A	B	B
peak_13546	2	1	1	ENSDART00000162466.2	akap8l	A	B	B
peak_13543	2	1	1	ENSDART00000162466.2	akap8l	A	B	B
peak_13555	2	1	2	ENSDART00000162466.2	akap8l	A	B	B
peak_13556	2	1	2	ENSDART00000162466.2	akap8l	A	B	B
peak_13553	2	1	2	ENSDART00000162466.2	akap8l	A	B	B
peak_13544	2	2	2	ENSDART00000162466.2	akap8l	A	B	B
peak_13545	2	2	2	ENSDART00000162466.2	akap8l	A	B	B
peak_13548	2	2	2	ENSDART00000162466.2	akap8l	A	B	B
peak_13549	2	2	2	ENSDART00000162466.2	akap8l	A	B	B
peak_13552a	2	2	2	ENSDART00000162466.2	akap8l	A	B	B
peak_13552c	2	2	2	ENSDART00000162466.2	akap8l	A	B	B
peak_13554	2	2	2	ENSDART00000162466.2	akap8l	A	B	B
peak_13557	2	2	2	ENSDART00000162466.2	akap8l	A	B	B
peak_13559	2	2	2	ENSDART00000162466.2	akap8l	A	B	B
peak_120036	2	1	2	ENSDART00000110495.4	akap9	B	B	C
peak_120021	2	2	2	ENSDART00000110495.4	akap9	B	B	C
peak_120024	2	2	2	ENSDART00000110495.4	akap9	B	B	C
peak_120028	2	2	2	ENSDART00000110495.4	akap9	B	B	C
peak_120033	2	2	2	ENSDART00000110495.4	akap9	B	B	C
peak_120029	2	2	3	ENSDART00000110495.4	akap9	B	B	C
peak_120031	2	2	3	ENSDART00000110495.4	akap9	B	B	C
peak_146630	2	2	1	ENSDART00000123742.3	akirin2	A	A	B
peak_146630	2	2	1	ENSDART00000081643.7	akirin2	A	A	B
peak_146625	2	2	2	ENSDART00000081643.7	akirin2	A	A	B
peak_146627	2	2	2	ENSDART00000081643.7	akirin2	A	A	B
peak_146627	2	2	2	ENSDART00000123742.3	akirin2	A	A	B
peak_146628a	2	2	2	ENSDART00000081643.7	akirin2	A	A	B
peak_146628a	2	2	2	ENSDART00000123742.3	akirin2	A	A	B
peak_146629	2	2	2	ENSDART00000123742.3	akirin2	A	A	B
peak_146629	2	2	2	ENSDART00000081643.7	akirin2	A	A	B
peak_146632a	2	2	2	ENSDART00000081643.7	akirin2	A	A	B
peak_146632b	2	2	2	ENSDART00000081643.7	akirin2	A	A	B
peak_146628b	2	3	2	ENSDART00000123742.3	akirin2	A	A	B
peak_146624a	2	2	3	ENSDART00000081643.7	akirin2	A	A	B
peak_146624a	2	2	3	ENSDART00000123742.3	akirin2	A	A	B
peak_95737	2	2	2	ENSDART00000165641.2	akt1	B	C	B
peak_214679	2	2	2	ENSDART00000157320.2	akt1s1	B	B	B
peak_214682a	2	2	2	ENSDART00000157320.2	akt1s1	B	B	B
peak_214682b	2	2	2	ENSDART00000157320.2	akt1s1	B	B	B
peak_214689	2	2	2	ENSDART00000157320.2	akt1s1	B	B	B
peak_214691	2	2	2	ENSDART00000157320.2	akt1s1	B	B	B
peak_214688	2	3	2	ENSDART00000157320.2	akt1s1	B	B	B
peak_214678	2	2	3	ENSDART00000157320.2	akt1s1	B	B	B
peak_214681	2	2	3	ENSDART00000157320.2	akt1s1	B	B	B
peak_214685	2	2	3	ENSDART00000157320.2	akt1s1	B	B	B
peak_117252	2	1	1	ENSDART00000026767.9	akt2	A	B	B
peak_117248	2	2	2	ENSDART00000026767.9	akt2	A	B	B
peak_117253	2	2	2	ENSDART00000026767.9	akt2	A	B	B
peak_117259	2	2	2	ENSDART00000026767.9	akt2	A	B	B
peak_117260	2	2	2	ENSDART00000026767.9	akt2	A	B	B
peak_103379	1	1	1	ENSDART00000152068.3	AL590149.1	B	A	B
peak_103382	2	2	2	ENSDART00000152068.3	AL590149.1	B	A	B
peak_103388	2	2	2	ENSDART00000152068.3	AL590149.1	B	A	B
peak_65958	2	1	1	ENSDART00000172996.2	AL590151.1	A	A	B
peak_65959	2	1	1	ENSDART00000172996.2	AL590151.1	A	A	B
peak_65957a	2	2	2	ENSDART00000172996.2	AL590151.1	A	A	B
peak_65960	2	2	2	ENSDART00000172996.2	AL590151.1	A	A	B
peak_65961	2	2	2	ENSDART00000172996.2	AL590151.1	A	A	B
peak_65966	2	2	2	ENSDART00000172996.2	AL590151.1	A	A	B
peak_65967	2	2	2	ENSDART00000172996.2	AL590151.1	A	A	B
peak_65957b	2	2	3	ENSDART00000172996.2	AL590151.1	A	A	B
peak_25620	2	2	1	ENSDART00000166904.2	AL840638.1	A	A	B
peak_25622a	1	1	2	ENSDART00000166904.2	AL840638.1	A	A	B
peak_25619	2	1	2	ENSDART00000166904.2	AL840638.1	A	A	B
peak_25622b	2	2	2	ENSDART00000166904.2	AL840638.1	A	A	B
peak_25616	2	3	3	ENSDART00000166904.2	AL840638.1	A	A	B
peak_2172	2	1	1	ENSDART00000152525.2	AL928650.3	B	C	B
peak_2177	2	2	2	ENSDART00000152525.2	AL928650.3	B	C	B
peak_217381	2	1	1	ENSDART00000154236.2	AL928657.1	A	A	A
peak_217383	2	1	1	ENSDART00000154236.2	AL928657.1	A	A	A
peak_217388	2	2	1	ENSDART00000154236.2	AL928657.1	A	A	A
peak_217385	2	1	2	ENSDART00000154236.2	AL928657.1	A	A	A
peak_217386	2	2	2	ENSDART00000154236.2	AL928657.1	A	A	A
peak_217387	2	2	2	ENSDART00000154236.2	AL928657.1	A	A	A
peak_217389	2	2	2	ENSDART00000154236.2	AL928657.1	A	A	A
peak_155531	2	2	1	ENSDART00000153263.2	AL928920.3	A	A	B
peak_155528a	2	2	2	ENSDART00000153263.2	AL928920.3	A	A	B
peak_155528b	2	2	2	ENSDART00000153263.2	AL928920.3	A	A	B
peak_155528c	2	2	2	ENSDART00000153263.2	AL928920.3	A	A	B
peak_155536	2	2	2	ENSDART00000153263.2	AL928920.3	A	A	B
peak_155537	2	3	2	ENSDART00000153263.2	AL928920.3	A	A	B
peak_169885	1	1	2	ENSDART00000106374.3	AL929017.1	A	B	B
peak_169880	2	2	2	ENSDART00000106374.3	AL929017.1	A	B	B
peak_169884	2	2	2	ENSDART00000106374.3	AL929017.1	A	B	B
peak_244242a	2	2	1	ENSDART00000165513.2	AL935065.1	B	C	B
peak_244235	2	2	2	ENSDART00000165513.2	AL935065.1	B	C	B
peak_244236	2	2	2	ENSDART00000165513.2	AL935065.1	B	C	B
peak_244241	2	2	2	ENSDART00000165513.2	AL935065.1	B	C	B
peak_244242b	2	2	2	ENSDART00000165513.2	AL935065.1	B	C	B
peak_244246	2	2	2	ENSDART00000165513.2	AL935065.1	B	C	B
peak_228962	2	2	2	ENSDART00000131433.2	AL935183.1	B	B	B
peak_228964b	2	2	2	ENSDART00000131433.2	AL935183.1	B	B	B
peak_228967	2	2	2	ENSDART00000131433.2	AL935183.1	B	B	B
peak_228964a	2	3	2	ENSDART00000131433.2	AL935183.1	B	B	B
peak_228965	2	3	2	ENSDART00000131433.2	AL935183.1	B	B	B
peak_245010	1	1	1	ENSDART00000133613.2	AL954694.1	A	B	B
peak_245008	2	1	1	ENSDART00000133613.2	AL954694.1	A	B	B
peak_245013a	2	2	2	ENSDART00000133613.2	AL954694.1	A	B	B
peak_245016	2	2	2	ENSDART00000133613.2	AL954694.1	A	B	B
peak_245018	2	2	2	ENSDART00000133613.2	AL954694.1	A	B	B
peak_169647	2	2	2	ENSDART00000168948.2	AL954741.1	A	B	B
peak_169650	2	2	2	ENSDART00000168948.2	AL954741.1	A	B	B
peak_169653	2	2	2	ENSDART00000168948.2	AL954741.1	A	B	B
peak_169659	2	2	2	ENSDART00000168948.2	AL954741.1	A	B	B
peak_169651	2	2	3	ENSDART00000168948.2	AL954741.1	A	B	B
peak_169639	1	1	1	ENSDART00000190639.1	AL954741.2	A	B	B
peak_169638	2	1	1	ENSDART00000190639.1	AL954741.2	A	B	B
peak_169634	2	2	2	ENSDART00000190639.1	AL954741.2	A	B	B
peak_169637	2	2	2	ENSDART00000190639.1	AL954741.2	A	B	B
peak_169647	2	2	2	ENSDART00000190639.1	AL954741.2	A	B	B
peak_169650	2	2	2	ENSDART00000190639.1	AL954741.2	A	B	B
peak_24134	2	2	1	ENSDART00000005217.9	alas1	A	B	B
peak_24144	2	2	1	ENSDART00000005217.9	alas1	A	B	B
peak_24133	2	2	2	ENSDART00000005217.9	alas1	A	B	B
peak_24141	2	2	2	ENSDART00000005217.9	alas1	A	B	B
peak_24142	2	2	2	ENSDART00000005217.9	alas1	A	B	B
peak_24139	2	3	2	ENSDART00000005217.9	alas1	A	B	B
peak_75154a	2	1	1	ENSDART00000101204.4	alcamb	A	A	A
peak_75151	2	2	1	ENSDART00000101204.4	alcamb	A	A	A
peak_75155	2	1	2	ENSDART00000101204.4	alcamb	A	A	A
peak_75147	2	2	2	ENSDART00000101204.4	alcamb	A	A	A
peak_75149	2	2	2	ENSDART00000101204.4	alcamb	A	A	A
peak_75154b	2	2	2	ENSDART00000101204.4	alcamb	A	A	A
peak_75156	2	2	2	ENSDART00000101204.4	alcamb	A	A	A
peak_273753	2	2	2	ENSDART00000075519.6	aldh1a2	A	A	A
peak_273757	2	2	2	ENSDART00000075519.6	aldh1a2	A	A	A
peak_273760	2	2	2	ENSDART00000075519.6	aldh1a2	A	A	A
peak_273761	2	2	2	ENSDART00000075519.6	aldh1a2	A	A	A
peak_273762	2	2	3	ENSDART00000075519.6	aldh1a2	A	A	A
peak_225197	2	1	1	ENSDART00000102893.6	aldh1l2	A	A	B
peak_225183	2	2	2	ENSDART00000102893.6	aldh1l2	A	A	B
peak_225184	2	2	2	ENSDART00000102893.6	aldh1l2	A	A	B
peak_225190	2	2	2	ENSDART00000102893.6	aldh1l2	A	A	B
peak_251476	2	1	1	ENSDART00000016808.9	aldh2.1	A	A	B
peak_251473	2	1	2	ENSDART00000016808.9	aldh2.1	A	A	B
peak_251477	2	1	2	ENSDART00000016808.9	aldh2.1	A	A	B
peak_251475	3	2	3	ENSDART00000016808.9	aldh2.1	A	A	B
peak_33687	2	1	2	ENSDART00000173103.2	aldh4a1	B	B	B
peak_33680	2	2	2	ENSDART00000173103.2	aldh4a1	B	B	B
peak_33684	2	2	2	ENSDART00000173103.2	aldh4a1	B	B	B
peak_33685a	2	2	2	ENSDART00000173103.2	aldh4a1	B	B	B
peak_33682	2	2	3	ENSDART00000173103.2	aldh4a1	B	B	B
peak_33683	2	2	3	ENSDART00000173103.2	aldh4a1	B	B	B
peak_289511	2	2	2	ENSDART00000100281.5	aldh9a1a.2	A	A	A
peak_289514	2	2	2	ENSDART00000100281.5	aldh9a1a.2	A	A	A
peak_289516a	2	2	2	ENSDART00000100281.5	aldh9a1a.2	A	A	A
peak_289516b	2	2	2	ENSDART00000100281.5	aldh9a1a.2	A	A	A
peak_289516c	2	2	2	ENSDART00000100281.5	aldh9a1a.2	A	A	A
peak_289517	2	2	2	ENSDART00000100281.5	aldh9a1a.2	A	A	A
peak_289515	2	3	2	ENSDART00000100281.5	aldh9a1a.2	A	A	A
peak_217162	2	1	1	ENSDART00000020741.8	aldoaa	A	B	B
peak_217170	2	1	2	ENSDART00000020741.8	aldoaa	A	B	B
peak_217161a	2	2	2	ENSDART00000020741.8	aldoaa	A	B	B
peak_217161b	2	2	2	ENSDART00000020741.8	aldoaa	A	B	B
peak_217171	2	3	2	ENSDART00000020741.8	aldoaa	A	B	B
peak_217172	2	3	3	ENSDART00000020741.8	aldoaa	A	B	B
peak_88561	2	1	1	ENSDART00000103257.5	alg2	A	B	B
peak_88562	2	2	2	ENSDART00000103257.5	alg2	A	B	B
peak_88557	2	2	3	ENSDART00000103257.5	alg2	A	B	B
peak_88563	2	2	3	ENSDART00000103257.5	alg2	A	B	B
peak_142459	2	2	2	ENSDART00000075146.6	alg3	C	B	B
peak_142455	2	3	2	ENSDART00000075146.6	alg3	C	B	B
peak_259546a	2	1	1	ENSDART00000150934.3	alg6	A	B	B
peak_259548	2	1	1	ENSDART00000150934.3	alg6	A	B	B
peak_259547	2	2	1	ENSDART00000150934.3	alg6	A	B	B
peak_259539	2	2	2	ENSDART00000150934.3	alg6	A	B	B
peak_259541	2	2	2	ENSDART00000150934.3	alg6	A	B	B
peak_259545	2	2	2	ENSDART00000150934.3	alg6	A	B	B
peak_259546b	2	2	2	ENSDART00000150934.3	alg6	A	B	B
peak_259553	2	2	2	ENSDART00000150934.3	alg6	A	B	B
peak_243952	2	1	1	ENSDART00000111414.3	alkbh6	A	B	B
peak_243946	1	2	1	ENSDART00000111414.3	alkbh6	A	B	B
peak_243954	2	2	1	ENSDART00000111414.3	alkbh6	A	B	B
peak_243949	2	2	2	ENSDART00000111414.3	alkbh6	A	B	B
peak_243950	2	2	2	ENSDART00000111414.3	alkbh6	A	B	B
peak_243953	2	2	2	ENSDART00000111414.3	alkbh6	A	B	B
peak_243955	2	2	3	ENSDART00000111414.3	alkbh6	A	B	B
peak_272532	1	2	1	ENSDART00000101126.5	alox12	A	A	A
peak_272535	2	2	1	ENSDART00000101126.5	alox12	A	A	A
peak_272533	1	3	1	ENSDART00000101126.5	alox12	A	A	A
peak_272540	2	2	2	ENSDART00000101126.5	alox12	A	A	A
peak_272536	2	3	2	ENSDART00000101126.5	alox12	A	A	A
peak_272528	2	2	3	ENSDART00000101126.5	alox12	A	A	A
peak_71016	2	2	2	ENSDART00000102257.4	alox5b.3	A	A	B
peak_71020	2	2	2	ENSDART00000102257.4	alox5b.3	A	A	B
peak_71025a	2	2	2	ENSDART00000102257.4	alox5b.3	A	A	B
peak_71017	2	3	2	ENSDART00000102257.4	alox5b.3	A	A	B
peak_30451	2	2	1	ENSDART00000146461.3	alpl	A	B	B
peak_30452	2	2	1	ENSDART00000146461.3	alpl	A	B	B
peak_30448	2	2	2	ENSDART00000146461.3	alpl	A	B	B
peak_30454	2	2	2	ENSDART00000146461.3	alpl	A	B	B
peak_30457	2	2	2	ENSDART00000146461.3	alpl	A	B	B
peak_30460	2	2	2	ENSDART00000146461.3	alpl	A	B	B
peak_146672	2	2	2	ENSDART00000135919.2	amd1	A	B	B
peak_146673	2	2	2	ENSDART00000135919.2	amd1	A	B	B
peak_146675	2	2	2	ENSDART00000135919.2	amd1	A	B	B
peak_146677	2	3	2	ENSDART00000135919.2	amd1	A	B	B
peak_290418	2	1	1	ENSDART00000147308.2	amigo1	A	A	A
peak_290409a	2	2	3	ENSDART00000147308.2	amigo1	A	A	A
peak_290409b	2	3	3	ENSDART00000147308.2	amigo1	A	A	A
peak_168721	2	1	1	ENSDART00000013814.8	ammecr1	A	B	B
peak_168731	2	1	2	ENSDART00000013814.8	ammecr1	A	B	B
peak_168725b	2	1	2	ENSDART00000013814.8	ammecr1	A	B	B
peak_168724	2	2	2	ENSDART00000013814.8	ammecr1	A	B	B
peak_168726	2	2	2	ENSDART00000013814.8	ammecr1	A	B	B
peak_168728	2	2	2	ENSDART00000013814.8	ammecr1	A	B	B
peak_168730	2	2	2	ENSDART00000013814.8	ammecr1	A	B	B
peak_168732	2	2	2	ENSDART00000013814.8	ammecr1	A	B	B
peak_287049	3	1	2	ENSDART00000042755.7	ampd1	B	B	A
peak_287051	2	2	2	ENSDART00000042755.7	ampd1	B	B	A
peak_287052	2	2	2	ENSDART00000042755.7	ampd1	B	B	A
peak_287058	2	2	2	ENSDART00000042755.7	ampd1	B	B	A
peak_287056	2	2	3	ENSDART00000042755.7	ampd1	B	B	A
peak_290448	2	2	2	ENSDART00000093090.7	ampd2b	B	C	B
peak_45807	2	2	2	ENSDART00000126362.3	anapc16	B	B	B
peak_45811	2	2	2	ENSDART00000126362.3	anapc16	B	B	B
peak_45816	2	2	2	ENSDART00000126362.3	anapc16	B	B	B
peak_45819a	2	2	2	ENSDART00000126362.3	anapc16	B	B	B
peak_45819b	2	2	2	ENSDART00000126362.3	anapc16	B	B	B
peak_45821	2	2	2	ENSDART00000126362.3	anapc16	B	B	B
peak_287205	2	2	2	ENSDART00000091684.7	anapc7	B	B	B
peak_287208b	2	2	2	ENSDART00000091684.7	anapc7	B	B	B
peak_287208a	2	3	3	ENSDART00000091684.7	anapc7	B	B	B
peak_154370	2	2	2	ENSDART00000152989.2	angel2	A	B	B
peak_154371	2	2	2	ENSDART00000152989.2	angel2	A	B	B
peak_154372	2	2	2	ENSDART00000152989.2	angel2	A	B	B
peak_154373	2	2	2	ENSDART00000152989.2	angel2	A	B	B
peak_154377	2	2	2	ENSDART00000152989.2	angel2	A	B	B
peak_137266	2	1	1	ENSDART00000144149.3	angptl4	B	C	B
peak_137271	2	2	2	ENSDART00000144149.3	angptl4	B	C	B
peak_137273	2	2	2	ENSDART00000144149.3	angptl4	B	C	B
peak_137274	2	2	2	ENSDART00000144149.3	angptl4	B	C	B
peak_137270	2	3	2	ENSDART00000144149.3	angptl4	B	C	B
peak_3285	2	1	1	ENSDART00000021693.9	ank2a	B	B	C
peak_3286	3	2	3	ENSDART00000021693.9	ank2a	B	B	C
peak_299051	2	2	2	ENSDART00000102562.5	ankrd10b	A	B	B
peak_299052	2	2	2	ENSDART00000102562.5	ankrd10b	A	B	B
peak_299054	2	2	2	ENSDART00000102562.5	ankrd10b	A	B	B
peak_299056	2	2	2	ENSDART00000102562.5	ankrd10b	A	B	B
peak_280480	2	2	1	ENSDART00000073594.5	ankrd11	B	B	B
peak_280486	2	2	2	ENSDART00000073594.5	ankrd11	B	B	B
peak_280477	2	3	2	ENSDART00000073594.5	ankrd11	B	B	B
peak_280474	2	2	3	ENSDART00000073594.5	ankrd11	B	B	B
peak_280478	2	2	3	ENSDART00000073594.5	ankrd11	B	B	B
peak_207506	2	1	1	ENSDART00000124347.3	ankrd27	A	A	A
peak_207499	2	2	2	ENSDART00000124347.3	ankrd27	A	A	A
peak_207502	2	2	2	ENSDART00000124347.3	ankrd27	A	A	A
peak_207513	2	3	3	ENSDART00000124347.3	ankrd27	A	A	A
peak_241301	2	1	1	ENSDART00000088141.5	ankrd34bb	A	A	A
peak_241315	2	1	1	ENSDART00000088141.5	ankrd34bb	A	A	A
peak_241300	2	2	2	ENSDART00000088141.5	ankrd34bb	A	A	A
peak_241303	2	2	2	ENSDART00000088141.5	ankrd34bb	A	A	A
peak_3982	2	2	1	ENSDART00000103236.5	ankrd37	A	A	A
peak_3986	2	2	2	ENSDART00000103236.5	ankrd37	A	A	A
peak_3990	2	2	2	ENSDART00000103236.5	ankrd37	A	A	A
peak_3976	2	2	3	ENSDART00000103236.5	ankrd37	A	A	A
peak_211412	2	1	1	ENSDART00000112384.4	ankrd40	B	B	B
peak_211411	2	1	2	ENSDART00000112384.4	ankrd40	B	B	B
peak_211414	2	2	2	ENSDART00000112384.4	ankrd40	B	B	B
peak_211415	2	2	2	ENSDART00000112384.4	ankrd40	B	B	B
peak_211416	2	2	2	ENSDART00000112384.4	ankrd40	B	B	B
peak_211421	2	2	2	ENSDART00000112384.4	ankrd40	B	B	B
peak_211420	2	2	3	ENSDART00000112384.4	ankrd40	B	B	B
peak_168472	2	2	2	ENSDART00000192901.1	ankrd46a	A	B	B
peak_168473	2	2	2	ENSDART00000192901.1	ankrd46a	A	B	B
peak_168475	2	2	2	ENSDART00000192901.1	ankrd46a	A	B	B
peak_98992b	2	1	2	ENSDART00000155711.3	ankrd6a	A	A	A
peak_98992a	2	1	2	ENSDART00000155711.3	ankrd6a	A	A	A
peak_98996	2	2	2	ENSDART00000155711.3	ankrd6a	A	A	A
peak_197990	2	2	2	ENSDART00000131342.2	anks3	A	B	B
peak_197991	2	2	2	ENSDART00000131342.2	anks3	A	B	B
peak_197993	2	2	2	ENSDART00000131342.2	anks3	A	B	B
peak_198000	2	2	2	ENSDART00000131342.2	anks3	A	B	B
peak_198001a	2	2	2	ENSDART00000131342.2	anks3	A	B	B
peak_198001b	2	2	2	ENSDART00000131342.2	anks3	A	B	B
peak_198004a	2	2	2	ENSDART00000131342.2	anks3	A	B	B
peak_198004b	2	2	2	ENSDART00000131342.2	anks3	A	B	B
peak_197998	2	3	3	ENSDART00000131342.2	anks3	A	B	B
peak_221807	2	2	2	ENSDART00000053494.3	anks4b	B	B	C
peak_221809	2	2	2	ENSDART00000053494.3	anks4b	B	B	C
peak_207158	2	1	1	ENSDART00000115210.4	ano9a	C	B	B
peak_207152	2	2	2	ENSDART00000115210.4	ano9a	C	B	B
peak_207153	2	2	2	ENSDART00000115210.4	ano9a	C	B	B
peak_207157	2	2	2	ENSDART00000115210.4	ano9a	C	B	B
peak_207160	2	2	2	ENSDART00000115210.4	ano9a	C	B	B
peak_274502	2	2	1	ENSDART00000115420.5	ano9b	B	B	C
peak_274497	1	3	1	ENSDART00000115420.5	ano9b	B	B	C
peak_274503	2	2	2	ENSDART00000115420.5	ano9b	B	B	C
peak_274501	2	2	3	ENSDART00000115420.5	ano9b	B	B	C
peak_274637	1	1	1	ENSDART00000008785.9	anp32a	A	A	A
peak_274631	2	2	1	ENSDART00000008785.9	anp32a	A	A	A
peak_274636	2	1	2	ENSDART00000008785.9	anp32a	A	A	A
peak_274632a	2	2	2	ENSDART00000008785.9	anp32a	A	A	A
peak_274632b	2	2	2	ENSDART00000008785.9	anp32a	A	A	A
peak_274635	2	2	2	ENSDART00000008785.9	anp32a	A	A	A
peak_274639	2	2	2	ENSDART00000008785.9	anp32a	A	A	A
peak_274640	2	2	2	ENSDART00000008785.9	anp32a	A	A	A
peak_274627	2	2	3	ENSDART00000008785.9	anp32a	A	A	A
peak_274626	2	3	3	ENSDART00000008785.9	anp32a	A	A	A
peak_6002	2	1	1	ENSDART00000152141.2	anp32b	A	A	A
peak_6003	2	1	1	ENSDART00000102500.5	anp32b	A	A	A
peak_6003	2	1	1	ENSDART00000152141.2	anp32b	A	A	A
peak_6009	2	1	1	ENSDART00000102500.5	anp32b	A	A	A
peak_6009	2	1	1	ENSDART00000152141.2	anp32b	A	A	A
peak_6005a	2	1	1	ENSDART00000102500.5	anp32b	A	A	A
peak_6005a	2	1	1	ENSDART00000152141.2	anp32b	A	A	A
peak_6005b	2	1	1	ENSDART00000102500.5	anp32b	A	A	A
peak_6005b	2	1	1	ENSDART00000152141.2	anp32b	A	A	A
peak_6000	2	2	2	ENSDART00000152141.2	anp32b	A	A	A
peak_6000	2	2	2	ENSDART00000102500.5	anp32b	A	A	A
peak_6001	2	2	2	ENSDART00000102500.5	anp32b	A	A	A
peak_130222	2	1	1	ENSDART00000077059.5	anp32e	A	B	B
peak_130227	2	1	1	ENSDART00000077059.5	anp32e	A	B	B
peak_130235	2	1	1	ENSDART00000077059.5	anp32e	A	B	B
peak_130229	2	1	1	ENSDART00000077059.5	anp32e	A	B	B
peak_130236	2	2	1	ENSDART00000077059.5	anp32e	A	B	B
peak_130233	1	1	2	ENSDART00000077059.5	anp32e	A	B	B
peak_130220	2	2	2	ENSDART00000077059.5	anp32e	A	B	B
peak_130224	2	2	2	ENSDART00000077059.5	anp32e	A	B	B
peak_130231	2	2	2	ENSDART00000077059.5	anp32e	A	B	B
peak_130232	2	2	2	ENSDART00000077059.5	anp32e	A	B	B
peak_250410	2	1	1	ENSDART00000166183.2	anxa1c	A	B	A
peak_250415a	1	2	1	ENSDART00000166183.2	anxa1c	A	B	A
peak_250409	2	2	2	ENSDART00000166183.2	anxa1c	A	B	A
peak_250415b	2	2	2	ENSDART00000166183.2	anxa1c	A	B	A
peak_215477	2	1	2	ENSDART00000140117.3	aoc2	A	A	A
peak_215473	2	2	2	ENSDART00000140117.3	aoc2	A	A	A
peak_215475	2	2	2	ENSDART00000140117.3	aoc2	A	A	A
peak_215478	2	2	2	ENSDART00000140117.3	aoc2	A	A	A
peak_215480	2	2	2	ENSDART00000140117.3	aoc2	A	A	A
peak_215482	2	2	2	ENSDART00000140117.3	aoc2	A	A	A
peak_59843	2	1	2	ENSDART00000041468.8	ap1ar	B	B	C
peak_59838	2	2	2	ENSDART00000041468.8	ap1ar	B	B	C
peak_59840	2	2	2	ENSDART00000041468.8	ap1ar	B	B	C
peak_59847	2	2	2	ENSDART00000041468.8	ap1ar	B	B	C
peak_59845	2	2	3	ENSDART00000041468.8	ap1ar	B	B	C
peak_59848	2	1	2	ENSDART00000167145.2	ap1ar	A	B	B
peak_59843	2	1	2	ENSDART00000167145.2	ap1ar	A	B	B
peak_59840	2	2	2	ENSDART00000167145.2	ap1ar	A	B	B
peak_59847	2	2	2	ENSDART00000167145.2	ap1ar	A	B	B
peak_59845	2	2	3	ENSDART00000167145.2	ap1ar	A	B	B
peak_249672	2	1	1	ENSDART00000171248.2	ap2b1	B	B	B
peak_249673	2	1	1	ENSDART00000171248.2	ap2b1	B	B	B
peak_249674	2	1	1	ENSDART00000171248.2	ap2b1	B	B	B
peak_249669	2	1	1	ENSDART00000171248.2	ap2b1	B	B	B
peak_249676a	2	2	2	ENSDART00000171248.2	ap2b1	B	B	B
peak_249680	2	2	2	ENSDART00000171248.2	ap2b1	B	B	B
peak_72692	1	2	1	ENSDART00000033871.8	ap2s1	B	B	B
peak_72695a	2	1	2	ENSDART00000033871.8	ap2s1	B	B	B
peak_72699b	2	1	2	ENSDART00000033871.8	ap2s1	B	B	B
peak_72693	2	2	2	ENSDART00000033871.8	ap2s1	B	B	B
peak_72695b	2	2	2	ENSDART00000033871.8	ap2s1	B	B	B
peak_72696	2	2	2	ENSDART00000033871.8	ap2s1	B	B	B
peak_72699a	2	2	2	ENSDART00000033871.8	ap2s1	B	B	B
peak_238086	2	2	1	ENSDART00000026120.8	ap3m2	B	B	B
peak_238085	2	2	1	ENSDART00000026120.8	ap3m2	B	B	B
peak_238088	2	2	2	ENSDART00000026120.8	ap3m2	B	B	B
peak_238089	2	2	2	ENSDART00000026120.8	ap3m2	B	B	B
peak_238096	2	2	2	ENSDART00000026120.8	ap3m2	B	B	B
peak_238099a	2	2	2	ENSDART00000026120.8	ap3m2	B	B	B
peak_238100	2	2	3	ENSDART00000026120.8	ap3m2	B	B	B
peak_18685	2	2	2	ENSDART00000079437.6	ap4m1	B	B	B
peak_18686	2	2	2	ENSDART00000079437.6	ap4m1	B	B	B
peak_18687	2	2	2	ENSDART00000079437.6	ap4m1	B	B	B
peak_18689b	2	2	2	ENSDART00000079437.6	ap4m1	B	B	B
peak_18689c	2	2	2	ENSDART00000079437.6	ap4m1	B	B	B
peak_18689a	2	3	2	ENSDART00000079437.6	ap4m1	B	B	B
peak_18684	2	2	3	ENSDART00000079437.6	ap4m1	B	B	B
peak_227702a	2	2	2	ENSDART00000019165.8	apaf1	B	C	B
peak_227702b	2	2	2	ENSDART00000019165.8	apaf1	B	C	B
peak_227702c	2	2	2	ENSDART00000019165.8	apaf1	B	C	B
peak_227707	2	2	2	ENSDART00000019165.8	apaf1	B	C	B
peak_227697	2	3	2	ENSDART00000019165.8	apaf1	B	C	B
peak_296712	2	2	2	ENSDART00000098031.5	apeh	B	B	B
peak_296715	2	2	2	ENSDART00000098031.5	apeh	B	B	B
peak_296721a	2	2	2	ENSDART00000098031.5	apeh	B	B	B
peak_206012	2	2	2	ENSDART00000152705.3	api5	B	B	B
peak_206014	2	2	2	ENSDART00000152705.3	api5	B	B	B
peak_279062	2	1	1	ENSDART00000007487.9	apip	A	A	B
peak_279067	2	1	2	ENSDART00000007487.9	apip	A	A	B
peak_279066	2	2	2	ENSDART00000007487.9	apip	A	A	B
peak_293817	2	1	1	ENSDART00000074125.6	aplnra	A	A	A
peak_293822a	2	2	1	ENSDART00000074125.6	aplnra	A	A	A
peak_293822b	2	2	2	ENSDART00000074125.6	aplnra	A	A	A
peak_293825	2	2	2	ENSDART00000074125.6	aplnra	A	A	A
peak_293827b	2	2	2	ENSDART00000074125.6	aplnra	A	A	A
peak_293826	3	2	2	ENSDART00000074125.6	aplnra	A	A	A
peak_293827a	2	3	3	ENSDART00000074125.6	aplnra	A	A	A
peak_15494	2	1	1	ENSDART00000129643.3	aplnrb	C	B	B
peak_15489	2	1	1	ENSDART00000129643.3	aplnrb	C	B	B
peak_15495	2	1	1	ENSDART00000129643.3	aplnrb	C	B	B
peak_15491	2	2	1	ENSDART00000129643.3	aplnrb	C	B	B
peak_15490	2	2	1	ENSDART00000129643.3	aplnrb	C	B	B
peak_15493	2	2	1	ENSDART00000129643.3	aplnrb	C	B	B
peak_15496c	2	2	1	ENSDART00000129643.3	aplnrb	C	B	B
peak_118096	1	2	1	ENSDART00000077125.6	aplp2	B	C	B
peak_118099a	2	2	2	ENSDART00000077125.6	aplp2	B	C	B
peak_118099b	2	2	2	ENSDART00000077125.6	aplp2	B	C	B
peak_244284	2	1	2	ENSDART00000012050.9	apoa1a	A	A	B
peak_244283a	2	2	2	ENSDART00000012050.9	apoa1a	A	A	B
peak_244283b	2	2	2	ENSDART00000012050.9	apoa1a	A	A	B
peak_244290a	2	2	2	ENSDART00000012050.9	apoa1a	A	A	B
peak_244290b	2	2	2	ENSDART00000012050.9	apoa1a	A	A	B
peak_244291	2	2	2	ENSDART00000012050.9	apoa1a	A	A	B
peak_244293	2	3	2	ENSDART00000012050.9	apoa1a	A	A	B
peak_244281	2	3	3	ENSDART00000012050.9	apoa1a	A	A	B
peak_102784	2	1	1	ENSDART00000062793.5	apoba	A	A	A
peak_102781	2	2	1	ENSDART00000062793.5	apoba	A	A	A
peak_102780b	2	2	1	ENSDART00000062793.5	apoba	A	A	A
peak_102786	2	2	2	ENSDART00000062793.5	apoba	A	A	A
peak_102782	2	3	2	ENSDART00000062793.5	apoba	A	A	A
peak_87666	1	1	1	ENSDART00000058965.6	apoeb	A	A	A
peak_87666	1	1	1	ENSDART00000133484.2	apoeb	A	A	A
peak_87674	2	1	1	ENSDART00000058965.6	apoeb	A	A	A
peak_87674	2	1	1	ENSDART00000133484.2	apoeb	A	A	A
peak_87668	2	1	1	ENSDART00000058965.6	apoeb	A	A	A
peak_87668	2	1	1	ENSDART00000133484.2	apoeb	A	A	A
peak_87671	2	1	1	ENSDART00000058965.6	apoeb	A	A	A
peak_87671	2	1	1	ENSDART00000133484.2	apoeb	A	A	A
peak_87662	2	1	1	ENSDART00000058965.6	apoeb	A	A	A
peak_87662	2	1	1	ENSDART00000133484.2	apoeb	A	A	A
peak_87673	2	2	1	ENSDART00000058965.6	apoeb	A	A	A
peak_87673	2	2	1	ENSDART00000133484.2	apoeb	A	A	A
peak_87670	2	1	2	ENSDART00000058965.6	apoeb	A	A	A
peak_87670	2	1	2	ENSDART00000133484.2	apoeb	A	A	A
peak_256	2	1	1	ENSDART00000167331.2	appa	B	C	B
peak_240	2	2	1	ENSDART00000167331.2	appa	B	C	B
peak_244	2	1	2	ENSDART00000167331.2	appa	B	C	B
peak_241a	2	2	2	ENSDART00000167331.2	appa	B	C	B
peak_241b	2	2	2	ENSDART00000167331.2	appa	B	C	B
peak_243	2	2	2	ENSDART00000167331.2	appa	B	C	B
peak_242	2	3	3	ENSDART00000167331.2	appa	B	C	B
peak_12049	1	1	1	ENSDART00000029252.7	aptx	A	A	B
peak_12054	2	2	2	ENSDART00000029252.7	aptx	A	A	B
peak_12057	2	2	2	ENSDART00000029252.7	aptx	A	A	B
peak_12058	2	2	2	ENSDART00000029252.7	aptx	A	A	B
peak_12059	2	2	2	ENSDART00000029252.7	aptx	A	A	B
peak_108446	2	1	1	ENSDART00000165002.2	aqp11	A	A	A
peak_108444a	2	2	2	ENSDART00000165002.2	aqp11	A	A	A
peak_108445a	2	2	2	ENSDART00000165002.2	aqp11	A	A	A
peak_108445b	2	2	2	ENSDART00000165002.2	aqp11	A	A	A
peak_245601	2	2	2	ENSDART00000009182.5	aqp3a	A	A	A
peak_245605	2	2	2	ENSDART00000009182.5	aqp3a	A	A	A
peak_245597	2	3	2	ENSDART00000009182.5	aqp3a	A	A	A
peak_273759	2	1	1	ENSDART00000075513.7	aqp9b	B	C	B
peak_273757	2	2	2	ENSDART00000075513.7	aqp9b	B	C	B
peak_273760	2	2	2	ENSDART00000075513.7	aqp9b	B	C	B
peak_273761	2	2	2	ENSDART00000075513.7	aqp9b	B	C	B
peak_106916	2	2	1	ENSDART00000130412.3	aqr	A	B	B
peak_106913	2	2	1	ENSDART00000130412.3	aqr	A	B	B
peak_106919	2	2	2	ENSDART00000130412.3	aqr	A	B	B
peak_106923	2	2	2	ENSDART00000130412.3	aqr	A	B	B
peak_132779	2	2	2	ENSDART00000109319.4	arf1	B	B	B
peak_132780	2	2	2	ENSDART00000109319.4	arf1	B	B	B
peak_132786	2	2	2	ENSDART00000109319.4	arf1	B	B	B
peak_132790	2	2	2	ENSDART00000109319.4	arf1	B	B	B
peak_132782	2	3	3	ENSDART00000109319.4	arf1	B	B	B
peak_216700	2	2	2	ENSDART00000016407.7	arf2a	A	B	B
peak_216702a	2	2	2	ENSDART00000016407.7	arf2a	A	B	B
peak_216704	2	2	2	ENSDART00000016407.7	arf2a	A	B	B
peak_216705	2	2	2	ENSDART00000016407.7	arf2a	A	B	B
peak_216709	2	2	2	ENSDART00000016407.7	arf2a	A	B	B
peak_197700	2	2	2	ENSDART00000179898.1	arf2b	B	C	B
peak_197705	2	2	2	ENSDART00000179898.1	arf2b	B	C	B
peak_197706	2	2	2	ENSDART00000179898.1	arf2b	B	C	B
peak_197708	3	2	2	ENSDART00000179898.1	arf2b	B	C	B
peak_33838	2	1	1	ENSDART00000160937.2	arf4a	B	B	B
peak_33838	2	1	1	ENSDART00000067604.6	arf4a	B	B	B
peak_33845	2	1	2	ENSDART00000067604.6	arf4a	B	B	B
peak_33836	2	2	2	ENSDART00000160937.2	arf4a	B	B	B
peak_33837	2	2	2	ENSDART00000160937.2	arf4a	B	B	B
peak_33837	2	2	2	ENSDART00000067604.6	arf4a	B	B	B
peak_33839	2	2	2	ENSDART00000160937.2	arf4a	B	B	B
peak_33839	2	2	2	ENSDART00000067604.6	arf4a	B	B	B
peak_33842	2	2	2	ENSDART00000160937.2	arf4a	B	B	B
peak_109511	2	1	1	ENSDART00000103467.5	arf5	B	B	B
peak_109512	2	1	1	ENSDART00000103467.5	arf5	B	B	B
peak_109509	2	2	2	ENSDART00000103467.5	arf5	B	B	B
peak_109503	2	3	2	ENSDART00000103467.5	arf5	B	B	B
peak_24087	2	2	2	ENSDART00000162658.2	arfgap1	B	B	B
peak_24090a	2	2	2	ENSDART00000162658.2	arfgap1	B	B	B
peak_24090b	2	2	2	ENSDART00000162658.2	arfgap1	B	B	B
peak_24091	2	2	2	ENSDART00000162658.2	arfgap1	B	B	B
peak_24088	2	3	2	ENSDART00000162658.2	arfgap1	B	B	B
peak_118157	2	2	2	ENSDART00000097328.5	arfgap2	B	B	B
peak_118161a	2	2	2	ENSDART00000097328.5	arfgap2	B	B	B
peak_118161b	2	3	2	ENSDART00000097328.5	arfgap2	B	B	B
peak_118167	2	2	3	ENSDART00000097328.5	arfgap2	B	B	B
peak_118168	2	3	3	ENSDART00000097328.5	arfgap2	B	B	B
peak_53942	2	1	1	ENSDART00000057377.5	arg2	A	A	A
peak_53939	2	2	1	ENSDART00000057377.5	arg2	A	A	A
peak_53946	2	2	1	ENSDART00000057377.5	arg2	A	A	A
peak_53934	2	2	2	ENSDART00000057377.5	arg2	A	A	A
peak_53935b	2	2	2	ENSDART00000057377.5	arg2	A	A	A
peak_53935a	2	3	2	ENSDART00000057377.5	arg2	A	A	A
peak_302992	2	2	1	ENSDART00000142272.2	arglu1a	A	A	B
peak_302995	2	2	2	ENSDART00000142272.2	arglu1a	A	A	B
peak_302997	2	2	2	ENSDART00000142272.2	arglu1a	A	A	B
peak_302998	2	2	2	ENSDART00000142272.2	arglu1a	A	A	B
peak_302999	2	2	2	ENSDART00000142272.2	arglu1a	A	A	B
peak_302992	2	2	1	ENSDART00000011910.7	arglu1a	A	B	B
peak_302995	2	2	2	ENSDART00000011910.7	arglu1a	A	B	B
peak_302997	2	2	2	ENSDART00000011910.7	arglu1a	A	B	B
peak_302998	2	2	2	ENSDART00000011910.7	arglu1a	A	B	B
peak_302999	2	2	2	ENSDART00000011910.7	arglu1a	A	B	B
peak_1956	2	2	2	ENSDART00000013264.7	arglu1b	A	B	B
peak_1957	2	2	2	ENSDART00000013264.7	arglu1b	A	B	B
peak_1959	2	2	2	ENSDART00000013264.7	arglu1b	A	B	B
peak_1960	2	2	2	ENSDART00000013264.7	arglu1b	A	B	B
peak_1961	2	2	2	ENSDART00000013264.7	arglu1b	A	B	B
peak_1964	2	2	2	ENSDART00000013264.7	arglu1b	A	B	B
peak_1966	2	2	2	ENSDART00000013264.7	arglu1b	A	B	B
peak_1967	2	2	2	ENSDART00000013264.7	arglu1b	A	B	B
peak_1968a	2	2	2	ENSDART00000013264.7	arglu1b	A	B	B
peak_1968b	2	3	2	ENSDART00000013264.7	arglu1b	A	B	B
peak_95327	2	1	1	ENSDART00000172408.2	arhgap11a	A	B	B
peak_95330	2	1	1	ENSDART00000172408.2	arhgap11a	A	B	B
peak_95329	2	2	1	ENSDART00000172408.2	arhgap11a	A	B	B
peak_95318	2	2	2	ENSDART00000172408.2	arhgap11a	A	B	B
peak_95321	2	2	2	ENSDART00000172408.2	arhgap11a	A	B	B
peak_95332c	2	2	2	ENSDART00000172408.2	arhgap11a	A	B	B
peak_95335	2	2	2	ENSDART00000172408.2	arhgap11a	A	B	B
peak_95332a	2	3	3	ENSDART00000172408.2	arhgap11a	A	B	B
peak_142067a	2	2	2	ENSDART00000142804.3	arhgap12a	B	B	C
peak_142068	2	2	2	ENSDART00000142804.3	arhgap12a	B	B	C
peak_142069	2	2	2	ENSDART00000142804.3	arhgap12a	B	B	C
peak_142072	2	2	2	ENSDART00000142804.3	arhgap12a	B	B	C
peak_142067b	2	3	2	ENSDART00000142804.3	arhgap12a	B	B	C
peak_146435	2	2	2	ENSDART00000113237.4	arhgap18	B	C	B
peak_146445	2	3	2	ENSDART00000113237.4	arhgap18	B	C	B
peak_74970	2	1	1	ENSDART00000152428.3	arhgap32a	B	B	C
peak_74969	2	1	1	ENSDART00000152428.3	arhgap32a	B	B	C
peak_74973	2	2	1	ENSDART00000152428.3	arhgap32a	B	B	C
peak_74971	2	2	2	ENSDART00000152428.3	arhgap32a	B	B	C
peak_74974	2	2	2	ENSDART00000152428.3	arhgap32a	B	B	C
peak_74976	2	2	2	ENSDART00000152428.3	arhgap32a	B	B	C
peak_74981a	2	2	2	ENSDART00000152428.3	arhgap32a	B	B	C
peak_74986b	2	2	2	ENSDART00000152428.3	arhgap32a	B	B	C
peak_74982	2	2	3	ENSDART00000152428.3	arhgap32a	B	B	C
peak_103025	2	2	2	ENSDART00000086696.6	arhgap5	A	B	B
peak_103027	2	2	2	ENSDART00000086696.6	arhgap5	A	B	B
peak_103029b	2	2	2	ENSDART00000086696.6	arhgap5	A	B	B
peak_103026	2	2	3	ENSDART00000086696.6	arhgap5	A	B	B
peak_103029a	2	3	3	ENSDART00000086696.6	arhgap5	A	B	B
peak_221613b	2	1	1	ENSDART00000064311.6	arhgdia	B	B	B
peak_221610a	2	2	2	ENSDART00000064311.6	arhgdia	B	B	B
peak_221611	2	2	2	ENSDART00000064311.6	arhgdia	B	B	B
peak_221612	2	2	2	ENSDART00000064311.6	arhgdia	B	B	B
peak_221613a	2	2	2	ENSDART00000064311.6	arhgdia	B	B	B
peak_221618	2	2	2	ENSDART00000064311.6	arhgdia	B	B	B
peak_221620	2	2	2	ENSDART00000064311.6	arhgdia	B	B	B
peak_213964a	2	2	2	ENSDART00000019004.9	arhgdig	B	B	B
peak_122801a	2	1	2	ENSDART00000059102.7	arhgef1a	B	B	C
peak_122801b	2	2	2	ENSDART00000059102.7	arhgef1a	B	B	C
peak_83942	2	2	1	ENSDART00000078306.7	arhgef2	A	B	B
peak_83938	2	2	2	ENSDART00000078306.7	arhgef2	A	B	B
peak_83939	2	2	2	ENSDART00000078306.7	arhgef2	A	B	B
peak_83937	2	3	2	ENSDART00000078306.7	arhgef2	A	B	B
peak_83944	2	3	2	ENSDART00000078306.7	arhgef2	A	B	B
peak_83940	3	2	3	ENSDART00000078306.7	arhgef2	A	B	B
peak_90188	2	2	2	ENSDART00000159969.2	arid1aa	B	C	B
peak_90192	2	2	2	ENSDART00000159969.2	arid1aa	B	C	B
peak_90195	2	2	2	ENSDART00000159969.2	arid1aa	B	C	B
peak_90199a	2	2	2	ENSDART00000159969.2	arid1aa	B	C	B
peak_90196c	2	3	2	ENSDART00000159969.2	arid1aa	B	C	B
peak_90198	2	2	3	ENSDART00000159969.2	arid1aa	B	C	B
peak_90199b	2	2	3	ENSDART00000159969.2	arid1aa	B	C	B
peak_25484	2	1	1	ENSDART00000179139.2	arid3a	A	A	A
peak_25483	2	1	1	ENSDART00000179139.2	arid3a	A	A	A
peak_25476	2	2	2	ENSDART00000179139.2	arid3a	A	A	A
peak_25478	2	2	2	ENSDART00000179139.2	arid3a	A	A	A
peak_25479a	2	2	2	ENSDART00000179139.2	arid3a	A	A	A
peak_205808	2	1	1	ENSDART00000165603.2	arid3b	A	B	B
peak_205813	2	2	1	ENSDART00000165603.2	arid3b	A	B	B
peak_205807	2	2	1	ENSDART00000165603.2	arid3b	A	B	B
peak_205803	2	2	2	ENSDART00000165603.2	arid3b	A	B	B
peak_205804	2	2	2	ENSDART00000165603.2	arid3b	A	B	B
peak_205805	2	2	2	ENSDART00000165603.2	arid3b	A	B	B
peak_205809	2	2	2	ENSDART00000165603.2	arid3b	A	B	B
peak_205810	2	2	2	ENSDART00000165603.2	arid3b	A	B	B
peak_205811	2	2	2	ENSDART00000165603.2	arid3b	A	B	B
peak_97973	2	2	2	ENSDART00000151847.4	arid4a	A	B	B
peak_97974	2	2	2	ENSDART00000151847.4	arid4a	A	B	B
peak_97977	2	3	2	ENSDART00000151847.4	arid4a	A	B	B
peak_112115	2	2	2	ENSDART00000019581.11	arih1	B	B	B
peak_112117	2	2	2	ENSDART00000019581.11	arih1	B	B	B
peak_112120c	2	2	2	ENSDART00000019581.11	arih1	B	B	B
peak_112122	2	2	2	ENSDART00000019581.11	arih1	B	B	B
peak_112113	2	3	2	ENSDART00000019581.11	arih1	B	B	B
peak_112114	2	3	2	ENSDART00000019581.11	arih1	B	B	B
peak_290656a	2	2	2	ENSDART00000004521.10	arih2	B	B	B
peak_290656b	2	2	2	ENSDART00000004521.10	arih2	B	B	B
peak_290658	2	2	2	ENSDART00000004521.10	arih2	B	B	B
peak_290654	2	3	2	ENSDART00000004521.10	arih2	B	B	B
peak_290661	2	3	2	ENSDART00000004521.10	arih2	B	B	B
peak_224325	2	2	1	ENSDART00000183590.1	arl1	A	B	B
peak_224326b	2	2	2	ENSDART00000183590.1	arl1	A	B	B
peak_68245	2	2	2	ENSDART00000138232.2	arl13a	B	C	B
peak_68254	2	2	2	ENSDART00000138232.2	arl13a	B	C	B
peak_68255a	2	2	2	ENSDART00000138232.2	arl13a	B	C	B
peak_68255b	2	2	2	ENSDART00000138232.2	arl13a	B	C	B
peak_7628	2	2	2	ENSDART00000102184.4	arl13b	A	B	B
peak_274433	2	1	1	ENSDART00000001376.7	arl14ep	A	B	B
peak_274424	2	1	1	ENSDART00000001376.7	arl14ep	A	B	B
peak_274434	2	2	1	ENSDART00000001376.7	arl14ep	A	B	B
peak_274435	2	1	2	ENSDART00000001376.7	arl14ep	A	B	B
peak_274429	2	1	2	ENSDART00000001376.7	arl14ep	A	B	B
peak_274425	2	2	2	ENSDART00000001376.7	arl14ep	A	B	B
peak_274431	2	2	2	ENSDART00000001376.7	arl14ep	A	B	B
peak_274436	2	2	2	ENSDART00000001376.7	arl14ep	A	B	B
peak_274426	2	2	3	ENSDART00000001376.7	arl14ep	A	B	B
peak_42655	2	2	2	ENSDART00000105545.4	arl3	B	B	B
peak_42656	2	2	2	ENSDART00000105545.4	arl3	B	B	B
peak_42658	2	2	2	ENSDART00000105545.4	arl3	B	B	B
peak_42660	2	2	2	ENSDART00000105545.4	arl3	B	B	B
peak_42663	2	2	2	ENSDART00000105545.4	arl3	B	B	B
peak_42664	2	2	2	ENSDART00000105545.4	arl3	B	B	B
peak_166244	2	1	1	ENSDART00000183532.1	arl3l1	B	B	C
peak_166236	2	1	1	ENSDART00000183532.1	arl3l1	B	B	C
peak_166245	2	1	1	ENSDART00000183532.1	arl3l1	B	B	C
peak_166246	2	2	1	ENSDART00000183532.1	arl3l1	B	B	C
peak_166241	2	1	2	ENSDART00000183532.1	arl3l1	B	B	C
peak_127396	2	2	2	ENSDART00000040810.4	arl4ab	A	A	B
peak_127398	2	2	2	ENSDART00000040810.4	arl4ab	A	A	B
peak_127400	2	3	2	ENSDART00000040810.4	arl4ab	A	A	B
peak_41120	2	1	1	ENSDART00000066269.5	arl4d	B	C	B
peak_41116a	2	2	2	ENSDART00000066269.5	arl4d	B	C	B
peak_41117	2	2	2	ENSDART00000066269.5	arl4d	B	C	B
peak_41110a	2	3	2	ENSDART00000066269.5	arl4d	B	C	B
peak_41116b	2	2	3	ENSDART00000066269.5	arl4d	B	C	B
peak_210930	2	1	1	ENSDART00000016616.8	arl5c	A	A	A
peak_210936	2	1	1	ENSDART00000016616.8	arl5c	A	A	A
peak_210931	2	2	1	ENSDART00000016616.8	arl5c	A	A	A
peak_210942	2	2	1	ENSDART00000016616.8	arl5c	A	A	A
peak_210927	2	2	2	ENSDART00000016616.8	arl5c	A	A	A
peak_210938	2	2	2	ENSDART00000016616.8	arl5c	A	A	A
peak_210939	2	2	2	ENSDART00000016616.8	arl5c	A	A	A
peak_210940	2	2	2	ENSDART00000016616.8	arl5c	A	A	A
peak_210926	2	3	2	ENSDART00000016616.8	arl5c	A	A	A
peak_210928	2	3	2	ENSDART00000016616.8	arl5c	A	A	A
peak_210937	2	3	2	ENSDART00000016616.8	arl5c	A	A	A
peak_214961	2	2	1	ENSDART00000058955.6	arl6ip1	B	B	B
peak_214959	2	2	2	ENSDART00000058955.6	arl6ip1	B	B	B
peak_214962	2	2	2	ENSDART00000058955.6	arl6ip1	B	B	B
peak_214971	2	2	2	ENSDART00000058955.6	arl6ip1	B	B	B
peak_214969	2	1	3	ENSDART00000058955.6	arl6ip1	B	B	B
peak_214967	2	2	3	ENSDART00000058955.6	arl6ip1	B	B	B
peak_214970	2	3	3	ENSDART00000058955.6	arl6ip1	B	B	B
peak_214974	2	3	3	ENSDART00000058955.6	arl6ip1	B	B	B
peak_262184a	2	2	2	ENSDART00000112474.3	arl6ip5a	A	B	B
peak_262184b	2	2	2	ENSDART00000112474.3	arl6ip5a	A	B	B
peak_262184c	2	2	2	ENSDART00000112474.3	arl6ip5a	A	B	B
peak_262185	2	2	2	ENSDART00000112474.3	arl6ip5a	A	B	B
peak_262190	2	2	2	ENSDART00000112474.3	arl6ip5a	A	B	B
peak_262187	2	3	2	ENSDART00000112474.3	arl6ip5a	A	B	B
peak_262188	2	3	2	ENSDART00000112474.3	arl6ip5a	A	B	B
peak_262194	2	2	3	ENSDART00000112474.3	arl6ip5a	A	B	B
peak_32329	2	1	1	ENSDART00000103076.4	arl8bb	C	B	B
peak_32332	2	2	2	ENSDART00000103076.4	arl8bb	C	B	B
peak_32333	2	3	2	ENSDART00000103076.4	arl8bb	C	B	B
peak_32334	2	3	2	ENSDART00000103076.4	arl8bb	C	B	B
peak_59020	2	2	2	ENSDART00000106672.6	arl9	B	B	B
peak_59027	2	2	2	ENSDART00000106672.6	arl9	B	B	B
peak_185648	2	1	1	ENSDART00000136910.2	armc1l	B	B	B
peak_185652a	2	2	2	ENSDART00000136910.2	armc1l	B	B	B
peak_185650	2	3	2	ENSDART00000136910.2	armc1l	B	B	B
peak_185655	2	2	3	ENSDART00000136910.2	armc1l	B	B	B
peak_185654	2	3	3	ENSDART00000136910.2	armc1l	B	B	B
peak_145107	2	2	1	ENSDART00000167441.2	ARMC6	C	B	B
peak_145106	2	2	2	ENSDART00000167441.2	ARMC6	C	B	B
peak_145109	2	2	2	ENSDART00000167441.2	ARMC6	C	B	B
peak_145111	2	2	2	ENSDART00000167441.2	ARMC6	C	B	B
peak_308120	2	1	1	ENSDART00000099803.5	arpc2	A	B	B
peak_308123	2	2	1	ENSDART00000099803.5	arpc2	A	B	B
peak_308125a	2	2	1	ENSDART00000099803.5	arpc2	A	B	B
peak_308125b	2	2	2	ENSDART00000099803.5	arpc2	A	B	B
peak_162342	2	2	1	ENSDART00000080628.6	arpc3	B	B	B
peak_162334	2	2	2	ENSDART00000080628.6	arpc3	B	B	B
peak_162336	2	2	2	ENSDART00000080628.6	arpc3	B	B	B
peak_162337	2	2	2	ENSDART00000080628.6	arpc3	B	B	B
peak_162341	2	2	2	ENSDART00000080628.6	arpc3	B	B	B
peak_162333	2	3	2	ENSDART00000080628.6	arpc3	B	B	B
peak_261565	2	2	2	ENSDART00000146470.2	arpc4	B	C	B
peak_261570b	2	2	2	ENSDART00000146470.2	arpc4	B	C	B
peak_261570a	2	3	3	ENSDART00000146470.2	arpc4	B	C	B
peak_136473	2	1	1	ENSDART00000057174.7	arpc5a	A	B	B
peak_136481	2	1	1	ENSDART00000057174.7	arpc5a	A	B	B
peak_136480	2	2	2	ENSDART00000057174.7	arpc5a	A	B	B
peak_136483	2	2	2	ENSDART00000057174.7	arpc5a	A	B	B
peak_294045	2	2	2	ENSDART00000061144.6	arpc5la	B	B	B
peak_116793	2	2	2	ENSDART00000041597.3	arpp19a	B	B	C
peak_116792	2	3	2	ENSDART00000041597.3	arpp19a	B	B	C
peak_272509	1	1	1	ENSDART00000026295.9	arrb2b	A	B	A
peak_272510	2	2	1	ENSDART00000026295.9	arrb2b	A	B	A
peak_272504	2	2	2	ENSDART00000026295.9	arrb2b	A	B	A
peak_272508	2	2	2	ENSDART00000026295.9	arrb2b	A	B	A
peak_272511	2	2	2	ENSDART00000026295.9	arrb2b	A	B	A
peak_27064	2	2	2	ENSDART00000011362.9	arrdc2	B	B	C
peak_27066	2	2	2	ENSDART00000011362.9	arrdc2	B	B	C
peak_27065	2	2	3	ENSDART00000011362.9	arrdc2	B	B	C
peak_27068	2	2	3	ENSDART00000011362.9	arrdc2	B	B	C
peak_27066	2	2	2	ENSDART00000139889.3	arrdc2	B	A	B
peak_27067	2	2	2	ENSDART00000139889.3	arrdc2	B	A	B
peak_27068	2	2	3	ENSDART00000139889.3	arrdc2	B	A	B
peak_246943	2	2	2	ENSDART00000074592.4	arrdc3a	B	B	C
peak_246944	2	2	2	ENSDART00000074592.4	arrdc3a	B	B	C
peak_246947	2	2	2	ENSDART00000074592.4	arrdc3a	B	B	C
peak_246941	2	2	3	ENSDART00000074592.4	arrdc3a	B	B	C
peak_246945	2	2	3	ENSDART00000074592.4	arrdc3a	B	B	C
peak_246946	2	2	3	ENSDART00000074592.4	arrdc3a	B	B	C
peak_246951	2	2	3	ENSDART00000074592.4	arrdc3a	B	B	C
peak_23515	2	2	1	ENSDART00000052307.5	arrdc3b	B	B	C
peak_23524	2	1	2	ENSDART00000052307.5	arrdc3b	B	B	C
peak_23513	2	1	2	ENSDART00000052307.5	arrdc3b	B	B	C
peak_23529	2	1	2	ENSDART00000052307.5	arrdc3b	B	B	C
peak_23516	2	2	2	ENSDART00000052307.5	arrdc3b	B	B	C
peak_23520	2	2	2	ENSDART00000052307.5	arrdc3b	B	B	C
peak_23521	2	2	2	ENSDART00000052307.5	arrdc3b	B	B	C
peak_23528	2	2	3	ENSDART00000052307.5	arrdc3b	B	B	C
peak_36202	2	1	1	ENSDART00000146650.2	asah2	A	B	B
peak_36204	2	1	1	ENSDART00000146650.2	asah2	A	B	B
peak_36200	2	2	2	ENSDART00000146650.2	asah2	A	B	B
peak_139198	2	2	2	ENSDART00000169316.2	asap1a	B	C	B
peak_139201	2	2	2	ENSDART00000169316.2	asap1a	B	C	B
peak_139202	2	2	2	ENSDART00000169316.2	asap1a	B	C	B
peak_139203	2	2	2	ENSDART00000169316.2	asap1a	B	C	B
peak_139204	2	3	3	ENSDART00000169316.2	asap1a	B	C	B
peak_303952	2	1	1	ENSDART00000079068.6	asb11	A	A	A
peak_303945	2	1	1	ENSDART00000079068.6	asb11	A	A	A
peak_303954	2	1	1	ENSDART00000079068.6	asb11	A	A	A
peak_303946a	2	1	1	ENSDART00000079068.6	asb11	A	A	A
peak_303953	2	2	1	ENSDART00000079068.6	asb11	A	A	A
peak_303947	2	2	1	ENSDART00000079068.6	asb11	A	A	A
peak_303948	2	2	1	ENSDART00000079068.6	asb11	A	A	A
peak_303949	2	2	2	ENSDART00000079068.6	asb11	A	A	A
peak_303955	2	2	2	ENSDART00000079068.6	asb11	A	A	A
peak_303956	2	2	2	ENSDART00000079068.6	asb11	A	A	A
peak_8624	2	1	1	ENSDART00000075230.7	asb5b	A	A	A
peak_8621	2	1	1	ENSDART00000075230.7	asb5b	A	A	A
peak_8615a	2	1	1	ENSDART00000075230.7	asb5b	A	A	A
peak_8629	2	2	1	ENSDART00000075230.7	asb5b	A	A	A
peak_8615b	2	1	2	ENSDART00000075230.7	asb5b	A	A	A
peak_8615c	2	2	2	ENSDART00000075230.7	asb5b	A	A	A
peak_8616	2	2	2	ENSDART00000075230.7	asb5b	A	A	A
peak_8622	2	2	2	ENSDART00000075230.7	asb5b	A	A	A
peak_8627	2	2	2	ENSDART00000075230.7	asb5b	A	A	A
peak_286079	2	2	2	ENSDART00000014915.8	asb6	A	B	B
peak_286080	2	2	2	ENSDART00000014915.8	asb6	A	B	B
peak_286085	2	2	2	ENSDART00000014915.8	asb6	A	B	B
peak_286081	2	3	3	ENSDART00000014915.8	asb6	A	B	B
peak_219548a	2	2	2	ENSDART00000167179.2	asf1ba	B	B	B
peak_219548c	2	2	2	ENSDART00000167179.2	asf1ba	B	B	B
peak_219550	2	2	2	ENSDART00000167179.2	asf1ba	B	B	B
peak_219553	2	2	2	ENSDART00000167179.2	asf1ba	B	B	B
peak_219552	2	2	3	ENSDART00000167179.2	asf1ba	B	B	B
peak_219547	2	3	3	ENSDART00000167179.2	asf1ba	B	B	B
peak_249838	2	1	1	ENSDART00000074117.6	aspa	A	A	A
peak_249842	2	2	2	ENSDART00000074117.6	aspa	A	A	A
peak_137803	2	1	1	ENSDART00000133202.3	asph	B	C	B
peak_137797b	2	2	2	ENSDART00000133202.3	asph	B	C	B
peak_137797c	2	2	2	ENSDART00000133202.3	asph	B	C	B
peak_137798	2	2	2	ENSDART00000133202.3	asph	B	C	B
peak_137799	2	2	2	ENSDART00000133202.3	asph	B	C	B
peak_137802	2	3	2	ENSDART00000133202.3	asph	B	C	B
peak_137803	2	1	1	ENSDART00000099208.5	asph	B	B	B
peak_137797b	2	2	2	ENSDART00000099208.5	asph	B	B	B
peak_137797c	2	2	2	ENSDART00000099208.5	asph	B	B	B
peak_137798	2	2	2	ENSDART00000099208.5	asph	B	B	B
peak_137799	2	2	2	ENSDART00000099208.5	asph	B	B	B
peak_137802	2	3	2	ENSDART00000099208.5	asph	B	B	B
peak_185332c	2	2	2	ENSDART00000134141.3	asxl1	B	B	B
peak_185334	2	2	2	ENSDART00000134141.3	asxl1	B	B	B
peak_185335	2	2	2	ENSDART00000134141.3	asxl1	B	B	B
peak_185337	2	2	2	ENSDART00000134141.3	asxl1	B	B	B
peak_252343	2	2	2	ENSDART00000191678.1	atf4a	A	B	B
peak_252344	2	2	2	ENSDART00000191678.1	atf4a	A	B	B
peak_252346	2	2	2	ENSDART00000191678.1	atf4a	A	B	B
peak_252348	2	2	2	ENSDART00000191678.1	atf4a	A	B	B
peak_252350	2	2	2	ENSDART00000191678.1	atf4a	A	B	B
peak_252351	2	2	2	ENSDART00000191678.1	atf4a	A	B	B
peak_213017	2	1	1	ENSDART00000055609.4	atf4b	A	B	B
peak_213019	2	3	1	ENSDART00000055609.4	atf4b	A	B	B
peak_213018	2	2	2	ENSDART00000055609.4	atf4b	A	B	B
peak_213022	2	2	2	ENSDART00000055609.4	atf4b	A	B	B
peak_213028	2	2	2	ENSDART00000055609.4	atf4b	A	B	B
peak_213027	2	3	2	ENSDART00000055609.4	atf4b	A	B	B
peak_213030	2	3	2	ENSDART00000055609.4	atf4b	A	B	B
peak_213034	2	3	3	ENSDART00000055609.4	atf4b	A	B	B
peak_153389	2	1	2	ENSDART00000007700.9	atf6	B	B	B
peak_153387	2	2	2	ENSDART00000007700.9	atf6	B	B	B
peak_153388	2	3	2	ENSDART00000007700.9	atf6	B	B	B
peak_153383	2	2	3	ENSDART00000007700.9	atf6	B	B	B
peak_10252	2	2	2	ENSDART00000148413.3	atf7ip	B	B	C
peak_10254	2	2	2	ENSDART00000148413.3	atf7ip	B	B	C
peak_10258	2	2	2	ENSDART00000148413.3	atf7ip	B	B	C
peak_10262	2	2	2	ENSDART00000148413.3	atf7ip	B	B	C
peak_10265	2	2	2	ENSDART00000148413.3	atf7ip	B	B	C
peak_10266b	2	2	2	ENSDART00000148413.3	atf7ip	B	B	C
peak_10268	2	2	2	ENSDART00000148413.3	atf7ip	B	B	C
peak_10269	2	3	2	ENSDART00000148413.3	atf7ip	B	B	C
peak_10256	2	2	3	ENSDART00000148413.3	atf7ip	B	B	C
peak_10257	2	2	3	ENSDART00000148413.3	atf7ip	B	B	C
peak_10266a	2	3	3	ENSDART00000148413.3	atf7ip	B	B	C
peak_276221	2	2	2	ENSDART00000052324.6	atg13	B	B	B
peak_276222	2	2	2	ENSDART00000052324.6	atg13	B	B	B
peak_276231	2	2	2	ENSDART00000052324.6	atg13	B	B	B
peak_276232	2	2	2	ENSDART00000052324.6	atg13	B	B	B
peak_276233	2	2	2	ENSDART00000052324.6	atg13	B	B	B
peak_276225	2	2	3	ENSDART00000052324.6	atg13	B	B	B
peak_276235	2	2	3	ENSDART00000052324.6	atg13	B	B	B
peak_81365	2	1	1	ENSDART00000157459.2	atg16l1	A	A	A
peak_81368	2	1	1	ENSDART00000157459.2	atg16l1	A	A	A
peak_81371	2	1	1	ENSDART00000157459.2	atg16l1	A	A	A
peak_81361b	2	1	1	ENSDART00000157459.2	atg16l1	A	A	A
peak_81367	2	2	1	ENSDART00000157459.2	atg16l1	A	A	A
peak_81362	2	2	1	ENSDART00000157459.2	atg16l1	A	A	A
peak_81361a	2	2	2	ENSDART00000157459.2	atg16l1	A	A	A
peak_168472	2	2	2	ENSDART00000165361.2	atg4a	B	B	B
peak_168473	2	2	2	ENSDART00000165361.2	atg4a	B	B	B
peak_168475	2	2	2	ENSDART00000165361.2	atg4a	B	B	B
peak_1342	2	1	1	ENSDART00000022307.10	atic	B	B	A
peak_1339	1	2	1	ENSDART00000022307.10	atic	B	B	A
peak_1343a	2	2	2	ENSDART00000022307.10	atic	B	B	A
peak_1343b	2	2	2	ENSDART00000022307.10	atic	B	B	A
peak_220227	2	2	2	ENSDART00000058958.6	atp13a1	B	B	B
peak_220228	3	2	2	ENSDART00000058958.6	atp13a1	B	B	B
peak_548	2	1	1	ENSDART00000081047.5	atp1a1a.1	B	B	B
peak_544	2	1	1	ENSDART00000081047.5	atp1a1a.1	B	B	B
peak_549	1	2	1	ENSDART00000081047.5	atp1a1a.1	B	B	B
peak_550	2	2	1	ENSDART00000081047.5	atp1a1a.1	B	B	B
peak_554b	2	1	2	ENSDART00000081047.5	atp1a1a.1	B	B	B
peak_305247	2	2	1	ENSDART00000005086.6	atp1a1b	B	C	B
peak_305248	2	2	2	ENSDART00000005086.6	atp1a1b	B	C	B
peak_305251	2	2	2	ENSDART00000005086.6	atp1a1b	B	C	B
peak_121627	2	2	2	ENSDART00000104950.4	atp1a3a	B	B	C
peak_258852	2	1	1	ENSDART00000006386.7	atp1b1a	A	A	A
peak_258853	2	1	1	ENSDART00000006386.7	atp1b1a	A	A	A
peak_258850	2	1	1	ENSDART00000006386.7	atp1b1a	A	A	A
peak_258848	2	2	1	ENSDART00000006386.7	atp1b1a	A	A	A
peak_258846	2	2	1	ENSDART00000006386.7	atp1b1a	A	A	A
peak_258844	2	1	2	ENSDART00000006386.7	atp1b1a	A	A	A
peak_258842	2	1	2	ENSDART00000006386.7	atp1b1a	A	A	A
peak_2640	2	2	1	ENSDART00000139387.2	atp1b1b	B	B	C
peak_2635	2	2	2	ENSDART00000139387.2	atp1b1b	B	B	C
peak_135583	2	2	2	ENSDART00000022549.10	atp1b3a	A	A	A
peak_135588	2	2	2	ENSDART00000022549.10	atp1b3a	A	A	A
peak_135589	2	2	2	ENSDART00000022549.10	atp1b3a	A	A	A
peak_135585	2	3	2	ENSDART00000022549.10	atp1b3a	A	A	A
peak_227150	2	3	3	ENSDART00000077664.7	atp2b1a	B	B	B
peak_229414b	1	2	2	ENSDART00000066930.7	atp5f1c	B	B	B
peak_229411a	2	2	2	ENSDART00000066930.7	atp5f1c	B	B	B
peak_229411b	2	2	2	ENSDART00000066930.7	atp5f1c	B	B	B
peak_229412	2	2	2	ENSDART00000066930.7	atp5f1c	B	B	B
peak_229420	2	2	2	ENSDART00000066930.7	atp5f1c	B	B	B
peak_229418	2	3	2	ENSDART00000066930.7	atp5f1c	B	B	B
peak_229410	2	3	3	ENSDART00000066930.7	atp5f1c	B	B	B
peak_173317b	1	2	1	ENSDART00000019235.8	atp5f1d	B	B	B
peak_173314	2	2	2	ENSDART00000019235.8	atp5f1d	B	B	B
peak_173315	2	2	2	ENSDART00000019235.8	atp5f1d	B	B	B
peak_263671	2	2	2	ENSDART00000150204.3	atp5f1e	A	B	B
peak_263672	2	2	2	ENSDART00000150204.3	atp5f1e	A	B	B
peak_263673	2	3	3	ENSDART00000150204.3	atp5f1e	A	B	B
peak_159647a	2	2	2	ENSDART00000024199.8	atp5fa1	B	B	B
peak_159647b	2	2	2	ENSDART00000024199.8	atp5fa1	B	B	B
peak_159651	2	2	2	ENSDART00000024199.8	atp5fa1	B	B	B
peak_159652	2	2	2	ENSDART00000024199.8	atp5fa1	B	B	B
peak_159656	2	2	2	ENSDART00000024199.8	atp5fa1	B	B	B
peak_159657a	2	2	2	ENSDART00000024199.8	atp5fa1	B	B	B
peak_159657b	2	3	3	ENSDART00000024199.8	atp5fa1	B	B	B
peak_101151a	2	2	2	ENSDART00000064738.6	atp5if1b	B	B	B
peak_101151b	2	2	2	ENSDART00000064738.6	atp5if1b	B	B	B
peak_101151c	2	2	2	ENSDART00000064738.6	atp5if1b	B	B	B
peak_101154a	2	2	2	ENSDART00000064738.6	atp5if1b	B	B	B
peak_101155	2	2	2	ENSDART00000064738.6	atp5if1b	B	B	B
peak_101162b	2	2	2	ENSDART00000064738.6	atp5if1b	B	B	B
peak_101154b	2	3	2	ENSDART00000064738.6	atp5if1b	B	B	B
peak_101162a	2	3	2	ENSDART00000064738.6	atp5if1b	B	B	B
peak_101158	2	3	3	ENSDART00000064738.6	atp5if1b	B	B	B
peak_101162c	2	3	3	ENSDART00000064738.6	atp5if1b	B	B	B
peak_242448b	2	2	1	ENSDART00000012888.7	atp5l	A	B	B
peak_242448a	2	2	1	ENSDART00000012888.7	atp5l	A	B	B
peak_242445a	1	3	1	ENSDART00000012888.7	atp5l	A	B	B
peak_242439	1	3	1	ENSDART00000012888.7	atp5l	A	B	B
peak_242436	2	3	1	ENSDART00000012888.7	atp5l	A	B	B
peak_242437a	2	2	2	ENSDART00000012888.7	atp5l	A	B	B
peak_242438	2	2	2	ENSDART00000012888.7	atp5l	A	B	B
peak_242441	2	2	2	ENSDART00000012888.7	atp5l	A	B	B
peak_242443	2	2	2	ENSDART00000012888.7	atp5l	A	B	B
peak_242446	2	2	2	ENSDART00000012888.7	atp5l	A	B	B
peak_242449	2	2	2	ENSDART00000012888.7	atp5l	A	B	B
peak_297672b	2	2	2	ENSDART00000016417.9	atp5mc3a	B	B	B
peak_297673	2	2	2	ENSDART00000016417.9	atp5mc3a	B	B	B
peak_297674	2	2	2	ENSDART00000016417.9	atp5mc3a	B	B	B
peak_297679	2	2	2	ENSDART00000016417.9	atp5mc3a	B	B	B
peak_297678	2	3	2	ENSDART00000016417.9	atp5mc3a	B	B	B
peak_297672a	2	2	3	ENSDART00000016417.9	atp5mc3a	B	B	B
peak_236946	2	3	2	ENSDART00000099891.4	atp5meb	B	B	B
peak_217354b	2	2	1	ENSDART00000055186.6	atp5mf	A	B	B
peak_217354a	2	2	2	ENSDART00000055186.6	atp5mf	A	B	B
peak_217354c	2	2	2	ENSDART00000055186.6	atp5mf	A	B	B
peak_217355	2	2	2	ENSDART00000055186.6	atp5mf	A	B	B
peak_217356	2	2	2	ENSDART00000055186.6	atp5mf	A	B	B
peak_217364	2	2	2	ENSDART00000055186.6	atp5mf	A	B	B
peak_219386	2	1	1	ENSDART00000160370.2	atp5pd	B	B	B
peak_219389	2	2	2	ENSDART00000160370.2	atp5pd	B	B	B
peak_304661	2	2	2	ENSDART00000005879.8	atp5po	B	B	B
peak_304662	2	2	2	ENSDART00000005879.8	atp5po	B	B	B
peak_304658	2	3	2	ENSDART00000005879.8	atp5po	B	B	B
peak_184014	1	2	1	ENSDART00000129617.4	atp6ap1b	A	B	B
peak_184013	2	2	2	ENSDART00000129617.4	atp6ap1b	A	B	B
peak_184021	2	2	2	ENSDART00000129617.4	atp6ap1b	A	B	B
peak_184022	3	2	2	ENSDART00000129617.4	atp6ap1b	A	B	B
peak_139580	2	2	2	ENSDART00000147439.2	atp6v0b	B	B	B
peak_210914	2	1	1	ENSDART00000023859.9	atp6v0ca	B	B	B
peak_210910	2	1	1	ENSDART00000023859.9	atp6v0ca	B	B	B
peak_210908b	2	1	1	ENSDART00000023859.9	atp6v0ca	B	B	B
peak_210905	2	2	1	ENSDART00000023859.9	atp6v0ca	B	B	B
peak_210913	2	2	1	ENSDART00000023859.9	atp6v0ca	B	B	B
peak_210904	2	2	2	ENSDART00000023859.9	atp6v0ca	B	B	B
peak_210908a	2	2	2	ENSDART00000023859.9	atp6v0ca	B	B	B
peak_210912	2	2	2	ENSDART00000023859.9	atp6v0ca	B	B	B
peak_210902	2	3	2	ENSDART00000023859.9	atp6v0ca	B	B	B
peak_210911	3	3	3	ENSDART00000023859.9	atp6v0ca	B	B	B
peak_198378	2	2	1	ENSDART00000053139.7	atp6v0cb	A	B	B
peak_198377	2	2	1	ENSDART00000053139.7	atp6v0cb	A	B	B
peak_198382	2	2	1	ENSDART00000053139.7	atp6v0cb	A	B	B
peak_198381	2	2	1	ENSDART00000053139.7	atp6v0cb	A	B	B
peak_198372	2	2	2	ENSDART00000053139.7	atp6v0cb	A	B	B
peak_198374	2	2	2	ENSDART00000053139.7	atp6v0cb	A	B	B
peak_198383	2	2	2	ENSDART00000053139.7	atp6v0cb	A	B	B
peak_194486	2	2	2	ENSDART00000154259.2	atp6v1ab	B	B	B
peak_194489	2	2	2	ENSDART00000154259.2	atp6v1ab	B	B	B
peak_194488	2	3	2	ENSDART00000154259.2	atp6v1ab	B	B	B
peak_194493	2	3	2	ENSDART00000154259.2	atp6v1ab	B	B	B
peak_228213b	2	1	1	ENSDART00000066963.4	atp6v1f	A	B	B
peak_228213a	2	2	1	ENSDART00000066963.4	atp6v1f	A	B	B
peak_228213c	2	2	2	ENSDART00000066963.4	atp6v1f	A	B	B
peak_228219	2	2	2	ENSDART00000066963.4	atp6v1f	A	B	B
peak_228222	2	2	2	ENSDART00000066963.4	atp6v1f	A	B	B
peak_248797b	2	3	1	ENSDART00000036331.8	atp6v1g1	A	B	A
peak_248797a	1	2	2	ENSDART00000036331.8	atp6v1g1	A	B	A
peak_248796a	2	2	2	ENSDART00000036331.8	atp6v1g1	A	B	A
peak_248796b	2	2	2	ENSDART00000036331.8	atp6v1g1	A	B	A
peak_248801	2	2	2	ENSDART00000036331.8	atp6v1g1	A	B	A
peak_248796c	2	3	2	ENSDART00000036331.8	atp6v1g1	A	B	A
peak_173773	1	1	1	ENSDART00000137371.4	atp8b3	B	C	B
peak_173774	2	1	1	ENSDART00000137371.4	atp8b3	B	C	B
peak_173776	2	2	1	ENSDART00000137371.4	atp8b3	B	C	B
peak_240382	1	1	1	ENSDART00000171719.2	atrxl	A	B	B
peak_240373	2	2	2	ENSDART00000171719.2	atrxl	A	B	B
peak_240376	2	2	2	ENSDART00000171719.2	atrxl	A	B	B
peak_240381	2	2	2	ENSDART00000171719.2	atrxl	A	B	B
peak_240386	2	2	2	ENSDART00000171719.2	atrxl	A	B	B
peak_240377	2	2	3	ENSDART00000171719.2	atrxl	A	B	B
peak_107558	2	1	1	ENSDART00000165368.2	atxn3	B	A	B
peak_107560a	2	2	2	ENSDART00000165368.2	atxn3	B	A	B
peak_107564a	2	2	2	ENSDART00000165368.2	atxn3	B	A	B
peak_107564b	2	2	2	ENSDART00000165368.2	atxn3	B	A	B
peak_28500	2	1	2	ENSDART00000110499.4	atxn7	A	B	B
peak_28501	2	1	2	ENSDART00000110499.4	atxn7	A	B	B
peak_28504	2	2	2	ENSDART00000110499.4	atxn7	A	B	B
peak_14891	2	1	2	ENSDART00000063093.4	auh	A	A	B
peak_14890	2	2	2	ENSDART00000063093.4	auh	A	A	B
peak_14892	2	2	2	ENSDART00000063093.4	auh	A	A	B
peak_266364b	2	2	2	ENSDART00000008224.5	aurka	B	B	B
peak_266365	2	2	2	ENSDART00000008224.5	aurka	B	B	B
peak_266367	2	2	2	ENSDART00000008224.5	aurka	B	B	B
peak_266377a	2	2	2	ENSDART00000008224.5	aurka	B	B	B
peak_266377b	2	2	2	ENSDART00000008224.5	aurka	B	B	B
peak_266377c	2	2	2	ENSDART00000008224.5	aurka	B	B	B
peak_266373	2	2	3	ENSDART00000008224.5	aurka	B	B	B
peak_266366	2	3	3	ENSDART00000008224.5	aurka	B	B	B
peak_58716	2	2	1	ENSDART00000054823.7	aurkb	A	B	B
peak_58718b	2	2	1	ENSDART00000054823.7	aurkb	A	B	B
peak_58717	2	2	2	ENSDART00000054823.7	aurkb	A	B	B
peak_58718a	2	2	2	ENSDART00000054823.7	aurkb	A	B	B
peak_58720	2	2	2	ENSDART00000054823.7	aurkb	A	B	B
peak_58721	2	2	2	ENSDART00000054823.7	aurkb	A	B	B
peak_58722	2	2	2	ENSDART00000054823.7	aurkb	A	B	B
peak_58726	2	2	2	ENSDART00000054823.7	aurkb	A	B	B
peak_58727	2	2	2	ENSDART00000054823.7	aurkb	A	B	B
peak_75219	2	1	1	ENSDART00000161379.2	auts2b	A	B	A
peak_75215	2	2	1	ENSDART00000161379.2	auts2b	A	B	A
peak_75211a	2	2	2	ENSDART00000161379.2	auts2b	A	B	A
peak_75211b	2	2	2	ENSDART00000161379.2	auts2b	A	B	A
peak_75217	2	2	2	ENSDART00000161379.2	auts2b	A	B	A
peak_75221	2	2	2	ENSDART00000161379.2	auts2b	A	B	A
peak_75214b	2	3	2	ENSDART00000161379.2	auts2b	A	B	A
peak_75214a	2	3	3	ENSDART00000161379.2	auts2b	A	B	A
peak_152276a	2	3	2	ENSDART00000019759.9	aven	B	B	C
peak_152282	2	3	3	ENSDART00000019759.9	aven	B	B	C
peak_152285	2	3	3	ENSDART00000019759.9	aven	B	B	C
peak_227702a	2	2	2	ENSDART00000146931.2	avpr2l	A	A	B
peak_227704b	2	2	2	ENSDART00000146931.2	avpr2l	A	A	B
peak_227707	2	2	2	ENSDART00000146931.2	avpr2l	A	A	B
peak_227697	2	3	2	ENSDART00000146931.2	avpr2l	A	A	B
peak_227704a	2	3	2	ENSDART00000146931.2	avpr2l	A	A	B
peak_220845	2	2	2	ENSDART00000162413.2	axin2	A	B	B
peak_220845	2	2	2	ENSDART00000176127.2	axin2	A	B	B
peak_220846	2	2	2	ENSDART00000162413.2	axin2	A	B	B
peak_220846	2	2	2	ENSDART00000176127.2	axin2	A	B	B
peak_220847	2	2	2	ENSDART00000162413.2	axin2	A	B	B
peak_220847	2	2	2	ENSDART00000176127.2	axin2	A	B	B
peak_220849b	2	2	2	ENSDART00000176127.2	axin2	A	B	B
peak_220850	2	2	2	ENSDART00000176127.2	axin2	A	B	B
peak_220851	2	2	2	ENSDART00000162413.2	axin2	A	B	B
peak_220851	2	2	2	ENSDART00000176127.2	axin2	A	B	B
peak_127828	2	2	2	ENSDART00000137611.3	azin1b	B	B	B
peak_127831	2	2	2	ENSDART00000137611.3	azin1b	B	B	B
peak_127835	2	2	2	ENSDART00000137611.3	azin1b	B	B	B
peak_100983	2	1	1	ENSDART00000132755.2	b3gnt2b	A	A	A
peak_100982b	2	1	1	ENSDART00000132755.2	b3gnt2b	A	A	A
peak_100986	2	1	1	ENSDART00000132755.2	b3gnt2b	A	A	A
peak_100980	2	1	1	ENSDART00000132755.2	b3gnt2b	A	A	A
peak_100982a	2	1	2	ENSDART00000132755.2	b3gnt2b	A	A	A
peak_100979	2	2	2	ENSDART00000132755.2	b3gnt2b	A	A	A
peak_100990	2	2	2	ENSDART00000132755.2	b3gnt2b	A	A	A
peak_287574b	2	2	2	ENSDART00000063834.5	b3gnt3.1	A	A	A
peak_26462	2	1	1	ENSDART00000132365.2	b3gnt5a	A	A	A
peak_26463	2	2	2	ENSDART00000132365.2	b3gnt5a	A	A	A
peak_26456	2	3	3	ENSDART00000132365.2	b3gnt5a	A	A	A
peak_2915	2	2	2	ENSDART00000166429.2	b4galt1	A	B	B
peak_2916	2	2	2	ENSDART00000166429.2	b4galt1	A	B	B
peak_70716	2	1	1	ENSDART00000168437.2	b4galt1l	B	B	B
peak_70717	2	1	1	ENSDART00000168437.2	b4galt1l	B	B	B
peak_70711	2	2	1	ENSDART00000168437.2	b4galt1l	B	B	B
peak_70710	2	1	2	ENSDART00000168437.2	b4galt1l	B	B	B
peak_70715	2	2	2	ENSDART00000168437.2	b4galt1l	B	B	B
peak_70719c	2	2	2	ENSDART00000168437.2	b4galt1l	B	B	B
peak_70720	2	2	2	ENSDART00000168437.2	b4galt1l	B	B	B
peak_70721	2	3	2	ENSDART00000168437.2	b4galt1l	B	B	B
peak_70722	2	2	3	ENSDART00000168437.2	b4galt1l	B	B	B
peak_147302	2	2	1	ENSDART00000013343.8	b4galt6	B	B	B
peak_147302	2	2	1	ENSDART00000147451.3	b4galt6	B	B	B
peak_147301	2	2	1	ENSDART00000013343.8	b4galt6	B	B	B
peak_147301	2	2	1	ENSDART00000147451.3	b4galt6	B	B	B
peak_147307a	2	2	2	ENSDART00000147451.3	b4galt6	B	B	B
peak_147299	2	3	2	ENSDART00000147451.3	b4galt6	B	B	B
peak_147307b	2	3	2	ENSDART00000147451.3	b4galt6	B	B	B
peak_217199	2	1	1	ENSDART00000015393.8	b9d1	B	B	B
peak_217196	2	2	2	ENSDART00000015393.8	b9d1	B	B	B
peak_217198	2	2	2	ENSDART00000015393.8	b9d1	B	B	B
peak_217200	2	2	2	ENSDART00000015393.8	b9d1	B	B	B
peak_217203	2	2	2	ENSDART00000015393.8	b9d1	B	B	B
peak_217205	2	2	2	ENSDART00000015393.8	b9d1	B	B	B
peak_19225	1	2	2	ENSDART00000164375.2	bach1b	A	B	B
peak_19226	2	2	2	ENSDART00000164375.2	bach1b	A	B	B
peak_19228	2	2	2	ENSDART00000164375.2	bach1b	A	B	B
peak_19229	2	2	2	ENSDART00000164375.2	bach1b	A	B	B
peak_19230	3	2	3	ENSDART00000164375.2	bach1b	A	B	B
peak_164922	2	1	2	ENSDART00000125349.3	bada	B	B	C
peak_164925	2	1	2	ENSDART00000125349.3	bada	B	B	C
peak_164928	2	2	2	ENSDART00000125349.3	bada	B	B	C
peak_164930	2	2	2	ENSDART00000125349.3	bada	B	B	C
peak_164927	2	2	3	ENSDART00000125349.3	bada	B	B	C
peak_138776	2	2	2	ENSDART00000017144.7	bag1	B	C	B
peak_138777	2	2	2	ENSDART00000017144.7	bag1	B	C	B
peak_51996	3	1	1	ENSDART00000057689.4	bag3	B	B	B
peak_51987	2	2	2	ENSDART00000057689.4	bag3	B	B	B
peak_51997	2	2	2	ENSDART00000057689.4	bag3	B	B	B
peak_51988	2	3	2	ENSDART00000057689.4	bag3	B	B	B
peak_51990	2	3	2	ENSDART00000057689.4	bag3	B	B	B
peak_78814	2	2	2	ENSDART00000110964.3	bag6	B	B	B
peak_78819	2	2	2	ENSDART00000110964.3	bag6	B	B	B
peak_78806	2	3	2	ENSDART00000110964.3	bag6	B	B	B
peak_78807	2	2	3	ENSDART00000110964.3	bag6	B	B	B
peak_221052	2	2	1	ENSDART00000162930.2	bahcc1a	A	B	A
peak_221050	2	2	2	ENSDART00000162930.2	bahcc1a	A	B	A
peak_221053	2	2	2	ENSDART00000162930.2	bahcc1a	A	B	A
peak_40076	2	1	1	ENSDART00000077732.5	bambia	A	B	A
peak_40069	2	2	1	ENSDART00000077732.5	bambia	A	B	A
peak_40075	2	2	1	ENSDART00000077732.5	bambia	A	B	A
peak_40077	2	2	1	ENSDART00000077732.5	bambia	A	B	A
peak_40064	2	2	2	ENSDART00000077732.5	bambia	A	B	A
peak_40066	2	2	2	ENSDART00000077732.5	bambia	A	B	A
peak_40067	2	2	2	ENSDART00000077732.5	bambia	A	B	A
peak_40068	2	2	2	ENSDART00000077732.5	bambia	A	B	A
peak_40071a	2	2	2	ENSDART00000077732.5	bambia	A	B	A
peak_40071b	2	2	2	ENSDART00000077732.5	bambia	A	B	A
peak_40071c	2	2	2	ENSDART00000077732.5	bambia	A	B	A
peak_40078	2	2	2	ENSDART00000077732.5	bambia	A	B	A
peak_164800b	2	2	1	ENSDART00000053794.4	banf1	B	B	B
peak_164802	2	2	1	ENSDART00000053794.4	banf1	B	B	B
peak_164800a	2	2	1	ENSDART00000053794.4	banf1	B	B	B
peak_164801	2	2	2	ENSDART00000053794.4	banf1	B	B	B
peak_164803	2	2	2	ENSDART00000053794.4	banf1	B	B	B
peak_164806	2	2	2	ENSDART00000053794.4	banf1	B	B	B
peak_164808	2	2	2	ENSDART00000053794.4	banf1	B	B	B
peak_164809a	2	2	2	ENSDART00000053794.4	banf1	B	B	B
peak_164809b	2	2	2	ENSDART00000053794.4	banf1	B	B	B
peak_164809c	2	2	2	ENSDART00000053794.4	banf1	B	B	B
peak_164811a	2	2	2	ENSDART00000053794.4	banf1	B	B	B
peak_164811b	2	2	2	ENSDART00000053794.4	banf1	B	B	B
peak_164810	2	3	2	ENSDART00000053794.4	banf1	B	B	B
peak_171387	2	1	1	ENSDART00000091777.6	bap1	A	B	B
peak_171383	2	1	2	ENSDART00000091777.6	bap1	A	B	B
peak_171380	2	2	2	ENSDART00000091777.6	bap1	A	B	B
peak_171385	2	2	2	ENSDART00000091777.6	bap1	A	B	B
peak_171384	2	3	2	ENSDART00000091777.6	bap1	A	B	B
peak_171390a	2	3	2	ENSDART00000091777.6	bap1	A	B	B
peak_171390b	2	3	2	ENSDART00000091777.6	bap1	A	B	B
peak_171391	2	3	2	ENSDART00000091777.6	bap1	A	B	B
peak_30334	2	2	2	ENSDART00000023889.9	barx1	B	B	C
peak_30336	2	2	2	ENSDART00000023889.9	barx1	B	B	C
peak_30337	2	2	2	ENSDART00000023889.9	barx1	B	B	C
peak_30339	2	2	2	ENSDART00000023889.9	barx1	B	B	C
peak_30340	2	2	2	ENSDART00000023889.9	barx1	B	B	C
peak_30341	2	2	2	ENSDART00000023889.9	barx1	B	B	C
peak_30343	2	2	2	ENSDART00000023889.9	barx1	B	B	C
peak_216763	2	2	2	ENSDART00000011691.8	baxa	B	B	B
peak_216764	2	2	2	ENSDART00000011691.8	baxa	B	B	B
peak_216771a	2	2	2	ENSDART00000011691.8	baxa	B	B	B
peak_216771b	2	2	2	ENSDART00000011691.8	baxa	B	B	B
peak_216772	2	2	2	ENSDART00000011691.8	baxa	B	B	B
peak_216767	2	3	2	ENSDART00000011691.8	baxa	B	B	B
peak_215237	2	1	1	ENSDART00000040900.7	baxb	B	B	C
peak_215228	2	1	1	ENSDART00000040900.7	baxb	B	B	C
peak_215234	2	1	2	ENSDART00000040900.7	baxb	B	B	C
peak_215241	2	2	2	ENSDART00000040900.7	baxb	B	B	C
peak_215236	2	3	2	ENSDART00000040900.7	baxb	B	B	C
peak_215233	2	1	3	ENSDART00000040900.7	baxb	B	B	C
peak_215240	3	2	3	ENSDART00000040900.7	baxb	B	B	C
peak_76217	2	1	1	ENSDART00000137918.3	bbc3	C	B	B
peak_76211	1	1	2	ENSDART00000137918.3	bbc3	C	B	B
peak_76216	2	2	2	ENSDART00000137918.3	bbc3	C	B	B
peak_76210	2	3	2	ENSDART00000137918.3	bbc3	C	B	B
peak_76214	2	3	2	ENSDART00000137918.3	bbc3	C	B	B
peak_76222	2	2	3	ENSDART00000137918.3	bbc3	C	B	B
peak_76220	2	3	3	ENSDART00000137918.3	bbc3	C	B	B
peak_76221	2	3	3	ENSDART00000137918.3	bbc3	C	B	B
peak_175580	2	2	2	ENSDART00000146280.2	bbip1	A	B	B
peak_175585	2	2	2	ENSDART00000146280.2	bbip1	A	B	B
peak_175586	2	2	2	ENSDART00000146280.2	bbip1	A	B	B
peak_175581	2	3	3	ENSDART00000146280.2	bbip1	A	B	B
peak_89089	1	1	2	ENSDART00000162835.2	bcan	B	B	C
peak_89090	2	2	2	ENSDART00000162835.2	bcan	B	B	C
peak_89093	2	3	2	ENSDART00000162835.2	bcan	B	B	C
peak_286578	2	1	2	ENSDART00000066107.4	bcap31	B	B	B
peak_286583	3	2	3	ENSDART00000066107.4	bcap31	B	B	B
peak_113046	2	2	1	ENSDART00000128965.3	bcar1	B	C	B
peak_113044	2	2	2	ENSDART00000128965.3	bcar1	B	C	B
peak_113043	2	3	2	ENSDART00000128965.3	bcar1	B	C	B
peak_113037	2	2	3	ENSDART00000128965.3	bcar1	B	C	B
peak_113040	2	3	3	ENSDART00000128965.3	bcar1	B	C	B
peak_287025a	2	2	2	ENSDART00000064066.5	bcas2	A	B	B
peak_287025b	2	2	2	ENSDART00000064066.5	bcas2	A	B	B
peak_287025c	2	2	2	ENSDART00000064066.5	bcas2	A	B	B
peak_287026	2	2	2	ENSDART00000064066.5	bcas2	A	B	B
peak_45043	2	2	2	ENSDART00000016635.6	bccip	A	B	B
peak_45044b	2	2	2	ENSDART00000016635.6	bccip	A	B	B
peak_45045	2	2	2	ENSDART00000016635.6	bccip	A	B	B
peak_45050	2	2	2	ENSDART00000016635.6	bccip	A	B	B
peak_45048	2	2	3	ENSDART00000016635.6	bccip	A	B	B
peak_45044a	2	3	3	ENSDART00000016635.6	bccip	A	B	B
peak_116224c	2	1	1	ENSDART00000059347.5	bckdha	B	B	B
peak_116222	2	1	2	ENSDART00000059347.5	bckdha	B	B	B
peak_116224b	2	1	2	ENSDART00000059347.5	bckdha	B	B	B
peak_116224a	2	2	2	ENSDART00000059347.5	bckdha	B	B	B
peak_210981	1	1	1	ENSDART00000131972.3	bckdhbl	A	A	A
peak_210973	2	2	2	ENSDART00000131972.3	bckdhbl	A	A	A
peak_210980	2	2	2	ENSDART00000131972.3	bckdhbl	A	A	A
peak_249634	1	1	1	ENSDART00000023676.6	bckdk	B	B	B
peak_249626	2	1	1	ENSDART00000023676.6	bckdk	B	B	B
peak_182017a	1	1	1	ENSDART00000147617.3	bcl2l1	A	A	A
peak_182024b	2	1	1	ENSDART00000147617.3	bcl2l1	A	A	A
peak_182024a	2	1	1	ENSDART00000147617.3	bcl2l1	A	A	A
peak_182022	2	2	1	ENSDART00000147617.3	bcl2l1	A	A	A
peak_182013	2	2	2	ENSDART00000147617.3	bcl2l1	A	A	A
peak_182015	2	2	2	ENSDART00000147617.3	bcl2l1	A	A	A
peak_182017b	2	2	2	ENSDART00000147617.3	bcl2l1	A	A	A
peak_182021	2	2	2	ENSDART00000147617.3	bcl2l1	A	A	A
peak_116828	2	1	1	ENSDART00000122377.3	bcl2l10	A	A	B
peak_57298	2	1	2	ENSDART00000147944.2	bcl2l11	B	B	C
peak_57302	2	2	2	ENSDART00000147944.2	bcl2l11	B	B	C
peak_57304	2	3	2	ENSDART00000147944.2	bcl2l11	B	B	C
peak_57305	2	3	3	ENSDART00000147944.2	bcl2l11	B	B	C
peak_296381	2	2	2	ENSDART00000179692.1	bcl2l16	B	B	B
peak_296382	2	2	2	ENSDART00000179692.1	bcl2l16	B	B	B
peak_296385	2	2	2	ENSDART00000179692.1	bcl2l16	B	B	B
peak_296386	2	2	2	ENSDART00000179692.1	bcl2l16	B	B	B
peak_296387	2	2	2	ENSDART00000179692.1	bcl2l16	B	B	B
peak_258628b	2	2	2	ENSDART00000131126.5	bcl6aa	B	B	C
peak_258629	2	2	2	ENSDART00000131126.5	bcl6aa	B	B	C
peak_258628a	2	3	2	ENSDART00000131126.5	bcl6aa	B	B	C
peak_258638b	2	2	3	ENSDART00000131126.5	bcl6aa	B	B	C
peak_258641	2	3	3	ENSDART00000131126.5	bcl6aa	B	B	C
peak_134189b	2	2	2	ENSDART00000138081.2	bcl6ab	B	B	B
peak_117438	1	1	1	ENSDART00000059135.6	bcl7bb	B	B	B
peak_117436	2	2	2	ENSDART00000059135.6	bcl7bb	B	B	B
peak_117437	2	2	2	ENSDART00000059135.6	bcl7bb	B	B	B
peak_117442a	2	2	2	ENSDART00000059135.6	bcl7bb	B	B	B
peak_117442b	2	2	2	ENSDART00000059135.6	bcl7bb	B	B	B
peak_117442c	2	2	2	ENSDART00000059135.6	bcl7bb	B	B	B
peak_117444	2	2	2	ENSDART00000059135.6	bcl7bb	B	B	B
peak_117445	2	2	3	ENSDART00000059135.6	bcl7bb	B	B	B
peak_241292	2	2	1	ENSDART00000002221.8	bco2l	B	A	A
peak_241293	2	2	2	ENSDART00000002221.8	bco2l	B	A	A
peak_241295	2	2	2	ENSDART00000002221.8	bco2l	B	A	A
peak_241296	2	2	2	ENSDART00000002221.8	bco2l	B	A	A
peak_241298	2	2	2	ENSDART00000002221.8	bco2l	B	A	A
peak_241299	2	2	2	ENSDART00000002221.8	bco2l	B	A	A
peak_241300	2	2	2	ENSDART00000002221.8	bco2l	B	A	A
peak_171532	2	1	1	ENSDART00000188207.1	bcor	B	B	C
peak_171516	2	2	2	ENSDART00000188207.1	bcor	B	B	C
peak_171516	2	2	2	ENSDART00000047442.9	bcor	B	B	C
peak_171518	2	2	2	ENSDART00000188207.1	bcor	B	B	C
peak_171518	2	2	2	ENSDART00000047442.9	bcor	B	B	C
peak_171521	2	2	2	ENSDART00000188207.1	bcor	B	B	C
peak_171522	2	2	2	ENSDART00000188207.1	bcor	B	B	C
peak_171522	2	2	2	ENSDART00000047442.9	bcor	B	B	C
peak_171523	2	2	2	ENSDART00000188207.1	bcor	B	B	C
peak_171523	2	2	2	ENSDART00000047442.9	bcor	B	B	C
peak_171526	2	3	2	ENSDART00000188207.1	bcor	B	B	C
peak_171526	2	3	2	ENSDART00000047442.9	bcor	B	B	C
peak_171525	2	2	3	ENSDART00000188207.1	bcor	B	B	C
peak_171525	2	2	3	ENSDART00000047442.9	bcor	B	B	C
peak_171519	2	3	3	ENSDART00000188207.1	bcor	B	B	C
peak_171519	2	3	3	ENSDART00000047442.9	bcor	B	B	C
peak_171520	2	3	3	ENSDART00000188207.1	bcor	B	B	C
peak_171520	2	3	3	ENSDART00000047442.9	bcor	B	B	C
peak_171527	2	3	3	ENSDART00000188207.1	bcor	B	B	C
peak_171527	2	3	3	ENSDART00000047442.9	bcor	B	B	C
peak_171529	2	3	3	ENSDART00000188207.1	bcor	B	B	C
peak_171529	2	3	3	ENSDART00000047442.9	bcor	B	B	C
peak_171530	2	3	3	ENSDART00000188207.1	bcor	B	B	C
peak_171530	2	3	3	ENSDART00000047442.9	bcor	B	B	C
peak_53856a	2	2	2	ENSDART00000132820.3	bend3	B	B	B
peak_53856b	2	2	2	ENSDART00000132820.3	bend3	B	B	B
peak_53861	2	3	2	ENSDART00000132820.3	bend3	B	B	B
peak_53862	2	3	3	ENSDART00000132820.3	bend3	B	B	B
peak_129854	1	1	1	ENSDART00000004514.7	bet1	B	B	C
peak_129845	2	2	1	ENSDART00000004514.7	bet1	B	B	C
peak_129848	2	2	2	ENSDART00000004514.7	bet1	B	B	C
peak_129853	2	2	2	ENSDART00000004514.7	bet1	B	B	C
peak_129861	1	3	2	ENSDART00000004514.7	bet1	B	B	C
peak_158325a	2	1	1	ENSDART00000185997.1	bhmt	A	A	B
peak_158325b	2	2	1	ENSDART00000185997.1	bhmt	A	A	B
peak_158330a	2	1	2	ENSDART00000185997.1	bhmt	A	A	B
peak_158324	2	2	2	ENSDART00000185997.1	bhmt	A	A	B
peak_158329	2	2	2	ENSDART00000185997.1	bhmt	A	A	B
peak_158330b	2	2	2	ENSDART00000185997.1	bhmt	A	A	B
peak_158333	2	2	2	ENSDART00000185997.1	bhmt	A	A	B
peak_158334	2	2	2	ENSDART00000185997.1	bhmt	A	A	B
peak_158336	2	2	2	ENSDART00000185997.1	bhmt	A	A	B
peak_158341	2	2	2	ENSDART00000185997.1	bhmt	A	A	B
peak_59499	1	1	1	ENSDART00000031211.7	bicc2	A	A	A
peak_59491	2	1	1	ENSDART00000031211.7	bicc2	A	A	A
peak_59492a	2	1	1	ENSDART00000031211.7	bicc2	A	A	A
peak_59495	1	2	1	ENSDART00000031211.7	bicc2	A	A	A
peak_59490	2	1	2	ENSDART00000031211.7	bicc2	A	A	A
peak_59488	2	2	2	ENSDART00000031211.7	bicc2	A	A	A
peak_59492b	2	2	2	ENSDART00000031211.7	bicc2	A	A	A
peak_164467	2	2	2	ENSDART00000125709.3	bicdl2l	A	A	B
peak_164471	2	2	2	ENSDART00000125709.3	bicdl2l	A	A	B
peak_164479a	2	2	2	ENSDART00000125709.3	bicdl2l	A	A	B
peak_164479b	2	2	2	ENSDART00000125709.3	bicdl2l	A	A	B
peak_164470	2	2	3	ENSDART00000125709.3	bicdl2l	A	A	B
peak_42911	2	2	2	ENSDART00000027379.11	bicral	A	B	B
peak_42906	2	3	2	ENSDART00000027379.11	bicral	A	B	B
peak_42914	3	3	2	ENSDART00000027379.11	bicral	A	B	B
peak_42912a	2	2	3	ENSDART00000027379.11	bicral	A	B	B
peak_42915	2	2	3	ENSDART00000027379.11	bicral	A	B	B
peak_42916	2	2	3	ENSDART00000027379.11	bicral	A	B	B
peak_42917	2	2	3	ENSDART00000027379.11	bicral	A	B	B
peak_42923	2	2	3	ENSDART00000027379.11	bicral	A	B	B
peak_42912b	2	3	3	ENSDART00000027379.11	bicral	A	B	B
peak_42764	2	2	2	ENSDART00000115088.4	birc5a	A	A	B
peak_42770	2	2	2	ENSDART00000115088.4	birc5a	A	A	B
peak_42773	2	3	2	ENSDART00000115088.4	birc5a	A	A	B
peak_264148	2	1	2	ENSDART00000073847.5	blcap	B	B	B
peak_264144	2	3	3	ENSDART00000073847.5	blcap	B	B	B
peak_77455	2	2	2	ENSDART00000060255.7	blmh	B	B	B
peak_77456	2	2	2	ENSDART00000060255.7	blmh	B	B	B
peak_126030	2	2	1	ENSDART00000136187.2	bloc1s4	B	B	B
peak_126025	2	2	2	ENSDART00000136187.2	bloc1s4	B	B	B
peak_126029	2	2	2	ENSDART00000136187.2	bloc1s4	B	B	B
peak_126031	2	2	2	ENSDART00000136187.2	bloc1s4	B	B	B
peak_126032	2	3	3	ENSDART00000136187.2	bloc1s4	B	B	B
peak_295983	2	1	1	ENSDART00000127875.3	bmp1a	B	B	B
peak_295987	1	2	1	ENSDART00000127875.3	bmp1a	B	B	B
peak_295985	2	2	2	ENSDART00000127875.3	bmp1a	B	B	B
peak_295984	2	2	3	ENSDART00000127875.3	bmp1a	B	B	B
peak_156072	2	1	1	ENSDART00000131169.4	bmp2b	A	A	A
peak_156076b	2	1	1	ENSDART00000131169.4	bmp2b	A	A	A
peak_156076a	2	1	1	ENSDART00000131169.4	bmp2b	A	A	A
peak_156071b	2	1	1	ENSDART00000131169.4	bmp2b	A	A	A
peak_156071a	2	2	1	ENSDART00000131169.4	bmp2b	A	A	A
peak_156074	2	2	1	ENSDART00000131169.4	bmp2b	A	A	A
peak_156069	2	1	2	ENSDART00000131169.4	bmp2b	A	A	A
peak_156077	2	2	2	ENSDART00000131169.4	bmp2b	A	A	A
peak_106803	2	1	1	ENSDART00000075150.5	bmp4	A	A	A
peak_106807	2	1	1	ENSDART00000075150.5	bmp4	A	A	A
peak_106806	2	1	1	ENSDART00000075150.5	bmp4	A	A	A
peak_106805	2	1	1	ENSDART00000075150.5	bmp4	A	A	A
peak_25805	2	1	1	ENSDART00000016472.9	bmp7a	A	B	A
peak_25807	2	1	1	ENSDART00000016472.9	bmp7a	A	B	A
peak_25802a	2	1	1	ENSDART00000016472.9	bmp7a	A	B	A
peak_25809	2	1	1	ENSDART00000016472.9	bmp7a	A	B	A
peak_25810	2	2	1	ENSDART00000016472.9	bmp7a	A	B	A
peak_25803	2	2	1	ENSDART00000016472.9	bmp7a	A	B	A
peak_25802b	2	2	1	ENSDART00000016472.9	bmp7a	A	B	A
peak_25812	2	2	2	ENSDART00000016472.9	bmp7a	A	B	A
peak_25815	2	2	2	ENSDART00000016472.9	bmp7a	A	B	A
peak_25814	2	3	2	ENSDART00000016472.9	bmp7a	A	B	A
peak_84004	2	2	1	ENSDART00000168830.2	bmper	A	A	A
peak_84003	2	2	2	ENSDART00000168830.2	bmper	A	A	A
peak_84006	2	2	2	ENSDART00000168830.2	bmper	A	A	A
peak_84008	2	2	2	ENSDART00000168830.2	bmper	A	A	A
peak_40799	1	1	1	ENSDART00000166769.2	bmpr1ab	A	A	A
peak_40801	2	2	2	ENSDART00000166769.2	bmpr1ab	A	A	A
peak_40797	2	2	3	ENSDART00000166769.2	bmpr1ab	A	A	A
peak_41568a	2	2	2	ENSDART00000053761.7	bms1	B	B	B
peak_41570	2	2	2	ENSDART00000053761.7	bms1	B	B	B
peak_41571	2	2	2	ENSDART00000053761.7	bms1	B	B	B
peak_41568c	2	3	2	ENSDART00000053761.7	bms1	B	B	B
peak_41568d	2	3	2	ENSDART00000053761.7	bms1	B	B	B
peak_41564	3	3	3	ENSDART00000053761.7	bms1	B	B	B
peak_285779a	2	1	2	ENSDART00000035676.5	bnip3la	B	B	B
peak_285783	2	2	2	ENSDART00000035676.5	bnip3la	B	B	B
peak_17861	2	2	1	ENSDART00000030205.7	bnip3lb	B	B	B
peak_17855	2	2	1	ENSDART00000030205.7	bnip3lb	B	B	B
peak_17864	2	1	2	ENSDART00000030205.7	bnip3lb	B	B	B
peak_100015	2	1	2	ENSDART00000029380.10	bnip4	B	C	B
peak_100021a	2	1	2	ENSDART00000029380.10	bnip4	B	C	B
peak_100012b	2	2	2	ENSDART00000029380.10	bnip4	B	C	B
peak_100018	2	2	2	ENSDART00000029380.10	bnip4	B	C	B
peak_100021b	2	2	2	ENSDART00000029380.10	bnip4	B	C	B
peak_100012a	2	3	3	ENSDART00000029380.10	bnip4	B	C	B
peak_194510a	2	2	2	ENSDART00000111025.4	boc	B	B	C
peak_194510b	2	3	2	ENSDART00000111025.4	boc	B	B	C
peak_194516	2	3	2	ENSDART00000111025.4	boc	B	B	C
peak_194521	2	2	3	ENSDART00000111025.4	boc	B	B	C
peak_194512	2	3	3	ENSDART00000111025.4	boc	B	B	C
peak_194515	2	3	3	ENSDART00000111025.4	boc	B	B	C
peak_58716	2	2	1	ENSDART00000164988.2	bod1l1	B	B	B
peak_58716	2	2	1	ENSDART00000161122.2	bod1l1	B	B	B
peak_58718b	2	2	1	ENSDART00000161122.2	bod1l1	B	B	B
peak_58712	2	2	2	ENSDART00000164988.2	bod1l1	B	B	B
peak_58717	2	2	2	ENSDART00000164988.2	bod1l1	B	B	B
peak_58717	2	2	2	ENSDART00000161122.2	bod1l1	B	B	B
peak_58718a	2	2	2	ENSDART00000164988.2	bod1l1	B	B	B
peak_58718a	2	2	2	ENSDART00000161122.2	bod1l1	B	B	B
peak_58720	2	2	2	ENSDART00000164988.2	bod1l1	B	B	B
peak_58721	2	2	2	ENSDART00000161122.2	bod1l1	B	B	B
peak_58721	2	2	2	ENSDART00000164988.2	bod1l1	B	B	B
peak_58722	2	2	2	ENSDART00000161122.2	bod1l1	B	B	B
peak_58722	2	2	2	ENSDART00000164988.2	bod1l1	B	B	B
peak_58723	2	2	2	ENSDART00000161122.2	bod1l1	B	B	B
peak_58723	2	2	2	ENSDART00000164988.2	bod1l1	B	B	B
peak_58726	2	2	2	ENSDART00000161122.2	bod1l1	B	B	B
peak_58726	2	2	2	ENSDART00000164988.2	bod1l1	B	B	B
peak_58727	2	2	2	ENSDART00000161122.2	bod1l1	B	B	B
peak_58727	2	2	2	ENSDART00000164988.2	bod1l1	B	B	B
peak_93091	2	2	2	ENSDART00000058385.3	bola1	B	B	C
peak_93093	2	2	3	ENSDART00000058385.3	bola1	B	B	C
peak_120793	2	2	2	ENSDART00000137020.5	bop1	B	B	B
peak_120795	2	2	2	ENSDART00000137020.5	bop1	B	B	B
peak_120797	2	2	3	ENSDART00000137020.5	bop1	B	B	B
peak_120801	2	2	3	ENSDART00000137020.5	bop1	B	B	B
peak_78240	2	1	1	ENSDART00000111472.3	brca2	A	B	B
peak_78237	2	2	2	ENSDART00000111472.3	brca2	A	B	B
peak_78231	2	3	3	ENSDART00000111472.3	brca2	A	B	B
peak_205926	2	1	2	ENSDART00000073478.6	brd1b	B	B	B
peak_205929c	2	1	2	ENSDART00000174568.2	brd1b	B	B	B
peak_205929c	2	1	2	ENSDART00000073478.6	brd1b	B	B	B
peak_205928a	2	2	2	ENSDART00000174568.2	brd1b	B	B	B
peak_205928b	2	2	2	ENSDART00000174568.2	brd1b	B	B	B
peak_205928b	2	2	2	ENSDART00000073478.6	brd1b	B	B	B
peak_205929a	2	2	2	ENSDART00000073478.6	brd1b	B	B	B
peak_205927	2	1	3	ENSDART00000073478.6	brd1b	B	B	B
peak_205927	2	1	3	ENSDART00000174568.2	brd1b	B	B	B
peak_121791	2	1	1	ENSDART00000152077.2	brd2a	B	C	B
peak_121798	1	2	2	ENSDART00000152077.2	brd2a	B	C	B
peak_121797	1	2	2	ENSDART00000152077.2	brd2a	B	C	B
peak_121795	2	2	2	ENSDART00000152077.2	brd2a	B	C	B
peak_121796	2	2	2	ENSDART00000152077.2	brd2a	B	C	B
peak_121799	2	2	2	ENSDART00000152077.2	brd2a	B	C	B
peak_121793	1	3	2	ENSDART00000152077.2	brd2a	B	C	B
peak_121803	2	3	2	ENSDART00000152077.2	brd2a	B	C	B
peak_121804	2	3	2	ENSDART00000152077.2	brd2a	B	C	B
peak_121791	2	1	1	ENSDART00000035967.8	brd2a	A	B	A
peak_121798	1	2	2	ENSDART00000035967.8	brd2a	A	B	A
peak_121797	1	2	2	ENSDART00000035967.8	brd2a	A	B	A
peak_121795	2	2	2	ENSDART00000035967.8	brd2a	A	B	A
peak_121796	2	2	2	ENSDART00000035967.8	brd2a	A	B	A
peak_121799	2	2	2	ENSDART00000035967.8	brd2a	A	B	A
peak_121793	1	3	2	ENSDART00000035967.8	brd2a	A	B	A
peak_121803	2	3	2	ENSDART00000035967.8	brd2a	A	B	A
peak_121804	2	3	2	ENSDART00000035967.8	brd2a	A	B	A
peak_121791	2	1	1	ENSDART00000080348.7	brd2a	A	B	B
peak_121798	1	2	2	ENSDART00000080348.7	brd2a	A	B	B
peak_121797	1	2	2	ENSDART00000080348.7	brd2a	A	B	B
peak_121794b	2	2	2	ENSDART00000080348.7	brd2a	A	B	B
peak_121795	2	2	2	ENSDART00000080348.7	brd2a	A	B	B
peak_121796	2	2	2	ENSDART00000080348.7	brd2a	A	B	B
peak_121799	2	2	2	ENSDART00000080348.7	brd2a	A	B	B
peak_121793	1	3	2	ENSDART00000080348.7	brd2a	A	B	B
peak_121794a	2	3	2	ENSDART00000080348.7	brd2a	A	B	B
peak_162651	2	1	1	ENSDART00000128915.3	brd3a	A	B	B
peak_162651	2	1	1	ENSDART00000140037.2	brd3a	A	B	B
peak_162652a	2	2	2	ENSDART00000128915.3	brd3a	A	B	B
peak_162652a	2	2	2	ENSDART00000140037.2	brd3a	A	B	B
peak_162652b	2	2	2	ENSDART00000128915.3	brd3a	A	B	B
peak_162652b	2	2	2	ENSDART00000140037.2	brd3a	A	B	B
peak_162656	2	2	2	ENSDART00000128915.3	brd3a	A	B	B
peak_162656	2	2	2	ENSDART00000140037.2	brd3a	A	B	B
peak_162657	2	2	2	ENSDART00000128915.3	brd3a	A	B	B
peak_162657	2	2	2	ENSDART00000140037.2	brd3a	A	B	B
peak_162653	2	3	3	ENSDART00000128915.3	brd3a	A	B	B
peak_162653	2	3	3	ENSDART00000140037.2	brd3a	A	B	B
peak_220294a	2	2	2	ENSDART00000114343.4	brd4	B	B	B
peak_220295	2	2	2	ENSDART00000114343.4	brd4	B	B	B
peak_220291	2	2	3	ENSDART00000114343.4	brd4	B	B	B
peak_220299	2	2	3	ENSDART00000114343.4	brd4	B	B	B
peak_220292	2	3	3	ENSDART00000114343.4	brd4	B	B	B
peak_275909	1	2	2	ENSDART00000143300.3	brd7	B	B	B
peak_275916	2	2	2	ENSDART00000143300.3	brd7	B	B	B
peak_60441	2	2	2	ENSDART00000028623.8	brd8	B	B	B
peak_60442	2	2	2	ENSDART00000028623.8	brd8	B	B	B
peak_60451	2	2	2	ENSDART00000028623.8	brd8	B	B	B
peak_60447	2	2	3	ENSDART00000028623.8	brd8	B	B	B
peak_60434	3	3	3	ENSDART00000028623.8	brd8	B	B	B
peak_94600	2	1	1	ENSDART00000009256.9	brd9	B	B	B
peak_94586	2	1	2	ENSDART00000009256.9	brd9	B	B	B
peak_221991	2	1	2	ENSDART00000126417.3	bri3	B	B	B
peak_221984	2	1	2	ENSDART00000126417.3	bri3	B	B	B
peak_221985	2	1	2	ENSDART00000126417.3	bri3	B	B	B
peak_221980	2	2	2	ENSDART00000126417.3	bri3	B	B	B
peak_98310	2	2	2	ENSDART00000003418.10	brms1la	B	B	B
peak_98311	2	2	2	ENSDART00000003418.10	brms1la	B	B	B
peak_157446	2	1	1	ENSDART00000147044.2	brox	B	C	B
peak_157451	2	3	2	ENSDART00000147044.2	brox	B	C	B
peak_157449	2	3	3	ENSDART00000147044.2	brox	B	C	B
peak_296836	2	2	2	ENSDART00000164153.2	brpf1	B	B	B
peak_296836	2	2	2	ENSDART00000170712.2	brpf1	B	B	B
peak_296842a	2	2	2	ENSDART00000164153.2	brpf1	B	B	B
peak_296842a	2	2	2	ENSDART00000170712.2	brpf1	B	B	B
peak_296842b	2	2	2	ENSDART00000164153.2	brpf1	B	B	B
peak_296843	2	2	2	ENSDART00000164153.2	brpf1	B	B	B
peak_296845a	2	2	2	ENSDART00000164153.2	brpf1	B	B	B
peak_296845a	2	2	2	ENSDART00000170712.2	brpf1	B	B	B
peak_296845b	2	2	2	ENSDART00000164153.2	brpf1	B	B	B
peak_296845b	2	2	2	ENSDART00000170712.2	brpf1	B	B	B
peak_296839	2	2	3	ENSDART00000164153.2	brpf1	B	B	B
peak_296839	2	2	3	ENSDART00000170712.2	brpf1	B	B	B
peak_296840	2	2	3	ENSDART00000164153.2	brpf1	B	B	B
peak_296840	2	2	3	ENSDART00000170712.2	brpf1	B	B	B
peak_248150a	2	2	2	ENSDART00000169695.2	bspry	B	B	C
peak_248150b	2	2	2	ENSDART00000169695.2	bspry	B	B	C
peak_248150c	2	2	2	ENSDART00000169695.2	bspry	B	B	C
peak_203645	2	1	1	ENSDART00000151853.3	btbd10a	A	A	B
peak_203645	2	1	1	ENSDART00000136797.3	btbd10a	A	A	B
peak_203646	2	1	1	ENSDART00000151853.3	btbd10a	A	A	B
peak_203646	2	1	1	ENSDART00000136797.3	btbd10a	A	A	B
peak_203637	1	2	1	ENSDART00000151853.3	btbd10a	A	A	B
[truncated: 23,915 more rows]

## Sheet: legend S5
For Chi-squared test, tabular file with three columns ( headings: peak, ATAC, transcr) was derived from master table. The first column was always column A from the master tab.
Fig.5c-chi_squared:
We tested if each of 3 groups of zygotic transcripts (downregulated, unchanged or upregulated in the double mutants) is independent of each of 3 groups of ARs (downregulated, unchanged or upregulated) in the double mutants
Columns A (peak), D (ATAC), and I (transcr) of the master table were used
Fig.S8d-chi_squared:
We tested if each of 5 groups of zygotic transcripts (downregulated in double, downregulated in MZspg only, unchanged, upregulated in MZspg only, upregulated in double ) is independent of each of 5 groups of ARs (downregulated in double, downregulated in MZspg only, unchanged, upregulated in MZspg only, upregulated in double )
Groups 1-5 for ATAC column were combined from C and D columns of the master tab:
ATAC	condition	meaning
1	D=1	downregulated in double
2	C=1, D=2	downregulated in MZspg only
3	C=2, D=2	unchanged
4	C=3, D=2	upregulated in MZspg only
5	D=3	upregulated in double
Groups A-E for transcr column were combined from columns H and I of the master tab:
transcr	condition	meaning
A	I=A	downregulated in double
B	H=A, I=B	downregulated in MZspg only
C	H=B, I=B	unchanged
D	H=C, I=B	upregulated in MZspg only
E	I=C	upregulated in double
Fig.S8e-chi_squared:
We tested if each of 5 groups of zygotic transcripts (downregulated in double, downregulated in MZsox19b only, unchanged, upregulated in MZox19b only, upregulated in double ) is independent of each of 5 groups of ARs (downregulated in double, downregulated in MZsox19b only, unchanged, upregulated in MZsox19b only, upregulated in double )
Groups 1-5 for ATAC column were combined from B and D columns of the master tab:
ATAC	condition	meaning
1	D=1	downregulated in double
2	B=1, D=2	downregulated in MZsox19b only
3	B=2, D=2	unchanged
4	B=3, D=2	upregulated in MZsox19b only
5	D=3	upregulated in double
Groups A-E for transcr column were combined from columns G and I of the master tab:
transcr	condition	meaning
A	I=A	downregulated in double
B	G=A, I=B	downregulated in MZsox19b only
C	G=B, I=B	unchanged
D	G=C, I=B	upregulated in MZsox19b only
E	I=C	upregulated in double

## Sheet: Fig.5c
peak	ATAC	transcr
peak_214228	1	A
peak_214227	1	A
peak_214234	1	A
peak_214236	1	A
peak_214233	1	A
peak_214237	1	A
peak_214226	1	A
peak_214225	1	A
peak_36209	1	A
peak_241051	1	A
peak_51645	1	A
peak_34995	1	A
peak_239377	1	A
peak_239383a	1	A
peak_270879	1	A
peak_289278b	1	A
peak_289281	1	A
peak_22384	1	A
peak_271996	1	A
peak_271996	1	A
peak_271996	1	A
peak_271991	1	A
peak_271991	1	A
peak_271991	1	A
peak_271993a	1	A
peak_271993a	1	A
peak_271993a	1	A
peak_272006	1	A
peak_272006	1	A
peak_272007	1	A
peak_271993b	1	A
peak_271993b	1	A
peak_271993b	1	A
peak_271994	1	A
peak_271994	1	A
peak_271994	1	A
peak_271982	1	A
peak_271992	1	A
peak_271992	1	A
peak_271992	1	A
peak_271989	1	A
peak_271989	1	A
peak_272000	1	A
peak_272000	1	A
peak_271995b	1	A
peak_271995b	1	A
peak_271995b	1	A
peak_289252	1	A
peak_142355a	1	A
peak_142356	1	A
peak_142355b	1	A
peak_142358	1	A
peak_144521	1	A
peak_184502	1	A
peak_184504	1	A
peak_277285	1	A
peak_277282	1	A
peak_277284	1	A
peak_13354	1	A
peak_13355	1	A
peak_153854	1	A
peak_153853	1	A
peak_225086	1	A
peak_225080a	1	A
peak_217381	1	A
peak_217383	1	A
peak_217388	1	A
peak_75154a	1	A
peak_75151	1	A
peak_272532	1	A
peak_272535	1	A
peak_272533	1	A
peak_290418	1	A
peak_207506	1	A
peak_241301	1	A
peak_241315	1	A
peak_3982	1	A
peak_274637	1	A
peak_274631	1	A
peak_6002	1	A
peak_6003	1	A
peak_6003	1	A
peak_6009	1	A
peak_6009	1	A
peak_6005a	1	A
peak_6005a	1	A
peak_6005b	1	A
peak_6005b	1	A
peak_250410	1	A
peak_250415a	1	A
peak_293817	1	A
peak_293822a	1	A
peak_102784	1	A
peak_102781	1	A
peak_102780b	1	A
peak_87666	1	A
peak_87666	1	A
peak_87674	1	A
peak_87674	1	A
peak_87668	1	A
peak_87668	1	A
peak_87671	1	A
peak_87671	1	A
peak_87662	1	A
peak_87662	1	A
peak_87673	1	A
peak_87673	1	A
peak_108446	1	A
peak_53942	1	A
peak_53939	1	A
peak_53946	1	A
peak_25484	1	A
peak_25483	1	A
peak_210930	1	A
peak_210936	1	A
peak_210931	1	A
peak_210942	1	A
peak_272509	1	A
peak_272510	1	A
peak_303952	1	A
peak_303945	1	A
peak_303954	1	A
peak_303946a	1	A
peak_303953	1	A
peak_303947	1	A
peak_303948	1	A
peak_8624	1	A
peak_8621	1	A
peak_8615a	1	A
peak_8629	1	A
peak_249838	1	A
peak_81365	1	A
peak_81368	1	A
peak_81371	1	A
peak_81361b	1	A
peak_81367	1	A
peak_81362	1	A
peak_1342	1	A
peak_1339	1	A
peak_258852	1	A
peak_258853	1	A
peak_258850	1	A
peak_258848	1	A
peak_258846	1	A
peak_248797b	1	A
peak_75219	1	A
peak_75215	1	A
peak_100983	1	A
peak_100982b	1	A
peak_100986	1	A
peak_100980	1	A
peak_26462	1	A
peak_221052	1	A
peak_40076	1	A
peak_40069	1	A
peak_40075	1	A
peak_40077	1	A
peak_210981	1	A
peak_182017a	1	A
peak_182024b	1	A
peak_182024a	1	A
peak_182022	1	A
peak_241292	1	A
peak_59499	1	A
peak_59491	1	A
peak_59492a	1	A
peak_59495	1	A
peak_156072	1	A
peak_156076b	1	A
peak_156076a	1	A
peak_156071b	1	A
peak_156071a	1	A
peak_156074	1	A
peak_106803	1	A
peak_106807	1	A
peak_106806	1	A
peak_106805	1	A
peak_25805	1	A
peak_25807	1	A
peak_25802a	1	A
peak_25809	1	A
peak_25810	1	A
peak_25803	1	A
peak_25802b	1	A
peak_84004	1	A
peak_40799	1	A
peak_121791	1	A
peak_208740	1	A
peak_208745b	1	A
peak_208745a	1	A
peak_171258	1	A
peak_171260	1	A
peak_171257	1	A
peak_140277b	1	A
peak_140278a	1	A
peak_140279	1	A
peak_158939	1	A
peak_158936	1	A
peak_170949	1	A
peak_125866a	1	A
peak_125873a	1	A
peak_125866b	1	A
peak_125868	1	A
peak_125869	1	A
peak_171211	1	A
peak_255037	1	A
peak_167119	1	A
peak_167126b	1	A
peak_167126a	1	A
peak_225076	1	A
peak_232396	1	A
peak_258568	1	A
peak_258569	1	A
peak_258567a	1	A
peak_258566	1	A
peak_258565b	1	A
peak_258565a	1	A
peak_152897	1	A
peak_152893	1	A
peak_152894	1	A
peak_152892	1	A
peak_270805	1	A
peak_292099	1	A
peak_292101	1	A
peak_15055	1	A
peak_15062	1	A
peak_15052	1	A
peak_15061	1	A
peak_15054a	1	A
peak_15054b	1	A
peak_11548	1	A
peak_11552	1	A
peak_290584	1	A
peak_290590	1	A
peak_290587	1	A
peak_12407	1	A
peak_254494a	1	A
peak_254494b	1	A
peak_173317b	1	A
peak_265650	1	A
peak_265652	1	A
peak_265653	1	A
peak_88145	1	A
peak_88155	1	A
peak_103442	1	A
peak_170726	1	A
peak_280078b	1	A
peak_280078b	1	A
peak_280078a	1	A
peak_280078a	1	A
peak_280083a	1	A
peak_280083a	1	A
peak_280081	1	A
peak_280081	1	A
peak_280084	1	A
peak_280084	1	A
peak_274547b	1	A
peak_83009	1	A
peak_83005a	1	A
peak_134346	1	A
peak_149432	1	A
peak_149423	1	A
peak_138111	1	A
peak_138110	1	A
peak_138113	1	A
peak_129686	1	A
peak_129700	1	A
peak_129687	1	A
peak_129688	1	A
peak_129699	1	A
peak_129694	1	A
peak_201276	1	A
peak_201271	1	A
peak_59571	1	A
peak_66014	1	A
peak_291292	1	A
peak_197530	1	A
peak_82624	1	A
peak_82624	1	A
peak_82637	1	A
peak_82623	1	A
peak_82623	1	A
peak_82618	1	A
peak_82632	1	A
peak_252760	1	A
peak_275575	1	A
peak_275581	1	A
peak_275584	1	A
peak_173253	1	A
peak_173253	1	A
peak_173251	1	A
peak_173256	1	A
peak_173256	1	A
peak_90561	1	A
peak_90555a	1	A
peak_234688b	1	A
peak_195681	1	A
peak_16950	1	A
peak_71552b	1	A
peak_161540	1	A
peak_91983	1	A
peak_91987	1	A
peak_91986	1	A
peak_91975	1	A
peak_91978	1	A
peak_91981	1	A
peak_91968	1	A
peak_164424	1	A
peak_125984	1	A
peak_279304	1	A
peak_279307	1	A
peak_13251b	1	A
peak_289010	1	A
peak_250703	1	A
peak_181697	1	A
peak_230506b	1	A
peak_230506a	1	A
peak_164498	1	A
peak_164504	1	A
peak_164503	1	A
peak_164497	1	A
peak_164501	1	A
peak_207875	1	A
peak_230638	1	A
peak_171132	1	A
peak_171135	1	A
peak_171134	1	A
peak_257873	1	A
peak_257882	1	A
peak_257879	1	A
peak_181978	1	A
peak_124064	1	A
peak_124065	1	A
peak_122233	1	A
peak_122236	1	A
peak_122234	1	A
peak_160462	1	A
peak_160467	1	A
peak_222664	1	A
peak_222660	1	A
peak_222669	1	A
peak_222669	1	A
peak_222663b	1	A
peak_222675a	1	A
peak_222675a	1	A
peak_222674	1	A
peak_222674	1	A
peak_222663a	1	A
peak_269986	1	A
peak_269977	1	A
peak_54124	1	A
peak_54129	1	A
peak_54130	1	A
peak_112882a	1	A
peak_112888	1	A
peak_227689	1	A
peak_260701	1	A
peak_260703	1	A
peak_260699	1	A
peak_246086	1	A
peak_246086	1	A
peak_246091	1	A
peak_246091	1	A
peak_230686	1	A
peak_230685	1	A
peak_170730	1	A
peak_170731	1	A
peak_170737	1	A
peak_169539b	1	A
peak_169539b	1	A
peak_169539a	1	A
peak_169539a	1	A
peak_169539b	1	A
peak_169539a	1	A
peak_177578	1	A
peak_177582	1	A
peak_131883a	1	A
peak_131883c	1	A
peak_131877	1	A
peak_131873	1	A
peak_131883b	1	A
peak_265639	1	A
peak_9877	1	A
peak_9881	1	A
peak_9876	1	A
peak_297106	1	A
peak_84955	1	A
peak_84952	1	A
peak_299445	1	A
peak_299444	1	A
peak_299451a	1	A
peak_299452	1	A
peak_299448	1	A
peak_299441	1	A
peak_190284b	1	A
peak_190284a	1	A
peak_190285	1	A
peak_282677	1	A
peak_282682	1	A
peak_114987	1	A
peak_114982	1	A
peak_30856a	1	A
peak_30856a	1	A
peak_30856b	1	A
peak_30856b	1	A
peak_188356	1	A
peak_188364	1	A
peak_188365	1	A
peak_188355	1	A
peak_188359	1	A
peak_188366	1	A
peak_188374	1	A
peak_188372	1	A
peak_188345	1	A
peak_188356	1	A
peak_188352a	1	A
peak_188352b	1	A
peak_188349	1	A
peak_188355	1	A
peak_188356	1	A
peak_188352a	1	A
peak_188352b	1	A
peak_188349	1	A
peak_188350	1	A
peak_188359	1	A
peak_70807	1	A
peak_70810	1	A
peak_120051	1	A
peak_141604a	1	A
peak_141604b	1	A
peak_141607	1	A
peak_121360	1	A
peak_97881	1	A
peak_97872	1	A
peak_97876	1	A
peak_97868	1	A
peak_97879	1	A
peak_56327	1	A
peak_56326	1	A
peak_56325	1	A
peak_107558	1	A
peak_213295	1	A
peak_213296	1	A
peak_213301	1	A
peak_213291	1	A
peak_213290a	1	A
peak_213290b	1	A
peak_287689	1	A
peak_46283	1	A
peak_287470	1	A
peak_89444	1	A
peak_89448a	1	A
peak_89448b	1	A
peak_30596	1	A
peak_30600	1	A
peak_201414c	1	A
peak_75353	1	A
peak_75351	1	A
peak_75350	1	A
peak_3483	1	A
peak_3485	1	A
peak_3489	1	A
peak_3488a	1	A
peak_3487	1	A
peak_47674	1	A
peak_47678b	1	A
peak_47676	1	A
peak_36119	1	A
peak_36114	1	A
peak_84426	1	A
peak_182207	1	A
peak_182217	1	A
peak_182208	1	A
peak_182204	1	A
peak_170728	1	A
peak_170726	1	A
peak_170730	1	A
peak_42128	1	A
peak_42121	1	A
peak_42131	1	A
peak_42132	1	A
peak_168350	1	A
peak_168355	1	A
peak_168362a	1	A
peak_168358	1	A
peak_249672	1	A
peak_249667b	1	A
peak_249668a	1	A
peak_249669	1	A
peak_249667a	1	A
peak_147546	1	A
peak_147539	1	A
peak_147535	1	A
peak_149315b	1	A
peak_132591	1	A
peak_132592	1	A
peak_132570	1	A
peak_132567	1	A
peak_203754b	1	A
peak_203755	1	A
peak_203752	1	A
peak_87495	1	A
peak_87496	1	A
peak_87497	1	A
peak_87494	1	A
peak_87493	1	A
peak_87501	1	A
peak_243860	1	A
peak_243852a	1	A
peak_303001	1	A
peak_303006	1	A
peak_271991	1	A
peak_271982	1	A
peak_271989	1	A
peak_97580	1	A
peak_97577	1	A
peak_60287	1	A
peak_60291	1	A
peak_60292	1	A
peak_60297	1	A
peak_60286	1	A
peak_86209	1	A
peak_59687	1	A
peak_59689	1	A
peak_59691	1	A
peak_139051	1	A
peak_139049	1	A
peak_139053	1	A
peak_139054	1	A
peak_139041	1	A
peak_139044	1	A
peak_139050	1	A
peak_262733	1	A
peak_262730	1	A
peak_262731	1	A
peak_262727	1	A
peak_262732	1	A
peak_262723	1	A
peak_183558	1	A
peak_183555a	1	A
peak_183560	1	A
peak_183567	1	A
peak_183566	1	A
peak_183556	1	A
peak_183555b	1	A
peak_125444	1	A
peak_125443	1	A
peak_227212	1	A
peak_227220a	1	A
peak_227217b	1	A
peak_227217a	1	A
peak_227228	1	A
peak_227218	1	A
peak_227214	1	A
peak_88426	1	A
peak_88433	1	A
peak_141705	1	A
peak_41170a	1	A
peak_41179a	1	A
peak_41182	1	A
peak_41173	1	A
peak_41181	1	A
peak_41165	1	A
peak_41180	1	A
peak_41170b	1	A
peak_41168	1	A
peak_41179b	1	A
peak_70729	1	A
peak_132524	1	A
peak_132534	1	A
peak_202522	1	A
peak_183759	1	A
peak_183758	1	A
peak_183764	1	A
peak_183755	1	A
peak_153148	1	A
peak_223057	1	A
peak_223053	1	A
peak_223059	1	A
peak_64291	1	A
peak_64289a	1	A
peak_136638c	1	A
peak_136637	1	A
peak_136638a	1	A
peak_59984	1	A
peak_280053	1	A
peak_280064	1	A
peak_280050	1	A
peak_280065	1	A
peak_52791	1	A
peak_52789	1	A
peak_52781	1	A
peak_170859	1	A
peak_170860	1	A
peak_306810	1	A
peak_306808	1	A
peak_306799	1	A
peak_306811	1	A
peak_54175	1	A
peak_54172	1	A
peak_255563	1	A
peak_34269	1	A
peak_34264	1	A
peak_92452	1	A
peak_92447	1	A
peak_206843	1	A
peak_206857	1	A
peak_206846	1	A
peak_206859	1	A
peak_206845	1	A
peak_206854	1	A
peak_206853	1	A
peak_259548	1	A
peak_259547	1	A
peak_132222	1	A
peak_179170a	1	A
peak_179171	1	A
peak_179172	1	A
peak_179166	1	A
peak_55466	1	A
peak_55461	1	A
peak_55472	1	A
peak_55470	1	A
peak_55464	1	A
peak_288847	1	A
peak_288852a	1	A
peak_288837	1	A
peak_215237	1	A
peak_215237	1	A
peak_242445a	1	A
peak_242451	1	A
peak_127716	1	A
peak_127719	1	A
peak_127712c	1	A
peak_254721	1	A
peak_254722	1	A
peak_254719	1	A
peak_190658	1	A
peak_190652	1	A
peak_190653	1	A
peak_143170	1	A
peak_143171	1	A
peak_143173	1	A
peak_168191	1	A
peak_25636	1	A
peak_25644	1	A
peak_163227	1	A
peak_163231	1	A
peak_163228a	1	A
peak_163232	1	A
peak_163234	1	A
peak_240953a	1	A
peak_240943	1	A
peak_25111	1	A
peak_25120	1	A
peak_25107b	1	A
peak_25110	1	A
peak_25116	1	A
peak_25123	1	A
peak_179295	1	A
peak_239600	1	A
peak_239601	1	A
peak_239604b	1	A
peak_239605	1	A
peak_239604a	1	A
peak_239610b	1	A
peak_235083	1	A
peak_235086	1	A
peak_197186b	1	A
peak_197181	1	A
peak_98861	1	A
peak_184018	1	A
peak_184014	1	A
peak_213521	1	A
peak_198563	1	A
peak_143762	1	A
peak_143761b	1	A
peak_143766	1	A
peak_250695	1	A
peak_250685	1	A
peak_140230a	1	A
peak_140223	1	A
peak_140227	1	A
peak_140224	1	A
peak_140228	1	A
peak_22936	1	A
peak_65509	1	A
peak_65510	1	A
peak_65512b	1	A
peak_65506	1	A
peak_65512a	1	A
peak_65511	1	A
peak_65508	1	A
peak_65500	1	A
peak_140390	1	A
peak_290098	1	A
peak_290099a	1	A
peak_132908	1	A
peak_279845a	1	A
peak_279848	1	A
peak_101752	1	A
peak_101754	1	A
peak_101753	1	A
peak_101755	1	A
peak_101749	1	A
peak_245585	1	A
peak_245590	1	A
peak_218685	1	A
peak_218686	1	A
peak_218684	1	A
peak_85752	1	A
peak_85743	1	A
peak_85745	1	A
peak_85747	1	A
peak_85741	1	A
peak_85755	1	A
peak_60310	1	A
peak_279449	1	A
peak_226243	1	A
peak_226242	1	A
peak_226237	1	A
peak_226241	1	A
peak_48101	1	A
peak_6002	1	A
peak_6003	1	A
peak_6009	1	A
peak_6005a	1	A
peak_6005b	1	A
peak_251288	1	A
peak_295071	1	A
peak_295056a	1	A
peak_295062	1	A
peak_295057b	1	A
peak_295063	1	A
peak_251288	1	A
peak_143251	1	A
peak_74552a	1	A
peak_74552b	1	A
peak_178525a	1	A
peak_178524	1	A
peak_178518a	1	A
peak_186969	1	A
peak_186969	1	A
peak_186968	1	A
peak_186968	1	A
peak_186967	1	A
peak_186967	1	A
peak_186973a	1	A
peak_186973a	1	A
peak_119853	1	A
peak_119857	1	A
peak_206025	1	A
peak_206025	1	A
peak_206021a	1	A
peak_206021a	1	A
peak_206022b	1	A
peak_206022b	1	A
peak_206030a	1	A
peak_206030a	1	A
peak_146195	1	A
peak_168406	1	A
peak_105545	1	A
peak_105540	1	A
peak_235718	1	A
peak_235718	1	A
peak_235715	1	A
peak_235716	1	A
peak_235716	1	A
peak_235720	1	A
peak_235720	1	A
peak_235712	1	A
peak_235712	1	A
peak_235713	1	A
peak_235713	1	A
peak_104091	1	A
peak_104092	1	A
peak_171419	1	A
peak_171418	1	A
peak_171420b	1	A
peak_171417	1	A
peak_171416b	1	A
peak_112714	1	A
peak_28294	1	A
peak_28297b	1	A
peak_28297a	1	A
peak_28295	1	A
peak_28292	1	A
peak_28293	1	A
peak_28296	1	A
peak_28298	1	A
peak_28290a	1	A
peak_137326b	1	A
peak_94424	1	A
peak_278816	1	A
peak_278818	1	A
peak_278819	1	A
peak_144277	1	A
peak_29658	1	A
peak_29659	1	A
peak_29655	1	A
peak_29656	1	A
peak_291241	1	A
peak_291240	1	A
peak_105083	1	A
peak_105079	1	A
peak_105081	1	A
peak_105080	1	A
peak_105078	1	A
peak_146907	1	A
peak_8925	1	A
peak_8922	1	A
peak_8930a	1	A
peak_97948	1	A
peak_97949	1	A
peak_187378	1	A
peak_187383	1	A
peak_187377	1	A
peak_187376	1	A
peak_187384	1	A
peak_287496	1	A
peak_287501	1	A
peak_287497	1	A
peak_287503	1	A
peak_287500	1	A
peak_229429	1	A
peak_229426	1	A
peak_229425	1	A
peak_11659b	1	A
peak_60052	1	A
peak_60053	1	A
peak_60055	1	A
peak_56717	1	A
peak_56710	1	A
peak_56701	1	A
peak_56707a	1	A
peak_56718	1	A
peak_56716	1	A
peak_56707b	1	A
peak_56707c	1	A
peak_56704	1	A
peak_98242	1	A
peak_98244	1	A
peak_106002b	1	A
peak_106010a	1	A
peak_106012	1	A
peak_106437a	1	A
peak_106437b	1	A
peak_79367a	1	A
peak_79367b	1	A
peak_79368	1	A
peak_79366	1	A
peak_79373	1	A
peak_139492	1	A
peak_139494	1	A
peak_139493	1	A
peak_139489	1	A
peak_139496	1	A
peak_144736	1	A
peak_144733	1	A
peak_144740b	1	A
peak_144740a	1	A
peak_144734	1	A
peak_4153	1	A
peak_304075	1	A
peak_304072	1	A
peak_304065	1	A
peak_120379	1	A
peak_120377	1	A
peak_251517	1	A
peak_121360	1	A
peak_179923	1	A
peak_261212	1	A
peak_261211	1	A
peak_261203	1	A
peak_121376	1	A
peak_171703	1	A
peak_171707	1	A
peak_171704	1	A
peak_171695	1	A
peak_171703	1	A
peak_26694	1	A
peak_26693	1	A
peak_199099	1	A
peak_179787	1	A
peak_206276	1	A
peak_206272	1	A
peak_206296	1	A
peak_309867	1	A
peak_217733	1	A
peak_217730	1	A
peak_217725	1	A
peak_217721	1	A
peak_217723	1	A
peak_217729b	1	A
peak_217722	1	A
peak_217724	1	A
peak_217728	1	A
peak_217729a	1	A
peak_153734	1	A
peak_153736b	1	A
peak_97136	1	A
peak_97135	1	A
peak_97814	1	A
peak_284628	1	A
peak_284630	1	A
peak_16550	1	A
peak_174752	1	A
peak_174747	1	A
peak_71766	1	A
peak_71767	1	A
peak_266882	1	A
peak_257873	1	A
peak_257882	1	A
peak_257875	1	A
peak_257879	1	A
peak_249626	1	A
peak_267253	1	A
peak_159768	1	A
peak_86794	1	A
peak_207571b	1	A
peak_207571a	1	A
peak_294825b	1	A
peak_294817	1	A
peak_224203	1	A
peak_224207	1	A
peak_224203	1	A
peak_224207	1	A
peak_224201b	1	A
peak_57030	1	A
peak_76143	1	A
peak_76139	1	A
peak_208955	1	A
peak_83927	1	A
peak_83925	1	A
peak_83935	1	A
peak_76070	1	A
peak_76073	1	A
peak_201959	1	A
peak_268828	1	A
peak_268822	1	A
peak_268824a	1	A
peak_268824b	1	A
peak_268827	1	A
peak_181787	1	A
peak_181790	1	A
peak_181783	1	A
peak_181788	1	A
peak_171769	1	A
peak_171761	1	A
peak_136935	1	A
peak_76670	1	A
peak_76667	1	A
peak_76661	1	A
peak_76660	1	A
peak_76655	1	A
peak_250803b	1	A
peak_250804	1	A
peak_250801	1	A
peak_274577	1	A
peak_274575	1	A
peak_274574a	1	A
peak_274576	1	A
peak_274584	1	A
peak_245585	1	A
peak_245590	1	A
peak_55767	1	A
peak_55771b	1	A
peak_55763b	1	A
peak_136638c	1	A
peak_136637	1	A
peak_136638a	1	A
peak_136636	1	A
peak_283869	1	A
peak_122233	1	A
peak_122236	1	A
peak_234362a	1	A
peak_211604a	1	A
peak_211604b	1	A
peak_211607	1	A
peak_51036	1	A
peak_51031	1	A
peak_51037	1	A
peak_51035	1	A
peak_51034	1	A
peak_263800	1	A
peak_263795	1	A
peak_263807	1	A
peak_263793	1	A
peak_263798a	1	A
peak_263802	1	A
peak_263798b	1	A
peak_153253a	1	A
peak_153253b	1	A
peak_86105	1	A
peak_86106	1	A
peak_197687	1	A
peak_197674	1	A
peak_272117	1	A
peak_149297	1	A
peak_149296	1	A
peak_149299	1	A
peak_149287	1	A
peak_149298	1	A
peak_165526	1	A
peak_165520	1	A
peak_165517	1	A
peak_30910	1	A
peak_30912	1	A
peak_30906	1	A
peak_30911	1	A
peak_30909	1	A
peak_30908	1	A
peak_30907b	1	A
peak_162840	1	A
peak_162836b	1	A
peak_164424	1	A
peak_109012b	1	A
peak_109013a	1	A
peak_86209	1	A
peak_77849	1	A
peak_77844	1	A
peak_221250	1	A
peak_221249	1	A
peak_221253	1	A
peak_243933	1	A
peak_243942	1	A
peak_243934b	1	A
peak_243935a	1	A
peak_243937	1	A
peak_243935b	1	A
peak_243932	1	A
peak_38831	1	A
peak_95173	1	A
peak_95174	1	A
peak_95176	1	A
peak_296448	1	A
peak_296448	1	A
peak_250641b	1	A
peak_250643	1	A
peak_250646	1	A
peak_168004	1	A
peak_168003	1	A
peak_249062	1	A
peak_249063	1	A
peak_161414	1	A
peak_161421	1	A
peak_23937	1	A
peak_46550	1	A
peak_46556	1	A
peak_263876	1	A
peak_263877	1	A
peak_263873b	1	A
peak_263882	1	A
peak_270805	1	A
peak_164446	1	A
peak_270753	1	A
peak_270749	1	A
peak_168392	1	A
peak_168395	1	A
peak_168394	1	A
peak_95879b	1	A
peak_95883	1	A
peak_95885c	1	A
peak_95884	1	A
peak_95882c	1	A
peak_38729a	1	A
peak_274685b	1	A
peak_112888	1	A
peak_126046	1	A
peak_126048	1	A
peak_6892	1	A
peak_6893	1	A
peak_6895	1	A
peak_6897	1	A
peak_6896	1	A
peak_61781	1	A
peak_61780	1	A
peak_61785	1	A
peak_61783	1	A
peak_265095	1	A
peak_265095	1	A
peak_265096a	1	A
peak_265096a	1	A
peak_265096b	1	A
peak_265096b	1	A
peak_265099	1	A
peak_265099	1	A
peak_265101a	1	A
peak_206068	1	A
peak_75830	1	A
peak_75836b	1	A
peak_75836a	1	A
peak_75840b	1	A
peak_75834	1	A
peak_293307	1	A
peak_293309	1	A
peak_293308	1	A
peak_245116	1	A
peak_245113	1	A
peak_128958	1	A
peak_261380	1	A
peak_261381	1	A
peak_261387	1	A
peak_170730	1	A
peak_170730	1	A
peak_170731	1	A
peak_170731	1	A
peak_170737	1	A
peak_170737	1	A
peak_210829	1	A
peak_210830	1	A
peak_7807	1	A
peak_7799	1	A
peak_286871	1	A
peak_286872c	1	A
peak_286872a	1	A
peak_286875	1	A
peak_102894	1	A
peak_102896	1	A
peak_183246	1	A
peak_183242	1	A
peak_265099	1	A
peak_265101a	1	A
peak_153631	1	A
peak_125792	1	A
peak_125790	1	A
peak_125795	1	A
peak_125791	1	A
peak_125788	1	A
peak_125789	1	A
peak_161540	1	A
peak_75279	1	A
peak_75278	1	A
peak_7164	1	A
peak_7173	1	A
peak_7170	1	A
peak_7163	1	A
peak_7171	1	A
peak_7165	1	A
peak_48794	1	A
peak_48793	1	A
peak_192980	1	A
peak_192986	1	A
peak_199364a	1	A
peak_199370	1	A
peak_136471	1	A
peak_290031	1	A
peak_290030	1	A
peak_255043a	1	A
peak_255037	1	A
peak_140230a	1	A
peak_140223	1	A
peak_140227	1	A
peak_140224	1	A
peak_140228	1	A
peak_23884	1	A
peak_23888	1	A
peak_23886	1	A
peak_23882	1	A
peak_271678	1	A
peak_271681	1	A
peak_271677	1	A
peak_271682	1	A
peak_271673	1	A
peak_216320	1	A
peak_93201	1	A
peak_123926	1	A
peak_123927	1	A
peak_123929	1	A
peak_140277b	1	A
peak_140278a	1	A
peak_140279	1	A
peak_136634	1	A
peak_136637	1	A
peak_136636	1	A
peak_136642b	1	A
peak_212752b	1	A
peak_212747	1	A
peak_212749	1	A
peak_37254	1	A
peak_37257	1	A
peak_140061	1	A
peak_140053	1	A
peak_240895	1	A
peak_279001	1	A
peak_271661a	1	A
peak_271673	1	A
peak_135180	1	A
peak_135178b	1	A
peak_135184	1	A
peak_135186	1	A
peak_135183	1	A
peak_135181b	1	A
peak_135179	1	A
peak_135181a	1	A
peak_135182	1	A
peak_135176a	1	A
peak_135173	1	A
peak_135185	1	A
peak_126468b	1	A
peak_126463b	1	A
peak_301133	1	A
peak_301140	1	A
peak_301136	1	A
peak_251612	1	A
peak_251611	1	A
peak_251613	1	A
peak_250180b	1	A
peak_260299	1	A
peak_260301	1	A
peak_260296	1	A
peak_152037	1	A
peak_152040	1	A
peak_152038	1	A
peak_152039	1	A
peak_152042	1	A
peak_36209	1	A
peak_123028	1	A
peak_123030a	1	A
peak_123032	1	A
peak_123027	1	A
peak_123037	1	A
peak_123030b	1	A
peak_123034	1	A
peak_273073a	1	A
peak_273073b	1	A
peak_211739	1	A
peak_94768b	1	A
peak_94774	1	A
peak_94768a	1	A
peak_81388	1	A
peak_81388	1	A
peak_81393	1	A
peak_81393	1	A
peak_81383	1	A
peak_81383	1	A
peak_81401b	1	A
peak_81401b	1	A
peak_81396	1	A
peak_81396	1	A
peak_81381	1	A
peak_81381	1	A
peak_81390	1	A
peak_81390	1	A
peak_125360	1	A
peak_125362	1	A
peak_125369	1	A
peak_125368	1	A
peak_125373	1	A
peak_119267	1	A
peak_119273	1	A
peak_119278	1	A
peak_119275	1	A
peak_206327b	1	A
peak_206327a	1	A
peak_206333	1	A
peak_206329	1	A
peak_206326	1	A
peak_134261b	1	A
peak_134261a	1	A
peak_30960	1	A
peak_30962	1	A
peak_188230a	1	A
peak_273717	1	A
peak_273718b	1	A
peak_273719	1	A
peak_273725	1	A
peak_238139	1	A
peak_238142a	1	A
peak_238142b	1	A
peak_117147	1	A
peak_117151	1	A
peak_117150	1	A
peak_117162	1	A
peak_108541b	1	A
peak_241635	1	A
peak_241633	1	A
peak_241630	1	A
peak_241632	1	A
peak_241638	1	A
peak_241628	1	A
peak_189184	1	A
peak_189188a	1	A
peak_240120	1	A
peak_240119	1	A
peak_240123	1	A
peak_240116	1	A
peak_240117	1	A
peak_240113	1	A
peak_159793	1	A
peak_81580	1	A
peak_106464	1	A
peak_56249	1	A
peak_56250	1	A
peak_201883	1	A
peak_94224	1	A
peak_94219	1	A
peak_221655	1	A
peak_100565	1	A
peak_100578a	1	A
peak_100578b	1	A
peak_117209	1	A
peak_117205	1	A
peak_120864	1	A
peak_4840	1	A
peak_4844	1	A
peak_77578	1	A
peak_77584	1	A
peak_206004	1	A
peak_206000	1	A
peak_118046	1	A
peak_222660	1	A
peak_222657	1	A
peak_222654	1	A
peak_222656a	1	A
peak_222656b	1	A
peak_222651	1	A
peak_222653	1	A
peak_190284a	1	A
peak_190285	1	A
peak_190288	1	A
peak_145354	1	A
peak_145356c	1	A
peak_145364	1	A
peak_213945	1	A
peak_101826	1	A
peak_101822	1	A
peak_297854	1	A
peak_297849	1	A
peak_297851	1	A
peak_297857a	1	A
peak_297848	1	A
peak_297847b	1	A
peak_290019	1	A
peak_290018a	1	A
peak_69935	1	A
peak_69938	1	A
peak_130601	1	A
peak_12669	1	A
peak_12666	1	A
peak_12666	1	A
peak_232368	1	A
peak_232366	1	A
peak_254350	1	A
peak_249597	1	A
peak_270734	1	A
peak_270735	1	A
peak_270732	1	A
peak_232008b	1	A
peak_174885	1	A
peak_174884	1	A
peak_69226	1	A
peak_191721	1	A
peak_191729	1	A
peak_191718	1	A
peak_231526	1	A
peak_9881	1	A
peak_9876	1	A
peak_163608a	1	A
peak_169552b	1	A
peak_169552b	1	A
peak_211405	1	A
peak_211412	1	A
peak_10616	1	A
peak_10612	1	A
peak_215366	1	A
peak_215368	1	A
peak_215367	1	A
peak_250175	1	A
peak_250180b	1	A
peak_158973	1	A
peak_158967	1	A
peak_158974	1	A
peak_270895	1	A
peak_270900	1	A
peak_270899	1	A
peak_157389	1	A
peak_171199	1	A
peak_224526b	1	A
peak_224524	1	A
peak_161979	1	A
peak_161982	1	A
peak_161975	1	A
peak_161980	1	A
peak_161974	1	A
peak_130277	1	A
peak_140269	1	A
peak_140270	1	A
peak_140265	1	A
peak_230662	1	A
peak_35516b	1	A
peak_170730	1	A
peak_170731	1	A
peak_170737	1	A
peak_161421	1	A
peak_230457	1	A
peak_230453	1	A
peak_122807	1	A
peak_122808	1	A
peak_230867	1	A
peak_230866	1	A
peak_230865	1	A
peak_250978	1	A
peak_250983	1	A
peak_171226	1	A
peak_171236	1	A
peak_232505b	1	A
peak_249665	1	A
peak_249672	1	A
peak_249673	1	A
peak_249667b	1	A
peak_249674	1	A
peak_249668a	1	A
peak_249669	1	A
peak_249667a	1	A
peak_249665	1	A
peak_249667b	1	A
peak_249663	1	A
peak_249668a	1	A
peak_249669	1	A
peak_249667a	1	A
peak_249660	1	A
peak_249658	1	A
peak_255326	1	A
peak_255328	1	A
peak_255329	1	A
peak_61780	1	A
peak_61785	1	A
peak_61783	1	A
peak_231539	1	A
peak_231535	1	A
peak_205439b	1	A
peak_205439a	1	A
peak_205438	1	A
peak_205444	1	A
peak_205442	1	A
peak_205434	1	A
peak_232452	1	A
peak_210914	1	A
peak_210910	1	A
peak_210916	1	A
peak_210908b	1	A
peak_210905	1	A
peak_210913	1	A
peak_271442	1	A
peak_271436	1	A
peak_86339a	1	A
peak_56655	1	A
peak_56644	1	A
peak_56641	1	A
peak_56640	1	A
peak_56648	1	A
peak_56647	1	A
peak_227212	1	A
peak_227220a	1	A
peak_227217b	1	A
peak_227217a	1	A
peak_227220b	1	A
peak_227218	1	A
peak_227214	1	A
peak_233328	1	A
peak_125793	1	A
peak_125806	1	A
peak_125795	1	A
peak_94103	1	A
peak_95401	1	A
peak_156738	1	A
peak_156740	1	A
peak_177822a	1	A
peak_177822b	1	A
peak_177829	1	A
peak_170114	1	A
peak_112036a	1	A
peak_112036a	1	A
peak_112030	1	A
peak_112030	1	A
peak_112026	1	A
peak_112032b	1	A
peak_112032b	1	A
peak_112022	1	A
peak_112035	1	A
peak_112035	1	A
peak_195674	1	A
peak_195673	1	A
peak_195670	1	A
peak_195667	1	A
peak_195664	1	A
peak_145885	1	A
peak_290923	1	A
peak_290924	1	A
peak_73286a	1	A
peak_73292	1	A
peak_73283b	1	A
peak_73289	1	A
peak_73283a	1	A
peak_73288	1	A
peak_17628	1	A
peak_17628	1	A
peak_157917	1	A
peak_157912	1	A
peak_157918a	1	A
peak_157918b	1	A
peak_157913	1	A
peak_185100	1	A
peak_185102	1	A
peak_263432b	1	A
peak_263425	1	A
peak_263435	1	A
peak_263433	1	A
peak_263427	1	A
peak_263429	1	A
peak_185580	1	A
peak_250628	1	A
peak_250627	1	A
peak_250630	1	A
peak_283782	1	A
peak_284735	1	A
peak_222926	1	A
peak_222923	1	A
peak_264477a	1	A
peak_264471	1	A
peak_264501	1	A
peak_264489	1	A
peak_264482b	1	A
peak_264486	1	A
peak_264485	1	A
peak_264469b	1	A
peak_264487	1	A
peak_165617	1	A
peak_72432	1	A
peak_72431	1	A
peak_72427	1	A
peak_202356	1	A
peak_272061	1	A
peak_272053	1	A
peak_272059	1	A
peak_198824	1	A
peak_178245	1	A
peak_178244	1	A
peak_178241	1	A
peak_178248	1	A
peak_178238	1	A
peak_217767	1	A
peak_52435	1	A
peak_103965	1	A
peak_103963	1	A
peak_103970	1	A
peak_103969b	1	A
peak_176983	1	A
peak_176991	1	A
peak_176985	1	A
peak_176994	1	A
peak_309188	1	A
peak_309184	1	A
peak_298046	1	A
peak_184560	1	A
peak_184557	1	A
peak_184559	1	A
peak_184561	1	A
peak_124570	1	A
peak_124568	1	A
peak_306555	1	A
peak_63361	1	A
peak_34037b	1	A
peak_34040b	1	A
peak_34040a	1	A
peak_34049	1	A
peak_34049	1	A
peak_34045	1	A
peak_34045	1	A
peak_34037a	1	A
peak_34051	1	A
peak_181576b	1	A
peak_181576c	1	A
peak_181569a	1	A
peak_181572b	1	A
peak_181579	1	A
peak_181577	1	A
peak_181575	1	A
peak_181572a	1	A
peak_71520b	1	A
peak_71520a	1	A
peak_71521	1	A
peak_71522	1	A
peak_71529	1	A
peak_42154	1	A
peak_42154	1	A
peak_42154	1	A
peak_42155	1	A
peak_42155	1	A
peak_42155	1	A
peak_42151	1	A
peak_42151	1	A
peak_42151	1	A
peak_42157	1	A
peak_42157	1	A
peak_42157	1	A
peak_42156	1	A
peak_42156	1	A
peak_42156	1	A
peak_42141b	1	A
peak_42141b	1	A
peak_42141b	1	A
peak_229686b	1	A
peak_229697	1	A
peak_229686a	1	A
peak_229684	1	A
peak_229687	1	A
peak_229696	1	A
peak_229689	1	A
peak_229698	1	A
peak_229682a	1	A
peak_229682b	1	A
peak_139051	1	A
peak_139053	1	A
peak_139054	1	A
peak_139041	1	A
peak_139044	1	A
peak_139050	1	A
peak_120835	1	A
peak_120832	1	A
peak_120837	1	A
peak_120829	1	A
peak_89654	1	A
peak_34095	1	A
peak_34092	1	A
peak_34088	1	A
peak_266911b	1	A
peak_266902c	1	A
peak_291946b	1	A
peak_291943	1	A
peak_291939	1	A
peak_291947	1	A
peak_291948	1	A
peak_291940	1	A
peak_291944	1	A
peak_291938	1	A
peak_291941	1	A
peak_178757	1	A
peak_183586	1	A
peak_296108	1	A
peak_296109	1	A
peak_14287	1	A
peak_265283	1	A
peak_265290	1	A
peak_265292	1	A
peak_191675	1	A
peak_191675	1	A
peak_191674	1	A
peak_191674	1	A
peak_191678	1	A
peak_191678	1	A
peak_191672	1	A
peak_191672	1	A
peak_191676	1	A
peak_191679	1	A
peak_191679	1	A
peak_178026	1	A
peak_146943	1	A
peak_65706	1	A
peak_66393	1	A
peak_66388	1	A
peak_66386	1	A
peak_66390	1	A
peak_309378	1	A
peak_149604	1	A
peak_165602	1	A
peak_165599	1	A
peak_165604	1	A
peak_217381	1	A
peak_217383	1	A
peak_217388	1	A
peak_14549	1	A
peak_14545	1	A
peak_274577	1	A
peak_274575	1	A
peak_274574a	1	A
peak_88942	1	A
peak_88943	1	A
peak_88934	1	A
peak_88940	1	A
peak_88941	1	A
peak_88932	1	A
peak_88944	1	A
peak_88933	1	A
peak_141604a	1	A
peak_141604b	1	A
peak_141607	1	A
peak_64724	1	A
peak_64729	1	A
peak_306859b	1	A
peak_84663	1	A
peak_245386	1	A
peak_83409b	1	A
peak_21904b	1	A
peak_21904b	1	A
peak_21904b	1	A
peak_21899	1	A
peak_21899	1	A
peak_21899	1	A
peak_21906b	1	A
peak_21906b	1	A
peak_21906b	1	A
peak_21901	1	A
peak_21901	1	A
peak_21901	1	A
peak_21900	1	A
peak_21904a	1	A
peak_21904a	1	A
peak_21904a	1	A
peak_31009	1	A
peak_31009	1	A
peak_218685	1	A
peak_218686	1	A
peak_218684	1	A
peak_30114	1	A
peak_23884	1	A
peak_23888	1	A
peak_23886	1	A
peak_58137	1	A
peak_58139	1	A
peak_291946b	1	A
peak_291945	1	A
peak_291943	1	A
peak_291939	1	A
peak_291944	1	A
peak_291938	1	A
peak_291941	1	A
peak_58139	1	A
peak_286032	1	A
peak_71520b	1	A
peak_71520a	1	A
peak_71521	1	A
peak_71522	1	A
peak_81580	1	A
peak_177159	1	A
peak_177162	1	A
peak_177160	1	A
peak_30856a	1	A
peak_30856b	1	A
peak_213615a	1	A
peak_213613	1	A
peak_213617	1	A
peak_213612	1	A
peak_213611	1	A
peak_213625a	1	A
peak_295184	1	A
peak_295184	1	A
peak_295179	1	A
peak_295179	1	A
peak_235701a	1	A
peak_235701b	1	A
peak_141456a	1	A
peak_246385	1	A
peak_246379	1	A
peak_236421	1	A
peak_236424	1	A
peak_236430	1	A
peak_236422	1	A
peak_234343	1	A
peak_234351	1	A
peak_211590b	1	A
peak_211590b	1	A
peak_211590a	1	A
peak_211590a	1	A
peak_211595	1	A
peak_252839	1	A
peak_252835	1	A
peak_212175	1	A
peak_212178	1	A
peak_212179	1	A
peak_164515	1	A
peak_133698	1	A
peak_133699	1	A
peak_271922	1	A
peak_271926	1	A
peak_223975	1	A
peak_103424	1	A
peak_103418	1	A
peak_103432	1	A
peak_88942	1	A
peak_88942	1	A
peak_88943	1	A
peak_88943	1	A
peak_88956b	1	A
peak_88956b	1	A
peak_88952	1	A
peak_88952	1	A
peak_88955	1	A
peak_88955	1	A
peak_88944	1	A
peak_88944	1	A
peak_207474	1	A
peak_207474	1	A
peak_207489	1	A
peak_207489	1	A
peak_207480a	1	A
peak_207480a	1	A
peak_207480a	1	A
peak_207137a	1	A
peak_267479c	1	A
peak_207488	1	A
peak_267476a	1	A
peak_207479	1	A
peak_207479	1	A
peak_207479	1	A
peak_232418	1	A
peak_232417	1	A
peak_232420	1	A
peak_231919	1	A
peak_232136b	1	A
peak_231920	1	A
peak_232134	1	A
peak_231918	1	A
peak_231917	1	A
peak_232380	1	A
peak_232438	1	A
peak_188608	1	A
peak_86339a	1	A
peak_195674	1	A
peak_195673	1	A
peak_195670	1	A
peak_195681	1	A
peak_237908	1	A
peak_237920	1	A
peak_167108	1	A
peak_167107	1	A
peak_167109	1	A
peak_145045	1	A
peak_297069a	1	A
peak_297079	1	A
peak_60539	1	A
peak_277107	1	A
peak_277102	1	A
peak_277103	1	A
peak_65748	1	A
peak_65756	1	A
peak_65749a	1	A
peak_65753b	1	A
peak_222033	1	A
peak_222039	1	A
peak_222030	1	A
peak_222034b	1	A
peak_222035	1	A
peak_222042	1	A
peak_222034a	1	A
peak_132077	1	A
peak_230308	1	A
peak_230300	1	A
peak_230311	1	A
peak_230303	1	A
peak_230305	1	A
peak_230316	1	A
peak_230312	1	A
peak_230828	1	A
peak_231468	1	A
peak_231465	1	A
peak_231466	1	A
peak_231459	1	A
peak_231429	1	A
peak_231868	1	A
peak_231876b	1	A
peak_231871	1	A
peak_231876a	1	A
peak_231875	1	A
peak_231872b	1	A
peak_230308	1	A
peak_230322	1	A
peak_230311	1	A
peak_230305	1	A
peak_230316	1	A
peak_230312	1	A
peak_232600	1	A
peak_232738	1	A
peak_233281	1	A
peak_233283	1	A
peak_233282	1	A
peak_231160a	1	A
peak_231160b	1	A
peak_231161	1	A
peak_231155	1	A
peak_231106	1	A
peak_231108	1	A
peak_232939	1	A
peak_232941	1	A
peak_232940	1	A
peak_232943a	1	A
peak_232943b	1	A
peak_231660	1	A
peak_231661a	1	A
peak_231661b	1	A
peak_231661c	1	A
peak_230557	1	A
peak_232049a	1	A
peak_219325	1	A
peak_205439b	1	A
peak_205438	1	A
peak_205437b	1	A
peak_205444	1	A
peak_205442	1	A
peak_205434	1	A
peak_205437a	1	A
peak_231948	1	A
peak_232553	1	A
peak_232252	1	A
peak_231301b	1	A
peak_231298b	1	A
peak_232253	1	A
peak_232251	1	A
peak_300702	1	A
peak_300705	1	A
peak_304307	1	A
peak_304307	1	A
peak_132000	1	A
peak_309754	2	A
peak_309755b	2	A
peak_36206	2	A
peak_36213b	2	A
peak_36213a	2	A
peak_241045	2	A
peak_241046	2	A
peak_241049	2	A
peak_51649	2	A
peak_51651a	2	A
peak_51655	2	A
peak_34988	2	A
peak_34992a	2	A
peak_34992b	2	A
peak_34993	2	A
peak_216505	2	A
peak_264571	2	A
peak_264575	2	A
peak_264577	2	A
peak_264570	2	A
peak_264574	2	A
peak_264576	2	A
peak_264579	2	A
peak_264580	2	A
peak_264581	2	A
peak_239373	2	A
peak_239376	2	A
peak_270882	2	A
peak_270875	2	A
peak_270883	2	A
peak_270884a	2	A
peak_270884b	2	A
peak_270890	2	A
peak_289275a	2	A
peak_289275b	2	A
peak_289283	2	A
peak_22385	2	A
peak_272004	2	A
peak_272004	2	A
peak_272005	2	A
peak_272005	2	A
peak_272002	2	A
peak_272002	2	A
peak_271981	2	A
peak_271983	2	A
peak_271987a	2	A
peak_271987b	2	A
peak_271995a	2	A
peak_271995a	2	A
peak_271997	2	A
peak_271997	2	A
peak_271997	2	A
peak_289249	2	A
peak_289254	2	A
peak_289257	2	A
peak_289246	2	A
peak_289248	2	A
peak_142364	2	A
peak_142367	2	A
peak_142370	2	A
peak_144520	2	A
peak_144523	2	A
peak_144524	2	A
peak_184496	2	A
peak_184497	2	A
peak_184510	2	A
peak_184509	2	A
peak_277281	2	A
peak_277279	2	A
peak_277280	2	A
peak_277289	2	A
peak_13349	2	A
peak_13362	2	A
peak_13350	2	A
peak_13353	2	A
peak_13363	2	A
peak_13364	2	A
peak_13365a	2	A
peak_13365b	2	A
peak_153851	2	A
peak_225079	2	A
peak_161482	2	A
peak_161483	2	A
peak_48688	2	A
peak_48693	2	A
[truncated: 23,915 more rows]

## Sheet: Fig.S8d
Peak	ATAC	transcr
peak_214228	1	A
peak_214227	1	A
peak_214234	1	A
peak_214236	1	A
peak_214233	1	A
peak_36209	1	A
peak_241051	1	A
peak_34995	1	A
peak_239377	1	A
peak_239383a	1	A
peak_270879	1	A
peak_289278b	1	A
peak_22384	1	A
peak_271996	1	A
peak_271996	1	A
peak_271996	1	A
peak_271991	1	A
peak_271991	1	A
peak_271991	1	A
peak_271993a	1	A
peak_271993a	1	A
peak_271993a	1	A
peak_272006	1	A
peak_272006	1	A
peak_272007	1	A
peak_271993b	1	A
peak_271993b	1	A
peak_271993b	1	A
peak_271994	1	A
peak_271994	1	A
peak_271994	1	A
peak_271982	1	A
peak_271992	1	A
peak_271992	1	A
peak_271992	1	A
peak_271989	1	A
peak_271989	1	A
peak_289252	1	A
peak_142355a	1	A
peak_142356	1	A
peak_142355b	1	A
peak_144521	1	A
peak_184502	1	A
peak_184504	1	A
peak_277285	1	A
peak_277282	1	A
peak_13354	1	A
peak_13355	1	A
peak_153854	1	A
peak_225086	1	A
peak_225080a	1	A
peak_217381	1	A
peak_217383	1	A
peak_75154a	1	A
peak_290418	1	A
peak_207506	1	A
peak_241301	1	A
peak_241315	1	A
peak_274637	1	A
peak_6002	1	A
peak_6003	1	A
peak_6003	1	A
peak_6009	1	A
peak_6009	1	A
peak_6005a	1	A
peak_6005a	1	A
peak_6005b	1	A
peak_6005b	1	A
peak_293817	1	A
peak_102784	1	A
peak_87666	1	A
peak_87666	1	A
peak_87674	1	A
peak_87674	1	A
peak_87668	1	A
peak_87668	1	A
peak_87671	1	A
peak_87671	1	A
peak_87662	1	A
peak_87662	1	A
peak_108446	1	A
peak_53942	1	A
peak_25484	1	A
peak_25483	1	A
peak_210930	1	A
peak_210936	1	A
peak_303952	1	A
peak_303945	1	A
peak_303954	1	A
peak_303946a	1	A
peak_8624	1	A
peak_8621	1	A
peak_8615a	1	A
peak_249838	1	A
peak_81365	1	A
peak_81368	1	A
peak_81371	1	A
peak_81361b	1	A
peak_258852	1	A
peak_258853	1	A
peak_258850	1	A
peak_100983	1	A
peak_100982b	1	A
peak_100986	1	A
peak_100980	1	A
peak_26462	1	A
peak_210981	1	A
peak_182017a	1	A
peak_182024b	1	A
peak_182024a	1	A
peak_59499	1	A
peak_59491	1	A
peak_59492a	1	A
peak_156072	1	A
peak_156076b	1	A
peak_156076a	1	A
peak_156071b	1	A
peak_106803	1	A
peak_106807	1	A
peak_106806	1	A
peak_106805	1	A
peak_40799	1	A
peak_208740	1	A
peak_208745b	1	A
peak_171258	1	A
peak_140277b	1	A
peak_140278a	1	A
peak_140279	1	A
peak_158939	1	A
peak_125866a	1	A
peak_125873a	1	A
peak_125866b	1	A
peak_125868	1	A
peak_125869	1	A
peak_167119	1	A
peak_167126b	1	A
peak_167126a	1	A
peak_232396	1	A
peak_258568	1	A
peak_258569	1	A
peak_258567a	1	A
peak_258566	1	A
peak_258565b	1	A
peak_258565a	1	A
peak_152897	1	A
peak_152893	1	A
peak_152894	1	A
peak_292099	1	A
peak_15055	1	A
peak_15062	1	A
peak_15052	1	A
peak_15061	1	A
peak_15054a	1	A
peak_15054b	1	A
peak_11548	1	A
peak_11552	1	A
peak_265650	1	A
peak_265652	1	A
peak_88145	1	A
peak_88155	1	A
peak_103442	1	A
peak_170726	1	A
peak_280078b	1	A
peak_280078b	1	A
peak_280078a	1	A
peak_280078a	1	A
peak_280083a	1	A
peak_280083a	1	A
peak_134346	1	A
peak_129686	1	A
peak_129700	1	A
peak_129687	1	A
peak_129688	1	A
peak_129699	1	A
peak_129694	1	A
peak_201276	1	A
peak_59571	1	A
peak_291292	1	A
peak_82624	1	A
peak_82624	1	A
peak_82637	1	A
peak_82623	1	A
peak_82623	1	A
peak_82618	1	A
peak_82632	1	A
peak_275575	1	A
peak_275581	1	A
peak_173253	1	A
peak_173253	1	A
peak_173251	1	A
peak_173256	1	A
peak_173256	1	A
peak_90561	1	A
peak_90555a	1	A
peak_71552b	1	A
peak_161540	1	A
peak_91983	1	A
peak_91987	1	A
peak_91986	1	A
peak_91975	1	A
peak_91978	1	A
peak_91981	1	A
peak_91968	1	A
peak_125984	1	A
peak_13251b	1	A
peak_289010	1	A
peak_250703	1	A
peak_181697	1	A
peak_230506b	1	A
peak_230506a	1	A
peak_164498	1	A
peak_207875	1	A
peak_230638	1	A
peak_171132	1	A
peak_171135	1	A
peak_257873	1	A
peak_257882	1	A
peak_257879	1	A
peak_181978	1	A
peak_124064	1	A
peak_124065	1	A
peak_122233	1	A
peak_160462	1	A
peak_160467	1	A
peak_222664	1	A
peak_222660	1	A
peak_222669	1	A
peak_222669	1	A
peak_222663b	1	A
peak_222675a	1	A
peak_222675a	1	A
peak_222674	1	A
peak_222674	1	A
peak_227689	1	A
peak_260701	1	A
peak_246086	1	A
peak_246086	1	A
peak_246091	1	A
peak_246091	1	A
peak_230686	1	A
peak_230685	1	A
peak_170730	1	A
peak_170731	1	A
peak_170737	1	A
peak_169539b	1	A
peak_169539b	1	A
peak_131883a	1	A
peak_131883c	1	A
peak_297106	1	A
peak_84955	1	A
peak_299445	1	A
peak_299444	1	A
peak_299451a	1	A
peak_299452	1	A
peak_299448	1	A
peak_190284b	1	A
peak_190284a	1	A
peak_190285	1	A
peak_114987	1	A
peak_114982	1	A
peak_30856a	1	A
peak_30856a	1	A
peak_30856b	1	A
peak_30856b	1	A
peak_188356	1	A
peak_188364	1	A
peak_188365	1	A
peak_188355	1	A
peak_188366	1	A
peak_188374	1	A
peak_188372	1	A
peak_188345	1	A
peak_188356	1	A
peak_188352a	1	A
peak_188352b	1	A
peak_188349	1	A
peak_188355	1	A
peak_188356	1	A
peak_188352a	1	A
peak_188352b	1	A
peak_188349	1	A
peak_188350	1	A
peak_70807	1	A
peak_70810	1	A
peak_141604a	1	A
peak_141604b	1	A
peak_141607	1	A
peak_97881	1	A
peak_97872	1	A
peak_97876	1	A
peak_97868	1	A
peak_97879	1	A
peak_56327	1	A
peak_56326	1	A
peak_56325	1	A
peak_107558	1	A
peak_287470	1	A
peak_30596	1	A
peak_75353	1	A
peak_75351	1	A
peak_3483	1	A
peak_3485	1	A
peak_3489	1	A
peak_3488a	1	A
peak_3487	1	A
peak_47674	1	A
peak_47678b	1	A
peak_84426	1	A
peak_182207	1	A
peak_182217	1	A
peak_182208	1	A
peak_182204	1	A
peak_170728	1	A
peak_170726	1	A
peak_170730	1	A
peak_42128	1	A
peak_42121	1	A
peak_42131	1	A
peak_42132	1	A
peak_168350	1	A
peak_168355	1	A
peak_249672	1	A
peak_249667b	1	A
peak_249668a	1	A
peak_249669	1	A
peak_249667a	1	A
peak_132591	1	A
peak_132592	1	A
peak_132570	1	A
peak_203754b	1	A
peak_87495	1	A
peak_87496	1	A
peak_87497	1	A
peak_87494	1	A
peak_87493	1	A
peak_243860	1	A
peak_303001	1	A
peak_271991	1	A
peak_271982	1	A
peak_271989	1	A
peak_97580	1	A
peak_97577	1	A
peak_60287	1	A
peak_60291	1	A
peak_60292	1	A
peak_60297	1	A
peak_60286	1	A
peak_59687	1	A
peak_139051	1	A
peak_139049	1	A
peak_139053	1	A
peak_139054	1	A
peak_139041	1	A
peak_139044	1	A
peak_139050	1	A
peak_262733	1	A
peak_262730	1	A
peak_262731	1	A
peak_262727	1	A
peak_262732	1	A
peak_183558	1	A
peak_125444	1	A
peak_125443	1	A
peak_227212	1	A
peak_227220a	1	A
peak_227217b	1	A
peak_227217a	1	A
peak_227228	1	A
peak_227218	1	A
peak_227214	1	A
peak_88426	1	A
peak_141705	1	A
peak_41170a	1	A
peak_202522	1	A
peak_183759	1	A
peak_183758	1	A
peak_153148	1	A
peak_223057	1	A
peak_223053	1	A
peak_64291	1	A
peak_136638c	1	A
peak_136637	1	A
peak_59984	1	A
peak_280053	1	A
peak_280064	1	A
peak_280050	1	A
peak_170859	1	A
peak_170860	1	A
peak_306810	1	A
peak_306808	1	A
peak_306799	1	A
peak_306811	1	A
peak_54175	1	A
peak_34269	1	A
peak_92452	1	A
peak_92447	1	A
peak_206843	1	A
peak_206857	1	A
peak_206846	1	A
peak_206859	1	A
peak_206845	1	A
peak_206854	1	A
peak_259548	1	A
peak_132222	1	A
peak_179170a	1	A
peak_179171	1	A
peak_55466	1	A
peak_55461	1	A
peak_55472	1	A
peak_55470	1	A
peak_55464	1	A
peak_288847	1	A
peak_127716	1	A
peak_127719	1	A
peak_143170	1	A
peak_25636	1	A
peak_25644	1	A
peak_163227	1	A
peak_163231	1	A
peak_163228a	1	A
peak_163232	1	A
peak_25111	1	A
peak_25120	1	A
peak_25107b	1	A
peak_25110	1	A
peak_25116	1	A
peak_179295	1	A
peak_239600	1	A
peak_239601	1	A
peak_239604b	1	A
peak_239605	1	A
peak_239604a	1	A
peak_235083	1	A
peak_197186b	1	A
peak_197181	1	A
peak_98861	1	A
peak_184018	1	A
peak_198563	1	A
peak_250695	1	A
peak_250685	1	A
peak_140230a	1	A
peak_140223	1	A
peak_140227	1	A
peak_140224	1	A
peak_22936	1	A
peak_65509	1	A
peak_65510	1	A
peak_65512b	1	A
peak_65506	1	A
peak_65512a	1	A
peak_65511	1	A
peak_101752	1	A
peak_101754	1	A
peak_101753	1	A
peak_101755	1	A
peak_218685	1	A
peak_218686	1	A
peak_218684	1	A
peak_85752	1	A
peak_85743	1	A
peak_85745	1	A
peak_85747	1	A
peak_85741	1	A
peak_60310	1	A
peak_6002	1	A
peak_6003	1	A
peak_6009	1	A
peak_6005a	1	A
peak_6005b	1	A
peak_251288	1	A
peak_295071	1	A
peak_295056a	1	A
peak_295062	1	A
peak_295057b	1	A
peak_251288	1	A
peak_74552a	1	A
peak_74552b	1	A
peak_178525a	1	A
peak_178524	1	A
peak_178518a	1	A
peak_119853	1	A
peak_119857	1	A
peak_206025	1	A
peak_206025	1	A
peak_206021a	1	A
peak_206021a	1	A
peak_235718	1	A
peak_235718	1	A
peak_235715	1	A
peak_235716	1	A
peak_235716	1	A
peak_235720	1	A
peak_235720	1	A
peak_104091	1	A
peak_104092	1	A
peak_171419	1	A
peak_171418	1	A
peak_28294	1	A
peak_28297b	1	A
peak_28297a	1	A
peak_28295	1	A
peak_278816	1	A
peak_278818	1	A
peak_278819	1	A
peak_144277	1	A
peak_29658	1	A
peak_29659	1	A
peak_29655	1	A
peak_291241	1	A
peak_105083	1	A
peak_105079	1	A
peak_97948	1	A
peak_97949	1	A
peak_187378	1	A
peak_187383	1	A
peak_287496	1	A
peak_287501	1	A
peak_60052	1	A
peak_60053	1	A
peak_60055	1	A
peak_56717	1	A
peak_56710	1	A
peak_98242	1	A
peak_98244	1	A
peak_106437a	1	A
peak_106437b	1	A
peak_79367a	1	A
peak_139492	1	A
peak_139494	1	A
peak_139493	1	A
peak_139489	1	A
peak_139496	1	A
peak_144736	1	A
peak_144733	1	A
peak_144740b	1	A
peak_144740a	1	A
peak_144734	1	A
peak_304075	1	A
peak_304072	1	A
peak_304065	1	A
peak_120379	1	A
peak_120377	1	A
peak_261212	1	A
peak_261211	1	A
peak_121376	1	A
peak_171703	1	A
peak_171704	1	A
peak_171695	1	A
peak_171703	1	A
peak_26694	1	A
peak_26693	1	A
peak_199099	1	A
peak_206276	1	A
peak_206272	1	A
peak_206296	1	A
peak_309867	1	A
peak_217733	1	A
peak_217730	1	A
peak_217725	1	A
peak_217721	1	A
peak_217723	1	A
peak_217729b	1	A
peak_284628	1	A
peak_284630	1	A
peak_174752	1	A
peak_174747	1	A
peak_71766	1	A
peak_71767	1	A
peak_266882	1	A
peak_257873	1	A
peak_257882	1	A
peak_257875	1	A
peak_257879	1	A
peak_249626	1	A
peak_267253	1	A
peak_207571b	1	A
peak_207571a	1	A
peak_57030	1	A
peak_76143	1	A
peak_76139	1	A
peak_208955	1	A
peak_83927	1	A
peak_83925	1	A
peak_83935	1	A
peak_76070	1	A
peak_201959	1	A
peak_268828	1	A
peak_268822	1	A
peak_268824a	1	A
peak_268824b	1	A
peak_181787	1	A
peak_181790	1	A
peak_181783	1	A
peak_181788	1	A
peak_136935	1	A
peak_76670	1	A
peak_76667	1	A
peak_76661	1	A
peak_76660	1	A
peak_250803b	1	A
peak_250804	1	A
peak_274577	1	A
peak_274575	1	A
peak_274574a	1	A
peak_274576	1	A
peak_55767	1	A
peak_55771b	1	A
peak_55763b	1	A
peak_136638c	1	A
peak_136637	1	A
peak_122233	1	A
peak_234362a	1	A
peak_211604a	1	A
peak_211604b	1	A
peak_51036	1	A
peak_263800	1	A
peak_263795	1	A
peak_263807	1	A
peak_263793	1	A
peak_263798a	1	A
peak_263802	1	A
peak_197687	1	A
peak_197674	1	A
peak_272117	1	A
peak_149297	1	A
peak_149296	1	A
peak_149299	1	A
peak_30910	1	A
peak_30912	1	A
peak_30906	1	A
peak_30911	1	A
peak_30909	1	A
peak_30908	1	A
peak_86209	1	A
peak_77849	1	A
peak_77844	1	A
peak_221250	1	A
peak_221249	1	A
peak_221253	1	A
peak_243933	1	A
peak_243942	1	A
peak_243934b	1	A
peak_243935a	1	A
peak_243937	1	A
peak_243935b	1	A
peak_95173	1	A
peak_95174	1	A
peak_95176	1	A
peak_296448	1	A
peak_296448	1	A
peak_168004	1	A
peak_168003	1	A
peak_249062	1	A
peak_249063	1	A
peak_161414	1	A
peak_161421	1	A
peak_46550	1	A
peak_263876	1	A
peak_263877	1	A
peak_168392	1	A
peak_95879b	1	A
peak_95883	1	A
peak_95885c	1	A
peak_95884	1	A
peak_38729a	1	A
peak_274685b	1	A
peak_6892	1	A
peak_6893	1	A
peak_6895	1	A
peak_6897	1	A
peak_6896	1	A
peak_61781	1	A
peak_61780	1	A
peak_265095	1	A
peak_265095	1	A
peak_265096a	1	A
peak_265096a	1	A
peak_265096b	1	A
peak_265096b	1	A
peak_75830	1	A
peak_75836b	1	A
peak_75836a	1	A
peak_293307	1	A
peak_293309	1	A
peak_293308	1	A
peak_245116	1	A
peak_261380	1	A
peak_261381	1	A
peak_261387	1	A
peak_170730	1	A
peak_170730	1	A
peak_170731	1	A
peak_170731	1	A
peak_170737	1	A
peak_170737	1	A
peak_102894	1	A
peak_102896	1	A
peak_183246	1	A
peak_153631	1	A
peak_125792	1	A
peak_125790	1	A
peak_125795	1	A
peak_125791	1	A
peak_161540	1	A
peak_75279	1	A
peak_7164	1	A
peak_7173	1	A
peak_7170	1	A
peak_7163	1	A
peak_48794	1	A
peak_192980	1	A
peak_192986	1	A
peak_199364a	1	A
peak_199370	1	A
peak_136471	1	A
peak_290031	1	A
peak_255043a	1	A
peak_140230a	1	A
peak_140223	1	A
peak_140227	1	A
peak_140224	1	A
peak_23884	1	A
peak_23888	1	A
peak_23886	1	A
peak_271678	1	A
peak_271681	1	A
peak_271677	1	A
peak_271682	1	A
peak_93201	1	A
peak_123926	1	A
peak_123927	1	A
peak_123929	1	A
peak_140277b	1	A
peak_140278a	1	A
peak_140279	1	A
peak_136634	1	A
peak_136637	1	A
peak_212752b	1	A
peak_37254	1	A
peak_37257	1	A
peak_140061	1	A
peak_140053	1	A
peak_279001	1	A
peak_135180	1	A
peak_135178b	1	A
peak_135184	1	A
peak_135186	1	A
peak_135183	1	A
peak_135181b	1	A
peak_135179	1	A
peak_135181a	1	A
peak_135182	1	A
peak_135176a	1	A
peak_135173	1	A
peak_126468b	1	A
peak_251612	1	A
peak_251611	1	A
peak_251613	1	A
peak_250180b	1	A
peak_260299	1	A
peak_260301	1	A
peak_260296	1	A
peak_152037	1	A
peak_152040	1	A
peak_152038	1	A
peak_152039	1	A
peak_36209	1	A
peak_123028	1	A
peak_123030a	1	A
peak_123032	1	A
peak_123027	1	A
peak_123037	1	A
peak_123030b	1	A
peak_123034	1	A
peak_273073a	1	A
peak_81388	1	A
peak_81388	1	A
peak_81393	1	A
peak_81393	1	A
peak_81383	1	A
peak_81383	1	A
peak_81401b	1	A
peak_81401b	1	A
peak_81396	1	A
peak_81396	1	A
peak_81381	1	A
peak_81381	1	A
peak_125360	1	A
peak_125362	1	A
peak_125369	1	A
peak_125368	1	A
peak_119267	1	A
peak_119273	1	A
peak_119278	1	A
peak_206327b	1	A
peak_206327a	1	A
peak_206333	1	A
peak_206329	1	A
peak_206326	1	A
peak_134261b	1	A
peak_273717	1	A
peak_273718b	1	A
peak_273719	1	A
peak_273725	1	A
peak_238139	1	A
peak_238142a	1	A
peak_117147	1	A
peak_117151	1	A
peak_117150	1	A
peak_117162	1	A
peak_241635	1	A
peak_241633	1	A
peak_240120	1	A
peak_240119	1	A
peak_240123	1	A
peak_240116	1	A
peak_240117	1	A
peak_159793	1	A
peak_81580	1	A
peak_106464	1	A
peak_56249	1	A
peak_56250	1	A
peak_201883	1	A
peak_94224	1	A
peak_221655	1	A
peak_100565	1	A
peak_100578a	1	A
peak_117209	1	A
peak_120864	1	A
peak_4840	1	A
peak_77578	1	A
peak_77584	1	A
peak_206004	1	A
peak_118046	1	A
peak_222660	1	A
peak_222657	1	A
peak_222654	1	A
peak_222656a	1	A
peak_222656b	1	A
peak_222651	1	A
peak_190284a	1	A
peak_190285	1	A
peak_145354	1	A
peak_145356c	1	A
peak_101826	1	A
peak_69935	1	A
peak_69938	1	A
peak_130601	1	A
peak_12669	1	A
peak_12666	1	A
peak_12666	1	A
peak_232368	1	A
peak_232366	1	A
peak_174885	1	A
peak_174884	1	A
peak_231526	1	A
peak_9881	1	A
peak_163608a	1	A
peak_211405	1	A
peak_211412	1	A
peak_10616	1	A
peak_10612	1	A
peak_215366	1	A
peak_215368	1	A
peak_215367	1	A
peak_250175	1	A
peak_250180b	1	A
peak_158973	1	A
peak_270895	1	A
peak_270900	1	A
peak_270899	1	A
peak_157389	1	A
peak_171199	1	A
peak_224526b	1	A
peak_161979	1	A
peak_161982	1	A
peak_140269	1	A
peak_230662	1	A
peak_35516b	1	A
peak_170730	1	A
peak_170731	1	A
peak_170737	1	A
peak_161421	1	A
peak_230457	1	A
peak_230453	1	A
peak_230867	1	A
peak_230866	1	A
peak_250978	1	A
peak_171226	1	A
peak_232505b	1	A
peak_249665	1	A
peak_249672	1	A
peak_249673	1	A
peak_249667b	1	A
peak_249674	1	A
peak_249668a	1	A
peak_249669	1	A
peak_249667a	1	A
peak_249665	1	A
peak_249667b	1	A
peak_249663	1	A
peak_249668a	1	A
peak_249669	1	A
peak_249667a	1	A
peak_255326	1	A
peak_255328	1	A
peak_61780	1	A
peak_231539	1	A
peak_231535	1	A
peak_205439b	1	A
peak_205439a	1	A
peak_205438	1	A
peak_205444	1	A
peak_205442	1	A
peak_232452	1	A
peak_210914	1	A
peak_210910	1	A
peak_210916	1	A
peak_210908b	1	A
peak_271442	1	A
peak_271436	1	A
peak_86339a	1	A
peak_56655	1	A
peak_56644	1	A
peak_56641	1	A
peak_56640	1	A
peak_56648	1	A
peak_56647	1	A
peak_227212	1	A
peak_227220a	1	A
peak_227217b	1	A
peak_227217a	1	A
peak_227220b	1	A
peak_227218	1	A
peak_227214	1	A
peak_233328	1	A
peak_125793	1	A
peak_125806	1	A
peak_125795	1	A
peak_94103	1	A
peak_156738	1	A
peak_156740	1	A
peak_177822a	1	A
peak_177822b	1	A
peak_112036a	1	A
peak_112036a	1	A
peak_112030	1	A
peak_112030	1	A
peak_112026	1	A
peak_112032b	1	A
peak_112032b	1	A
peak_195674	1	A
peak_195673	1	A
peak_195670	1	A
peak_145885	1	A
peak_290923	1	A
peak_290924	1	A
peak_73286a	1	A
peak_73292	1	A
peak_73283b	1	A
peak_73289	1	A
peak_73283a	1	A
peak_73288	1	A
peak_157917	1	A
peak_157912	1	A
peak_157918a	1	A
peak_157918b	1	A
peak_157913	1	A
peak_185100	1	A
peak_263432b	1	A
peak_263425	1	A
peak_263435	1	A
peak_263433	1	A
peak_263427	1	A
peak_263429	1	A
peak_185580	1	A
peak_250628	1	A
peak_250627	1	A
peak_250630	1	A
peak_222926	1	A
peak_222923	1	A
peak_264477a	1	A
peak_264471	1	A
peak_264501	1	A
peak_264489	1	A
peak_264482b	1	A
peak_264486	1	A
peak_264485	1	A
peak_264469b	1	A
peak_264487	1	A
peak_165617	1	A
peak_72432	1	A
peak_72431	1	A
peak_72427	1	A
peak_272061	1	A
peak_178245	1	A
peak_217767	1	A
peak_103965	1	A
peak_103963	1	A
peak_103970	1	A
peak_176983	1	A
peak_176991	1	A
peak_176985	1	A
peak_176994	1	A
peak_309188	1	A
peak_309184	1	A
peak_184560	1	A
peak_184557	1	A
peak_184559	1	A
peak_124570	1	A
peak_306555	1	A
peak_63361	1	A
peak_34037b	1	A
peak_34040b	1	A
peak_34040a	1	A
peak_34049	1	A
peak_34049	1	A
peak_34045	1	A
peak_34045	1	A
peak_34037a	1	A
peak_181576b	1	A
peak_181576c	1	A
peak_181569a	1	A
peak_181572b	1	A
peak_181579	1	A
peak_181577	1	A
peak_71520b	1	A
peak_71520a	1	A
peak_71521	1	A
peak_71522	1	A
peak_71529	1	A
peak_42154	1	A
peak_42154	1	A
peak_42154	1	A
peak_42155	1	A
peak_42155	1	A
peak_42155	1	A
peak_42151	1	A
peak_42151	1	A
peak_42151	1	A
peak_42157	1	A
peak_42157	1	A
peak_42157	1	A
peak_229686b	1	A
peak_229697	1	A
peak_229686a	1	A
peak_229684	1	A
peak_229687	1	A
peak_229696	1	A
peak_229689	1	A
peak_229698	1	A
peak_229682a	1	A
peak_229682b	1	A
peak_139051	1	A
peak_139053	1	A
peak_139054	1	A
peak_139041	1	A
peak_139044	1	A
peak_139050	1	A
peak_89654	1	A
peak_34095	1	A
peak_34092	1	A
peak_34088	1	A
peak_291946b	1	A
peak_291943	1	A
peak_291939	1	A
peak_291947	1	A
peak_291948	1	A
peak_291940	1	A
peak_291944	1	A
peak_291938	1	A
peak_291941	1	A
peak_178757	1	A
peak_296108	1	A
peak_296109	1	A
peak_265283	1	A
peak_265290	1	A
peak_191675	1	A
peak_191675	1	A
peak_191674	1	A
peak_191674	1	A
peak_191678	1	A
peak_191678	1	A
peak_191672	1	A
peak_191672	1	A
peak_178026	1	A
peak_66393	1	A
peak_66388	1	A
peak_149604	1	A
peak_165602	1	A
peak_165599	1	A
peak_165604	1	A
peak_217381	1	A
peak_217383	1	A
peak_274577	1	A
peak_274575	1	A
peak_274574a	1	A
peak_88942	1	A
peak_88943	1	A
peak_88934	1	A
peak_88940	1	A
peak_88941	1	A
peak_141604a	1	A
peak_141604b	1	A
peak_141607	1	A
peak_64724	1	A
peak_64729	1	A
peak_84663	1	A
peak_245386	1	A
peak_21904b	1	A
peak_21904b	1	A
peak_21904b	1	A
peak_21899	1	A
peak_21899	1	A
peak_21899	1	A
peak_31009	1	A
peak_218685	1	A
peak_218686	1	A
peak_218684	1	A
peak_23884	1	A
peak_23888	1	A
peak_23886	1	A
peak_58137	1	A
peak_291946b	1	A
peak_291945	1	A
peak_291943	1	A
peak_291939	1	A
peak_291944	1	A
peak_291938	1	A
peak_291941	1	A
peak_286032	1	A
peak_71520b	1	A
peak_71520a	1	A
peak_71521	1	A
peak_71522	1	A
peak_81580	1	A
peak_177159	1	A
peak_177162	1	A
peak_30856a	1	A
peak_30856b	1	A
peak_213615a	1	A
peak_213613	1	A
peak_213617	1	A
peak_213612	1	A
peak_213611	1	A
peak_236421	1	A
peak_236424	1	A
peak_211590b	1	A
peak_211590b	1	A
peak_211590a	1	A
peak_211590a	1	A
peak_252839	1	A
peak_212175	1	A
peak_212178	1	A
peak_133698	1	A
peak_133699	1	A
peak_271922	1	A
peak_223975	1	A
peak_103424	1	A
peak_103418	1	A
peak_103432	1	A
peak_88942	1	A
peak_88942	1	A
peak_88943	1	A
peak_88943	1	A
peak_88956b	1	A
peak_88956b	1	A
peak_88952	1	A
peak_88952	1	A
peak_88955	1	A
peak_88955	1	A
peak_207474	1	A
peak_207474	1	A
peak_207489	1	A
peak_207489	1	A
peak_207480a	1	A
peak_207480a	1	A
peak_207480a	1	A
peak_232418	1	A
peak_232417	1	A
peak_231919	1	A
peak_232136b	1	A
peak_231920	1	A
peak_232134	1	A
peak_231918	1	A
peak_232380	1	A
peak_232438	1	A
peak_188608	1	A
peak_86339a	1	A
peak_195674	1	A
peak_195673	1	A
peak_195670	1	A
peak_237908	1	A
peak_237920	1	A
peak_167108	1	A
peak_145045	1	A
peak_297069a	1	A
peak_60539	1	A
peak_277107	1	A
peak_277102	1	A
peak_277103	1	A
peak_65748	1	A
peak_65756	1	A
peak_65749a	1	A
peak_222033	1	A
peak_222039	1	A
peak_222030	1	A
peak_222034b	1	A
peak_222035	1	A
peak_132077	1	A
peak_230308	1	A
peak_230300	1	A
peak_230311	1	A
peak_230303	1	A
peak_230305	1	A
peak_230828	1	A
peak_231468	1	A
peak_231465	1	A
peak_231466	1	A
peak_231459	1	A
peak_231429	1	A
peak_231868	1	A
peak_231876b	1	A
peak_231871	1	A
peak_231876a	1	A
peak_231875	1	A
peak_231872b	1	A
peak_230308	1	A
peak_230322	1	A
peak_230311	1	A
peak_230305	1	A
peak_231160a	1	A
peak_231160b	1	A
peak_231161	1	A
peak_231155	1	A
peak_231106	1	A
peak_231108	1	A
peak_232939	1	A
peak_232941	1	A
peak_232940	1	A
peak_232943a	1	A
peak_232943b	1	A
peak_231660	1	A
peak_231661a	1	A
peak_231661b	1	A
peak_231661c	1	A
peak_232049a	1	A
peak_219325	1	A
peak_205439b	1	A
peak_205438	1	A
peak_205437b	1	A
peak_205444	1	A
peak_205442	1	A
peak_231948	1	A
peak_232553	1	A
peak_232252	1	A
peak_231301b	1	A
peak_231298b	1	A
peak_232253	1	A
peak_232251	1	A
peak_300702	1	A
peak_300705	1	A
peak_304307	1	A
peak_304307	1	A
peak_214237	1	A
peak_214226	1	A
peak_214225	1	A
peak_289281	1	A
peak_272000	1	A
peak_272000	1	A
peak_271995b	1	A
peak_271995b	1	A
peak_271995b	1	A
peak_142358	1	A
peak_277284	1	A
peak_153853	1	A
peak_217388	1	A
peak_75151	1	A
peak_272532	1	A
peak_272535	1	A
peak_3982	1	A
peak_274631	1	A
peak_293822a	1	A
peak_102781	1	A
peak_102780b	1	A
peak_87673	1	A
peak_87673	1	A
peak_53939	1	A
peak_53946	1	A
peak_210931	1	A
peak_210942	1	A
peak_303953	1	A
peak_303947	1	A
peak_303948	1	A
peak_8629	1	A
peak_81367	1	A
peak_81362	1	A
peak_258848	1	A
peak_258846	1	A
peak_182022	1	A
peak_241292	1	A
peak_59495	1	A
peak_156071a	1	A
peak_156074	1	A
peak_84004	1	A
peak_208745a	1	A
peak_171260	1	A
peak_171257	1	A
peak_158936	1	A
peak_171211	1	A
peak_255037	1	A
peak_225076	1	A
peak_152892	1	A
peak_292101	1	A
peak_12407	1	A
peak_254494a	1	A
peak_254494b	1	A
peak_173317b	1	A
peak_265653	1	A
peak_280081	1	A
peak_280081	1	A
peak_280084	1	A
peak_280084	1	A
peak_201271	1	A
peak_66014	1	A
peak_197530	1	A
peak_275584	1	A
peak_16950	1	A
peak_164424	1	A
peak_279304	1	A
peak_279307	1	A
peak_164504	1	A
peak_164503	1	A
peak_164497	1	A
peak_164501	1	A
peak_171134	1	A
peak_122236	1	A
peak_122234	1	A
peak_222663a	1	A
peak_260703	1	A
peak_260699	1	A
peak_169539a	1	A
peak_169539a	1	A
peak_131877	1	A
peak_131873	1	A
peak_131883b	1	A
peak_265639	1	A
peak_84952	1	A
peak_299441	1	A
peak_188359	1	A
peak_188359	1	A
peak_121360	1	A
peak_287689	1	A
peak_30600	1	A
peak_75350	1	A
peak_47676	1	A
peak_36119	1	A
peak_36114	1	A
peak_168362a	1	A
peak_168358	1	A
peak_147546	1	A
peak_147539	1	A
peak_147535	1	A
peak_132567	1	A
peak_203755	1	A
peak_203752	1	A
peak_87501	1	A
peak_243852a	1	A
peak_303006	1	A
peak_59689	1	A
peak_59691	1	A
peak_262723	1	A
peak_183555a	1	A
peak_183560	1	A
peak_183567	1	A
peak_183566	1	A
peak_183556	1	A
peak_183555b	1	A
peak_88433	1	A
peak_41179a	1	A
peak_41182	1	A
peak_41173	1	A
peak_41181	1	A
peak_41165	1	A
peak_41180	1	A
peak_41170b	1	A
peak_41168	1	A
peak_70729	1	A
peak_183764	1	A
peak_183755	1	A
peak_223059	1	A
peak_64289a	1	A
peak_136638a	1	A
peak_280065	1	A
peak_52791	1	A
peak_52789	1	A
peak_52781	1	A
peak_255563	1	A
peak_34264	1	A
peak_206853	1	A
peak_259547	1	A
peak_179172	1	A
peak_179166	1	A
peak_288852a	1	A
peak_288837	1	A
peak_127712c	1	A
peak_143171	1	A
peak_143173	1	A
peak_163234	1	A
peak_239610b	1	A
peak_235086	1	A
peak_184014	1	A
peak_213521	1	A
peak_140228	1	A
peak_65508	1	A
peak_65500	1	A
peak_290098	1	A
peak_290099a	1	A
peak_132908	1	A
peak_279845a	1	A
peak_279848	1	A
peak_101749	1	A
peak_85755	1	A
peak_279449	1	A
peak_295063	1	A
peak_143251	1	A
peak_206022b	1	A
peak_206022b	1	A
peak_206030a	1	A
peak_206030a	1	A
peak_146195	1	A
peak_105545	1	A
peak_105540	1	A
peak_235712	1	A
peak_235712	1	A
peak_235713	1	A
peak_235713	1	A
peak_171420b	1	A
peak_171417	1	A
peak_171416b	1	A
peak_28292	1	A
peak_28293	1	A
peak_28296	1	A
peak_28298	1	A
peak_28290a	1	A
peak_94424	1	A
peak_291240	1	A
peak_105081	1	A
peak_105080	1	A
peak_105078	1	A
peak_187377	1	A
peak_187376	1	A
peak_187384	1	A
peak_287497	1	A
peak_287503	1	A
peak_287500	1	A
peak_11659b	1	A
peak_56701	1	A
peak_56707a	1	A
peak_56718	1	A
peak_56716	1	A
peak_56707b	1	A
peak_56707c	1	A
peak_56704	1	A
peak_106002b	1	A
peak_106010a	1	A
peak_79367b	1	A
peak_79368	1	A
peak_79366	1	A
peak_251517	1	A
peak_121360	1	A
peak_179923	1	A
peak_261203	1	A
peak_171707	1	A
peak_179787	1	A
peak_217722	1	A
peak_217724	1	A
peak_217728	1	A
peak_217729a	1	A
peak_153734	1	A
peak_153736b	1	A
peak_16550	1	A
peak_159768	1	A
peak_224203	1	A
peak_224207	1	A
peak_76073	1	A
peak_268827	1	A
peak_76655	1	A
peak_250801	1	A
peak_274584	1	A
peak_136638a	1	A
peak_136636	1	A
peak_283869	1	A
peak_122236	1	A
peak_211607	1	A
peak_51031	1	A
peak_51037	1	A
peak_51035	1	A
peak_51034	1	A
peak_263798b	1	A
peak_153253a	1	A
peak_153253b	1	A
peak_149287	1	A
peak_149298	1	A
peak_30907b	1	A
peak_162840	1	A
peak_162836b	1	A
peak_164424	1	A
peak_109012b	1	A
peak_109013a	1	A
peak_243932	1	A
peak_38831	1	A
peak_250641b	1	A
peak_250643	1	A
peak_250646	1	A
peak_46556	1	A
peak_263873b	1	A
peak_263882	1	A
peak_164446	1	A
peak_168395	1	A
peak_95882c	1	A
peak_112888	1	A
peak_61785	1	A
peak_61783	1	A
peak_265099	1	A
peak_265099	1	A
peak_265101a	1	A
peak_206068	1	A
peak_75840b	1	A
peak_75834	1	A
peak_245113	1	A
peak_210829	1	A
peak_210830	1	A
peak_7807	1	A
peak_183242	1	A
peak_125788	1	A
peak_125789	1	A
peak_75278	1	A
peak_7171	1	A
peak_7165	1	A
peak_48793	1	A
peak_290030	1	A
peak_255037	1	A
peak_140228	1	A
peak_23882	1	A
peak_271673	1	A
peak_216320	1	A
peak_136636	1	A
peak_136642b	1	A
peak_212747	1	A
peak_212749	1	A
peak_135185	1	A
peak_126463b	1	A
peak_152042	1	A
peak_273073b	1	A
peak_81390	1	A
peak_81390	1	A
peak_125373	1	A
peak_119275	1	A
peak_134261a	1	A
peak_188230a	1	A
peak_238142b	1	A
peak_241630	1	A
peak_241632	1	A
peak_241638	1	A
peak_241628	1	A
peak_240113	1	A
peak_94219	1	A
peak_100578b	1	A
peak_117205	1	A
peak_4844	1	A
peak_206000	1	A
peak_222653	1	A
peak_190288	1	A
peak_145364	1	A
peak_213945	1	A
peak_101822	1	A
peak_297854	1	A
peak_297849	1	A
peak_297851	1	A
peak_297857a	1	A
peak_249597	1	A
peak_270734	1	A
peak_270735	1	A
peak_270732	1	A
peak_232008b	1	A
peak_69226	1	A
peak_9876	1	A
peak_169552b	1	A
peak_158967	1	A
peak_158974	1	A
peak_224524	1	A
peak_161975	1	A
peak_161980	1	A
peak_161974	1	A
peak_140270	1	A
peak_140265	1	A
peak_122807	1	A
peak_230865	1	A
peak_250983	1	A
peak_249660	1	A
peak_249658	1	A
peak_255329	1	A
peak_61785	1	A
peak_61783	1	A
peak_205434	1	A
peak_210905	1	A
peak_210913	1	A
peak_177829	1	A
peak_170114	1	A
peak_112022	1	A
peak_112035	1	A
peak_112035	1	A
peak_195667	1	A
peak_195664	1	A
peak_185102	1	A
peak_272053	1	A
peak_272059	1	A
peak_198824	1	A
peak_178244	1	A
peak_178241	1	A
peak_178248	1	A
peak_178238	1	A
peak_52435	1	A
peak_184561	1	A
peak_124568	1	A
peak_34051	1	A
peak_181575	1	A
peak_181572a	1	A
peak_42156	1	A
peak_42156	1	A
peak_42156	1	A
peak_42141b	1	A
peak_42141b	1	A
peak_42141b	1	A
peak_120835	1	A
peak_120832	1	A
peak_120837	1	A
peak_120829	1	A
peak_183586	1	A
peak_14287	1	A
peak_265292	1	A
peak_191676	1	A
peak_191679	1	A
peak_191679	1	A
peak_66386	1	A
peak_66390	1	A
peak_217388	1	A
peak_88932	1	A
peak_88944	1	A
peak_88933	1	A
peak_306859b	1	A
peak_21906b	1	A
peak_21906b	1	A
peak_21906b	1	A
peak_21901	1	A
peak_21901	1	A
peak_21901	1	A
peak_21900	1	A
peak_21904a	1	A
peak_21904a	1	A
peak_21904a	1	A
peak_30114	1	A
peak_58139	1	A
peak_58139	1	A
peak_177160	1	A
peak_213625a	1	A
peak_235701a	1	A
peak_235701b	1	A
peak_141456a	1	A
peak_246385	1	A
peak_236430	1	A
peak_236422	1	A
peak_211595	1	A
peak_252835	1	A
peak_212179	1	A
peak_164515	1	A
peak_271926	1	A
peak_88944	1	A
peak_88944	1	A
peak_207137a	1	A
peak_267479c	1	A
peak_207488	1	A
peak_267476a	1	A
peak_232420	1	A
peak_231917	1	A
peak_195681	1	A
peak_167107	1	A
peak_167109	1	A
peak_297079	1	A
peak_65753b	1	A
peak_222042	1	A
peak_222034a	1	A
peak_230316	1	A
peak_230312	1	A
peak_230316	1	A
peak_230312	1	A
peak_232738	1	A
peak_230557	1	A
peak_205434	1	A
peak_205437a	1	A
peak_272533	1	A
peak_270805	1	A
peak_120051	1	A
peak_41179b	1	A
peak_54172	1	A
peak_242445a	1	A
peak_242451	1	A
peak_25123	1	A
peak_29656	1	A
peak_106012	1	A
peak_79373	1	A
peak_168394	1	A
peak_7799	1	A
peak_297848	1	A
peak_297847b	1	A
peak_122808	1	A
peak_171236	1	A
peak_284735	1	A
peak_103969b	1	A
peak_246379	1	A
peak_207479	1	A
peak_207479	1	A
peak_207479	1	A
peak_264571	2	A
peak_264575	2	A
peak_264577	2	A
peak_264570	2	A
peak_270882	2	A
peak_272004	2	A
peak_272004	2	A
peak_272005	2	A
peak_272005	2	A
peak_272002	2	A
peak_272002	2	A
peak_142364	2	A
peak_277281	2	A
peak_13349	2	A
peak_48688	2	A
peak_217385	2	A
peak_75155	2	A
peak_98992b	2	A
peak_98992a	2	A
peak_274636	2	A
peak_215477	2	A
peak_87670	2	A
peak_87670	2	A
peak_8615b	2	A
peak_258844	2	A
peak_258842	2	A
peak_100982a	2	A
peak_59490	2	A
peak_156069	2	A
peak_231732	2	A
peak_231733	2	A
peak_231730	2	A
peak_152890	2	A
peak_11541	2	A
peak_236378	2	A
peak_159075	2	A
peak_159080	2	A
peak_159083	2	A
peak_279067	2	A
peak_279065	2	A
peak_59578	2	A
peak_173255	2	A
peak_173255	2	A
peak_71555a	2	A
peak_71555b	2	A
peak_71552a	2	A
peak_71552a	2	A
peak_161539	2	A
peak_91974	2	A
peak_164415	2	A
peak_164413	2	A
peak_98952	2	A
peak_13250a	2	A
peak_250700	2	A
peak_181691	2	A
peak_230509	2	A
peak_230514	2	A
peak_230641	2	A
peak_230637	2	A
peak_232820	2	A
peak_290001	2	A
peak_257881	2	A
peak_257880	2	A
peak_257878	2	A
peak_260709	2	A
peak_230687	2	A
peak_131885	2	A
peak_190286	2	A
peak_30858	2	A
peak_30858	2	A
peak_188360	2	A
peak_188370	2	A
peak_188370	2	A
peak_188360	2	A
peak_210123	2	A
peak_70812	2	A
peak_70811	2	A
peak_70820	2	A
peak_296366	2	A
peak_97873	2	A
peak_97869	2	A
peak_35521	2	A
peak_35525	2	A
peak_287682	2	A
peak_287680	2	A
peak_130518	2	A
peak_243854	2	A
peak_302993a	2	A
peak_118123	2	A
peak_118131a	2	A
peak_227213	2	A
peak_70731	2	A
peak_202519	2	A
peak_202512	2	A
peak_202517	2	A
peak_202513	2	A
peak_33271b	2	A
peak_33271a	2	A
peak_64298	2	A
peak_280057	2	A
peak_306804	2	A
peak_306806	2	A
peak_306801b	2	A
peak_216611	2	A
peak_34268	2	A
peak_206844	2	A
peak_179176a	2	A
peak_288850b	2	A
peak_127709a	2	A
peak_25645	2	A
peak_25119	2	A
peak_25117	2	A
peak_239606	2	A
peak_197185	2	A
peak_279846	2	A
peak_87638	2	A
peak_82052	2	A
peak_82052	2	A
peak_85754b	2	A
peak_85736	2	A
peak_295068	2	A
peak_178532	2	A
peak_178518b	2	A
peak_74296	2	A
peak_119839a	2	A
peak_235710	2	A
peak_235710	2	A
peak_171413	2	A
peak_144276	2	A
peak_264431	2	A
peak_264430	2	A
peak_264436	2	A
peak_97945	2	A
peak_11659a	2	A
peak_202313	2	A
peak_60050	2	A
peak_60051	2	A
peak_60048	2	A
peak_41876	2	A
peak_98245	2	A
peak_79361	2	A
peak_139490	2	A
peak_179921	2	A
peak_171698	2	A
peak_309869	2	A
peak_174750	2	A
peak_257880	2	A
peak_257878	2	A
peak_267251	2	A
peak_159771b	2	A
peak_57034	2	A
peak_76138	2	A
peak_76144	2	A
peak_208959	2	A
peak_83926b	2	A
peak_76064	2	A
peak_303911	2	A
peak_55763a	2	A
peak_122238	2	A
peak_234362b	2	A
peak_234361a	2	A
peak_234361b	2	A
peak_234364a	2	A
peak_211603	2	A
peak_264571	2	A
peak_264575	2	A
peak_264577	2	A
peak_264570	2	A
peak_1935	2	A
peak_45774	2	A
peak_149284	2	A
peak_30913b	2	A
peak_30931	2	A
peak_109002	2	A
peak_95178a	2	A
peak_296452	2	A
peak_296452	2	A
peak_168007	2	A
peak_249060	2	A
peak_249059	2	A
peak_249050	2	A
peak_263875	2	A
peak_303911	2	A
peak_33032	2	A
peak_95881	2	A
peak_38714	2	A
peak_6894	2	A
peak_6889a	2	A
peak_61786	2	A
peak_293313	2	A
peak_7801	2	A
peak_102895	2	A
peak_75277	2	A
peak_193504	2	A
peak_271675	2	A
peak_271686	2	A
peak_93198	2	A
peak_212754	2	A
peak_212752a	2	A
peak_135174	2	A
peak_135178a	2	A
peak_251609	2	A
peak_251610	2	A
peak_251615	2	A
peak_260298	2	A
peak_260294	2	A
peak_152041	2	A
peak_123029	2	A
peak_237534a	2	A
peak_194605	2	A
peak_273071	2	A
peak_273075	2	A
peak_131628	2	A
peak_131630	2	A
peak_81392	2	A
peak_81392	2	A
peak_206328	2	A
peak_273720	2	A
peak_117146	2	A
peak_94188	2	A
peak_94189	2	A
peak_81579	2	A
peak_56248	2	A
peak_201885	2	A
peak_73884	2	A
peak_117211b	2	A
peak_117211a	2	A
peak_117210	2	A
peak_205999	2	A
peak_206003b	2	A
peak_120462	2	A
peak_190286	2	A
peak_190282	2	A
peak_232399	2	A
peak_293681a	2	A
peak_12664	2	A
peak_12664	2	A
peak_9874	2	A
peak_211411	2	A
peak_215365	2	A
peak_215363	2	A
peak_270894	2	A
peak_230664	2	A
peak_35513	2	A
peak_250974	2	A
peak_255332	2	A
peak_61782	2	A
peak_61786	2	A
peak_231538	2	A
peak_231534	2	A
peak_232450	2	A
peak_56654	2	A
peak_56652	2	A
peak_227213	2	A
peak_227202	2	A
peak_156737	2	A
peak_170107a	2	A
peak_195677	2	A
peak_145884	2	A
peak_12737	2	A
peak_264482a	2	A
peak_264484b	2	A
peak_264496	2	A
peak_264502	2	A
peak_264494	2	A
peak_264468	2	A
peak_264475	2	A
peak_264477b	2	A
peak_264490	2	A
peak_72426	2	A
peak_103973	2	A
peak_103971	2	A
peak_103976	2	A
peak_176995a	2	A
peak_176987	2	A
[truncated: 23,915 more rows]

## Sheet: Fig.S8e
Peak	ATAC	transcr
peak_188355	1	A
peak_188355	1	A
peak_168191	1	A
peak_224201b	1	A
peak_83935	1	A
peak_168003	1	A
peak_293826	4	A
peak_171212	4	A
peak_275573	4	A
peak_290001	4	A
peak_132523	4	A
peak_33271a	4	A
peak_25645	4	A
peak_25637	4	A
peak_184022	4	A
peak_82057	4	A
peak_82057	4	A
peak_144276	4	A
peak_309869	4	A
peak_249617	4	A
peak_136939	4	A
peak_231534	4	A
peak_17621b	4	A
peak_17621b	4	A
peak_264495	4	A
peak_103969a	4	A
peak_66109	4	A
peak_140547	4	A
peak_232043	4	A
peak_132010	4	A
peak_265644	5	A
peak_201269	5	A
peak_124625	5	A
peak_207870	5	A
peak_269984	5	A
peak_265644	5	A
peak_287678	5	A
peak_118122	5	A
peak_132522	5	A
peak_215240	5	A
peak_194362	5	A
peak_97942	5	A
peak_53542a	5	A
peak_250648	5	A
peak_128950	5	A
peak_126467	5	A
peak_94185	5	A
peak_77576	5	A
peak_232787	5	A
peak_157391	5	A
peak_230456	5	A
peak_210911	5	A
peak_135593a	5	A
peak_252302	5	A
peak_145889a	5	A
peak_141600	5	A
peak_80684	5	A
peak_138064b	5	A
peak_11208b	5	A
peak_233284	5	A
peak_233205	5	A
peak_214228	1	A
peak_214227	1	A
peak_214234	1	A
peak_214236	1	A
peak_214233	1	A
peak_214237	1	A
peak_214226	1	A
peak_214225	1	A
peak_36209	1	A
peak_241051	1	A
peak_51645	1	A
peak_34995	1	A
peak_239377	1	A
peak_239383a	1	A
peak_270879	1	A
peak_289278b	1	A
peak_271996	1	A
peak_271996	1	A
peak_271996	1	A
peak_271991	1	A
peak_271991	1	A
peak_271991	1	A
peak_271993a	1	A
peak_271993a	1	A
peak_271993a	1	A
peak_272006	1	A
peak_272006	1	A
peak_272007	1	A
peak_271993b	1	A
peak_271993b	1	A
peak_271993b	1	A
peak_271994	1	A
peak_271994	1	A
peak_271994	1	A
peak_271982	1	A
peak_271992	1	A
peak_271992	1	A
peak_271992	1	A
peak_271989	1	A
peak_271989	1	A
peak_272000	1	A
peak_272000	1	A
peak_271995b	1	A
peak_271995b	1	A
peak_271995b	1	A
peak_289252	1	A
peak_142355b	1	A
peak_142358	1	A
peak_144521	1	A
peak_277285	1	A
peak_277282	1	A
peak_13354	1	A
peak_13355	1	A
peak_153854	1	A
peak_153853	1	A
peak_225086	1	A
peak_225080a	1	A
peak_217381	1	A
peak_217383	1	A
peak_217388	1	A
peak_75154a	1	A
peak_75151	1	A
peak_272535	1	A
peak_290418	1	A
peak_207506	1	A
peak_241301	1	A
peak_241315	1	A
peak_3982	1	A
peak_274631	1	A
peak_6002	1	A
peak_6003	1	A
peak_6003	1	A
peak_6009	1	A
peak_6009	1	A
peak_6005a	1	A
peak_6005a	1	A
peak_6005b	1	A
peak_6005b	1	A
peak_250410	1	A
peak_293817	1	A
peak_293822a	1	A
peak_102784	1	A
peak_102781	1	A
peak_102780b	1	A
peak_87674	1	A
peak_87674	1	A
peak_87668	1	A
peak_87668	1	A
peak_87671	1	A
peak_87671	1	A
peak_87662	1	A
peak_87662	1	A
peak_87673	1	A
peak_87673	1	A
peak_108446	1	A
peak_53942	1	A
peak_53939	1	A
peak_53946	1	A
peak_25484	1	A
peak_25483	1	A
peak_210930	1	A
peak_210936	1	A
peak_210931	1	A
peak_210942	1	A
peak_272510	1	A
peak_303952	1	A
peak_303945	1	A
peak_303954	1	A
peak_303946a	1	A
peak_303953	1	A
peak_303947	1	A
peak_303948	1	A
peak_8624	1	A
peak_8621	1	A
peak_8615a	1	A
peak_8629	1	A
peak_249838	1	A
peak_81365	1	A
peak_81368	1	A
peak_81371	1	A
peak_81361b	1	A
peak_81367	1	A
peak_81362	1	A
peak_258852	1	A
peak_258853	1	A
peak_258850	1	A
peak_258848	1	A
peak_258846	1	A
peak_248797b	1	A
peak_75219	1	A
peak_75215	1	A
peak_100983	1	A
peak_100982b	1	A
peak_100986	1	A
peak_100980	1	A
peak_26462	1	A
peak_221052	1	A
peak_40076	1	A
peak_40069	1	A
peak_40075	1	A
peak_40077	1	A
peak_182024b	1	A
peak_182024a	1	A
peak_182022	1	A
peak_59491	1	A
peak_59492a	1	A
peak_156072	1	A
peak_156076b	1	A
peak_156076a	1	A
peak_156071b	1	A
peak_156071a	1	A
peak_156074	1	A
peak_106803	1	A
peak_106807	1	A
peak_106806	1	A
peak_106805	1	A
peak_25805	1	A
peak_25807	1	A
peak_25802a	1	A
peak_25809	1	A
peak_25810	1	A
peak_25803	1	A
peak_25802b	1	A
peak_84004	1	A
peak_121791	1	A
peak_208745b	1	A
peak_208745a	1	A
peak_171258	1	A
peak_171260	1	A
peak_171257	1	A
peak_140277b	1	A
peak_140278a	1	A
peak_140279	1	A
peak_158939	1	A
peak_158936	1	A
peak_170949	1	A
peak_125868	1	A
peak_125869	1	A
peak_255037	1	A
peak_225076	1	A
peak_232396	1	A
peak_258568	1	A
peak_258569	1	A
peak_258567a	1	A
peak_258566	1	A
peak_258565b	1	A
peak_258565a	1	A
peak_152893	1	A
peak_152894	1	A
peak_152892	1	A
peak_270805	1	A
peak_292099	1	A
peak_292101	1	A
peak_15052	1	A
peak_15061	1	A
peak_15054a	1	A
peak_15054b	1	A
peak_11552	1	A
peak_290584	1	A
peak_290590	1	A
peak_290587	1	A
peak_12407	1	A
peak_254494b	1	A
peak_265650	1	A
peak_265652	1	A
peak_265653	1	A
peak_88155	1	A
peak_103442	1	A
peak_170726	1	A
peak_280078b	1	A
peak_280078b	1	A
peak_280078a	1	A
peak_280078a	1	A
peak_280083a	1	A
peak_280083a	1	A
peak_280081	1	A
peak_280081	1	A
peak_280084	1	A
peak_280084	1	A
peak_134346	1	A
peak_149432	1	A
peak_149423	1	A
peak_138111	1	A
peak_138110	1	A
peak_129700	1	A
peak_129687	1	A
peak_129688	1	A
peak_129699	1	A
peak_129694	1	A
peak_201276	1	A
peak_201271	1	A
peak_59571	1	A
peak_66014	1	A
peak_291292	1	A
peak_82624	1	A
peak_82624	1	A
peak_82637	1	A
peak_82623	1	A
peak_82623	1	A
peak_82618	1	A
peak_82632	1	A
peak_275575	1	A
peak_275581	1	A
peak_275584	1	A
peak_173253	1	A
peak_173253	1	A
peak_173251	1	A
peak_173256	1	A
peak_173256	1	A
peak_234688b	1	A
peak_195681	1	A
peak_16950	1	A
peak_71552b	1	A
peak_161540	1	A
peak_91975	1	A
peak_91978	1	A
peak_91981	1	A
peak_91968	1	A
peak_164424	1	A
peak_279307	1	A
peak_13251b	1	A
peak_289010	1	A
peak_181697	1	A
peak_230506a	1	A
peak_164498	1	A
peak_164504	1	A
peak_164503	1	A
peak_164497	1	A
peak_164501	1	A
peak_207875	1	A
peak_230638	1	A
peak_171132	1	A
peak_171135	1	A
peak_171134	1	A
peak_257882	1	A
peak_257879	1	A
peak_181978	1	A
peak_124065	1	A
peak_122233	1	A
peak_122236	1	A
peak_122234	1	A
peak_160462	1	A
peak_160467	1	A
peak_222675a	1	A
peak_222675a	1	A
peak_222674	1	A
peak_222674	1	A
peak_222663a	1	A
peak_269986	1	A
peak_269977	1	A
peak_54129	1	A
peak_54130	1	A
peak_112882a	1	A
peak_112888	1	A
peak_227689	1	A
peak_260699	1	A
peak_246086	1	A
peak_246086	1	A
peak_246091	1	A
peak_246091	1	A
peak_230686	1	A
peak_230685	1	A
peak_170730	1	A
peak_170731	1	A
peak_170737	1	A
peak_169539b	1	A
peak_169539b	1	A
peak_169539a	1	A
peak_169539a	1	A
peak_169539b	1	A
peak_169539a	1	A
peak_131883c	1	A
peak_131877	1	A
peak_131873	1	A
peak_131883b	1	A
peak_297106	1	A
peak_84955	1	A
peak_84952	1	A
peak_190284b	1	A
peak_190284a	1	A
peak_190285	1	A
peak_114982	1	A
peak_30856a	1	A
peak_30856a	1	A
peak_30856b	1	A
peak_30856b	1	A
peak_188364	1	A
peak_188365	1	A
peak_188366	1	A
peak_188374	1	A
peak_188372	1	A
peak_188345	1	A
peak_188352b	1	A
peak_188349	1	A
peak_188352b	1	A
peak_188349	1	A
peak_188350	1	A
peak_70807	1	A
peak_70810	1	A
peak_121360	1	A
peak_97881	1	A
peak_97872	1	A
peak_97876	1	A
peak_97868	1	A
peak_97879	1	A
peak_56327	1	A
peak_56326	1	A
peak_56325	1	A
peak_213295	1	A
peak_213296	1	A
peak_213301	1	A
peak_213291	1	A
peak_213290a	1	A
peak_213290b	1	A
peak_287689	1	A
peak_46283	1	A
peak_30596	1	A
peak_30600	1	A
peak_201414c	1	A
peak_75353	1	A
peak_75351	1	A
peak_75350	1	A
peak_3485	1	A
peak_3489	1	A
peak_3488a	1	A
peak_3487	1	A
peak_47674	1	A
peak_47678b	1	A
peak_47676	1	A
peak_36119	1	A
peak_36114	1	A
peak_84426	1	A
peak_182217	1	A
peak_182208	1	A
peak_182204	1	A
peak_170728	1	A
peak_170726	1	A
peak_170730	1	A
peak_42128	1	A
peak_42121	1	A
peak_42131	1	A
peak_42132	1	A
peak_168350	1	A
peak_168355	1	A
peak_168358	1	A
peak_249672	1	A
peak_249667b	1	A
peak_249668a	1	A
peak_249669	1	A
peak_249667a	1	A
peak_147546	1	A
peak_147539	1	A
peak_147535	1	A
peak_149315b	1	A
peak_132591	1	A
peak_132592	1	A
peak_132570	1	A
peak_132567	1	A
peak_203754b	1	A
peak_203752	1	A
peak_87497	1	A
peak_87494	1	A
peak_87493	1	A
peak_87501	1	A
peak_243860	1	A
peak_243852a	1	A
peak_303001	1	A
peak_303006	1	A
peak_271991	1	A
peak_271982	1	A
peak_271989	1	A
peak_97580	1	A
peak_97577	1	A
peak_60286	1	A
peak_86209	1	A
peak_59687	1	A
peak_59689	1	A
peak_59691	1	A
peak_139054	1	A
peak_139041	1	A
peak_139044	1	A
peak_139050	1	A
peak_262733	1	A
peak_262730	1	A
peak_262731	1	A
peak_262727	1	A
peak_262732	1	A
peak_262723	1	A
peak_183558	1	A
peak_183555a	1	A
peak_183560	1	A
peak_183567	1	A
peak_183566	1	A
peak_183556	1	A
peak_183555b	1	A
peak_125444	1	A
peak_125443	1	A
peak_227212	1	A
peak_227220a	1	A
peak_227217b	1	A
peak_227217a	1	A
peak_227228	1	A
peak_227218	1	A
peak_227214	1	A
peak_88426	1	A
peak_88433	1	A
peak_41170a	1	A
peak_41182	1	A
peak_41173	1	A
peak_41181	1	A
peak_41165	1	A
peak_41180	1	A
peak_41170b	1	A
peak_41168	1	A
peak_41179b	1	A
peak_70729	1	A
peak_132524	1	A
peak_132534	1	A
peak_202522	1	A
peak_183759	1	A
peak_183758	1	A
peak_183764	1	A
peak_183755	1	A
peak_153148	1	A
peak_223057	1	A
peak_223053	1	A
peak_223059	1	A
peak_64289a	1	A
peak_136638c	1	A
peak_136637	1	A
peak_136638a	1	A
peak_59984	1	A
peak_280053	1	A
peak_280064	1	A
peak_280050	1	A
peak_280065	1	A
peak_52789	1	A
peak_52781	1	A
peak_170859	1	A
peak_170860	1	A
peak_306810	1	A
peak_306808	1	A
peak_306799	1	A
peak_306811	1	A
peak_54175	1	A
peak_54172	1	A
peak_255563	1	A
peak_34269	1	A
peak_34264	1	A
peak_92452	1	A
peak_92447	1	A
peak_206857	1	A
peak_206846	1	A
peak_206859	1	A
peak_206845	1	A
peak_206854	1	A
peak_206853	1	A
peak_259548	1	A
peak_259547	1	A
peak_132222	1	A
peak_179171	1	A
peak_179172	1	A
peak_179166	1	A
peak_55466	1	A
peak_55461	1	A
peak_55472	1	A
peak_55470	1	A
peak_55464	1	A
peak_288847	1	A
peak_288837	1	A
peak_215237	1	A
peak_215237	1	A
peak_242451	1	A
peak_254721	1	A
peak_254722	1	A
peak_254719	1	A
peak_190658	1	A
peak_190652	1	A
peak_190653	1	A
peak_143170	1	A
peak_143173	1	A
peak_25636	1	A
peak_25644	1	A
peak_163227	1	A
peak_163231	1	A
peak_163228a	1	A
peak_163232	1	A
peak_163234	1	A
peak_25111	1	A
peak_25120	1	A
peak_25107b	1	A
peak_25110	1	A
peak_25116	1	A
peak_179295	1	A
peak_239601	1	A
peak_239604b	1	A
peak_239605	1	A
peak_239604a	1	A
peak_239610b	1	A
peak_235083	1	A
peak_235086	1	A
peak_197186b	1	A
peak_197181	1	A
peak_98861	1	A
peak_184018	1	A
peak_213521	1	A
peak_198563	1	A
peak_143761b	1	A
peak_250695	1	A
peak_250685	1	A
peak_140223	1	A
peak_140227	1	A
peak_140224	1	A
peak_140228	1	A
peak_65509	1	A
peak_65510	1	A
peak_65512b	1	A
peak_65506	1	A
peak_65512a	1	A
peak_65511	1	A
peak_65508	1	A
peak_65500	1	A
peak_290098	1	A
peak_290099a	1	A
peak_132908	1	A
peak_279848	1	A
peak_101752	1	A
peak_101754	1	A
peak_101753	1	A
peak_101755	1	A
peak_101749	1	A
peak_218685	1	A
peak_218686	1	A
peak_218684	1	A
peak_85752	1	A
peak_85743	1	A
peak_85745	1	A
peak_85747	1	A
peak_85741	1	A
peak_85755	1	A
peak_6002	1	A
peak_6003	1	A
peak_6009	1	A
peak_6005a	1	A
peak_6005b	1	A
peak_295071	1	A
peak_295056a	1	A
peak_295062	1	A
peak_295057b	1	A
peak_295063	1	A
peak_143251	1	A
peak_74552a	1	A
peak_74552b	1	A
peak_178525a	1	A
peak_178524	1	A
peak_178518a	1	A
peak_186969	1	A
peak_186969	1	A
peak_186968	1	A
peak_186968	1	A
peak_186967	1	A
peak_186967	1	A
peak_186973a	1	A
peak_186973a	1	A
peak_206025	1	A
peak_206025	1	A
peak_206021a	1	A
peak_206021a	1	A
peak_206022b	1	A
peak_206022b	1	A
peak_206030a	1	A
peak_206030a	1	A
peak_146195	1	A
peak_105540	1	A
peak_235718	1	A
peak_235718	1	A
peak_235715	1	A
peak_235716	1	A
peak_235716	1	A
peak_235720	1	A
peak_235720	1	A
peak_235713	1	A
peak_235713	1	A
peak_104092	1	A
peak_171418	1	A
peak_171420b	1	A
peak_171417	1	A
peak_171416b	1	A
peak_28294	1	A
peak_28297b	1	A
peak_28297a	1	A
peak_28295	1	A
peak_28292	1	A
peak_28293	1	A
peak_28296	1	A
peak_28298	1	A
peak_28290a	1	A
peak_137326b	1	A
peak_94424	1	A
peak_278816	1	A
peak_278818	1	A
peak_278819	1	A
peak_144277	1	A
peak_29659	1	A
peak_29655	1	A
peak_29656	1	A
peak_291241	1	A
peak_291240	1	A
peak_105083	1	A
peak_105079	1	A
peak_105078	1	A
peak_146907	1	A
peak_97948	1	A
peak_97949	1	A
peak_187378	1	A
peak_187383	1	A
peak_187377	1	A
peak_187376	1	A
peak_187384	1	A
peak_287496	1	A
peak_287501	1	A
peak_287497	1	A
peak_287503	1	A
peak_287500	1	A
peak_229429	1	A
peak_229426	1	A
peak_229425	1	A
peak_11659b	1	A
peak_60052	1	A
peak_60053	1	A
peak_60055	1	A
peak_56717	1	A
peak_56710	1	A
peak_56707a	1	A
peak_56718	1	A
peak_56716	1	A
peak_56707b	1	A
peak_56707c	1	A
peak_56704	1	A
peak_98244	1	A
peak_106002b	1	A
peak_106010a	1	A
peak_106437a	1	A
peak_106437b	1	A
peak_79367a	1	A
peak_79367b	1	A
peak_79368	1	A
peak_79366	1	A
peak_79373	1	A
peak_139492	1	A
peak_139494	1	A
peak_139493	1	A
peak_139489	1	A
peak_139496	1	A
peak_4153	1	A
peak_304075	1	A
peak_304072	1	A
peak_304065	1	A
peak_120379	1	A
peak_120377	1	A
peak_121360	1	A
peak_179923	1	A
peak_261212	1	A
peak_261211	1	A
peak_261203	1	A
peak_121376	1	A
peak_171703	1	A
peak_171707	1	A
peak_171704	1	A
peak_171695	1	A
peak_171703	1	A
peak_26694	1	A
peak_26693	1	A
peak_199099	1	A
peak_179787	1	A
peak_206276	1	A
peak_206272	1	A
peak_217733	1	A
peak_217730	1	A
peak_217725	1	A
peak_217721	1	A
peak_217723	1	A
peak_217729b	1	A
peak_217722	1	A
peak_217724	1	A
peak_217728	1	A
peak_217729a	1	A
peak_153734	1	A
peak_153736b	1	A
peak_97136	1	A
peak_97135	1	A
peak_97814	1	A
peak_284628	1	A
peak_284630	1	A
peak_16550	1	A
peak_174752	1	A
peak_174747	1	A
peak_71766	1	A
peak_71767	1	A
peak_266882	1	A
peak_257882	1	A
peak_257875	1	A
peak_257879	1	A
peak_249626	1	A
peak_267253	1	A
peak_86794	1	A
peak_207571b	1	A
peak_207571a	1	A
peak_294825b	1	A
peak_294817	1	A
peak_224207	1	A
peak_224207	1	A
peak_57030	1	A
peak_76143	1	A
peak_76139	1	A
peak_208955	1	A
peak_83925	1	A
peak_201959	1	A
peak_268828	1	A
peak_268822	1	A
peak_268824a	1	A
peak_268824b	1	A
peak_268827	1	A
peak_181787	1	A
peak_181790	1	A
peak_181783	1	A
peak_181788	1	A
peak_136935	1	A
peak_76670	1	A
peak_76667	1	A
peak_76661	1	A
peak_76660	1	A
peak_250803b	1	A
peak_250804	1	A
peak_250801	1	A
peak_274576	1	A
peak_245590	1	A
peak_55767	1	A
peak_55771b	1	A
peak_55763b	1	A
peak_136638c	1	A
peak_136637	1	A
peak_136638a	1	A
peak_136636	1	A
peak_283869	1	A
peak_122233	1	A
peak_122236	1	A
peak_234362a	1	A
peak_211604a	1	A
peak_211604b	1	A
peak_211607	1	A
peak_51036	1	A
peak_51037	1	A
peak_51035	1	A
peak_51034	1	A
peak_263800	1	A
peak_263795	1	A
peak_263807	1	A
peak_263793	1	A
peak_263798a	1	A
peak_263802	1	A
peak_263798b	1	A
peak_153253a	1	A
peak_153253b	1	A
peak_197674	1	A
peak_149297	1	A
peak_149296	1	A
peak_149299	1	A
peak_149287	1	A
peak_149298	1	A
peak_30910	1	A
peak_30912	1	A
peak_30906	1	A
peak_30911	1	A
peak_30909	1	A
peak_30908	1	A
peak_30907b	1	A
peak_162840	1	A
peak_162836b	1	A
peak_164424	1	A
peak_109012b	1	A
peak_109013a	1	A
peak_86209	1	A
peak_77849	1	A
peak_77844	1	A
peak_221250	1	A
peak_221249	1	A
peak_221253	1	A
peak_243933	1	A
peak_243942	1	A
peak_243934b	1	A
peak_243935a	1	A
peak_243937	1	A
peak_243935b	1	A
peak_243932	1	A
peak_95173	1	A
peak_95174	1	A
peak_95176	1	A
peak_296448	1	A
peak_296448	1	A
peak_250641b	1	A
peak_250643	1	A
peak_250646	1	A
peak_168004	1	A
peak_161421	1	A
peak_46550	1	A
peak_263877	1	A
peak_263873b	1	A
peak_263882	1	A
peak_270805	1	A
peak_164446	1	A
peak_168392	1	A
peak_168395	1	A
peak_168394	1	A
peak_95879b	1	A
peak_95883	1	A
peak_95885c	1	A
peak_95884	1	A
peak_38729a	1	A
peak_274685b	1	A
peak_112888	1	A
peak_126046	1	A
peak_126048	1	A
peak_6892	1	A
peak_6893	1	A
peak_6895	1	A
peak_6897	1	A
peak_6896	1	A
peak_61781	1	A
peak_61780	1	A
peak_61783	1	A
peak_293307	1	A
peak_293309	1	A
peak_293308	1	A
peak_245116	1	A
peak_245113	1	A
peak_261387	1	A
peak_170730	1	A
peak_170730	1	A
peak_170731	1	A
peak_170731	1	A
peak_170737	1	A
peak_170737	1	A
peak_210829	1	A
peak_210830	1	A
peak_7807	1	A
peak_7799	1	A
peak_286872a	1	A
peak_286875	1	A
peak_102894	1	A
peak_102896	1	A
peak_183246	1	A
peak_183242	1	A
peak_265099	1	A
peak_265101a	1	A
peak_153631	1	A
peak_125792	1	A
peak_125790	1	A
peak_125795	1	A
peak_125791	1	A
peak_125788	1	A
peak_125789	1	A
peak_75279	1	A
peak_75278	1	A
peak_7164	1	A
peak_7173	1	A
peak_7170	1	A
peak_7163	1	A
peak_7171	1	A
peak_7165	1	A
peak_192980	1	A
peak_192986	1	A
peak_199370	1	A
peak_136471	1	A
peak_255043a	1	A
peak_255037	1	A
peak_140223	1	A
peak_140227	1	A
peak_140224	1	A
peak_140228	1	A
peak_23888	1	A
peak_23886	1	A
peak_23882	1	A
peak_271681	1	A
peak_271677	1	A
peak_271682	1	A
peak_271673	1	A
peak_216320	1	A
peak_93201	1	A
peak_123926	1	A
peak_123927	1	A
peak_123929	1	A
peak_140277b	1	A
peak_140278a	1	A
peak_140279	1	A
peak_136634	1	A
peak_136637	1	A
peak_136636	1	A
peak_136642b	1	A
peak_212752b	1	A
peak_212747	1	A
peak_212749	1	A
peak_37254	1	A
peak_37257	1	A
peak_140061	1	A
peak_140053	1	A
peak_279001	1	A
peak_271661a	1	A
peak_271673	1	A
peak_126468b	1	A
peak_126463b	1	A
peak_301133	1	A
peak_301140	1	A
peak_301136	1	A
peak_251612	1	A
peak_251611	1	A
peak_251613	1	A
peak_250180b	1	A
peak_260299	1	A
peak_260301	1	A
peak_260296	1	A
peak_152037	1	A
peak_152040	1	A
peak_152038	1	A
peak_152039	1	A
peak_152042	1	A
peak_36209	1	A
peak_123037	1	A
peak_123030b	1	A
peak_123034	1	A
peak_94768a	1	A
peak_81388	1	A
peak_81388	1	A
peak_81393	1	A
peak_81393	1	A
peak_81383	1	A
peak_81383	1	A
peak_81401b	1	A
peak_81401b	1	A
peak_81396	1	A
peak_81396	1	A
peak_81381	1	A
peak_81381	1	A
peak_81390	1	A
peak_81390	1	A
peak_125360	1	A
peak_125362	1	A
peak_125369	1	A
peak_125368	1	A
peak_125373	1	A
peak_119267	1	A
peak_119273	1	A
peak_119278	1	A
peak_119275	1	A
peak_206327a	1	A
peak_206333	1	A
peak_206329	1	A
peak_206326	1	A
peak_134261b	1	A
peak_134261a	1	A
peak_30960	1	A
peak_273717	1	A
peak_273718b	1	A
peak_273719	1	A
peak_273725	1	A
peak_238139	1	A
peak_238142a	1	A
peak_238142b	1	A
peak_117147	1	A
peak_117151	1	A
peak_117150	1	A
peak_117162	1	A
peak_108541b	1	A
peak_241635	1	A
peak_241633	1	A
peak_241638	1	A
peak_241628	1	A
peak_240120	1	A
peak_240119	1	A
peak_240123	1	A
peak_240116	1	A
peak_240117	1	A
peak_240113	1	A
peak_159793	1	A
peak_81580	1	A
peak_106464	1	A
peak_56249	1	A
peak_56250	1	A
peak_201883	1	A
peak_94224	1	A
peak_94219	1	A
peak_100565	1	A
peak_100578a	1	A
peak_100578b	1	A
peak_117209	1	A
peak_117205	1	A
peak_120864	1	A
peak_4840	1	A
peak_4844	1	A
peak_77584	1	A
peak_206000	1	A
peak_118046	1	A
peak_222657	1	A
peak_222654	1	A
peak_222656a	1	A
peak_222656b	1	A
peak_222651	1	A
peak_222653	1	A
peak_190284a	1	A
peak_190285	1	A
peak_190288	1	A
peak_145354	1	A
peak_145356c	1	A
peak_145364	1	A
peak_213945	1	A
peak_101826	1	A
peak_101822	1	A
peak_297854	1	A
peak_297849	1	A
peak_297851	1	A
peak_297857a	1	A
peak_297848	1	A
peak_297847b	1	A
peak_290019	1	A
peak_290018a	1	A
peak_69935	1	A
peak_69938	1	A
peak_130601	1	A
peak_12669	1	A
peak_12666	1	A
peak_12666	1	A
peak_232366	1	A
peak_254350	1	A
peak_249597	1	A
peak_270735	1	A
peak_270732	1	A
peak_232008b	1	A
peak_174884	1	A
peak_69226	1	A
peak_191729	1	A
peak_191718	1	A
peak_231526	1	A
peak_9881	1	A
peak_9876	1	A
peak_163608a	1	A
peak_169552b	1	A
peak_169552b	1	A
peak_211412	1	A
peak_10616	1	A
peak_10612	1	A
peak_250175	1	A
peak_250180b	1	A
peak_158973	1	A
peak_158967	1	A
peak_158974	1	A
peak_270895	1	A
peak_270900	1	A
peak_270899	1	A
peak_157389	1	A
peak_171199	1	A
peak_224526b	1	A
peak_224524	1	A
peak_161979	1	A
peak_161982	1	A
peak_161975	1	A
peak_161980	1	A
peak_161974	1	A
peak_130277	1	A
peak_140269	1	A
peak_140270	1	A
peak_140265	1	A
peak_230662	1	A
peak_170730	1	A
peak_170731	1	A
peak_170737	1	A
peak_161421	1	A
peak_230453	1	A
peak_122807	1	A
peak_122808	1	A
peak_230867	1	A
peak_230866	1	A
peak_230865	1	A
peak_232505b	1	A
peak_249672	1	A
peak_249673	1	A
peak_249667b	1	A
peak_249674	1	A
peak_249668a	1	A
peak_249669	1	A
peak_249667a	1	A
peak_249667b	1	A
peak_249663	1	A
peak_249668a	1	A
peak_249669	1	A
peak_249667a	1	A
peak_249660	1	A
peak_249658	1	A
peak_255326	1	A
peak_255328	1	A
peak_255329	1	A
peak_61780	1	A
peak_61783	1	A
peak_231535	1	A
peak_205439a	1	A
peak_205438	1	A
peak_205444	1	A
peak_205442	1	A
peak_210914	1	A
peak_210910	1	A
peak_210916	1	A
peak_210908b	1	A
peak_210905	1	A
peak_210913	1	A
peak_271442	1	A
peak_271436	1	A
peak_86339a	1	A
peak_56655	1	A
peak_56644	1	A
peak_56641	1	A
peak_56640	1	A
peak_56648	1	A
peak_56647	1	A
peak_227212	1	A
peak_227220a	1	A
peak_227217b	1	A
peak_227217a	1	A
peak_227220b	1	A
peak_227218	1	A
peak_227214	1	A
peak_125793	1	A
peak_125806	1	A
peak_125795	1	A
peak_94103	1	A
peak_95401	1	A
peak_156740	1	A
peak_177822a	1	A
peak_177822b	1	A
peak_177829	1	A
peak_170114	1	A
peak_112030	1	A
peak_112030	1	A
peak_112026	1	A
peak_112032b	1	A
peak_112032b	1	A
peak_112022	1	A
peak_112035	1	A
peak_112035	1	A
peak_195673	1	A
peak_195670	1	A
peak_195664	1	A
peak_145885	1	A
peak_290923	1	A
peak_290924	1	A
peak_17628	1	A
peak_17628	1	A
peak_185102	1	A
peak_263432b	1	A
peak_263425	1	A
peak_263435	1	A
peak_263433	1	A
peak_263427	1	A
peak_263429	1	A
peak_185580	1	A
peak_250627	1	A
peak_250630	1	A
peak_283782	1	A
peak_284735	1	A
peak_222926	1	A
peak_222923	1	A
peak_264486	1	A
peak_264485	1	A
peak_264469b	1	A
peak_264487	1	A
peak_165617	1	A
peak_202356	1	A
peak_272061	1	A
peak_272059	1	A
peak_178245	1	A
peak_178244	1	A
peak_178241	1	A
peak_178248	1	A
peak_178238	1	A
peak_217767	1	A
peak_52435	1	A
peak_103963	1	A
peak_103970	1	A
peak_103969b	1	A
peak_176983	1	A
peak_176991	1	A
peak_176985	1	A
peak_176994	1	A
peak_309188	1	A
peak_309184	1	A
peak_298046	1	A
peak_184560	1	A
peak_184557	1	A
peak_184559	1	A
peak_184561	1	A
peak_124570	1	A
peak_124568	1	A
peak_63361	1	A
peak_34037b	1	A
peak_34040b	1	A
peak_34040a	1	A
peak_34049	1	A
peak_34049	1	A
peak_34045	1	A
peak_34045	1	A
peak_34037a	1	A
peak_34051	1	A
peak_181576b	1	A
peak_181576c	1	A
peak_181569a	1	A
peak_181572b	1	A
peak_181579	1	A
peak_181577	1	A
peak_181575	1	A
peak_181572a	1	A
peak_71521	1	A
peak_71522	1	A
peak_71529	1	A
peak_42154	1	A
peak_42154	1	A
peak_42154	1	A
peak_42155	1	A
peak_42155	1	A
peak_42155	1	A
peak_42151	1	A
peak_42151	1	A
peak_42151	1	A
peak_42157	1	A
peak_42157	1	A
peak_42157	1	A
peak_42156	1	A
peak_42156	1	A
peak_42156	1	A
peak_42141b	1	A
peak_42141b	1	A
peak_42141b	1	A
peak_229684	1	A
peak_229687	1	A
peak_229696	1	A
peak_229689	1	A
peak_229698	1	A
peak_229682a	1	A
peak_229682b	1	A
peak_139054	1	A
peak_139041	1	A
peak_139044	1	A
peak_139050	1	A
peak_120835	1	A
peak_120832	1	A
peak_120837	1	A
peak_120829	1	A
peak_89654	1	A
peak_34095	1	A
peak_34092	1	A
peak_34088	1	A
peak_266911b	1	A
peak_266902c	1	A
peak_291939	1	A
peak_291947	1	A
peak_291948	1	A
peak_291940	1	A
peak_291944	1	A
peak_291938	1	A
peak_291941	1	A
peak_178757	1	A
peak_183586	1	A
peak_296108	1	A
peak_296109	1	A
peak_14287	1	A
peak_265283	1	A
peak_265290	1	A
peak_265292	1	A
peak_191675	1	A
peak_191675	1	A
peak_191674	1	A
peak_191674	1	A
peak_191678	1	A
peak_191678	1	A
peak_191672	1	A
peak_191672	1	A
peak_191676	1	A
peak_191679	1	A
peak_191679	1	A
peak_178026	1	A
peak_146943	1	A
peak_65706	1	A
peak_66393	1	A
peak_66388	1	A
peak_66386	1	A
peak_66390	1	A
peak_309378	1	A
peak_149604	1	A
peak_165602	1	A
peak_165599	1	A
peak_165604	1	A
peak_217381	1	A
peak_217383	1	A
peak_217388	1	A
peak_14549	1	A
peak_14545	1	A
peak_88942	1	A
peak_88943	1	A
peak_88934	1	A
peak_88940	1	A
peak_88941	1	A
peak_88932	1	A
peak_88944	1	A
peak_88933	1	A
peak_141604a	1	A
peak_141604b	1	A
peak_141607	1	A
peak_64729	1	A
peak_306859b	1	A
peak_84663	1	A
peak_83409b	1	A
peak_21899	1	A
peak_21899	1	A
peak_21899	1	A
peak_21901	1	A
peak_21901	1	A
peak_21901	1	A
peak_21900	1	A
peak_21904a	1	A
peak_21904a	1	A
peak_21904a	1	A
peak_218685	1	A
peak_218686	1	A
peak_218684	1	A
peak_30114	1	A
peak_23888	1	A
peak_23886	1	A
peak_58137	1	A
peak_58139	1	A
peak_291939	1	A
peak_291944	1	A
peak_291938	1	A
peak_291941	1	A
peak_58139	1	A
peak_286032	1	A
peak_71521	1	A
peak_71522	1	A
peak_81580	1	A
peak_177159	1	A
peak_177162	1	A
peak_177160	1	A
peak_30856a	1	A
peak_30856b	1	A
peak_213613	1	A
peak_213617	1	A
peak_213612	1	A
peak_213611	1	A
peak_213625a	1	A
peak_295184	1	A
peak_295184	1	A
peak_295179	1	A
peak_295179	1	A
peak_235701a	1	A
peak_235701b	1	A
peak_246385	1	A
peak_236421	1	A
peak_236424	1	A
peak_236430	1	A
peak_236422	1	A
peak_234343	1	A
peak_234351	1	A
peak_211595	1	A
peak_252839	1	A
peak_252835	1	A
peak_212178	1	A
peak_212179	1	A
peak_164515	1	A
peak_133698	1	A
peak_133699	1	A
peak_271922	1	A
peak_271926	1	A
peak_223975	1	A
peak_103424	1	A
peak_103418	1	A
peak_103432	1	A
peak_88942	1	A
peak_88942	1	A
peak_88943	1	A
peak_88943	1	A
peak_88956b	1	A
peak_88956b	1	A
peak_88952	1	A
peak_88952	1	A
peak_88955	1	A
peak_88955	1	A
peak_88944	1	A
peak_88944	1	A
peak_207474	1	A
peak_207474	1	A
peak_207489	1	A
peak_207489	1	A
peak_207480a	1	A
peak_207480a	1	A
peak_207480a	1	A
peak_207137a	1	A
peak_267479c	1	A
peak_207488	1	A
peak_267476a	1	A
peak_207479	1	A
peak_207479	1	A
peak_207479	1	A
peak_232418	1	A
peak_232417	1	A
peak_232420	1	A
peak_231919	1	A
peak_232136b	1	A
peak_231920	1	A
peak_232134	1	A
peak_231918	1	A
peak_231917	1	A
peak_232380	1	A
peak_232438	1	A
peak_188608	1	A
peak_86339a	1	A
peak_195673	1	A
peak_195670	1	A
peak_195681	1	A
peak_237920	1	A
peak_167108	1	A
peak_167107	1	A
peak_167109	1	A
peak_145045	1	A
peak_297069a	1	A
peak_297079	1	A
peak_60539	1	A
peak_65748	1	A
peak_65756	1	A
peak_65749a	1	A
peak_65753b	1	A
peak_222033	1	A
peak_222039	1	A
peak_222030	1	A
peak_222034b	1	A
peak_222035	1	A
peak_222042	1	A
peak_222034a	1	A
peak_132077	1	A
peak_230308	1	A
peak_230300	1	A
peak_230311	1	A
peak_230303	1	A
peak_230305	1	A
peak_230316	1	A
peak_230312	1	A
peak_230828	1	A
peak_231466	1	A
peak_231459	1	A
peak_231429	1	A
peak_231871	1	A
peak_231876a	1	A
peak_231875	1	A
peak_231872b	1	A
peak_230308	1	A
peak_230322	1	A
peak_230311	1	A
peak_230305	1	A
peak_230316	1	A
peak_230312	1	A
peak_232600	1	A
peak_232738	1	A
peak_233281	1	A
peak_233283	1	A
peak_233282	1	A
peak_231160a	1	A
peak_231160b	1	A
peak_231161	1	A
peak_231155	1	A
peak_231106	1	A
peak_231108	1	A
peak_232939	1	A
peak_232941	1	A
peak_232940	1	A
peak_232943a	1	A
peak_232943b	1	A
peak_231660	1	A
peak_231661a	1	A
peak_231661b	1	A
peak_231661c	1	A
peak_230557	1	A
peak_232049a	1	A
peak_219325	1	A
peak_205438	1	A
peak_205437b	1	A
peak_205444	1	A
peak_205442	1	A
peak_205437a	1	A
peak_231948	1	A
peak_232252	1	A
peak_231301b	1	A
peak_231298b	1	A
peak_232253	1	A
peak_232251	1	A
peak_300702	1	A
peak_300705	1	A
peak_304307	1	A
peak_304307	1	A
peak_132000	1	A
peak_309754	3	A
peak_309755b	3	A
peak_36206	3	A
peak_36213b	3	A
peak_36213a	3	A
peak_241045	3	A
peak_241046	3	A
peak_241049	3	A
peak_51649	3	A
peak_51651a	3	A
peak_51655	3	A
peak_34988	3	A
peak_34992a	3	A
peak_34992b	3	A
peak_34993	3	A
peak_216505	3	A
peak_264577	3	A
peak_264570	3	A
peak_264576	3	A
peak_264579	3	A
peak_264580	3	A
peak_264581	3	A
peak_239373	3	A
peak_239376	3	A
peak_270882	3	A
peak_270875	3	A
peak_270883	3	A
peak_270884a	3	A
peak_270884b	3	A
peak_270890	3	A
peak_289275a	3	A
peak_289275b	3	A
peak_289283	3	A
peak_22385	3	A
peak_272004	3	A
peak_272004	3	A
peak_272005	3	A
peak_272005	3	A
peak_272002	3	A
peak_272002	3	A
peak_271981	3	A
peak_271983	3	A
peak_271987a	3	A
peak_271987b	3	A
peak_271995a	3	A
peak_271995a	3	A
peak_271997	3	A
peak_271997	3	A
peak_271997	3	A
peak_289249	3	A
peak_289254	3	A
peak_289257	3	A
peak_289246	3	A
peak_289248	3	A
peak_142364	3	A
peak_142367	3	A
peak_142370	3	A
peak_144520	3	A
peak_144523	3	A
peak_144524	3	A
peak_277281	3	A
peak_277279	3	A
peak_277280	3	A
peak_277289	3	A
peak_13349	3	A
peak_13350	3	A
peak_13353	3	A
peak_13363	3	A
peak_13364	3	A
peak_13365a	3	A
peak_13365b	3	A
peak_153851	3	A
peak_225079	3	A
peak_161482	3	A
peak_161483	3	A
peak_48688	3	A
peak_48693	3	A
peak_48697	3	A
peak_48695	3	A
peak_93010	3	A
peak_93016	3	A
peak_135563	3	A
peak_135557	3	A
peak_217385	3	A
peak_217386	3	A
peak_217387	3	A
peak_217389	3	A
peak_75155	3	A
peak_75147	3	A
peak_75149	3	A
peak_75154b	3	A
peak_75156	3	A
peak_273753	3	A
peak_273757	3	A
peak_273760	3	A
peak_273761	3	A
peak_289511	3	A
peak_289514	3	A
peak_289516a	3	A
peak_289516b	3	A
peak_289516c	3	A
peak_289517	3	A
peak_289515	3	A
peak_272540	3	A
peak_272536	3	A
peak_207499	3	A
peak_207502	3	A
peak_241300	3	A
peak_241303	3	A
peak_3986	3	A
peak_3990	3	A
peak_98992b	3	A
peak_98992a	3	A
peak_98996	3	A
peak_274636	3	A
peak_274632a	3	A
peak_274632b	3	A
peak_274635	3	A
peak_274639	3	A
peak_274640	3	A
peak_6000	3	A
peak_6000	3	A
peak_6001	3	A
peak_250409	3	A
peak_250415b	3	A
peak_215477	3	A
peak_215473	3	A
peak_215475	3	A
peak_215478	3	A
peak_215480	3	A
peak_215482	3	A
peak_293822b	3	A
peak_293825	3	A
peak_293827b	3	A
peak_102786	3	A
peak_102782	3	A
peak_87670	3	A
peak_87670	3	A
peak_108444a	3	A
peak_108445a	3	A
peak_108445b	3	A
peak_245601	3	A
peak_245605	3	A
peak_245597	3	A
peak_53934	3	A
peak_53935b	3	A
peak_53935a	3	A
peak_25476	3	A
peak_25478	3	A
peak_25479a	3	A
peak_210927	3	A
peak_210938	3	A
peak_210939	3	A
peak_210940	3	A
peak_210926	3	A
peak_210928	3	A
peak_210937	3	A
peak_272504	3	A
peak_272508	3	A
peak_272511	3	A
peak_303949	3	A
peak_303955	3	A
peak_303956	3	A
peak_8615b	3	A
peak_8615c	3	A
peak_8616	3	A
peak_8622	3	A
peak_8627	3	A
peak_249842	3	A
peak_81361a	3	A
peak_258844	3	A
peak_258842	3	A
peak_135583	3	A
peak_135588	3	A
peak_135589	3	A
peak_135585	3	A
peak_248796a	3	A
peak_248796b	3	A
peak_248801	3	A
peak_248796c	3	A
peak_75211a	3	A
peak_75211b	3	A
peak_75217	3	A
peak_75221	3	A
peak_75214b	3	A
peak_100982a	3	A
peak_100979	3	A
peak_100990	3	A
peak_287574b	3	A
peak_26463	3	A
peak_221050	3	A
peak_221053	3	A
peak_40064	3	A
peak_40066	3	A
peak_40067	3	A
peak_40068	3	A
peak_40071a	3	A
peak_40071b	3	A
peak_40071c	3	A
peak_40078	3	A
peak_210973	3	A
peak_210980	3	A
peak_182013	3	A
peak_182015	3	A
peak_182017b	3	A
peak_182021	3	A
peak_59490	3	A
peak_59488	3	A
peak_59492b	3	A
peak_156069	3	A
peak_156077	3	A
peak_25812	3	A
peak_25815	3	A
peak_25814	3	A
peak_84003	3	A
peak_84006	3	A
peak_84008	3	A
peak_40801	3	A
peak_121795	3	A
peak_121796	3	A
peak_121799	3	A
peak_121803	3	A
peak_121804	3	A
peak_208742	3	A
peak_208743	3	A
peak_208751	3	A
peak_171256	3	A
peak_171259	3	A
peak_271632	3	A
peak_271634	3	A
peak_271637	3	A
peak_158929	3	A
peak_158932	3	A
peak_158933	3	A
peak_158934	3	A
peak_158935	3	A
peak_158940	3	A
peak_91881	3	A
peak_91882	3	A
peak_91884	3	A
peak_49552	3	A
peak_49553	3	A
peak_171205	3	A
peak_255033	3	A
peak_255035	3	A
peak_255036	3	A
peak_255039	3	A
peak_255040	3	A
peak_225073	3	A
peak_225074	3	A
peak_232391	3	A
peak_258572	3	A
peak_258573	3	A
peak_231732	3	A
peak_231733	3	A
peak_231730	3	A
peak_152890	3	A
peak_152888	3	A
peak_152889	3	A
peak_152898	3	A
peak_270804	3	A
peak_270806	3	A
peak_270807	3	A
peak_270808	3	A
peak_270810	3	A
peak_292102	3	A
peak_11541	3	A
peak_236378	3	A
peak_236380	3	A
peak_236383	3	A
peak_13602a	3	A
peak_13608	3	A
peak_189169	3	A
peak_290580	3	A
peak_290582	3	A
peak_290583	3	A
peak_290588	3	A
peak_13518	3	A
peak_13519	3	A
peak_13521	3	A
peak_13523a	3	A
peak_13526	3	A
peak_13527	3	A
peak_13529	3	A
peak_13531	3	A
peak_12413	3	A
peak_12414	3	A
peak_12415	3	A
peak_130197	3	A
peak_130199	3	A
peak_130202	3	A
peak_254491	3	A
peak_173315	3	A
peak_173320	3	A
peak_173312	3	A
peak_265645	3	A
peak_265656	3	A
peak_88144	3	A
peak_88146	3	A
peak_88152	3	A
peak_88153	3	A
peak_88154	3	A
peak_103443	3	A
peak_103446a	3	A
peak_170719	3	A
peak_170716	3	A
peak_280074a	3	A
peak_280074a	3	A
peak_280079	3	A
peak_280082	3	A
peak_280082	3	A
peak_280083b	3	A
peak_280083b	3	A
peak_279067	3	A
peak_279065	3	A
peak_279066	3	A
peak_279061	3	A
peak_274546	3	A
peak_274547a	3	A
peak_274548	3	A
peak_274551	3	A
peak_149433	3	A
peak_149425	3	A
peak_149430	3	A
peak_149431	3	A
peak_149434	3	A
peak_138112	3	A
peak_137861b	3	A
peak_137862	3	A
peak_201268	3	A
peak_201270	3	A
peak_201274	3	A
peak_201275	3	A
peak_59578	3	A
peak_59570a	3	A
peak_59572a	3	A
peak_59572b	3	A
peak_66017	3	A
peak_66022	3	A
peak_66023	3	A
peak_66026	3	A
peak_66029	3	A
peak_276014a	3	A
peak_276014b	3	A
peak_276016	3	A
peak_276017	3	A
peak_276020	3	A
peak_291293a	3	A
peak_291295	3	A
peak_291298	3	A
peak_291291	3	A
peak_82617	3	A
peak_82619	3	A
peak_82627	3	A
peak_82627	3	A
peak_82630	3	A
peak_82634	3	A
peak_82635	3	A
peak_275577	3	A
peak_17299	3	A
peak_17299	3	A
peak_17302	3	A
peak_17302	3	A
peak_17306	3	A
peak_17306	3	A
peak_17304a	3	A
peak_17304a	3	A
peak_173255	3	A
peak_173255	3	A
peak_173245	3	A
peak_173245	3	A
peak_173252	3	A
peak_173258	3	A
peak_173258	3	A
peak_234681	3	A
peak_234679	3	A
peak_234683	3	A
peak_234688a	3	A
peak_195682	3	A
peak_195683b	3	A
peak_195687	3	A
peak_16941	3	A
peak_16948a	3	A
peak_16948b	3	A
peak_16943	3	A
peak_71555b	3	A
peak_71552a	3	A
peak_71548	3	A
peak_71549a	3	A
peak_71549b	3	A
peak_71556b	3	A
peak_71552a	3	A
peak_71549a	3	A
peak_71549b	3	A
[truncated: 23,915 more rows]
