# Supplementary material for: Pluripotency factors determine gene expression repertoire at zygotic genome activation
Source: Nat Commun. 2022 Feb 10;13:788. doi: 10.1038/s41467-022-28434-1 (PMC8831532; doi:10.1038/s41467-022-28434-1)
Supplement: Supplementary file 12 — Source data [file 41467_2022_28434_MOESM12_ESM.xlsx]

## Sheet: Figs.3bdc 4ac,S4ac, S5
ENSEMBL transcript	symbol	MZsox19b_2.5_r1	MZsox19b_3_r1	MZsox19b_3.5_r1	MZsox19b_4_r1	MZsox19b_4.5_r1	MZsox19b_5_r1	MZsox19b_5.5_r1	MZsox19b_6_r1	MZsox19b_2.5_r2	MZsox19b_3_r2	MZsox19b_3.5_r2	MZsox19b_4_r2	MZsox19b_4.5_r2	MZsox19b_5_r2	MZsox19b_5.5_r2	MZsox19b_6_r2	MZspg_2.5_r1	MZspg_3_r1	MZspg_3.5_r1	MZspg_4_r1	MZspg_4.5_r1	MZspg_5_r1	MZspg_5.5_r1	MZspg_6_r1	MZspg_2.5_r2	MZspg_3_r2	MZspg_3.5_r2	MZspg_4_r2	MZspg_4.5_r2	MZspg_5_r2	MZspg_5.5_r2	MZspg_6_r2	MZsox19bspg_2.5_r1	MZsox19bspg_3_r1	MZsox19bspg_3.5_r1	MZsox19bspg_4_r1	MZsox19bspg_4.5_r1	MZsox19bspg_5_r1	MZsox19bspg_5.5_r1	MZsox19bspg_2.5_r2	MZsox19bspg_3_r2	MZsox19bspg_3.5_r2	MZsox19bspg_4_r2	MZsox19bspg_4.5_r2	MZsox19bspg_5_r2	MZsox19bspg_5.5_r2	MZsox19bspg_6_r2	WT_2.5_r1
ENSDART00000000004.5	slc35a5	499	518	488	422	386	497	388	379	289	351	330	297	329	229	186	163	779	827	664	602	507	313	214	175	621	762	747	659	455	369	178	168	475	552	537	508	405	310	278	532	559	566	465	338	229	219	230	644
ENSDART00000000005.7	ccdc80	37	48	41	16	17	43	37	35	14	15	17	16	11	21	15	5	51	53	58	30	38	18	7	3	24	41	40	45	39	18	3	0	8	12	16	10	9	8	7	32	27	30	22	21	6	6	5	33
ENSDART00000000042.11	mcm6l	727	804	722	1166	1219	907	853	668	957	892	863	852	880	898	951	1011	1273	1243	1287	1382	1497	1572	1444	1732	1210	1381	1405	1478	1557	1580	1495	1200	1291	1313	1292	1521	1323	1461	1644	1294	1151	1357	1260	1486	1354	1307	945	1187
ENSDART00000000069.8	slc9a3r1a	210	195	168	183	157	119	95	150	229	201	223	210	228	236	201	271	181	153	181	167	157	161	144	126	230	242	196	231	229	196	184	168	312	273	307	301	325	332	329	349	299	340	330	356	339	323	292	258
ENSDART00000000070.7	dap	128	97	93	73	64	53	100	56	250	213	153	148	158	152	210	195	82	94	64	86	97	111	110	119	256	184	157	149	142	208	214	175	149	124	106	103	98	111	158	217	180	141	200	217	246	258	313	167
ENSDART00000000160.10	thraa	236	225	211	135	101	99	102	80	170	181	164	102	41	46	33	20	230	210	204	126	93	35	17	20	188	219	208	124	52	41	10	3	171	188	168	89	53	36	35	155	161	117	61	36	15	5	5	223
ENSDART00000000192.10	ptpn4b	266	292	293	156	85	111	83	92	162	186	144	81	53	47	30	23	460	408	378	234	86	42	28	39	313	428	384	263	103	99	36	36	228	230	162	69	43	32	20	337	306	170	66	31	17	21	27	225
ENSDART00000000221.9	krt91	1	0	0	1	4	35	187	160	9	3	5	1	7	30	115	226	0	0	0	1	2	25	54	138	1	0	1	0	1	17	105	178	1	0	0	0	0	4	21	9	6	5	8	6	11	15	34	2
ENSDART00000000250.10	slc40a1	20	24	29	23	36	33	50	14	44	34	31	37	52	47	75	105	54	51	76	67	56	64	77	99	97	57	60	61	53	72	76	104	107	105	71	64	62	88	76	46	37	35	49	86	87	147	256	25
ENSDART00000000280.11	stat1b	0	0	0	0	0	0	0	0	0	0	0	0	0	0	0	0	0	0	0	0	0	0	0	0	0	0	0	0	1	0	0	0	0	0	0	0	0	0	0	0	0	0	1	1	0	0	0	0
ENSDART00000000382.8	triob	786	718	691	183	199	888	758	1249	395	291	217	268	328	248	215	172	8	6	4	8	16	16	14	11	11	10	7	3	5	13	6	20	109	86	106	76	65	75	92	48	61	50	70	61	64	27	36	107
ENSDART00000000392.10	pde6a	0	0	0	0	0	0	0	0	0	0	0	0	0	0	0	0	0	0	0	0	0	0	0	0	0	0	0	0	0	0	0	0	0	0	0	0	0	0	0	0	0	0	0	0	0	0	0	0
ENSDART00000000486.9	cntn2	1	2	1	1	4	0	1	1	1	1	1	1	2	1	0	4	0	1	0	0	1	0	0	0	0	1	0	0	1	0	1	3	1	0	0	0	0	0	0	0	2	0	0	2	1	0	2	0
ENSDART00000000488.7	tnni1a	0	0	0	0	2	0	0	0	0	0	0	0	0	2	1	3	0	0	0	0	0	0	0	1	0	0	0	0	0	1	1	0	0	0	0	0	0	1	0	0	0	1	0	0	3	2	0	0
ENSDART00000000552.12	ofd1	2120	2042	2071	2626	2632	2121	1939	2128	2531	2245	2208	2151	2199	1993	1633	1398	2161	2000	2167	2106	2121	1264	825	845	2449	2264	2008	1971	1751	1257	794	623	2264	2116	2036	2274	2228	2101	1700	2573	2577	2419	2221	1795	959	618	513	2540
ENSDART00000000566.10	gtf2e1	1	4	4	6	14	4	2	8	5	2	7	6	3	5	9	14	16	19	27	26	42	18	23	12	63	56	48	51	64	71	62	68	21	16	18	22	18	23	13	26	14	20	26	20	22	17	30	15
ENSDART00000000670.9	ptpn4a	1	0	0	0	0	0	0	0	0	0	0	1	0	0	0	0	0	0	0	0	0	0	0	0	2	0	0	0	0	0	0	2	0	0	0	0	0	0	0	1	0	0	0	0	0	0	0	0
ENSDART00000000678.7	opn1mw4	0	0	0	2	6	4	6	6	0	0	0	0	3	8	7	12	0	0	0	3	3	6	11	28	0	0	0	1	5	4	9	36	0	0	1	3	4	4	8	0	0	1	6	9	32	63	59	1
ENSDART00000000693.9	osgepl1	3	3	1	12	10	12	22	13	4	4	5	10	16	25	46	47	2	3	3	11	10	43	85	83	1	2	6	9	15	36	99	156	2	2	4	11	21	30	32	1	4	4	9	22	52	57	91	0
ENSDART00000000698.9	psmb9a	34	25	31	13	24	21	64	17	30	46	25	53	41	42	40	64	8	11	13	7	19	32	26	18	15	14	12	27	29	46	30	24	51	65	67	73	60	72	84	22	34	18	46	35	32	32	39	24
ENSDART00000000744.10	sypl2b	81	89	87	129	152	74	104	95	64	74	69	65	50	69	92	109	93	80	88	125	140	169	167	167	102	84	75	95	135	150	244	331	118	92	112	108	138	124	162	102	65	110	94	109	145	153	217	124
ENSDART00000000831.9	znf511	212	236	219	320	349	267	233	171	303	341	366	416	393	368	317	290	355	389	288	311	228	170	177	162	338	359	358	368	261	235	261	285	289	387	445	413	457	354	365	392	410	433	367	248	205	263	399	375
ENSDART00000000876.11	nr4a1	0	1	1	0	1	0	0	0	3	1	1	0	0	2	2	3	1	1	2	0	0	1	0	3	1	2	3	2	2	0	0	0	3	2	3	2	0	0	1	1	1	0	0	0	0	0	0	0
ENSDART00000000877.7	opn1mw3	1	0	1	4	7	1	3	5	2	2	3	4	5	7	5	8	0	0	2	5	8	13	6	22	0	0	1	4	11	26	11	31	2	2	3	2	9	9	6	0	1	0	2	9	22	29	28	5
ENSDART00000000887.9	rassf6	1	2	2	2	1	0	3	2	0	1	0	2	2	2	1	1	3	1	1	2	1	1	1	1	1	4	8	4	1	4	1	3	2	2	1	1	1	0	0	1	2	0	1	2	1	2	2	1
ENSDART00000000948.9	coch	0	1	1	2	5	2	2	0	4	5	3	3	6	7	7	1	3	4	6	2	3	3	2	2	2	5	4	4	7	3	6	2	2	1	1	0	2	0	1	1	0	2	0	2	0	2	2	3
ENSDART00000001092.10	ncor2	1	0	1	1	1	0	0	0	0	0	0	0	0	1	0	0	0	0	0	0	0	1	0	0	0	0	0	0	0	0	0	0	1	0	0	0	0	0	0	0	0	0	0	0	0	0	0	0
ENSDART00000001159.11	mgat4b	1363	1352	1424	1640	1621	1538	1623	1590	1552	1712	1694	1763	1946	1792	1766	1589	1955	2165	2200	2262	2646	2509	2183	1650	2538	2272	2017	2277	2528	2919	2316	1453	2187	2193	2188	2448	2647	2533	2272	2044	1932	2053	2362	2546	2290	1605	799	1581
ENSDART00000001201.8	bysl	879	1039	1243	1375	1548	1755	2492	2264	478	636	708	942	1444	2040	3356	4530	1121	1160	1358	1596	2197	3244	3928	5036	489	930	1108	1284	1870	3058	4538	5647	628	1051	1507	2180	2358	3243	5046	368	631	723	1172	1657	3239	4537	6649	934
ENSDART00000001253.9	si:busm1-57f23.1	209	178	149	86	81	157	110	83	220	178	198	180	79	73	62	26	105	114	84	134	72	53	32	45	185	168	141	174	143	88	37	39	137	129	121	85	59	44	36	195	153	109	100	55	36	56	61	121
ENSDART00000001313.9	rimbp2	1	0	0	0	0	0	0	0	0	0	0	1	0	0	0	0	0	0	1	0	0	0	0	0	0	1	1	1	0	0	0	0	0	0	0	0	0	1	0	0	0	3	0	0	0	0	2	0
ENSDART00000001318.9	nkap	203	185	170	167	209	237	268	248	181	139	160	191	226	240	263	299	181	163	166	214	242	321	259	275	205	206	197	204	340	504	551	527	234	200	198	218	317	324	373	208	185	195	211	276	316	280	263	209
ENSDART00000001331.10	hsd17b8	4	7	5	3	3	5	4	6	3	3	6	5	8	3	3	1	7	4	7	4	4	1	3	1	6	8	8	5	12	1	1	2	2	2	5	3	5	0	0	4	3	5	2	0	0	0	5	0
ENSDART00000001359.8	psmb12	31	27	44	18	18	33	36	25	9	18	19	20	22	25	23	14	2	0	8	3	9	6	6	6	2	4	2	4	5	14	3	6	11	18	20	29	24	25	24	13	11	15	22	19	17	18	25	17
ENSDART00000001376.7	arl14ep	1332	1188	981	710	671	648	725	819	1344	1036	840	900	925	993	1146	1445	838	753	770	667	599	802	1220	1662	700	740	741	706	743	1134	2119	3126	1347	1026	997	1056	979	1000	1475	1197	996	812	859	869	1397	1957	2598	818
ENSDART00000001424.8	pcgf1	105	119	85	104	84	81	69	61	115	116	110	111	83	58	56	57	136	187	104	96	77	46	40	69	91	102	111	84	59	45	39	46	86	108	119	80	71	57	63	122	97	83	81	42	23	33	46	127
ENSDART00000001444.8	g2e3	4384	4577	4214	2838	2243	2000	1655	2201	2945	3152	3152	2811	2116	2140	2693	3895	4974	4778	4489	3258	2486	2974	4415	5749	2654	3532	3863	3549	2601	2900	4981	7339	4090	3986	3505	2654	2314	2329	2746	4022	4075	3466	2487	2386	3765	5306	7868	3683
ENSDART00000001649.10	actn3b	0	0	0	0	0	0	0	0	0	0	0	1	0	0	0	0	0	0	0	0	0	0	0	0	0	0	0	0	0	0	0	0	0	0	0	0	0	0	0	0	0	0	0	0	0	0	0	0
ENSDART00000001678.7	adam8a	1251	1043	881	610	410	435	301	460	1793	1421	1155	707	409	360	241	217	869	823	731	574	385	410	423	379	1622	1226	1043	766	391	365	444	384	1548	1176	917	490	455	373	351	1344	998	785	467	334	214	225	376	1405
ENSDART00000001691.8	tdh2	0	1	1	2	1	0	0	1	1	2	2	4	4	1	2	5	0	0	1	0	0	3	2	5	2	0	0	0	2	2	14	2	1	0	1	0	2	1	3	0	2	1	2	2	3	9	25	1
ENSDART00000001795.9	sp3a	474	403	394	518	772	1015	984	1022	667	584	632	672	760	825	901	963	523	516	566	526	718	769	824	794	545	552	544	568	742	878	913	650	490	462	460	544	571	640	651	543	520	553	593	684	748	638	623	450
ENSDART00000001830.7	echs1	706	770	759	1046	1159	1089	1254	1056	566	759	874	987	1189	1210	1369	1598	891	1090	1025	1407	1423	1864	2270	2866	990	1109	1232	1464	2004	2956	4072	4367	720	681	735	882	1162	1237	1645	1118	1145	1360	1510	2031	2811	2751	3210	972
ENSDART00000001907.10	slc16a3	25	17	22	21	20	18	20	24	46	32	27	33	30	36	37	22	15	18	11	22	20	21	21	5	24	14	20	17	11	7	6	0	30	31	22	25	18	21	19	33	32	24	24	24	15	5	2	11
ENSDART00000001930.9	psmb13a	0	0	0	0	0	1	0	0	1	1	1	0	0	0	0	1	0	2	0	4	9	3	4	3	0	0	1	4	4	3	1	5	0	1	0	1	2	1	0	1	0	0	0	5	0	5	2	0
ENSDART00000002029.10	fkbp8	2610	2550	2455	2317	2156	2067	1937	1687	3760	3811	3601	3278	2954	2909	2376	2509	2630	2450	2396	2283	1881	1502	1308	1268	2964	2656	2332	2106	1911	1546	1578	1670	2828	2552	2396	1949	1700	1566	1437	3862	3291	3146	2641	2192	2090	1991	2120	3245
ENSDART00000002046.8	opn1mw1	0	1	0	0	0	3	2	0	0	0	0	2	2	3	2	4	0	0	0	2	3	2	1	8	0	1	1	0	4	5	9	28	0	0	1	6	7	8	6	1	2	1	3	2	9	9	30	0
ENSDART00000002053.11	pms1	0	0	0	0	0	0	0	0	0	0	0	0	0	0	2	0	0	0	0	0	0	0	0	0	0	0	0	0	1	0	0	0	0	0	0	0	0	0	0	0	0	0	0	0	0	0	0	0
ENSDART00000002055.11	cacna2d3	9	13	7	33	17	21	14	21	35	21	43	26	14	14	17	9	0	0	0	0	0	1	1	1	1	0	0	2	2	3	1	2	19	15	11	13	8	2	2	18	25	18	31	15	18	9	20	32
ENSDART00000002078.9	neurod2	9	7	10	18	11	13	10	6	32	50	81	72	48	41	32	4	2	2	0	2	1	1	2	1	3	3	11	9	7	3	0	0	9	22	30	16	19	9	10	8	8	6	9	5	0	0	0	12
ENSDART00000002094.9	ankrd45	0	1	1	0	0	0	0	0	0	0	0	0	0	1	0	0	0	0	0	0	0	2	0	0	0	0	0	1	0	2	1	2	0	0	0	0	1	0	0	0	0	0	0	0	0	2	4	0
ENSDART00000002095.9	tmem39b	911	783	662	485	348	312	231	268	1334	1102	940	692	535	385	318	328	819	648	643	540	382	283	278	347	1350	1168	922	740	476	306	286	353	1209	1050	829	488	365	294	303	1288	937	742	514	349	283	381	537	995
ENSDART00000002128.7	zgc:112437	1	3	2	12	20	62	84	57	9	6	6	9	23	29	14	17	2	5	16	38	47	51	57	45	3	1	23	65	76	113	105	57	5	6	6	20	25	29	23	2	7	21	24	33	31	32	21	11
ENSDART00000002164.9	unc45b	141	114	110	40	59	85	130	114	59	45	46	47	64	155	228	540	64	76	110	244	348	909	1513	1927	176	162	205	322	509	968	2300	3378	141	144	117	165	237	393	778	101	140	86	133	259	664	1419	2324	187
ENSDART00000002186.8	uck2a	346	356	331	418	595	561	663	698	583	572	544	568	566	543	520	583	961	911	914	1005	1009	1100	1072	1234	1141	1186	1083	1211	1249	1725	1630	1086	889	787	719	780	852	844	860	859	790	816	881	892	948	715	514	578
ENSDART00000002217.6	zmp:0000000545	1	1	0	0	1	0	1	0	0	0	0	0	0	0	0	0	1	0	0	0	1	0	0	1	0	1	0	0	0	0	0	0	0	0	0	0	0	0	0	0	1	0	0	0	1	0	0	0
ENSDART00000002221.8	bco2l	64	44	49	86	80	152	201	183	179	154	138	162	148	157	141	180	12	9	10	22	4	10	25	20	21	15	18	32	17	11	27	74	58	60	40	39	42	41	28	70	74	68	54	59	83	115	158	40
ENSDART00000002242.8	leg1.2	0	0	0	2	6	2	4	2	0	0	0	1	0	3	0	4	8	7	7	9	8	9	21	22	4	3	4	7	1	13	10	9	0	1	1	2	3	3	0	0	0	0	0	1	0	0	2	0
ENSDART00000002244.6	sf3b5	1530	1389	1262	1988	2021	1781	2126	2058	2881	2616	2380	2606	3050	3209	4327	4939	1402	1674	1473	2252	2686	3499	4344	4978	2962	2059	2019	2376	3205	4108	6107	6843	1938	1922	1888	2142	2540	3221	4309	3622	2749	2942	3585	4323	5878	6633	6713	2620
ENSDART00000002250.5	hs6st2	1549	1479	1374	1516	2096	2126	4114	4038	1013	952	886	1325	2164	2912	6270	10851	1770	1886	1711	2613	4528	8422	12134	15496	1364	1356	1454	2106	4164	7362	13555	17850	2068	2086	2170	2615	2895	4259	8520	1350	1203	1672	2255	3253	7576	15570	24338	763
ENSDART00000002279.8	cdh11	0	1	0	0	0	1	0	1	0	0	1	1	1	2	2	4	8	7	5	8	6	3	18	8	4	8	7	5	3	7	16	22	0	1	0	0	0	0	0	0	0	0	1	0	1	0	0	0
ENSDART00000002309.8	mafba	5	6	8	7	16	15	75	61	4	8	8	12	31	42	112	105	4	7	5	7	15	28	78	94	4	5	7	13	25	47	119	224	7	4	14	8	37	143	395	6	3	10	4	41	359	976	2043	8
ENSDART00000002318.8	srsf6b	1158	951	943	1624	2423	2388	3017	3597	1762	1660	1621	1925	2354	2809	3987	5731	1133	1027	1165	1577	2020	3403	4495	5687	1820	1559	1493	1862	3098	5867	9365	11630	2037	1580	1455	2024	2815	3472	4469	2292	1861	2194	2549	4141	6336	7805	10324	1724
ENSDART00000002341.6	cldnc	1	1	1	42	205	299	506	464	0	0	8	106	362	496	594	651	1	3	16	91	260	523	797	1024	0	0	11	68	346	691	1180	1905	1	0	2	29	80	168	415	1	3	10	43	176	552	1131	1870	0
ENSDART00000002348.9	rdh5	0	0	0	0	0	0	0	0	0	0	0	0	0	0	0	0	0	0	0	0	0	0	0	0	0	0	1	0	0	0	0	0	0	0	0	1	0	0	0	1	0	0	0	0	0	0	0	0
ENSDART00000002384.10	phox2a	24	30	20	7	6	41	76	32	7	3	2	10	22	21	55	102	1	3	5	1	5	5	2	0	5	2	2	5	3	4	1	9	3	0	2	7	21	23	46	8	3	4	6	10	22	30	27	12
ENSDART00000002393.7	rundc3aa	0	1	0	3	4	4	0	0	3	3	2	4	6	10	3	5	6	12	8	8	4	16	11	10	31	33	34	32	28	35	63	57	4	2	2	2	7	5	2	2	3	4	5	12	13	5	9	2
ENSDART00000002398.7	trim101	1	0	1	0	1	0	0	0	0	1	0	0	0	0	0	0	0	0	0	0	0	0	0	2	1	0	0	0	0	1	0	0	0	0	0	0	0	0	1	0	3	0	0	0	0	0	0	1
ENSDART00000002401.7	klhdc10	3846	3398	2817	2089	1360	1274	875	917	5368	4470	3545	2007	1143	801	496	327	4299	4147	3320	2140	1121	527	393	411	6187	5123	4084	2745	1217	715	431	365	5280	3935	3001	1601	1194	637	442	5984	4493	2879	1535	747	377	236	199	4604
ENSDART00000002428.10	acvr2aa	532	627	592	478	364	314	234	228	520	625	598	465	289	237	182	182	663	690	605	386	232	144	134	203	605	627	593	342	170	79	75	102	635	672	526	316	220	226	196	727	820	535	309	178	209	302	361	538
ENSDART00000002453.8	acsl4b	3227	3135	2906	3644	3929	3091	3254	4073	4191	3778	3666	3622	3850	3900	3726	3691	4145	3899	4055	4505	4711	5004	3892	3005	6107	4872	4666	4838	5148	4608	3932	2501	3921	3347	3141	3410	3557	3715	3454	6286	5928	5710	5924	6451	5778	4084	2369	3701
ENSDART00000002459.8	ctns	111	114	115	64	75	81	115	208	149	169	141	155	185	171	226	202	11	15	10	5	13	72	172	231	17	18	12	11	15	52	190	312	5	1	2	20	66	131	147	30	19	23	43	83	185	257	418	18
ENSDART00000002463.5	tmed5	150	147	116	128	131	145	158	167	217	160	177	164	154	172	179	182	131	142	148	161	153	164	172	134	230	188	192	216	216	269	281	161	223	210	196	183	221	225	210	242	225	221	217	206	234	135	101	192
ENSDART00000002464.10	neu1	285	260	255	224	212	275	308	374	198	194	193	205	203	220	185	204	211	216	228	281	262	236	246	199	265	266	260	278	260	199	200	239	210	189	239	200	202	159	150	223	226	204	215	169	168	169	240	162
ENSDART00000002465.7	msh2	434	470	502	634	673	701	745	653	593	627	750	828	906	916	1005	1079	642	555	649	709	816	931	1009	892	635	668	693	716	814	776	864	751	614	667	643	795	882	922	908	512	609	715	795	925	1084	951	637	644
ENSDART00000002469.7	hspa4b	304	411	441	673	845	701	684	724	256	387	522	663	808	916	1081	1498	702	733	818	895	1053	1344	1579	1922	327	553	648	786	969	1055	1445	1768	269	349	466	559	649	760	945	312	522	612	788	901	1438	1660	1703	567
ENSDART00000002498.9	elp4	49	41	43	61	59	42	41	58	28	25	37	32	33	26	29	25	25	29	38	29	35	40	25	26	27	47	37	61	50	66	40	28	73	71	70	78	75	82	81	63	48	59	78	82	89	60	46	65
ENSDART00000002501.7	ip6k2a	295	347	356	298	325	339	516	514	184	214	207	230	292	304	405	583	407	391	325	358	392	402	507	644	179	294	310	310	390	521	823	1036	216	298	286	388	377	390	475	167	219	216	275	326	450	797	1192	285
ENSDART00000002507.8	rhoj	0	1	2	2	4	3	1	1	0	1	2	1	0	0	1	8	27	24	23	17	18	5	16	8	8	14	10	13	8	13	3	11	0	0	1	6	6	6	9	1	0	2	8	7	10	12	32	3
ENSDART00000002510.3	golim4b	4	4	7	4	11	5	22	10	14	13	14	21	9	19	18	57	8	10	17	14	23	14	24	22	24	15	13	28	25	27	14	22	12	16	12	18	26	21	40	13	14	14	10	20	31	47	41	12
ENSDART00000002545.8	mcrs1	66	69	67	71	76	96	82	82	82	96	106	91	106	119	128	143	88	96	85	87	66	63	81	78	106	95	82	68	70	39	55	112	60	63	62	82	76	86	93	94	102	105	108	100	117	168	187	69
ENSDART00000002554.10	rxrgb	1	1	1	1	2	1	1	0	0	0	0	0	0	1	1	1	0	0	0	1	0	1	1	3	0	0	1	0	0	0	3	3	0	0	0	1	0	2	1	1	1	0	0	0	4	0	5	1
ENSDART00000002556.8	mrto4	87	83	85	213	295	138	218	342	138	121	168	198	297	297	582	1026	121	139	144	205	239	393	673	1051	94	75	68	67	162	253	518	886	95	96	96	131	190	312	522	147	162	212	274	399	729	1032	1541	152
ENSDART00000002562.9	zmp:0000000527	0	1	0	0	2	3	0	0	0	2	1	1	0	2	1	3	0	2	2	1	3	8	3	7	1	0	0	3	7	1	7	6	0	1	0	0	1	1	3	0	2	1	4	6	5	3	0	2
ENSDART00000002583.10	aarsd1	320	354	335	359	326	275	316	456	187	255	258	240	247	212	168	220	210	194	209	252	179	196	121	172	282	283	287	273	262	229	195	161	176	171	190	206	182	165	182	179	200	200	248	225	222	174	101	324
ENSDART00000002595.7	rpl21	16	16	18	19	21	25	33	21	6	4	7	7	13	16	38	48	0	0	0	0	0	0	0	0	0	0	0	0	0	0	0	0	4	11	15	25	26	35	50	6	3	5	7	15	29	39	61	6
ENSDART00000002624.10	ranbp1	2912	3162	3278	3768	4540	5451	6818	5568	4817	4884	4944	5671	6377	7120	8744	12253	4457	4683	4987	6565	7216	11031	15387	20530	7329	6653	6227	7180	10178	18595	29310	34904	3468	3848	3817	4925	5740	6548	8793	4726	4995	5286	6761	8638	13608	17088	22756	4573
ENSDART00000002633.7	frzb	1	2	3	23	26	11	57	51	42	30	25	32	50	60	159	432	73	61	60	52	70	140	267	569	91	77	87	79	103	149	358	1061	40	43	41	41	56	99	203	21	19	24	19	44	182	695	2127	25
ENSDART00000002641.8	kif26aa	0	2	1	2	3	1	2	1	0	2	1	1	0	2	5	1	0	1	0	1	2	1	0	0	0	3	2	3	3	1	0	0	6	6	7	3	4	4	1	3	4	1	5	5	3	2	0	2
ENSDART00000002661.8	lama4	2	4	2	7	34	15	49	32	3	5	7	4	44	209	695	1006	2	6	9	14	16	25	26	33	8	7	8	5	19	24	40	31	8	11	2	11	15	23	38	3	8	13	9	19	37	29	41	9
ENSDART00000002682.8	net1	0	0	0	1	5	0	0	2	0	0	0	0	6	5	6	10	0	0	0	0	5	13	11	14	0	0	0	1	10	11	10	19	0	0	0	1	5	4	8	0	0	0	3	8	13	15	20	0
ENSDART00000002684.8	ints6l	94	115	139	101	109	97	75	61	60	69	81	76	69	110	166	220	103	96	80	75	84	182	261	296	56	58	86	80	132	190	325	379	46	63	81	93	150	243	306	43	66	61	58	98	225	391	376	85
ENSDART00000002691.9	tspan7b	1642	1642	1675	848	914	854	879	1142	1276	1359	1355	1390	1348	1270	1148	1105	1627	1682	1758	1798	1661	1563	1376	1329	1459	1495	1541	1932	1896	1745	1442	995	1253	1365	1512	1488	1312	1189	1197	1443	1473	1606	1609	1428	1131	969	587	1213
ENSDART00000002714.7	slc17a9b	2643	2858	3103	2895	2894	3039	3218	3298	1205	1666	1976	2181	2250	2185	2143	1874	2903	3005	2911	3058	3454	3647	3301	3195	2234	2672	2840	3127	3352	3481	2916	2062	1701	2115	2419	2871	2770	2650	2528	1921	2449	2549	3042	3073	2607	2192	1438	2423
ENSDART00000002741.5	itprip	2558	2316	1975	1230	589	561	293	370	4159	3470	2838	1758	930	587	351	290	3979	3630	3289	2332	1198	550	377	373	4649	3638	3227	2121	965	485	254	249	3934	3278	2537	974	599	336	222	4437	3435	2530	1299	567	261	231	246	3852
ENSDART00000002750.9	tacc3	47	55	44	40	64	46	52	102	19	18	18	31	42	42	93	72	48	38	37	45	37	27	30	17	4	11	6	13	18	34	46	49	26	14	21	39	41	55	47	13	11	7	26	20	31	57	69	19
ENSDART00000002764.9	polb	236	253	212	280	314	283	304	386	303	375	376	376	358	432	631	850	577	532	526	505	524	682	888	1037	559	606	587	635	797	1362	2114	2253	366	353	394	343	368	425	694	460	432	367	366	445	926	1153	1643	559
ENSDART00000002767.5	esrra	72	88	94	74	84	104	101	80	64	69	71	81	88	55	67	30	67	60	51	62	69	51	45	40	77	70	76	54	52	17	9	13	58	54	67	51	49	49	34	52	62	74	57	58	46	36	25	58
ENSDART00000002770.8	tspan33a	0	1	1	1	0	0	2	0	0	0	0	0	0	0	0	0	0	0	0	0	1	0	0	0	0	0	0	0	0	0	0	0	0	0	0	0	0	0	0	0	0	1	0	0	0	0	0	0
ENSDART00000002778.10	dnajc5gb	5	5	5	1	0	14	6	14	2	3	1	1	3	1	1	3	0	0	0	0	0	0	0	0	0	0	0	0	0	0	0	0	6	1	4	1	2	1	2	3	3	2	9	5	11	3	5	20
ENSDART00000002787.10	pycr3	456	442	491	1410	1600	507	529	1448	573	568	579	717	700	889	976	941	397	444	462	390	490	393	482	301	169	184	245	225	322	329	383	417	200	181	266	277	279	323	348	355	419	614	703	709	760	704	658	323
ENSDART00000002812.10	casz1	3	5	2	6	4	1	3	0	3	1	6	4	2	0	0	1	1	3	2	3	3	3	2	0	3	2	2	3	3	1	1	0	1	4	3	2	2	1	0	3	3	2	4	5	1	0	0	5
ENSDART00000002824.10	appbp2	2243	2476	2589	2721	2761	2771	2536	2584	1596	1913	2213	2423	2255	2053	1777	1717	2951	2839	2854	2776	2993	2722	2805	3188	2627	3007	3132	3279	2918	2409	2342	3098	1671	2064	2136	2168	2146	1759	1624	2169	2774	2983	2916	2484	2137	2589	2904	2356
ENSDART00000002835.9	psme3	591	582	541	667	688	809	883	806	908	832	759	788	844	879	878	923	520	562	514	572	653	636	575	553	934	736	706	784	917	872	784	532	829	689	656	703	853	844	863	950	886	883	1004	1180	1085	883	552	830
ENSDART00000002863.7	neurog3	0	0	0	0	1	0	0	0	0	0	0	1	0	0	0	0	0	0	0	0	0	0	0	0	0	0	0	0	0	0	0	0	0	0	0	0	1	1	0	0	0	0	0	0	0	0	0	0
ENSDART00000002867.9	rfng	43	53	36	39	28	24	15	24	29	28	24	18	14	14	15	23	75	72	64	44	20	27	39	24	70	78	47	38	19	30	43	69	23	10	23	4	12	12	10	12	10	2	9	9	36	56	80	45
ENSDART00000002886.8	exosc9	272	313	312	335	356	725	694	679	466	500	575	602	524	601	673	665	677	644	612	784	714	662	504	537	632	721	667	776	823	962	778	587	262	307	348	401	478	420	396	725	670	693	739	660	530	434	443	665
ENSDART00000002922.9	atm	118	118	116	99	55	30	31	25	95	149	127	73	43	33	36	17	121	122	134	27	39	8	20	15	69	96	96	52	19	9	13	13	57	93	85	31	23	18	16	59	131	59	27	12	15	15	14	135
ENSDART00000002928.10	themis	0	1	2	2	2	3	3	1	0	2	2	2	2	0	0	0	0	1	0	2	2	4	3	5	0	0	0	2	3	0	0	0	1	0	1	1	0	1	2	1	1	0	0	5	1	0	0	3
ENSDART00000002930.10	phf20l1	437	482	455	452	393	479	399	354	427	505	566	521	387	420	553	707	296	305	315	293	342	463	735	919	308	352	348	321	425	696	1104	1464	569	564	539	488	549	575	672	477	424	501	447	628	888	1206	1555	537
ENSDART00000002932.7	marcksb	1692	1599	1501	1783	2375	2612	3604	3709	2568	2244	2184	2230	2650	3014	4307	5695	1470	1520	1561	2386	2859	4299	5637	7321	2342	1789	1685	1925	3157	5224	8173	10228	2061	1637	1550	2072	2766	2964	3984	2990	2423	2648	3176	4292	6915	8355	10945	1963
ENSDART00000002938.7	mtmr8	249	260	219	139	87	85	60	44	216	210	182	133	109	90	53	52	229	241	185	165	84	45	22	11	294	298	275	199	143	63	24	20	261	297	213	142	105	93	57	290	233	186	148	52	22	21	21	249
ENSDART00000002939.10	pfkfb1	0	0	0	0	0	0	0	1	0	0	0	0	0	0	0	1	0	0	0	0	0	0	0	0	0	0	0	0	0	0	0	0	0	0	0	0	1	0	0	0	0	0	0	0	0	0	0	0
ENSDART00000002945.4	NPC2 (1 of many)	51	42	43	81	93	2	2	2	158	102	119	134	112	113	112	151	0	1	0	2	2	1	2	1	1	0	3	2	1	3	0	3	160	173	174	177	165	159	172	319	302	275	283	321	316	366	409	71
ENSDART00000002953.8	lipib	0	0	0	0	0	0	0	0	0	0	0	1	0	0	0	0	0	0	0	0	0	0	0	0	0	0	0	0	0	0	0	0	0	0	0	0	0	0	0	0	1	0	0	0	0	0	0	0
ENSDART00000002961.7	rcor2	4841	4259	4016	4817	4139	3190	2255	2190	6232	5406	4832	4480	3859	3407	3024	2893	2720	2511	2641	2693	2536	1737	1653	2060	4896	4155	3820	3821	3115	2570	2991	4140	6323	5204	4998	4450	3724	3196	3282	6260	5279	5226	4639	3342	2778	3617	5442	5269
ENSDART00000002974.9	pitpnab	0	0	0	0	0	0	0	1	0	0	0	0	0	0	0	0	0	0	0	0	0	0	0	0	0	0	0	0	0	0	0	0	0	0	0	0	0	0	0	0	0	0	0	0	0	0	0	0
ENSDART00000002992.9	dcaf11	378	387	337	296	344	383	374	335	297	297	330	386	341	355	310	250	388	393	373	410	380	305	235	125	342	334	334	347	381	326	213	129	453	414	446	465	444	415	369	367	352	381	374	292	250	154	82	373
ENSDART00000003001.8	rpl23a	0	0	0	0	0	0	0	0	0	0	0	0	0	1	0	0	0	0	0	0	0	0	1	0	0	0	0	0	0	1	0	0	1	0	0	0	0	0	1	0	0	0	0	1	0	0	2	0
ENSDART00000003035.6	amy2a	4	4	5	0	1	2	1	5	0	0	0	0	0	0	0	0	2	0	1	0	0	1	1	0	2	0	0	2	0	1	0	0	2	2	2	2	2	0	4	0	0	1	2	2	0	3	0	1
ENSDART00000003042.6	mdkb	0	1	1	0	2	0	0	1	1	0	2	0	0	2	2	5	0	0	0	1	2	1	9	14	0	1	1	1	2	2	11	31	0	0	0	0	3	4	6	0	2	0	1	1	4	6	16	0
ENSDART00000003066.9	cyth1a	2156	2265	2337	2238	2053	2418	2403	2124	1552	1878	2151	2146	2103	1977	1869	1428	2317	2317	2341	2573	2292	2188	1333	1080	2257	2495	2460	2601	2681	2512	1697	1281	1693	1824	1891	2015	1907	1637	1331	1673	2005	2110	2068	1917	1367	846	877	1965
ENSDART00000003097.8	RHOU (1 of many)	0	1	0	0	0	1	1	0	0	0	0	1	1	0	0	0	0	0	0	2	0	0	0	0	0	0	0	0	0	1	0	0	2	0	0	0	1	0	0	1	0	0	0	0	0	0	0	0
ENSDART00000003133.10	yipf2	361	388	368	281	272	157	121	182	408	413	393	367	338	323	213	193	330	329	317	266	214	152	152	119	404	415	376	308	202	210	218	173	509	485	439	406	411	327	310	543	485	415	370	278	214	258	306	474
ENSDART00000003156.10	wnt7ba	0	0	0	0	0	0	1	0	0	0	0	0	0	0	1	0	0	0	0	0	0	0	0	0	0	0	0	0	0	0	0	0	0	0	0	0	0	0	0	0	0	0	0	0	0	0	0	0
ENSDART00000003164.7	ppp1r8a	18	15	16	8	19	40	87	67	9	3	8	11	25	33	61	117	71	96	96	97	135	238	290	271	34	36	46	62	129	208	306	327	8	14	14	28	61	87	86	23	16	25	26	68	120	166	176	19
ENSDART00000003167.5	ak2	41	55	50	63	41	53	88	64	49	63	79	58	66	50	64	91	52	43	41	56	40	47	70	66	41	48	52	64	72	91	146	115	47	61	56	58	60	77	78	54	66	49	51	61	80	115	121	63
ENSDART00000003170.5	mid1ip1l	9375	9683	8748	6203	4556	4956	3677	4180	8979	8767	8518	6736	4805	3537	2167	1244	11134	11310	9479	9009	5247	2400	1350	1068	14376	14149	12809	11047	7878	5533	1990	1042	7877	7779	7292	5500	4425	2992	2032	14075	12483	10615	8170	4734	2336	1374	721	10627
ENSDART00000003181.10	myo7ab	0	0	0	0	0	0	0	0	0	0	0	0	0	0	0	0	0	0	1	0	0	0	0	0	0	0	0	0	0	0	0	0	0	0	0	0	0	0	0	0	0	0	0	0	0	0	0	0
ENSDART00000003192.7	ispd	0	0	0	1	3	2	5	3	0	0	0	0	1	11	7	13	0	0	0	0	3	7	4	2	0	0	0	0	4	4	4	5	0	0	0	0	2	5	13	0	0	0	0	14	34	33	36	0
ENSDART00000003193.6	gpr183a	0	0	1	1	2	1	2	3	0	0	1	0	2	2	2	3	0	2	1	1	0	4	5	8	0	2	0	0	1	1	0	0	2	2	2	2	1	0	1	0	3	0	0	2	4	3	4	0
ENSDART00000003195.8	chmp4c	264	280	295	237	236	242	214	248	185	243	231	251	218	192	150	113	250	264	248	284	198	112	86	63	200	256	295	297	287	221	106	61	280	331	300	280	280	212	179	227	249	250	235	210	143	57	37	266
ENSDART00000003210.8	mc1r	0	0	0	0	3	1	0	0	0	0	2	1	1	0	2	0	0	0	0	0	0	2	0	0	0	0	0	1	1	2	6	0	0	0	0	0	0	1	0	0	0	0	1	0	1	2	2	0
ENSDART00000003221.8	nsrp1	728	702	677	774	739	762	809	758	597	614	626	599	649	668	916	1196	806	692	733	820	800	890	990	1240	737	713	657	641	677	1003	1255	1610	608	503	575	642	710	758	983	774	682	677	588	677	918	1150	1598	681
ENSDART00000003242.6	pla2g3	3	0	0	0	0	1	1	1	1	0	4	1	0	4	1	1	3	2	2	1	0	1	0	0	1	3	4	3	1	0	4	2	0	2	0	0	1	0	2	0	0	0	0	0	1	0	0	0
ENSDART00000003248.8	nek2	17	15	11	12	8	12	7	14	19	16	17	19	24	11	10	5	12	21	14	18	8	7	2	5	18	27	15	11	4	1	3	6	10	17	14	9	11	13	5	12	28	21	10	10	13	12	4	9
ENSDART00000003252.8	dhtkd1	32	18	24	35	53	43	77	60	21	13	14	24	38	52	109	170	51	57	58	72	179	400	561	738	48	50	43	56	204	567	854	497	25	24	33	40	76	117	131	14	19	19	59	119	283	382	408	29
ENSDART00000003273.7	rchy1	103	139	141	120	120	82	83	154	76	75	87	100	98	88	109	131	104	121	113	140	112	103	133	196	61	114	112	109	97	122	195	266	59	72	81	98	124	127	165	73	100	84	102	91	131	195	205	122
ENSDART00000003278.9	tacr3l	1	0	1	1	1	0	1	0	1	0	1	3	1	1	3	3	1	0	2	0	2	9	3	7	1	0	1	0	0	4	10	16	1	0	0	0	0	0	1	0	0	2	1	2	3	6	16	1
ENSDART00000003296.8	sars	643	826	933	1111	1029	835	728	634	415	749	851	824	790	828	743	735	1326	1477	1519	1429	1221	879	703	930	630	1036	1175	1199	887	631	543	653	588	833	997	805	772	669	606	644	934	949	916	657	487	488	666	999
ENSDART00000003299.9	zgc:103482	1680	1805	1773	1835	1643	1148	1128	1145	1604	1867	2034	1837	1597	1336	1302	981	2005	2182	2211	2345	2040	1839	1875	1936	1379	1845	1770	1807	1839	2244	2247	1828	1170	1464	1596	1562	1630	1547	1700	1830	1905	1969	1813	1551	1689	1389	1002	2667
ENSDART00000003303.8	rnf13	150	122	95	281	428	261	281	271	432	377	430	406	453	457	451	632	198	202	233	301	213	342	414	519	293	267	234	274	340	545	709	504	430	313	273	304	419	384	439	637	543	535	614	713	805	780	566	367
ENSDART00000003310.8	sox21b	0	1	0	2	2	1	0	2	0	1	1	0	1	2	6	30	0	0	1	11	28	28	30	57	0	0	1	3	19	12	16	38	0	0	0	2	6	8	13	0	0	1	1	3	3	14	2	1
ENSDART00000003314.9	nusap1	6682	6310	5594	3407	2646	3128	3684	3901	6294	6941	5527	4710	3836	4110	4859	6974	5621	5029	4718	3762	3277	4521	7068	9910	5942	5609	5293	4175	3590	4709	9374	15605	7447	6894	5726	4050	4075	4347	6050	6558	5826	4270	3208	3843	7141	11653	18389	5730
ENSDART00000003317.11	tfdp1b	244	205	210	297	228	251	231	202	294	260	260	261	318	351	342	370	236	229	211	291	320	411	442	589	310	250	276	262	343	295	381	485	279	243	227	287	284	351	420	336	337	318	423	526	662	618	600	326
ENSDART00000003325.9	dennd2db	2424	2117	1839	1139	814	721	631	768	2090	1488	1097	957	846	773	722	584	2240	1999	1486	1081	964	574	412	313	2143	2269	1877	1394	921	595	343	194	2515	2219	2090	1845	1306	1318	1389	2301	1995	1407	1119	814	610	407	290	2515
ENSDART00000003339.9	dnai2b	0	0	0	0	0	0	0	0	0	0	0	0	0	0	0	0	0	0	0	0	0	0	0	0	0	0	0	0	0	0	0	2	0	0	0	0	0	0	0	0	0	0	0	0	0	0	0	0
ENSDART00000003345.9	arhgef6	0	0	1	4	8	2	12	12	0	0	2	2	8	7	7	4	0	2	4	13	11	24	13	8	0	0	1	9	22	26	26	11	0	0	2	8	16	10	9	0	0	5	9	19	23	18	9	1
ENSDART00000003346.6	pdcd2l	91	76	74	78	62	91	93	109	130	103	110	88	87	57	78	79	60	49	33	47	43	43	79	111	75	66	52	51	58	78	106	85	177	169	157	135	118	110	88	125	101	119	98	95	84	83	85	142
ENSDART00000003418.10	brms1la	334	361	336	418	461	457	411	432	540	558	593	588	669	697	738	966	661	699	588	727	629	761	865	936	607	640	651	629	708	669	880	1195	515	516	455	494	665	652	715	790	657	620	592	659	827	917	1093	574
ENSDART00000003420.8	drd4-rs	19	18	21	3	4	8	5	9	13	17	8	12	9	11	9	7	5	6	7	4	10	4	1	1	11	11	9	3	6	4	0	0	5	5	2	0	0	3	1	3	5	3	6	2	0	0	0	4
ENSDART00000003422.7	smarcd1	11191	9019	8843	10097	11354	10724	13325	13641	14357	11364	10772	10875	12330	13496	16083	18114	7257	6448	6984	7850	10943	14655	15882	18101	12967	9998	9200	9399	12679	15245	19507	23083	14576	12149	11811	13719	14627	17951	20440	14303	12863	12885	14352	17623	21950	25015	27472	12822
ENSDART00000003428.10	prps1a	1	2	1	0	1	1	1	0	1	1	0	1	1	1	0	0	0	2	0	0	1	0	2	0	0	1	0	1	0	1	1	0	0	0	0	0	0	0	0	0	0	0	0	0	0	0	0	0
ENSDART00000003435.8	smfn	1305	1402	1399	1416	1586	1777	1829	1738	1308	1567	1628	1776	1872	1783	2055	2061	1348	1329	1390	1604	1649	1645	1473	1390	1642	1564	1493	1552	1852	2099	1804	1390	1338	1468	1519	1625	1673	1790	1704	1524	1506	1503	1675	1695	1638	1188	767	1550
ENSDART00000003463.8	f7i	0	0	0	1	0	0	1	1	0	0	0	0	0	0	0	1	0	0	1	0	0	2	1	2	0	0	0	0	1	0	0	0	0	0	0	1	1	2	0	0	1	1	0	1	0	0	2	0
ENSDART00000003465.7	gipc2	1622	1469	1327	1008	796	840	708	849	1668	1447	1086	871	611	621	602	695	1671	1581	1501	1325	821	639	687	678	1075	1102	1074	1022	718	683	784	957	1428	1190	1033	632	606	625	701	1171	1206	1120	777	552	671	843	993	1332
ENSDART00000003482.7	stk17b	195	191	188	126	124	93	89	83	156	139	123	107	89	90	59	46	156	165	147	101	79	34	43	42	231	258	216	166	94	55	23	36	164	152	140	110	82	65	43	141	186	106	69	56	43	45	30	162
ENSDART00000003493.10	nfyal	1	0	1	0	0	2	0	0	0	0	1	0	0	1	0	3	0	1	0	1	0	0	1	0	0	0	0	0	1	1	0	2	0	0	0	0	1	0	2	0	0	0	0	0	3	2	0	0
ENSDART00000003494.7	slc17a6a	188	153	173	77	95	256	263	260	58	108	76	103	133	126	147	116	24	26	35	41	42	24	44	39	54	29	50	50	47	32	66	55	103	70	99	99	118	117	111	9	12	13	9	17	9	14	14	12
ENSDART00000003495.6	igl3v2	1	0	0	0	0	0	0	0	0	0	0	0	0	1	0	0	0	0	0	0	0	0	0	0	0	0	0	0	0	0	0	0	0	0	0	0	0	0	0	0	0	0	0	0	0	0	0	0
ENSDART00000003503.11	col11a1a	0	0	0	0	0	0	0	0	0	0	0	0	0	0	0	0	0	0	0	0	1	0	2	1	1	0	0	0	0	0	0	0	0	0	0	0	0	0	0	0	0	0	0	0	0	0	2	0
ENSDART00000003508.9	bfb	0	0	0	0	0	0	0	0	0	0	0	0	0	0	0	0	0	0	0	0	0	0	0	0	0	0	2	0	0	0	0	0	0	0	0	0	0	0	0	0	0	0	0	0	0	0	0	0
ENSDART00000003514.8	plp1b	0	0	0	0	0	0	0	0	0	0	0	0	0	0	0	0	0	0	0	0	0	0	0	1	0	0	0	0	0	0	0	0	0	0	0	0	0	0	0	0	0	0	0	0	0	0	0	0
ENSDART00000003517.9	trmt61a	306	294	318	386	493	559	510	556	351	387	443	449	422	440	389	393	443	451	496	615	442	338	234	220	500	551	523	604	620	752	375	172	365	382	346	443	505	386	338	509	424	476	486	405	274	174	142	444
ENSDART00000003518.9	neu3.2	67	66	65	71	71	51	47	37	69	81	109	109	122	105	62	55	11	19	20	18	18	10	5	1	7	7	8	6	11	4	4	0	0	0	0	0	0	0	0	0	0	1	1	0	0	0	0	66
ENSDART00000003543.8	gmppaa	0	0	1	0	0	0	0	0	0	1	0	0	0	0	0	0	0	2	0	1	1	1	0	0	0	0	0	1	0	0	0	0	0	1	0	1	0	0	0	1	0	1	1	0	0	0	0	0
ENSDART00000003544.7	gabpb2a	2485	2523	2804	2859	3267	3524	3998	4059	2302	2409	2563	2737	3023	2902	2880	2838	2165	2276	2376	2684	2845	3254	3013	3056	2344	2374	2283	2683	2914	3686	2872	2413	1859	1980	2088	2386	2658	2696	2610	2252	2321	2578	2869	3083	2699	2294	2276	2304
ENSDART00000003550.6	nmnat2	0	0	0	0	0	0	1	0	0	2	0	2	0	0	3	0	0	2	1	3	3	0	6	3	3	0	1	2	2	3	4	8	2	0	2	4	2	1	1	0	0	1	2	2	4	5	7	1
ENSDART00000003634.8	stard3	3113	2607	2683	2185	2345	2952	2967	3256	3461	2985	2953	3043	3008	3075	3345	4041	2719	2586	2760	3362	3700	3468	3469	3289	4357	3595	3416	3517	3870	4556	4487	4194	2658	2404	2213	2351	2420	2574	2843	3753	3331	3342	3434	3529	3510	3710	4730	4493
ENSDART00000003646.8	optc	1	1	1	0	2	0	1	0	0	2	0	1	0	1	2	3	0	0	1	0	0	1	3	2	1	0	1	0	0	0	3	0	2	0	0	0	3	6	3	0	2	0	2	1	0	6	20	1
ENSDART00000003648.10	wdr3	316	362	402	469	538	390	458	627	247	273	348	367	530	609	894	1222	400	393	409	413	458	768	1009	1393	217	302	308	313	342	392	638	1190	129	177	196	279	398	564	735	211	347	285	354	526	898	1257	2004	394
ENSDART00000003670.8	zgc:101744	3721	3416	3092	3106	3080	2997	3051	2916	6585	5357	4949	4268	3572	3322	3021	2849	4756	5082	5014	5828	6208	7254	7867	8158	7254	5942	5810	6167	7306	9690	11262	9370	6351	6082	5729	6467	6695	7123	8004	7067	5851	5613	6151	6810	6898	6348	5307	4682
ENSDART00000003674.8	ankmy2a	1452	1508	1449	1103	812	1099	830	954	1230	1428	1446	1338	1025	833	618	472	1064	1173	1189	1181	1150	1060	902	1001	1632	1583	1526	1661	1558	1460	1338	1237	1374	1434	1236	1068	867	662	719	1086	1031	967	853	798	750	800	749	1171
ENSDART00000003690.9	acana	0	0	1	0	0	0	0	0	0	0	0	0	2	0	0	0	2	0	1	0	1	6	3	6	0	0	0	1	0	5	14	9	0	1	0	0	0	0	0	0	0	0	1	0	1	0	2	1
ENSDART00000003694.7	cand1	4417	4559	4599	5452	5561	4863	4493	4104	4763	5069	5626	5423	5678	5330	4864	4733	4985	4759	5376	5506	5739	5304	5187	5582	4919	4897	4703	4938	4471	4189	4220	5226	5109	4738	4546	5066	5538	5413	4744	5853	5983	6532	5937	5959	4738	4555	4869	5366
ENSDART00000003706.8	kmo	49	43	47	101	99	65	69	35	197	239	175	172	141	121	68	68	114	126	142	129	81	35	30	14	153	144	145	97	64	32	9	6	108	107	87	103	125	120	96	190	146	154	144	144	92	74	32	178
ENSDART00000003715.9	actr6	397	407	392	452	561	535	670	713	484	416	481	475	479	566	793	947	355	357	329	477	514	716	795	1313	582	545	494	497	709	1030	1482	1886	670	630	594	659	786	762	981	776	677	689	802	844	898	969	1276	567
ENSDART00000003716.7	prss60.2	0	0	0	0	0	0	0	0	0	0	0	1	2	1	2	0	0	0	0	0	0	2	11	29	0	0	0	0	0	5	30	101	0	0	0	0	1	2	5	0	0	0	0	0	3	6	25	0
ENSDART00000003736.9	anos1b	0	1	1	2	2	2	1	0	1	0	2	3	4	2	0	1	2	0	0	2	2	1	3	18	0	3	0	2	2	2	9	9	1	1	2	0	0	0	2	1	0	1	0	1	1	0	0	0
ENSDART00000003745.8	vim	1	0	1	5	17	23	25	29	1	2	3	17	35	58	57	75	0	2	3	1	10	30	34	26	1	3	2	6	7	33	34	57	0	2	4	7	11	11	24	3	1	1	2	8	37	33	46	2
ENSDART00000003748.8	cfap161	169	214	194	342	304	277	290	312	283	281	326	328	268	302	298	229	142	153	139	123	125	116	75	48	126	117	124	105	123	94	85	46	429	400	366	423	436	395	266	209	189	201	202	191	118	118	41	208
ENSDART00000003752.9	cct3	1314	1523	1783	1991	2204	2617	3412	2930	1007	1290	1500	1939	2465	2972	3497	4980	1897	2346	2589	3420	4233	5925	7634	9118	1360	2012	2338	2862	4214	6942	11019	12536	932	1222	1599	2133	2773	3411	4769	880	1242	1605	2196	2903	4685	6079	7491	1584
ENSDART00000003789.8	pdpk1b	4782	4163	3984	3590	3796	3468	2913	3551	5734	3383	2696	2973	3138	2997	3020	2764	4083	3568	3438	3216	3177	2922	2877	3358	4181	3302	3040	3122	3154	3006	3119	3495	5077	3360	3239	3650	3701	3513	3492	3753	2905	3070	3241	2934	3007	3162	3753	3459
ENSDART00000003805.7	pth1rb	2	1	2	1	1	1	0	1	2	0	2	2	0	2	2	4	1	5	1	0	1	2	5	1	1	2	1	2	2	3	0	0	3	2	2	7	3	1	1	2	1	1	1	0	1	0	2	2
ENSDART00000003825.7	cplx2l	0	0	0	0	0	1	0	0	0	0	0	0	0	0	0	0	0	0	0	0	1	0	1	0	0	0	0	0	0	0	0	0	0	0	0	0	1	0	0	0	0	0	0	0	0	0	0	0
ENSDART00000003834.10	ccm2	1124	1091	1110	865	867	1073	870	716	925	920	839	908	851	767	532	422	857	882	830	960	754	572	462	512	1009	1063	1033	969	881	799	501	442	931	949	913	885	821	576	470	792	759	771	714	502	308	255	306	882
ENSDART00000003847.9	mylpfb	3	3	2	6	4	4	6	3	4	7	5	6	6	2	6	3	3	2	3	3	0	2	1	5	4	4	6	5	3	9	4	3	5	7	2	3	6	4	4	5	4	2	3	3	4	5	0	4
ENSDART00000003879.5	fam199x	239	276	285	350	313	485	500	542	215	274	273	323	357	395	595	1162	221	275	261	349	526	1143	2304	3308	237	263	278	290	446	938	2289	3895	274	374	383	453	581	783	1140	100	141	127	195	425	1079	2084	3492	178
ENSDART00000003884.9	mynn	2422	2459	2406	2132	2081	2240	2176	2152	1772	2009	2062	1964	1841	1772	1771	1661	2349	2079	2239	2055	1855	1634	1634	2227	1814	1873	1737	1711	1341	904	1127	1760	1758	1717	1728	1726	1816	1722	1651	1362	1692	1629	1598	1442	1453	1968	2865	1813
ENSDART00000003888.7	snapc1b	842	801	853	948	1016	1045	1056	860	861	882	899	842	876	847	745	724	674	699	692	843	854	638	574	553	842	767	768	768	864	899	704	708	1157	1071	994	1050	1205	1079	961	944	920	861	861	702	550	462	514	1054
ENSDART00000003907.10	si:ch211-229c8.13	0	0	0	0	0	0	0	0	0	0	0	0	0	0	0	0	0	0	0	0	0	2	3	5	0	0	0	0	1	0	7	22	0	0	0	0	0	0	0	0	0	0	0	0	0	0	2	0
ENSDART00000003913.10	ifih1	0	0	0	0	0	1	0	0	1	0	0	0	0	0	0	0	0	0	0	0	0	0	0	1	1	0	0	0	0	0	0	0	0	0	0	1	0	0	0	0	1	0	0	0	1	0	0	0
ENSDART00000003926.8	fbp1a	77	65	61	64	52	41	50	60	52	52	55	45	52	73	89	151	65	97	75	111	103	111	144	151	70	69	77	80	117	124	135	203	58	66	63	113	92	97	126	85	71	68	87	111	111	101	155	64
ENSDART00000003929.7	midn	392	443	496	480	371	269	254	293	336	475	511	460	393	297	429	773	685	733	837	854	779	1140	1927	2703	356	558	596	836	950	1762	3044	4756	505	498	529	527	688	862	1230	515	524	498	499	829	1763	2568	3814	264
ENSDART00000003932.6	erbb2	1	2	4	2	16	13	33	35	4	1	2	1	28	74	158	272	12	16	21	11	29	65	163	245	16	13	8	9	14	45	86	214	8	12	13	14	36	93	89	10	4	8	7	35	113	212	306	2
ENSDART00000003939.7	syngr1a	99	108	113	106	114	89	122	44	450	337	335	351	335	304	288	208	54	65	51	67	59	75	59	31	97	85	107	95	97	80	88	57	307	263	282	298	244	256	198	174	160	130	159	139	115	79	50	70
ENSDART00000003940.9	rab2a	1602	1745	1716	1797	2103	2177	2365	2891	1180	1498	1681	2097	2366	2598	3314	4461	2707	2861	2631	2599	2736	3279	4142	4591	1502	1882	2165	2342	2850	4093	5583	6487	1435	1572	1794	2109	2498	2836	3568	1498	1597	1743	2040	2328	3563	4395	5768	1567
ENSDART00000003947.6	flot2a	114	114	105	119	182	109	173	172	113	114	108	143	285	421	942	1852	160	169	147	220	256	480	716	849	198	151	166	162	239	338	638	1201	70	79	63	123	215	378	629	138	107	159	204	390	876	1462	2547	165
ENSDART00000003954.7	mapkapk2b	0	5	1	2	4	3	5	7	1	1	1	3	3	3	6	12	0	2	2	1	3	4	6	6	0	2	1	3	4	3	3	6	1	0	6	8	13	15	11	0	3	6	16	10	24	24	16	1
ENSDART00000003957.7	tia1l	5559	5347	5382	4397	4704	4986	6356	7927	4970	4926	4628	4910	5935	6474	7971	9936	3109	3254	3469	3881	4855	5799	7615	9256	5589	4591	4485	4802	5881	6009	8515	11171	5234	4974	4572	5481	6431	7539	9025	6396	6329	6512	7397	9758	13820	15749	17650	5662
ENSDART00000003962.7	wdr55	102	125	115	131	177	226	197	209	106	132	138	143	176	210	305	394	289	346	308	359	296	321	359	439	246	276	264	310	355	498	627	757	190	233	248	274	317	283	294	225	241	260	244	215	232	348	386	144
ENSDART00000003983.10	rbm22	3517	3204	3238	3303	3489	3942	4605	3949	2861	2825	2650	2787	3191	3914	4856	5679	2968	2790	3015	3477	4276	6467	6915	7943	3748	3404	3232	2936	3600	3196	4914	6818	4340	3818	4122	4631	5000	5967	7940	4045	3758	4076	4638	5735	8235	8754	9722	3715
ENSDART00000003993.7	itk	3	2	3	0	0	2	1	1	8	20	12	8	8	2	6	1	6	7	4	5	5	1	0	0	10	10	12	16	5	3	4	0	60	47	51	30	11	11	4	11	8	9	8	1	0	0	2	14
ENSDART00000003997.7	MCHR2 (1 of many)	0	0	0	0	0	0	0	0	0	0	0	0	0	0	0	0	0	0	0	0	0	0	1	0	0	0	0	0	0	0	0	0	0	0	0	0	0	0	0	0	0	0	0	0	0	2	0	0
ENSDART00000004031.10	hacl1	474	483	491	1045	1162	522	496	596	725	812	880	923	1028	1003	909	946	447	458	464	613	543	620	497	434	584	635	638	696	809	763	571	383	412	375	405	490	519	518	509	716	835	740	926	1009	860	565	356	429
ENSDART00000004041.9	zgc:162200	74	85	80	66	58	44	46	57	61	65	57	68	55	54	63	47	78	60	65	41	31	31	22	5	75	66	60	58	37	16	9	13	54	53	58	53	38	36	32	69	62	66	61	55	27	50	39	49
ENSDART00000004043.6	enpp4	51	62	62	48	58	81	71	54	61	61	42	61	67	68	38	34	53	45	37	43	40	49	25	33	37	36	48	32	34	20	11	16	19	25	27	25	22	22	5	25	35	20	13	21	20	15	5	41
ENSDART00000004052.8	rgl2	0	2	2	3	2	15	10	14	0	0	2	5	3	19	22	40	2	1	2	3	15	80	152	236	2	2	2	2	9	31	121	228	1	2	2	23	53	80	148	1	0	3	14	41	89	116	198	1
ENSDART00000004062.8	atp5pf	0	0	0	2	5	4	11	11	0	0	1	3	6	7	15	23	2	4	3	19	12	33	32	29	1	0	2	3	10	17	27	27	1	0	0	0	0	5	11	0	0	2	9	9	23	36	52	0
ENSDART00000004065.6	rab7b	39	28	39	50	38	49	79	49	7	6	15	12	7	13	15	23	1	2	0	3	5	6	5	14	2	3	2	2	2	8	9	19	12	11	13	21	17	29	29	17	18	19	15	28	22	29	39	7
ENSDART00000004071.7	znfl2a	12	16	29	57	115	134	201	172	17	19	32	71	157	286	478	560	19	33	41	68	137	293	432	581	1	4	4	28	148	503	762	743	15	19	35	195	338	490	860	15	19	39	107	174	405	438	466	1
ENSDART00000004075.7	uqcc2	612	615	547	445	282	274	247	232	677	731	686	609	382	324	236	172	584	694	524	409	267	123	115	126	695	579	556	423	248	167	159	184	621	680	728	487	329	243	207	816	717	539	380	193	134	141	233	642
ENSDART00000004092.6	brox	17	21	18	16	13	23	16	11	14	12	16	13	8	7	13	14	7	16	14	17	13	25	27	67	12	19	18	26	36	95	125	109	12	19	13	9	13	10	11	26	27	19	18	14	25	38	34	7
ENSDART00000004109.7	gng3	0	2	2	1	1	1	0	0	1	2	1	1	1	0	5	5	0	0	0	3	2	6	4	1	0	0	1	4	2	3	0	8	0	2	2	2	2	3	1	2	0	2	2	2	6	2	4	0
ENSDART00000004120.11	adamts18	40	46	55	43	72	49	88	51	50	41	41	65	134	288	621	1253	10	8	10	12	13	139	623	1140	12	14	18	19	18	62	580	1396	28	45	62	42	66	145	380	33	74	63	49	57	290	907	1740	18
ENSDART00000004129.9	si:ch211-160d20.3	1740	1611	1648	1722	1685	2137	1942	1601	1682	1793	1598	1631	1593	1588	1678	1529	1322	1213	1208	1393	1474	1465	1696	2007	1815	1676	1664	1619	1677	1682	1548	1640	1951	1799	1652	1693	1627	1480	1298	1665	1495	1514	1448	1346	1308	1542	1819	1597
ENSDART00000004181.9	slc27a4	46	42	37	32	21	16	11	12	41	30	25	14	15	7	13	46	111	94	66	21	27	18	52	128	47	62	71	38	17	5	26	156	40	29	26	12	10	12	7	21	25	14	12	2	4	26	178	23
ENSDART00000004200.11	sarm1	467	502	441	600	623	578	632	634	705	746	768	820	950	824	796	662	283	278	275	269	281	292	305	305	444	404	363	354	444	405	300	198	455	388	364	452	418	443	414	501	570	518	572	651	532	432	205	609
ENSDART00000004217.9	coro1ca	1815	1673	1686	2003	2609	2472	2824	2845	2464	2434	2548	2633	2648	2781	2987	3467	1690	1571	1716	2097	2247	2783	2941	3702	2448	2391	2072	2369	2837	4098	4441	4115	2451	2119	1981	2245	2582	2780	2794	2550	2455	2490	2534	3118	3552	3413	3020	2059
ENSDART00000004222.9	plxnc1	1	2	1	0	1	0	0	0	2	3	1	1	1	1	1	0	2	2	2	10	0	1	0	0	0	0	2	3	2	2	1	2	0	4	2	2	1	2	0	3	2	1	0	1	0	0	0	1
ENSDART00000004233.9	acy3.2	23	24	26	49	64	36	36	25	26	22	22	27	22	27	30	83	78	58	64	70	81	83	105	117	79	58	51	72	101	160	164	246	29	24	25	21	25	19	36	64	41	48	31	54	36	88	126	21
ENSDART00000004238.9	rpl7a	0	1	0	0	0	0	0	2	0	0	0	1	0	0	0	0	0	0	0	0	0	0	0	0	0	0	0	0	0	1	0	0	0	0	0	0	0	0	0	0	1	0	0	0	0	0	0	0
ENSDART00000004240.8	prss60.1	0	0	0	0	0	0	3	1	0	0	0	0	0	1	5	22	0	0	1	0	0	10	26	51	0	0	0	0	1	11	57	107	0	0	0	0	0	2	10	0	0	0	1	0	22	44	146	0
ENSDART00000004241.8	inhbaa	0	1	1	0	2	3	6	4	0	3	2	1	3	1	1	1	0	0	0	0	1	3	7	2	0	2	0	0	2	1	3	0	0	0	2	1	0	0	1	0	0	2	0	0	3	3	23	0
ENSDART00000004273.10	si:dkey-73p2.3	0	0	0	0	0	0	0	0	0	0	0	0	0	0	0	0	0	0	0	0	0	0	0	0	0	0	0	0	0	0	0	0	0	0	0	0	0	0	0	1	0	0	0	0	0	2	0	0
ENSDART00000004277.8	lamc1	7667	7496	7733	7777	7908	5969	6683	8609	8013	8020	8180	8037	9073	9443	9794	11465	5280	5408	5353	4354	5565	6320	7873	8115	4364	4454	4449	4451	4279	3722	5330	7141	5091	4801	4365	4385	4517	6037	6216	4720	4768	5490	4721	5186	6004	8677	10931	5183
ENSDART00000004286.8	anxa3a	0	0	0	1	0	0	0	0	0	0	0	0	0	0	0	0	0	0	0	0	0	0	1	2	0	0	0	0	0	0	0	2	0	0	0	0	0	0	0	0	0	0	0	0	0	0	0	1
ENSDART00000004288.8	ift81	288	288	284	318	259	192	120	102	355	366	328	249	159	132	116	183	293	288	294	338	328	363	297	290	302	285	260	284	327	344	335	427	365	285	256	168	121	90	72	355	320	293	187	116	141	144	304	336
ENSDART00000004295.6	zgc:112163	20	29	20	27	26	18	16	6	77	82	60	50	38	29	15	12	72	66	48	42	15	6	4	10	88	84	70	50	26	14	9	8	93	111	84	50	36	33	18	106	92	53	43	37	14	17	9	92
ENSDART00000004333.10	tbx15	0	0	0	0	0	0	0	0	0	0	1	0	0	0	0	0	0	0	0	0	0	0	0	0	0	0	0	1	0	0	0	0	0	0	0	0	0	0	0	0	0	0	0	0	0	0	0	0
ENSDART00000004338.10	epha4l	1067	991	1011	503	334	551	423	346	842	886	818	407	267	195	142	94	399	421	396	239	174	65	47	35	493	436	431	220	114	63	19	19	804	826	714	370	231	158	101	420	461	321	147	70	32	17	5	520
ENSDART00000004361.10	pibf1	1	5	5	4	4	2	9	36	6	3	4	5	0	12	75	130	6	6	4	6	2	17	77	118	11	13	9	3	4	12	106	249	1	5	2	3	1	2	12	4	4	5	1	1	4	38	98	4
ENSDART00000004365.8	tada2b	3008	2767	2717	2574	2255	1877	1332	1378	3023	2804	2673	2253	1637	1382	1119	1144	2584	2479	2469	2100	1656	1230	1121	1301	2677	2698	2505	2317	1647	1452	1344	1392	3023	2667	2408	1964	1532	1244	1189	3141	3048	2661	1886	1451	1072	1144	1258	3055
ENSDART00000004379.7	nol10	1225	1532	2088	1807	1990	2506	2592	2487	556	900	1176	1569	1894	2302	2748	3395	1758	1885	2240	2166	2605	2379	2171	2092	644	1147	1307	1518	1705	1626	1426	1503	714	1349	1726	2270	2426	2780	2960	638	1200	1434	1737	1798	1820	2095	2595	1480
ENSDART00000004389.8	si:dkeyp-4h4.1	1	0	0	10	17	20	22	13	4	11	6	5	3	3	7	0	0	0	0	0	0	0	0	0	0	0	0	0	0	0	0	0	0	0	0	0	0	0	0	0	0	0	0	0	0	0	0	3
ENSDART00000004392.8	fkbp9	1	1	0	0	2	2	8	8	0	1	0	3	8	14	22	39	0	0	4	1	6	29	98	144	0	1	1	2	12	65	289	685	1	2	0	2	6	7	14	1	2	4	3	14	18	68	238	0
ENSDART00000004398.8	cope	717	780	840	764	821	786	800	799	828	902	855	989	995	1017	1109	1020	1078	1298	1072	1268	1548	1671	1536	1345	1450	1490	1454	1475	1834	2470	2299	1799	730	770	764	863	959	894	1020	1211	1222	1312	1359	1282	1444	1117	965	1028
ENSDART00000004420.9	rab4a	36	39	50	36	35	52	49	66	40	57	27	40	59	49	77	69	38	42	45	37	73	148	200	238	45	39	45	58	72	131	258	411	59	51	52	62	48	59	54	31	32	41	52	59	97	174	251	39
ENSDART00000004423.10	iars	392	441	564	689	799	834	1124	991	189	259	333	376	616	622	870	1157	660	800	896	871	1139	1468	1642	2028	223	321	378	506	591	717	1015	1160	260	331	439	568	554	742	897	234	315	425	575	763	1004	1477	1790	285
ENSDART00000004424.10	znf292a	1524	1815	1853	1534	1513	1894	1423	1380	1217	1580	1809	1556	1436	1544	1925	2648	1717	1731	1535	1187	1075	1482	2392	3317	685	939	1120	1008	851	897	1829	3000	847	927	755	711	871	955	1137	876	1188	1007	851	910	1376	2270	3508	1170
ENSDART00000004431.9	epb41l3b	1572	1475	1516	1536	1589	1513	1827	1642	2024	1718	1649	1768	2014	2049	2198	2205	1249	1216	1212	1333	1724	2213	2292	2546	1695	1549	1443	1430	1716	1455	1882	2204	1910	1818	1840	2274	1973	2188	2624	1942	1961	2056	2365	2644	3293	3441	2874	2012
ENSDART00000004462.10	heg1	0	0	0	0	0	0	0	0	0	1	0	0	0	0	0	0	0	0	1	1	3	1	3	2	0	0	0	0	0	0	1	2	0	0	0	0	0	3	1	0	2	0	1	2	0	0	4	1
ENSDART00000004474.9	mapre1b	7	7	6	8	11	8	8	16	15	9	13	12	12	9	8	16	2	3	2	5	3	4	2	3	11	3	4	4	7	1	3	2	20	11	6	9	5	19	8	5	7	6	5	13	5	6	5	11
ENSDART00000004483.8	larp6b	2363	2610	2713	1971	1534	1519	1420	1656	1586	1557	1453	1429	1306	1245	1202	809	1742	1914	1789	1551	1251	631	391	258	1256	1669	1680	1532	1017	780	325	146	1519	1765	1883	1768	1456	1429	1317	1796	1866	1814	1317	896	578	384	210	2096
ENSDART00000004504.8	dag1	391	348	321	383	345	310	330	339	566	392	329	329	415	350	364	311	270	247	257	268	297	355	345	286	331	213	229	199	143	60	47	74	328	276	318	311	269	311	256	373	407	433	353	418	431	313	164	251
ENSDART00000004514.7	bet1	96	102	85	68	62	64	43	53	119	121	108	91	64	71	41	34	157	147	128	110	84	77	58	70	123	140	156	137	113	61	66	87	71	82	104	102	63	63	66	104	125	124	100	64	65	62	196	105
ENSDART00000004518.7	zgc:171927	12	12	15	11	20	21	15	7	0	3	4	4	2	2	2	5	6	4	9	8	4	4	5	1	13	6	6	5	4	6	3	0	31	30	36	30	19	23	13	33	16	29	19	17	9	6	2	5
ENSDART00000004521.10	arih2	3075	3277	3332	3451	3329	3402	3676	4369	2951	3653	3858	4119	4512	4391	4685	5083	2573	2430	2714	2816	3224	3316	3563	4204	3504	3674	3456	3566	4068	4340	4971	5581	4027	4429	4738	5076	4791	4768	4946	3996	3823	4416	4426	4373	4290	5087	6152	3880
ENSDART00000004533.8	rpe65a	1	0	0	0	5	2	1	1	0	0	0	0	0	0	1	0	0	0	0	0	1	2	1	6	0	2	0	0	0	5	4	2	0	0	0	1	2	0	0	0	0	0	1	2	6	2	0	0
ENSDART00000004539.7	ube2l3b	11	13	15	16	21	19	22	10	10	14	10	14	7	17	13	8	13	10	10	24	16	15	18	16	6	6	13	8	11	8	0	5	12	13	13	19	15	13	9	13	9	13	12	22	14	14	16	10
ENSDART00000004548.8	barhl1b	0	0	0	0	0	0	0	0	0	0	0	0	0	0	0	0	0	0	0	1	0	0	0	0	0	0	0	0	0	0	0	0	0	0	0	0	0	0	0	0	0	0	0	0	0	0	0	0
ENSDART00000004550.11	rnf145a	75	69	89	76	111	186	192	114	133	130	132	156	167	165	159	199	42	40	63	37	59	80	163	252	40	22	38	32	57	99	198	345	113	133	110	120	132	133	169	33	31	48	48	58	68	138	281	78
ENSDART00000004585.7	clptm1l	1590	1655	1565	1185	1223	1407	1367	1696	1667	1596	1506	1635	1741	1498	1563	1486	1530	1534	1512	1520	1571	1529	1354	1281	1563	1538	1399	1410	1483	1491	1430	1176	1478	1459	1442	1582	1526	1619	1611	1546	1500	1377	1559	1540	1438	1351	1045	1514
ENSDART00000004588.7	asic1a	12	7	11	21	17	4	8	17	4	7	6	14	8	20	20	43	109	123	128	122	119	100	109	39	150	145	136	167	162	181	159	126	6	7	10	6	2	8	9	5	6	10	6	13	14	5	7	47
ENSDART00000004601.10	laptm4a	1432	1492	1302	740	461	485	449	404	1874	1834	1409	742	480	417	399	349	1850	1731	1712	1474	871	538	378	364	2838	2092	1885	1425	844	496	368	378	1926	1657	1260	606	453	424	384	2262	1843	1109	618	396	304	261	283	2361
ENSDART00000004604.9	si:dkey-153k10.9	2	1	2	1	1	1	3	1	4	1	2	0	0	1	3	0	1	0	0	0	0	0	4	2	3	0	3	1	2	2	3	0	2	0	2	1	1	2	0	0	1	0	1	0	4	0	2	2
ENSDART00000004622.9	sf3b4	14046	10653	10985	10612	11159	11526	14991	13398	12873	10726	9523	9890	11500	13537	17949	22387	6421	5996	6225	6812	11385	15563	18542	21776	10512	8579	8510	8076	10018	10516	16721	21299	14128	12729	12568	13666	14914	19042	27653	12848	11819	12202	13080	16978	26029	31862	36741	14649
ENSDART00000004625.6	zar1	510	483	518	777	682	643	699	835	660	716	731	679	744	590	554	389	439	446	537	507	570	450	445	365	371	409	364	404	422	468	458	359	855	905	968	1053	1047	964	752	640	560	745	660	643	487	459	347	448
ENSDART00000004626.9	sec62	5146	4922	4946	6090	6568	6076	6766	6333	6101	5869	5740	5837	6555	6664	7706	8956	5341	4989	5432	6091	7444	9534	10419	11848	7985	7390	7158	7665	9705	12367	15214	14541	5975	5382	5239	5922	6720	7482	8338	7410	7119	7211	7807	9266	10622	10761	10806	6901
ENSDART00000004655.8	sephs2	1018	874	865	932	853	854	1044	1029	1180	855	802	845	897	980	1053	1180	636	584	541	693	872	1178	1284	1650	903	687	658	638	808	657	834	1003	796	735	790	885	781	938	1046	1053	1027	1086	1276	1372	1783	1850	1918	916
ENSDART00000004656.8	GCA	0	0	0	0	0	0	0	0	0	0	0	0	0	1	0	0	54	67	57	71	29	21	13	18	51	62	60	26	15	11	27	39	75	73	63	53	41	12	12	29	25	17	12	7	4	3	7	11
ENSDART00000004664.8	tram1	3741	3581	3550	3119	3386	3967	4344	3894	3497	3796	3961	4075	4429	4143	4057	3919	2218	2119	2255	2490	2552	2575	2327	2106	2580	2382	2087	2293	2379	2119	1966	1825	3034	3074	3084	3286	3338	3093	2868	3641	3626	3757	3894	3935	3186	2604	2847	3199
ENSDART00000004679.8	icn	4	2	2	0	4	4	2	3	7	3	4	4	5	7	8	12	0	0	0	0	3	2	5	15	1	0	0	1	3	5	10	44	0	0	0	1	0	0	2	7	3	2	2	2	9	8	9	2
ENSDART00000004686.10	limk1b	7	8	11	16	19	6	9	6	9	9	11	35	37	59	30	14	3	3	4	19	22	22	37	22	4	3	3	9	21	12	26	24	3	3	9	17	39	77	55	3	2	4	26	58	97	71	32	3
ENSDART00000004689.9	zgc:92481	0	0	0	1	2	0	0	1	0	0	0	0	0	0	0	1	0	0	0	0	2	2	3	1	0	0	0	3	5	6	6	0	0	0	0	2	1	1	0	0	0	0	0	2	1	3	0	0
ENSDART00000004692.9	idh2	751	1119	1283	1116	1127	1241	1529	1742	256	410	506	696	877	928	1059	1455	1905	1965	2288	2778	3132	3661	4327	4779	887	1576	1869	2201	2968	4834	5896	5626	331	550	748	1090	1086	1279	1573	568	976	1211	1624	1849	2597	2798	3561	891
ENSDART00000004716.10	acp5a	1	2	1	0	0	0	1	2	0	0	2	0	1	2	0	0	1	1	1	0	0	0	1	0	0	2	3	3	3	3	1	2	1	2	1	1	2	1	1	2	2	1	1	1	0	2	0	0
ENSDART00000004717.8	igf1	0	1	0	2	2	0	0	1	0	1	1	1	2	1	3	1	0	0	1	2	1	1	2	3	0	0	0	1	0	0	1	0	0	0	0	1	3	0	0	0	0	0	0	1	1	0	0	2
ENSDART00000004727.8	rhcgl1	24	20	22	31	26	18	16	8	16	29	23	28	18	9	8	5	133	123	139	162	178	151	155	229	98	133	144	161	148	228	213	194	0	0	0	0	0	1	0	15	14	16	14	1	3	2	4	1
ENSDART00000004739.8	nup50	279	233	252	285	319	322	369	302	189	158	174	177	215	202	197	236	163	161	147	157	165	178	246	265	112	95	83	76	108	89	113	137	161	172	142	199	153	211	229	214	202	189	219	250	280	274	224	142
ENSDART00000004740.6	rab34b	0	0	0	0	0	0	0	0	0	0	0	0	0	0	0	0	0	0	0	0	0	0	1	0	0	0	0	0	1	0	0	0	0	0	0	0	0	0	0	0	0	0	0	1	0	0	0	0
ENSDART00000004742.11	cps1	0	0	1	0	0	1	0	0	1	3	2	2	1	4	0	0	0	1	0	1	0	0	0	0	0	0	1	0	0	0	0	0	2	0	1	0	1	0	0	3	3	1	4	7	0	0	0	1
ENSDART00000004745.8	hnmt	0	0	0	0	0	0	0	0	0	0	0	0	0	0	0	0	0	0	0	0	0	0	0	0	0	0	0	0	0	0	0	0	0	0	0	0	0	0	0	0	0	0	0	0	0	0	0	0
ENSDART00000004751.7	pbx2	13	17	9	5	4	12	5	14	22	9	20	9	6	8	7	3	8	6	7	11	9	4	8	3	13	6	8	9	4	4	9	2	15	15	16	11	15	7	4	7	7	4	9	1	5	5	2	15
ENSDART00000004756.12	hsp90aa1.1	0	1	0	0	0	1	2	1	0	0	0	0	0	0	1	0	0	1	0	0	1	0	0	1	0	1	0	0	1	1	0	3	0	1	0	0	0	1	0	0	0	0	0	0	0	2	0	0
ENSDART00000004769.8	mfsd13a	0	0	0	0	0	0	0	0	0	0	0	0	0	0	0	0	0	0	0	0	0	0	0	0	0	1	0	0	0	0	0	0	0	0	0	0	0	0	0	0	0	0	0	0	0	0	0	0
ENSDART00000004771.9	poc1b	464	537	565	436	410	312	239	393	280	316	346	340	375	303	293	212	347	311	370	362	314	216	159	117	259	315	319	319	297	228	121	60	439	473	439	490	461	428	286	321	357	390	405	331	220	136	103	335
ENSDART00000004780.10	man2b1	2398	2355	2315	2383	2360	2061	2448	3659	1372	1323	1564	1535	1754	1448	1472	1562	1970	1753	2000	2115	2636	2753	2893	3486	1285	1283	1239	1434	1599	1645	1772	1617	1999	1922	2175	2373	2229	2356	2225	2077	1881	2167	2286	2660	2270	2099	1618	2169
ENSDART00000004782.8	mphosph10	3258	3940	4099	4765	5778	6264	7131	7628	2522	3538	4132	4865	5839	6544	8110	9309	4062	3847	4287	5126	5228	5719	5909	6046	3043	3633	3601	4357	4840	5299	5439	5398	3729	3971	4609	6018	7236	7836	8490	3628	4210	4681	5065	5979	6955	6732	6517	3796
ENSDART00000004842.8	dusp23a	2	6	5	2	1	6	3	5	0	2	2	3	1	0	1	0	6	5	11	8	16	15	20	32	4	12	2	9	6	17	6	14	0	0	0	0	0	0	0	4	3	3	7	7	6	11	12	1
ENSDART00000004848.7	wrnip1	1268	1286	1435	1132	1069	1234	1018	1090	462	601	712	731	760	713	616	501	1176	1316	1309	1220	1261	820	612	589	488	713	837	877	851	797	627	397	543	799	965	1073	905	797	668	552	690	859	896	624	399	296	210	830
ENSDART00000004871.7	lrrc23	1	2	1	2	3	3	0	0	2	0	0	1	2	0	5	3	1	0	0	3	0	1	0	1	0	2	1	3	1	1	0	0	2	0	2	0	1	1	0	0	1	0	1	1	0	3	0	4
ENSDART00000004879.6	hsp90b1	1600	1838	2052	1847	1904	2100	2124	2781	1105	1282	1530	1816	2008	2383	2502	3162	3461	3684	3929	4277	4159	3592	3005	2279	1891	2418	2968	3152	3279	3000	2379	1889	1072	1146	1289	1531	1846	1985	2018	1677	1889	2029	2220	2131	1746	1433	1385	1741
ENSDART00000004896.10	kat7b	5919	5828	5652	6352	6896	5211	5346	9458	6797	7084	7103	7344	8344	8846	9467	9822	5186	4856	5350	6005	6503	6775	7759	7857	6528	6071	5607	5681	6307	7057	8004	8698	7625	7095	6657	7485	8489	8963	8919	6032	5724	5626	5618	6078	6491	6729	7878	7029
ENSDART00000004899.6	ccnl1b	952	864	866	1019	1006	1047	1217	1147	702	772	837	814	864	924	1153	1553	1052	994	1091	1310	1185	1430	1600	1852	1021	1074	1025	1154	1400	2405	3120	3093	1049	1014	1085	1131	1254	1317	1588	1025	838	861	957	969	1437	1664	1796	1010
ENSDART00000004903.9	rdh10b	1417	1716	1803	1669	2875	3832	5110	5996	296	382	448	1058	2482	3053	5316	8045	2568	2568	2290	2319	2541	4399	7274	10878	411	560	860	1187	2287	3984	8953	14456	648	853	1126	2124	3026	3948	5477	410	503	729	1706	3666	7281	11716	17190	554
ENSDART00000004920.8	sgta	1	2	4	1	5	2	4	3	9	5	9	4	9	8	6	13	1	2	2	5	2	10	4	2	4	8	8	4	14	16	30	17	7	5	5	6	5	6	2	9	8	4	11	17	13	14	11	5
ENSDART00000004923.9	smurf1	9574	8206	8132	6083	4184	3453	2172	2271	8220	6403	5913	4686	3049	2458	1895	2038	7624	7184	6952	4160	2886	2495	3430	4987	8626	7903	7745	6653	3856	2926	3824	5497	6922	6036	5224	3744	2355	1822	1694	7083	6782	5887	4074	2372	1898	2926	4469	6374
ENSDART00000004984.12	daam1b	7	8	9	7	11	15	18	17	4	1	2	1	6	2	2	1	21	17	18	22	7	14	4	9	8	10	22	23	12	25	7	13	6	2	7	11	4	5	7	8	4	13	6	15	5	6	12	3
ENSDART00000005004.10	prim2	5	4	2	2	2	4	1	3	3	3	2	1	1	0	2	0	1	2	2	3	0	0	0	0	1	1	2	2	0	1	0	0	0	2	3	1	1	2	2	0	2	3	1	0	1	0	0	1
ENSDART00000005015.10	prkcbp1l	0	0	0	1	1	2	1	1	0	0	0	0	2	4	6	12	0	0	0	2	3	15	41	44	0	0	0	1	7	7	14	43	0	0	0	2	9	22	32	0	2	1	7	17	45	104	128	0
ENSDART00000005021.6	tktb	2596	2737	2907	3028	3041	3212	3548	3623	2039	2285	2560	2744	2985	2852	3417	3434	2786	2563	2890	3017	3476	4425	4757	6058	2634	2845	2869	3167	3741	4950	5853	5395	2027	2151	2677	3231	2772	3362	3746	2348	2760	3296	3715	4410	5300	5300	4785	2886
ENSDART00000005025.7	hdr	169	132	122	100	60	43	46	43	203	172	126	103	91	79	65	68	106	120	95	66	40	25	21	5	132	96	92	71	60	45	36	28	210	145	173	103	98	83	64	137	95	93	76	36	39	35	39	130
ENSDART00000005033.10	cmtm3	0	1	0	0	0	0	3	0	0	0	0	0	0	0	0	0	0	0	0	0	0	0	0	0	0	0	0	0	0	0	0	0	0	0	0	0	0	0	0	1	1	1	1	0	0	0	0	0
ENSDART00000005053.11	slc12a4	125	101	94	46	62	278	301	354	173	152	112	102	108	73	99	75	513	440	449	404	463	472	339	223	159	104	132	152	106	92	65	83	143	105	69	90	91	74	95	150	154	152	134	128	152	121	73	251
ENSDART00000005067.10	rbpja	8040	7482	7298	6895	6467	5925	4167	4198	9420	8746	8213	7425	6109	4975	3916	3519	6770	6506	6546	6519	5576	4124	3977	4369	8596	7911	7657	7155	5889	4804	4207	4597	8709	7650	6945	5847	5100	4008	3346	7860	8004	7636	6441	5326	4034	4203	4312	7311
ENSDART00000005086.6	atp1a1b	4	2	3	4	3	2	6	2	7	6	5	8	16	20	41	43	2	2	3	16	54	184	276	260	2	1	3	9	10	92	230	202	4	4	5	6	3	15	24	2	3	4	2	8	18	26	50	3
ENSDART00000005090.9	alg9	394	410	457	386	373	339	333	503	363	343	416	333	350	298	266	210	630	565	617	544	559	373	297	226	311	323	384	378	371	271	169	105	426	504	471	451	391	315	322	361	352	393	407	325	229	136	132	481
ENSDART00000005105.7	psme1	99	73	87	10	16	117	166	50	50	58	50	43	46	45	37	55	10	8	10	10	9	12	9	24	59	30	35	33	38	25	33	33	49	21	20	39	53	36	30	21	19	20	21	13	20	11	18	41
ENSDART00000005118.9	gpx8	3615	3610	3485	2250	2215	3580	3375	3227	2062	2602	2792	3011	3217	2776	2631	2181	1648	1863	1653	1992	1782	1291	961	623	1852	1945	1958	2227	2284	2108	1123	578	2617	2978	3076	3326	3475	3107	2401	3422	2848	3670	3574	2910	2094	1403	653	1644
ENSDART00000005119.5	eif3i	6	10	11	22	14	14	21	11	11	12	6	14	11	16	9	26	5	6	7	11	7	7	15	6	7	5	3	7	5	8	7	5	3	12	10	11	14	13	8	9	6	10	10	13	14	8	4	4
ENSDART00000005127.10	garem	516	524	478	1045	881	584	555	411	596	628	734	701	660	557	439	448	1232	1115	1124	1044	962	705	650	779	994	1029	1033	892	680	475	360	614	1022	1144	1187	1127	909	761	603	725	898	821	740	593	428	399	532	942
ENSDART00000005140.8	med27	1788	1713	1686	2153	2186	1764	1811	1701	1681	1787	1719	1874	2049	1856	1752	1495	1846	1857	1793	2194	2201	2165	1818	1754	1932	1952	1922	1909	2223	2349	1690	1362	2084	2166	2129	2187	2287	2230	2035	1995	1896	2173	2167	1975	1474	1078	1130	2517
ENSDART00000005143.6	mycb	838	683	575	292	214	281	306	235	552	515	366	235	215	167	138	83	497	498	436	303	335	358	341	239	393	370	313	256	298	493	317	305	1154	874	739	467	517	629	631	402	317	218	188	385	447	378	301	385
ENSDART00000005145.6	asz1	627	744	850	760	611	546	487	686	355	428	427	374	288	250	195	152	796	912	754	659	475	265	153	78	499	643	623	568	284	172	67	25	442	583	564	461	430	312	257	407	467	463	360	234	121	106	57	545
ENSDART00000005158.8	ccnt1	2000	2155	2296	1306	1167	1437	1220	1530	706	836	950	931	870	792	902	1161	1561	1497	1470	1140	1274	1334	1435	1545	893	1207	1480	1295	1037	906	1307	1653	843	1070	1099	1198	989	1081	1291	988	1123	1132	1027	960	1286	1761	2112	1009
ENSDART00000005168.6	ddx55	87	131	163	253	324	328	366	338	71	114	175	236	293	409	598	799	629	689	705	761	819	825	899	970	350	601	658	704	786	932	1190	1398	69	110	160	227	297	440	599	102	175	199	266	358	549	691	1036	334
ENSDART00000005191.8	uqcrb	0	0	0	1	0	1	0	0	0	0	1	0	0	1	0	0	0	0	0	0	0	0	0	0	0	0	0	0	0	1	0	0	0	0	0	1	0	0	0	0	0	0	1	0	0	0	0	0
ENSDART00000005195.10	bsdc1	157	128	153	147	158	193	251	189	166	158	141	173	181	179	182	170	127	106	123	114	155	218	234	256	197	179	150	179	172	169	234	249	214	223	201	223	234	246	287	129	135	105	129	132	192	209	317	219
ENSDART00000005217.9	alas1	5363	5438	6117	5800	5727	6662	7900	7195	2989	2836	3019	4090	5113	5408	6919	8874	3861	4310	4839	5100	10018	10921	11695	14083	3479	5022	6298	7680	10749	15413	16519	15574	3033	3945	5404	7329	6822	8853	12459	2297	2917	3821	5322	6634	10175	13338	14239	4149
ENSDART00000005221.7	thap12b	2570	2629	2411	1968	1742	1718	1343	1346	1962	2446	2439	2198	1878	1458	1192	1187	1867	1847	1835	1868	1615	1330	1143	1301	2041	2043	1945	1751	1378	1153	938	1121	1975	2104	1914	1732	1677	1336	1202	2352	2315	2236	1758	1286	1112	1115	1337	2819
ENSDART00000005244.6	kcnk13b	1	1	0	1	0	3	0	1	2	1	0	0	0	0	0	1	0	2	0	0	0	1	2	3	0	0	0	1	2	1	1	0	0	0	0	0	0	0	2	0	0	2	2	0	1	0	0	1
ENSDART00000005255.9	mrpl53	40	36	30	26	27	26	38	41	16	13	19	32	26	42	83	91	29	34	22	22	29	88	133	103	11	15	10	8	29	65	159	213	25	24	36	51	66	71	148	15	15	14	30	37	99	151	262	10
ENSDART00000005263.9	usf1l	184	178	161	224	300	243	221	284	220	213	183	198	175	199	263	267	113	124	129	142	169	120	189	215	391	350	305	391	399	565	536	420	149	123	107	112	137	122	135	352	332	309	322	286	362	311	304	199
ENSDART00000005292.8	syk	0	0	0	1	0	0	0	1	0	0	0	0	0	0	0	0	0	0	0	0	0	0	3	0	0	0	0	0	0	0	0	0	0	0	0	0	0	0	0	0	0	0	0	0	0	0	0	0
ENSDART00000005296.8	nkx2.9	0	2	21	12	7	10	1	0	0	1	2	0	1	0	0	0	0	2	12	14	6	5	2	1	0	0	10	27	9	4	1	6	0	1	4	3	2	4	3	0	8	18	19	8	6	3	12	0
ENSDART00000005299.10	hsd17b12a	3646	3581	3344	3122	3125	2638	2623	3083	6282	5324	4875	4628	4845	5275	7568	12617	3614	3516	3329	3212	3406	4278	5882	7738	4997	3933	3510	3133	3397	4747	8735	12586	5078	4424	4270	4059	3849	3601	4586	5566	4548	3703	3114	2854	3537	6800	11290	3661
ENSDART00000005313.10	zgc:85722	1	4	2	7	2	1	2	3	0	2	1	5	6	3	3	1	4	11	9	10	5	7	2	3	2	9	4	6	3	4	3	0	0	0	1	0	1	0	3	1	3	5	3	5	1	0	2	4
ENSDART00000005326.5	ttc5	509	457	410	378	308	292	254	212	531	460	459	408	356	318	290	219	349	304	304	229	230	145	97	80	427	405	336	250	186	124	96	105	540	471	477	388	286	253	186	589	500	381	379	250	176	133	125	584
ENSDART00000005337.10	rimkla	2	5	3	613	627	16	58	2	2	5	4	6	2	4	2	10	771	730	808	918	1080	1361	1269	1162	1413	1141	1102	1213	1451	1978	1855	1873	1196	1070	953	1034	1241	1263	1154	621	465	511	537	582	549	391	634	462
ENSDART00000005345.9	upb1	12	9	10	13	7	2	4	3	6	14	4	8	15	9	18	22	15	10	6	12	22	13	9	10	11	14	9	12	9	6	16	22	11	14	25	34	29	20	34	9	9	8	6	10	9	8	16	8
ENSDART00000005355.8	rtraf	54	63	60	45	30	83	59	56	46	75	81	92	77	92	83	60	25	32	23	45	29	28	35	39	37	41	45	38	62	90	111	150	89	116	93	105	106	83	65	85	97	101	90	78	80	47	62	55
ENSDART00000005359.8	def6a	24	17	21	12	37	14	11	111	16	11	14	20	112	204	283	219	18	22	33	39	89	164	211	179	31	22	26	32	110	282	442	315	13	7	11	25	78	109	97	19	16	19	47	160	363	437	436	48
ENSDART00000005373.9	spo11	69	61	67	99	63	101	113	76	86	73	75	68	74	81	75	72	240	225	213	287	285	334	240	326	184	193	202	204	192	229	187	126	159	178	157	181	205	196	194	380	421	409	457	473	424	302	219	276
ENSDART00000005381.8	zgc:110269	165	187	206	497	487	191	208	348	248	396	455	492	473	529	570	548	131	156	144	170	144	218	260	375	100	137	183	174	177	183	276	422	233	298	351	349	479	468	498	182	216	256	239	261	326	369	516	300
ENSDART00000005382.7	gadd45bb	2	29	175	355	524	771	1195	1232	19	118	245	401	667	958	1262	1373	12	126	315	690	939	1242	1607	1898	7	102	339	840	1983	3794	4568	3980	14	93	238	516	912	1192	1610	15	109	343	745	1347	2281	2837	2381	63
ENSDART00000005405.8	calub	2230	2000	1992	1689	2126	2135	1868	2566	2691	2363	2452	2289	2239	1947	1939	1843	2231	2113	2357	2529	2273	1827	1319	1111	3348	2885	2541	2860	2920	3707	2473	1456	2193	1827	1738	1833	2046	1599	1349	3287	2655	2689	2417	2185	1472	1094	893	2193
ENSDART00000005431.9	psmd8	189	185	179	214	307	371	414	286	262	293	301	346	372	400	508	695	255	258	289	368	365	465	585	763	360	281	311	329	442	756	1193	1108	230	261	215	277	390	404	455	337	274	322	353	471	642	676	815	258
ENSDART00000005449.8	zeb1a	0	1	0	3	4	0	0	2	2	3	5	3	0	1	0	0	1	1	1	2	3	0	3	1	0	3	2	3	5	3	0	3	0	0	1	0	0	0	0	3	1	2	2	0	1	2	2	1
ENSDART00000005464.8	rer1	454	425	389	462	578	643	882	882	694	622	572	650	630	725	910	1127	349	341	427	510	570	785	980	1186	684	564	508	545	766	1459	2025	2073	639	520	437	546	675	680	780	601	495	546	600	767	974	871	959	511
ENSDART00000005473.6	tmem179	10	13	9	13	11	10	9	5	18	13	17	7	7	12	11	5	8	9	6	9	5	8	4	7	8	7	7	11	4	7	1	3	1	5	5	5	3	3	1	10	6	10	14	7	3	0	4	8
ENSDART00000005479.9	chm	1532	1370	1356	1513	1559	1424	1597	1645	2049	1850	1730	1817	2142	2229	2300	2553	1975	1760	1806	1902	1870	1847	1419	1258	2813	2350	2136	2205	2273	2224	1776	1215	3009	2769	2570	2616	2557	2389	2363	2775	2434	2573	2415	2436	2211	1904	1066	2546
ENSDART00000005485.8	krt93	0	0	0	1	0	3	0	0	0	0	0	1	0	1	0	1	0	1	0	0	0	0	0	0	0	0	1	0	1	0	0	0	0	0	0	1	0	0	1	0	0	0	1	1	0	3	7	0
ENSDART00000005496.9	kctd9b	827	754	722	1279	1328	1760	1871	911	2042	1906	1923	1925	2079	2190	2446	2464	947	1037	923	1187	1305	1617	1683	1530	1091	1015	942	917	1196	1464	1680	1570	1213	1245	1215	1329	1326	1505	1539	958	870	1005	981	1265	1274	1295	1098	1225
ENSDART00000005499.9	glra1	6	3	2	4	1	3	0	1	1	5	4	0	1	5	3	4	1	0	1	0	3	2	1	1	2	1	1	2	2	0	3	0	6	4	2	6	0	1	6	1	1	3	2	0	3	5	16	2
ENSDART00000005548.6	batf	21	19	19	19	14	12	22	18	20	17	19	21	14	17	26	20	15	5	10	8	10	6	4	3	5	9	8	13	12	6	1	5	18	9	12	15	14	11	9	21	13	19	14	8	14	5	7	10
ENSDART00000005568.11	pdlim3b	1	1	1	0	0	0	1	0	0	2	0	0	0	0	0	0	0	0	0	0	0	0	0	0	0	0	0	0	0	0	0	0	0	0	0	0	0	0	0	1	0	0	1	0	0	0	0	0
ENSDART00000005573.7	tmem237b	922	1001	962	856	702	740	595	719	1069	1083	1062	1050	1048	924	905	825	345	396	351	394	353	269	216	245	430	521	482	453	438	375	241	236	659	784	807	815	660	591	624	839	834	856	718	590	462	473	441	648
ENSDART00000005583.9	kdm5bb	0	1	0	0	3	0	0	0	1	1	0	0	2	1	2	1	6	2	1	4	3	7	4	7	4	3	4	8	4	12	3	6	0	0	0	1	3	2	0	1	1	0	2	3	1	5	2	1
ENSDART00000005585.11	ms4a17a.2	0	0	1	2	7	2	2	0	2	1	0	0	2	2	5	1	1	3	2	1	1	2	6	1	1	3	2	3	9	14	19	14	0	0	0	5	1	3	3	0	0	0	2	3	3	2	0	0
ENSDART00000005590.7	churc1	22	16	21	88	71	24	46	33	44	34	34	33	33	33	55	61	64	99	55	87	105	111	155	147	76	70	75	90	120	142	251	242	192	186	180	205	215	255	275	161	121	120	158	161	248	264	263	109
ENSDART00000005593.6	casp3a	0	0	0	0	0	0	0	0	0	0	0	0	0	0	0	0	0	0	1	0	0	0	0	0	0	1	0	0	0	0	0	0	0	1	0	0	0	0	0	0	0	0	0	0	0	0	0	0
ENSDART00000005609.10	kifap3a	390	415	403	302	251	234	198	210	300	346	323	350	258	263	171	161	619	636	584	492	430	344	263	213	458	542	581	504	413	307	234	165	433	390	366	320	290	234	170	373	409	356	299	232	201	115	178	383
ENSDART00000005616.9	rnpep	196	191	157	173	176	145	180	246	203	201	214	196	229	214	273	267	59	73	72	86	69	68	50	51	76	74	81	75	81	72	65	38	108	110	109	109	92	97	103	170	149	168	190	218	246	213	146	169
ENSDART00000005625.9	glipr2l	2969	3092	3001	2166	2077	2860	2569	2698	2776	3105	3438	3563	3135	2875	2231	1823	3162	3652	3118	3344	2970	2169	1563	1091	3251	3212	3601	3934	3662	3382	2356	1274	2972	3416	3641	3507	3529	3000	2568	3401	3355	3491	3428	2738	1956	1282	833	2816
ENSDART00000005639.9	thoc7	2761	2583	2546	2666	3024	3413	4061	3965	4324	3809	3683	3891	4292	4462	5825	6253	2850	3171	2783	3740	3766	4470	5136	5678	4387	3585	3407	3506	4786	6424	7382	7459	2891	2696	2514	2851	3625	3895	4933	4527	3520	3647	4134	4750	5896	6171	6022	3335
ENSDART00000005641.6	lhx1a	637	743	762	704	498	425	458	629	395	557	603	499	277	215	663	2268	743	723	730	662	473	792	2319	3861	461	663	633	657	408	492	2277	4498	496	685	721	517	312	376	1226	742	785	808	474	317	1289	4238	5442	439
ENSDART00000005643.8	abcd3b	297	295	324	318	288	364	345	398	153	253	294	307	273	228	228	210	388	383	428	410	414	387	447	333	271	345	341	364	373	315	370	428	311	298	325	366	353	388	392	343	358	416	420	486	470	478	555	359
ENSDART00000005670.7	dhrs7	73	75	81	106	91	123	114	87	57	80	70	77	66	95	106	124	100	115	92	115	140	155	157	154	42	80	84	82	118	136	135	83	45	64	70	90	90	105	114	60	63	76	61	86	94	86	64	91
ENSDART00000005676.6	sox9a	1	1	1	12	18	35	79	17	11	9	8	26	25	55	73	91	1	10	17	26	43	54	56	80	6	3	13	35	45	27	39	33	0	1	5	15	20	34	57	5	9	19	29	50	48	68	62	8
ENSDART00000005682.7	actn3a	0	0	0	14	55	1	0	1	1	0	0	7	15	14	9	5	0	0	0	4	3	6	13	3	0	2	1	5	7	16	13	8	0	1	0	30	35	21	9	0	0	1	23	44	33	17	9	0
ENSDART00000005720.6	stat1a	834	743	526	125	78	111	114	89	1043	854	379	140	108	108	94	121	220	189	148	71	55	96	107	144	245	248	183	76	47	73	123	258	318	281	147	17	46	38	50	306	302	81	48	70	143	239	376	786
ENSDART00000005724.9	ncanb	0	0	0	0	0	0	0	0	0	0	0	0	0	0	0	0	0	0	0	0	0	0	0	0	0	0	0	0	0	0	0	0	0	0	0	0	0	0	0	0	0	0	0	0	0	0	0	0
ENSDART00000005733.8	tma16	0	0	0	0	0	0	0	0	0	0	0	0	0	0	0	0	0	0	0	0	0	0	0	0	0	0	0	0	0	0	0	0	0	0	0	0	0	0	0	0	0	0	0	1	0	0	0	0
ENSDART00000005738.9	slitrk2	0	1	0	1	0	0	1	0	0	0	0	0	0	0	0	0	1	1	1	2	0	2	1	2	1	0	0	0	0	0	0	0	1	0	0	0	0	4	1	0	0	0	0	1	0	0	0	0
ENSDART00000005764.4	cyp39a1	0	1	0	0	0	0	0	0	0	1	0	0	0	2	0	3	0	0	1	6	5	4	7	3	0	0	1	1	9	4	3	11	0	0	0	2	1	4	4	1	1	1	1	3	6	3	2	0
ENSDART00000005784.8	itgb1bp1	133	161	176	160	161	164	182	174	89	102	150	135	183	181	190	172	204	197	196	200	211	242	292	215	147	184	166	182	240	342	316	247	151	157	211	187	217	248	259	112	148	163	177	185	232	162	117	140
ENSDART00000005804.7	XRCC2	3	1	2	2	4	1	4	2	3	2	0	2	1	3	3	0	0	2	1	3	2	3	1	5	2	1	1	2	2	1	3	2	6	7	6	5	4	4	3	3	5	1	2	1	3	0	0	2
ENSDART00000005829.6	gde1	314	278	262	227	225	221	265	269	229	213	244	245	318	271	289	299	257	249	270	270	317	373	410	385	254	224	218	266	300	239	218	230	366	409	401	469	512	496	558	250	217	299	304	344	335	274	185	183
ENSDART00000005842.7	fgf1a	8	4	4	7	6	8	5	3	2	4	4	5	7	2	2	3	3	1	2	3	1	2	0	0	4	7	6	2	3	0	0	0	2	4	2	2	3	2	3	4	2	2	4	1	3	3	0	1
ENSDART00000005845.9	mtmr6	2621	2666	2609	2893	2507	2183	2120	2149	1938	2365	2259	2111	1881	1701	1477	1240	2157	2152	2223	2166	1895	1249	1074	990	2310	2478	2477	2061	1560	1163	933	918	2299	2445	2387	2154	1694	1420	1209	2924	3015	2714	2166	1540	973	815	644	2918
ENSDART00000005847.9	nav3	176	244	260	492	386	301	208	227	155	209	294	314	224	214	143	167	398	378	398	258	238	145	133	133	190	328	381	350	204	114	96	120	194	253	296	234	147	136	121	143	223	290	195	162	112	83	254	246
ENSDART00000005853.9	otub1b	130	118	125	190	201	166	229	165	263	244	209	251	274	272	364	406	142	142	172	207	188	258	226	282	269	194	208	225	293	501	600	521	174	191	236	259	262	343	346	234	202	181	268	278	348	366	290	243
ENSDART00000005857.8	prickle2a	925	829	784	690	489	187	152	215	953	904	731	492	318	228	157	137	901	933	915	456	392	180	116	101	833	915	902	620	280	147	75	69	1408	1401	1076	589	410	343	231	910	1040	793	444	240	113	79	66	1035
ENSDART00000005869.9	rpp14	42	44	37	74	71	66	65	53	62	66	50	54	38	42	41	82	48	45	41	32	26	27	33	48	50	63	47	32	26	22	33	65	95	95	76	68	67	59	59	86	75	70	42	23	57	57	46	58
ENSDART00000005877.8	cpa1	0	0	1	0	0	2	0	0	0	0	0	0	0	0	0	0	0	0	0	0	1	1	0	1	0	1	0	0	1	2	0	2	0	0	0	1	0	0	0	0	0	0	1	0	0	0	0	0
ENSDART00000005879.8	atp5po	106	124	122	106	110	113	134	144	81	65	64	70	90	78	114	168	128	131	105	133	109	114	135	153	67	42	48	59	93	163	260	272	72	63	70	96	130	136	214	76	43	38	64	91	144	145	173	66
ENSDART00000005883.9	jagn1b	9	15	11	24	14	15	21	18	17	25	31	22	20	19	16	12	19	27	29	21	15	14	6	6	27	19	18	15	18	13	7	9	13	14	9	9	7	5	2	22	13	21	18	16	5	2	2	17
ENSDART00000005884.8	mmp14a	79	65	62	136	208	123	134	99	114	98	110	169	292	314	293	355	56	68	98	125	223	326	367	320	121	97	110	181	260	341	379	368	144	134	114	258	349	436	515	85	96	150	251	403	535	577	658	50
ENSDART00000005893.7	ube2g1a	793	801	776	918	949	797	697	621	1234	1072	1086	1020	870	757	645	579	850	890	869	868	1130	933	802	748	1213	993	964	899	719	524	402	425	1204	1080	990	815	910	774	548	1084	1009	1012	959	671	501	422	408	1067
ENSDART00000005901.9	plod2	0	0	0	0	0	0	0	0	0	0	0	0	0	0	0	0	0	0	0	2	0	1	1	1	0	0	0	2	0	1	0	0	0	0	0	0	0	0	1	0	0	0	0	0	0	0	0	0
ENSDART00000005903.8	atp5mc3b	3	1	1	0	5	3	11	9	1	3	4	0	4	9	14	26	2	6	9	13	11	17	19	39	2	0	1	6	7	11	30	36	1	2	0	9	7	14	8	1	3	2	3	12	20	29	34	5
ENSDART00000005906.6	stk38a	794	774	721	817	942	997	1109	1062	859	826	868	890	1076	919	982	1002	724	656	827	962	1137	1190	1084	955	1092	1040	895	990	1372	1836	1356	1025	814	748	735	872	955	989	900	993	914	993	1089	1268	1197	967	858	837
ENSDART00000005923.7	zgc:77375	9	5	7	6	11	14	43	29	2	3	3	8	18	52	102	148	1	5	8	20	64	201	343	436	11	6	4	27	48	86	171	296	4	2	2	12	37	117	200	2	5	4	15	49	181	458	868	2
ENSDART00000005927.8	rad21a	1632	1532	1438	1909	2543	2702	3564	3743	2922	2503	2466	2786	3355	3788	4866	6792	1601	1428	1707	2289	2407	3788	4767	5546	3114	2563	2311	2659	3927	6937	9053	9672	2419	1990	1819	2339	2963	3606	4438	3377	2859	3047	3793	5305	7925	9040	10952	1990
ENSDART00000005929.9	ppp3ca	3	3	2	5	7	5	7	4	11	7	8	7	9	3	15	16	1	1	2	1	2	8	18	12	2	1	1	0	8	15	39	47	2	2	3	2	6	15	29	0	3	1	5	7	52	56	52	3
ENSDART00000005944.8	rpl5a	493	518	488	436	559	622	952	945	558	554	527	629	845	1144	2735	4505	695	878	693	937	1194	2160	3671	5413	807	711	785	946	1552	3555	7919	10897	328	375	448	559	925	1471	3004	551	555	590	908	1287	3373	6440	10117	474
ENSDART00000005985.7	smo	344	355	362	283	519	874	1675	1447	246	212	217	323	849	1471	2808	4375	106	97	100	193	609	2507	5007	7647	181	154	171	225	694	2320	5889	10322	135	119	140	425	1304	2533	4273	167	169	223	546	1695	5078	9210	12329	160
ENSDART00000005989.6	dffb	790	673	630	694	637	632	583	483	973	888	864	780	747	687	599	493	497	526	523	599	597	558	570	501	662	613	595	652	672	677	576	704	466	516	498	532	537	477	457	822	749	787	749	657	564	515	673	847
ENSDART00000006013.9	atp1a1a.5	60	56	61	62	74	71	79	81	61	60	39	47	55	67	95	111	46	49	44	47	51	67	89	74	23	28	23	28	35	16	16	20	84	67	70	67	92	75	98	80	82	80	89	102	140	148	132	26
ENSDART00000006021.9	usp20	279	266	178	98	71	115	82	111	197	204	54	17	27	18	13	10	409	368	303	148	100	40	23	36	696	522	431	204	69	37	23	20	300	248	148	53	54	39	27	120	74	66	26	17	25	12	7	623
ENSDART00000006037.9	colq	0	2	0	1	4	1	3	0	0	0	2	2	1	4	10	0	1	1	0	0	1	2	9	1	1	2	2	1	0	2	6	6	1	1	1	1	5	10	10	1	1	0	0	9	28	20	23	0
ENSDART00000006038.7	shisa4	38	38	40	40	32	33	16	32	50	64	44	25	31	15	14	14	1	6	2	1	2	1	0	0	1	3	1	3	3	3	0	2	1	2	2	1	0	0	1	18	15	14	16	7	5	2	0	11
ENSDART00000006043.6	hoxa11b	0	1	1	0	0	0	0	1	4	2	2	1	1	1	0	0	2	1	0	0	1	0	1	1	1	2	0	2	1	1	0	0	1	1	0	2	0	3	1	0	0	0	0	1	0	3	0	1
ENSDART00000006058.9	eif2s1a	5089	5533	5881	6133	6860	7878	9561	9566	2817	4579	5440	6295	7495	8378	10640	12301	4819	5076	4887	6475	6832	8847	10441	11608	4125	5526	5796	6447	8549	11917	14846	15198	5266	6375	6576	8338	10201	11031	13164	6405	6885	8038	9336	11356	14745	13915	13052	5926
ENSDART00000006061.10	tcea3	19	20	20	21	18	29	49	25	25	19	22	15	8	13	25	12	15	10	10	20	13	13	6	17	20	25	28	22	23	42	27	9	25	36	34	30	31	25	20	19	16	25	16	22	17	8	5	19
ENSDART00000006078.10	loxl1	0	1	0	1	1	0	0	1	0	0	0	0	1	0	0	0	0	0	0	0	1	0	1	0	0	1	0	0	1	0	3	0	0	0	0	0	0	0	0	0	0	0	0	0	0	0	0	0
ENSDART00000006079.10	bmp2k	1	1	0	2	2	0	0	0	0	0	0	0	0	1	0	0	0	2	0	0	0	1	0	1	1	0	1	1	1	1	0	0	1	1	0	1	0	0	0	1	1	1	2	0	0	0	0	125
ENSDART00000006085.8	cbl	2848	2719	2681	2319	1833	1564	1153	1260	1820	1745	1655	1509	1152	1003	746	570	3136	3068	2972	1898	2186	1419	1221	1347	2365	2652	2816	2441	1771	900	574	963	2122	2258	1976	1483	1046	1071	830	1865	2247	2026	1677	1237	893	1041	1436	2199
ENSDART00000006091.8	carm1	2569	2546	2524	3183	3255	2876	2998	3173	3407	3503	3516	3446	3787	3586	4210	5510	2568	2515	2779	3003	3205	3555	4467	5071	3258	2974	2741	2743	2911	3429	4489	5300	3533	3268	3222	3416	3940	4212	4616	3454	3410	3699	3848	4308	4742	5689	7334	3153
ENSDART00000006093.7	slc50a1	180	186	198	210	231	300	258	321	167	209	223	257	244	265	232	217	415	492	527	514	572	473	462	350	512	522	483	545	655	487	441	288	300	262	290	336	367	359	316	289	351	390	409	487	400	239	178	186
ENSDART00000006099.9	lims2	0	0	0	4	3	0	0	1	1	3	0	1	0	2	0	5	0	0	0	1	2	0	3	1	0	0	0	0	1	2	6	3	1	0	0	4	2	5	4	3	3	5	15	5	10	17	5	5
ENSDART00000006109.6	agk	96	128	136	153	163	156	216	155	88	121	150	159	203	197	149	191	170	193	162	185	201	257	208	232	156	206	225	247	330	291	237	242	93	118	149	165	182	180	196	128	163	155	227	220	218	212	244	180
ENSDART00000006120.10	pik3cd	1325	1175	1025	1531	763	462	239	247	2129	1865	1613	981	429	246	88	47	896	1010	911	653	411	91	70	22	1892	1426	1601	1071	539	174	42	24	1587	1508	1233	579	310	124	81	2470	2286	2266	1087	481	76	27	16	2681
ENSDART00000006124.8	cops2	524	566	593	664	731	781	795	719	685	790	814	914	873	815	816	966	763	715	799	1024	931	907	943	1111	887	891	818	975	1093	1475	1535	1592	623	645	613	716	876	836	871	791	783	831	950	884	946	868	1052	935
ENSDART00000006132.8	cfl1	5128	6356	6818	7338	8580	10172	12286	11970	3225	4570	6040	6860	8170	8385	10980	14008	8228	9172	10134	12946	13515	17621	20592	26197	6350	8787	9866	12110	17057	26821	33556	32933	2013	2738	3476	5040	5845	6349	8075	7658	9011	10712	12630	15756	19041	20446	22790	6865
ENSDART00000006147.9	primpol	46	51	52	105	87	59	39	43	130	133	100	87	106	76	49	51	64	58	61	55	32	36	23	32	88	84	75	66	63	39	43	43	142	157	161	128	112	76	65	86	80	80	61	48	28	23	46	133
ENSDART00000006173.10	cldn7b	766	700	699	730	844	851	1021	1139	842	751	737	836	1195	1187	1300	1188	569	544	575	819	1037	1165	1253	1169	826	608	625	633	993	865	906	1001	799	696	683	778	1122	1340	1408	706	652	755	766	1099	1470	1691	1301	736
ENSDART00000006211.9	prkcba	11	16	14	3	6	21	18	17	38	28	23	29	22	37	37	53	10	9	13	14	20	15	17	14	35	30	19	30	20	30	30	35	21	16	18	22	19	21	18	11	8	10	24	12	15	27	21	21
ENSDART00000006212.7	LIN28A	0	0	0	2	16	0	15	17	0	0	0	4	20	31	63	133	0	0	0	5	13	60	199	372	0	0	0	0	17	42	184	423	0	0	0	11	30	52	101	0	0	1	8	57	145	260	541	0
ENSDART00000006216.9	plpp2a	304	293	321	310	298	373	350	381	315	269	346	369	299	325	233	186	229	244	245	239	246	208	155	124	289	304	263	344	254	183	144	50	396	437	454	458	349	339	288	271	274	266	254	220	146	77	44	331
ENSDART00000006256.8	zgc:101559	19	21	19	30	24	2	3	7	12	13	15	4	8	7	1	0	2	3	2	2	3	1	6	10	4	2	0	2	3	1	9	16	4	4	3	7	3	3	4	5	8	4	6	7	3	5	9	12
ENSDART00000006284.7	hhla2a.2	0	0	0	0	1	0	4	1	1	0	0	3	0	1	2	3	0	0	0	0	0	0	2	1	0	0	0	0	1	0	0	0	0	1	0	0	1	2	2	0	0	0	1	1	0	2	2	0
ENSDART00000006288.10	dhx16	45	37	42	41	53	52	81	56	30	32	27	24	37	54	59	121	67	53	62	85	86	110	153	178	119	80	88	113	146	285	346	252	54	48	41	62	91	94	109	80	51	75	71	102	135	178	149	53
ENSDART00000006290.6	plekhb2	24	21	17	13	11	12	2	11	29	29	23	18	3	5	6	5	31	20	16	16	16	8	4	15	55	33	38	33	34	28	30	11	21	22	8	20	10	5	4	49	47	29	12	8	5	3	9	36
ENSDART00000006300.7	hacd3	121	156	127	142	138	100	108	213	123	139	144	135	144	126	150	151	280	291	296	360	327	340	339	235	251	300	315	315	310	314	299	268	209	218	248	260	241	276	284	208	220	216	267	201	222	204	130	194
ENSDART00000006338.8	mterf3	65	69	73	102	73	129	120	144	58	90	102	72	80	64	55	55	117	120	118	119	85	80	93	109	145	166	145	165	223	183	169	116	136	175	188	181	147	118	103	82	94	121	96	109	83	65	110	134
ENSDART00000006343.9	asb7	3056	2969	2867	2160	1635	1542	1207	1315	2350	2223	1919	1545	981	855	727	776	2591	2772	2431	2002	2001	1571	1541	1724	2105	2236	2096	1772	1587	1658	1449	1440	2029	2096	1857	1520	1248	1075	997	2107	2039	1672	1528	1194	1094	1257	1555	2253
ENSDART00000006344.9	cap1	462	606	708	566	499	570	535	599	93	157	160	176	169	194	192	137	594	620	649	628	583	394	292	274	157	227	317	315	251	239	135	79	141	271	310	323	281	314	334	78	138	150	157	122	98	97	32	199
ENSDART00000006373.6	ndfip1	98	93	79	47	39	67	68	57	92	88	90	72	61	73	56	52	424	490	445	464	427	413	356	320	467	446	488	408	409	335	286	327	360	385	386	369	344	342	337	337	326	366	337	311	264	230	153	180
ENSDART00000006378.6	cdkn1ca	0	1	1	1	0	0	2	2	0	0	1	0	1	0	0	1	16	14	10	16	11	23	18	12	5	11	10	9	13	7	23	25	0	2	0	2	1	1	2	0	0	0	1	0	1	2	2	2
ENSDART00000006380.9	tbx3a	4	4	35	50	37	46	70	51	8	8	26	31	37	35	31	133	2	14	33	25	70	84	62	63	8	9	39	63	44	79	43	98	2	13	63	138	217	376	422	3	19	49	111	119	149	189	262	9
ENSDART00000006381.8	psen2	920	832	874	797	828	821	960	907	683	595	589	630	747	819	868	976	788	793	837	945	1192	1433	1493	1684	795	873	912	1012	1132	1393	1633	1653	580	659	754	821	811	931	1195	786	830	939	1023	1139	1304	1322	1477	903
ENSDART00000006386.7	atp1b1a	26	25	31	120	389	537	1932	2786	125	118	88	199	499	1087	3597	7466	10	16	43	151	342	1122	1681	2092	14	14	29	128	354	751	1702	2438	65	39	45	62	99	140	209	30	36	55	125	212	406	756	1324	29
ENSDART00000006393.4	tlx1	9	8	3	2	3	5	1	6	35	23	12	12	5	2	1	1	19	30	22	16	8	6	1	0	35	32	20	15	9	3	3	2	8	5	3	1	0	3	1	21	16	13	2	3	0	0	0	12
ENSDART00000006412.11	pde11al	0	0	0	0	1	0	0	1	0	0	3	3	0	0	0	1	0	1	2	0	4	16	17	7	1	2	1	2	10	8	29	19	0	0	1	1	3	5	2	0	0	2	0	5	5	11	12	0
ENSDART00000006417.8	pgm1	716	939	1135	1001	1084	1334	1543	1534	260	442	602	737	836	876	919	938	895	1043	1009	1252	1286	1289	1130	1163	311	540	755	888	1036	1093	992	734	365	542	671	958	884	1057	1161	361	578	732	954	1019	1115	949	835	588
ENSDART00000006419.7	txnl1	0	0	1	0	0	2	1	1	0	0	0	1	2	0	1	0	0	0	0	3	1	0	1	0	1	0	0	1	0	1	1	2	0	0	0	0	0	1	1	0	0	1	1	0	0	2	0	0
ENSDART00000006429.8	hibadhb	160	163	144	162	176	168	163	149	296	302	300	260	320	280	330	284	250	202	201	217	206	241	235	198	246	271	230	237	298	423	438	294	249	234	268	281	302	261	300	296	231	258	257	243	294	287	219	263
ENSDART00000006435.8	gpr27	0	1	0	1	0	2	1	0	0	0	0	2	0	0	0	0	0	0	0	6	0	4	1	1	1	0	0	0	3	2	0	0	0	0	0	0	0	0	0	0	0	1	2	0	3	0	0	0
ENSDART00000006436.9	pink1	1122	1106	1219	766	491	684	580	536	836	884	770	640	427	376	290	342	735	886	846	644	465	395	431	561	592	766	717	663	409	350	563	649	725	821	735	478	402	348	361	928	978	978	641	488	419	487	662	881
ENSDART00000006443.7	gtf2a1	15218	13434	13167	12679	13651	14770	15923	14747	19134	16783	15312	15398	16771	16028	15013	12936	14117	13376	14166	17186	18421	19924	15478	10445	23259	18894	17405	18117	22761	25643	18752	9830	11480	9356	8882	10419	10868	10586	9538	21510	18354	19311	20271	22141	20166	13324	6583	18255
ENSDART00000006449.8	atp1a1a.2	1	1	2	1	3	1	3	1	1	0	1	1	1	0	3	3	0	2	1	0	2	1	1	2	0	0	0	0	2	0	1	2	1	0	2	0	2	1	1	0	0	1	1	0	3	0	4	0
ENSDART00000006463.7	phf6	0	0	0	0	0	0	0	0	0	0	0	0	0	0	0	0	0	0	0	0	0	0	0	0	0	0	0	0	0	0	0	0	0	0	0	0	0	0	0	0	0	0	0	0	0	0	0	0
ENSDART00000006474.10	glra4b	0	0	0	0	0	0	0	0	0	0	0	0	0	0	0	0	0	0	0	0	0	0	0	0	0	0	0	0	0	0	0	0	1	1	0	0	0	2	0	0	0	0	0	0	0	0	0	0
ENSDART00000006489.8	acsl4a	221	220	228	215	233	253	240	240	191	149	185	206	194	165	189	150	149	166	157	148	108	112	78	85	148	137	144	144	78	27	19	24	109	114	143	149	121	139	122	138	173	162	156	114	98	100	93	133
ENSDART00000006490.9	tlk2	0	0	1	0	0	0	0	16	162	110	98	92	92	46	60	48	290	252	286	230	164	142	178	177	521	454	402	328	172	67	151	186	211	200	177	154	102	66	54	88	97	81	49	28	37	74	82	81
ENSDART00000006505.9	mxtx2	0	5	55	147	205	255	360	440	1	26	40	121	150	223	201	88	0	10	31	103	174	76	33	16	0	5	19	43	86	32	13	2	2	7	38	102	145	180	112	3	19	79	138	181	185	65	23	11
ENSDART00000006512.7	sh3gl3b	255	269	261	161	87	66	47	48	195	208	167	105	74	67	36	23	183	176	142	131	85	39	26	14	172	145	178	115	69	25	11	9	218	216	180	119	61	47	28	252	274	175	91	44	27	11	5	182
ENSDART00000006513.9	pdhb	315	394	392	341	424	473	746	757	274	330	373	498	701	775	1130	1516	577	556	606	769	906	1366	1765	2144	353	448	495	628	977	1792	2852	3260	261	336	409	594	736	912	1364	272	297	371	554	760	1327	1732	2292	168
ENSDART00000006514.7	gtf2f2b	90	85	99	92	92	62	91	94	63	89	91	105	88	98	102	85	69	71	74	74	69	77	65	65	68	71	71	69	70	60	60	36	69	78	84	84	86	91	103	88	112	99	131	102	152	82	46	69
ENSDART00000006538.8	otx2a	11	14	61	327	252	234	195	153	22	28	73	215	207	152	189	545	1	17	35	77	161	240	611	1123	4	3	18	115	134	160	643	1311	20	40	120	361	240	285	638	3	27	172	347	295	558	1774	3588	5
ENSDART00000006579.9	saal1	110	109	99	133	105	101	107	77	212	208	256	279	302	289	289	320	546	545	537	629	725	771	686	368	459	482	461	481	593	565	563	505	166	170	169	179	217	185	228	225	230	245	242	291	306	286	343	590
ENSDART00000006602.8	pde4a	6	3	4	0	3	1	5	3	2	3	2	1	3	3	6	8	2	4	6	4	2	1	6	8	6	4	12	4	3	1	0	5	2	1	1	2	1	2	3	1	1	4	1	2	4	3	9	6
ENSDART00000006612.7	tbr1b	92	132	131	78	72	69	73	69	114	117	153	174	143	136	100	217	111	143	103	61	84	28	101	206	22	17	25	25	12	11	57	285	82	89	101	91	69	53	89	9	9	7	7	7	20	138	461	33
ENSDART00000006615.11	map3k15	0	0	0	0	0	0	0	0	0	0	0	0	0	0	0	0	0	0	0	0	0	0	0	0	0	0	0	0	0	0	0	0	0	0	0	0	0	0	0	0	0	0	0	0	0	0	0	0
ENSDART00000006619.8	rbpms2b	789	1177	1485	1361	1359	1430	1194	1626	370	538	749	922	870	873	711	610	1938	2180	2334	2086	1495	995	669	516	876	1365	1711	1767	1513	1593	823	420	541	758	1035	1169	1090	969	800	849	1136	1256	1124	896	674	437	319	1028
ENSDART00000006622.7	kat6a	5993	5816	5671	4863	4614	4048	4336	5014	3637	3632	3701	3378	3488	3957	4582	5259	4171	3875	3815	2252	2391	2108	3049	4396	3104	3097	3173	2823	1929	1684	2860	4156	3747	3868	3494	2959	3187	4189	3893	3428	3968	3487	3271	3925	4736	7049	8494	3219
ENSDART00000006628.10	zgc:173742	1315	1179	1071	974	1078	1105	1028	1074	1611	1485	1371	1302	1293	1339	1195	928	1344	1236	1301	1244	1197	727	558	328	1650	1155	1119	933	618	248	164	132	1566	1227	1052	915	1044	947	675	1632	1487	1281	1125	889	673	302	89	1228
ENSDART00000006648.8	mnat1	1225	1074	1034	949	961	975	892	915	1109	1027	947	953	891	922	860	773	938	898	815	917	859	702	576	552	1312	1032	1033	966	986	928	750	616	1381	1203	1199	1216	1305	1402	1345	1264	1098	994	1051	1018	735	635	536	985
ENSDART00000006657.11	huwe1	0	0	0	0	0	0	0	0	0	0	0	0	0	0	0	0	0	0	0	0	0	0	0	0	0	0	0	0	0	0	0	0	0	0	0	0	0	0	0	0	0	0	0	0	0	0	2	0
ENSDART00000006669.8	scml2	0	0	0	0	0	0	0	0	0	0	0	0	0	0	0	0	0	0	0	0	0	1	0	0	0	0	0	0	0	0	0	0	0	0	0	0	0	0	0	0	0	0	0	0	0	2	0	0
ENSDART00000006673.8	mvk	458	481	423	388	266	293	214	266	490	523	526	444	312	258	185	161	679	646	542	361	260	85	47	51	453	532	527	411	231	104	49	36	359	399	458	280	226	146	111	462	482	454	296	154	78	89	82	470
ENSDART00000006703.6	maf1	1966	1798	1789	2109	2565	2197	2180	2637	3266	2891	3065	3300	3445	3709	3932	4655	1812	2073	1944	2247	2332	2837	3193	3261	2684	2402	2542	2711	3073	4380	4862	5135	2496	2316	2160	2483	3199	3352	3682	3117	2798	2739	3319	3879	4891	5446	5682	2520
ENSDART00000006709.7	dldh	2104	2089	2129	2216	2327	2668	3167	2853	2029	1998	2124	2225	2774	2487	2882	3179	2620	2761	2695	3278	3510	4314	4647	5069	2570	2583	2547	2767	3468	3716	4326	4291	2408	2125	2164	2477	2517	2754	3216	2283	2146	2556	2781	3302	3857	3665	3177	2327
ENSDART00000006724.12	smarcd3b	0	0	0	0	0	0	0	0	0	0	0	3	0	1	2	3	0	0	1	0	0	2	2	2	0	0	0	1	3	0	1	2	0	0	0	0	1	5	1	0	0	0	3	0	1	2	7	0
ENSDART00000006748.7	yipf1	1211	1143	1134	1063	690	630	482	526	1957	1836	1723	1152	618	450	288	233	1169	1180	1169	907	394	181	146	164	1800	1756	1603	1321	501	297	214	247	1470	1319	1288	631	480	258	171	1940	1653	1463	789	323	201	213	251	1400
ENSDART00000006765.9	tm9sf4	5718	5150	5041	5816	6430	6036	7022	6961	6842	6047	5835	5813	6993	7106	8035	9289	5785	5540	5880	6781	7526	8780	9452	10150	8430	6176	6023	5982	6702	5866	7406	7936	7836	7142	6446	7292	8082	9373	9824	7767	7125	7201	7700	9039	10218	10868	10621	7696
ENSDART00000006772.10	marveld2a	1	2	2	2	4	3	3	4	1	2	3	2	1	3	3	4	2	0	3	2	2	1	1	0	0	3	4	7	4	5	0	0	3	0	2	0	1	2	2	4	1	1	4	0	0	5	2	0
ENSDART00000006778.9	acat2	779	758	760	878	881	757	722	801	1124	1098	1076	1012	900	840	785	677	555	550	531	710	615	605	411	405	917	861	793	833	856	915	744	482	1126	980	959	889	900	747	759	1109	1044	997	978	950	781	697	749	981
ENSDART00000006783.6	snrnp25	475	499	470	448	509	547	625	733	425	535	518	572	636	610	781	777	482	469	519	588	527	683	892	815	574	539	550	604	718	1070	1190	1196	534	599	601	704	811	818	885	855	791	772	974	925	1155	1013	683	547
ENSDART00000006787.12	epha3	87	102	91	107	94	19	18	59	41	65	68	40	45	25	22	17	6	7	13	14	8	21	22	11	9	17	8	10	17	13	14	6	6	11	6	3	7	4	5	16	43	13	21	13	13	6	4	31
ENSDART00000006795.9	gnrhr2	3	4	3	3	0	2	3	2	0	1	1	0	0	2	1	1	2	0	1	0	1	1	1	1	1	1	1	0	5	1	0	0	0	0	5	2	3	1	0	2	3	0	1	5	3	0	0	3
ENSDART00000006802.7	cct7	2165	2635	2846	2976	3323	3588	4147	3956	2206	2754	3028	3449	4116	4476	5528	6979	3909	4161	4348	5037	5721	6707	7093	7740	3917	4713	4794	5495	6451	8514	9414	10477	1898	2486	2960	3760	3802	4320	5398	3162	4128	4736	5653	6166	7111	7667	9482	3531
ENSDART00000006840.7	dnm1l	236	210	216	143	82	127	98	77	199	198	148	92	65	54	46	20	197	235	221	157	99	68	46	31	216	222	224	151	60	54	24	43	188	199	203	113	74	52	39	159	175	145	73	35	13	14	14	240
ENSDART00000006843.8	cacng1a	0	0	0	0	0	0	0	0	0	0	0	0	0	0	0	0	0	2	3	2	2	1	0	1	1	0	1	1	2	0	0	3	0	1	0	0	0	0	0	1	1	0	1	0	0	0	0	0
ENSDART00000006867.9	ddx3xa	8742	9215	8941	12646	13537	12184	13479	12787	14369	14275	14895	14516	16464	16339	16725	17418	10025	9642	10171	11365	12749	16092	14787	15074	13196	12866	11579	12797	15109	17233	15979	12169	14179	12655	11690	13747	15081	16752	16990	14554	13773	14565	15253	17372	18468	16071	11505	13514
ENSDART00000006868.10	uqcrfs1	4139	4306	4567	4757	4164	4365	4903	3903	3657	3683	3835	4211	4580	4574	4968	5485	4287	4499	4105	4121	4657	4990	5459	6464	2248	2993	3474	3664	3902	4489	5520	6694	4560	5326	5966	6188	6444	7181	8398	3022	3459	3756	4290	4314	5406	5923	6711	5140
ENSDART00000006870.8	ptgs2a	0	0	0	5	11	18	107	179	0	0	0	1	13	86	416	1118	0	0	1	8	31	203	602	774	1	0	0	2	25	169	696	962	0	0	0	2	12	36	271	0	0	0	5	20	200	721	1175	0
ENSDART00000006881.9	zbtb39	2670	2324	2206	1492	986	912	668	771	1769	1556	1271	876	591	469	303	223	2254	1991	1881	1218	782	425	329	355	2144	1930	1776	1386	687	334	271	346	2088	1773	1563	906	573	390	307	1917	1854	1393	879	454	262	323	429	2181
ENSDART00000006892.11	tp53bp2a	1390	1195	1195	1440	1467	1700	1913	1622	1396	1267	1193	1238	1499	1543	1703	1896	947	820	868	950	1251	1748	1930	1950	1148	921	845	897	996	1026	1455	1719	1407	1167	1229	1421	1341	1674	1859	1139	1267	1240	1299	1610	2212	2420	2559	1484
ENSDART00000006897.10	rlbp1a	0	0	0	0	0	0	0	0	0	0	0	0	0	0	0	0	1	0	0	0	0	0	0	0	0	0	0	0	0	0	0	0	0	0	0	0	0	0	0	0	0	0	0	0	0	0	0	0
ENSDART00000006898.10	si:ch73-211l2.3	0	0	0	0	0	0	0	0	0	0	0	0	0	0	0	0	2	4	4	5	1	1	0	0	1	0	0	0	0	3	0	0	0	0	0	0	0	0	0	0	0	0	0	0	0	0	0	0
ENSDART00000006899.8	igbp1	46	37	59	44	41	47	47	21	26	42	46	43	44	29	17	13	48	46	43	57	41	40	30	35	69	84	65	60	55	58	42	38	49	56	72	65	58	50	51	52	63	45	36	35	24	20	7	75
ENSDART00000006908.9	itgb3b	1	1	1	2	12	18	36	57	3	3	5	6	59	161	120	90	15	16	22	11	19	46	50	43	26	27	29	20	15	18	32	24	18	21	13	16	33	108	96	12	3	4	17	136	223	209	101	0
ENSDART00000006910.8	tbcela	0	0	0	0	1	1	1	0	2	1	0	0	0	1	0	1	1	0	2	2	2	1	0	1	0	0	0	1	1	0	0	2	1	0	0	0	0	0	0	0	0	1	2	0	0	2	2	0
ENSDART00000006927.6	use1	487	600	541	514	480	601	540	596	539	492	530	613	485	419	336	311	666	645	547	457	329	216	203	170	339	478	456	381	349	371	304	340	703	646	683	634	581	518	503	486	493	522	387	296	228	222	324	755
ENSDART00000006942.10	txndc15	103	88	88	182	207	136	181	125	94	110	93	143	205	259	489	647	278	273	285	356	564	755	945	1351	255	296	314	321	491	891	1266	1557	291	375	405	510	539	729	1227	216	205	285	403	477	726	1046	1278	386
ENSDART00000006954.9	hnrnpub	0	0	0	0	0	0	1	2	0	0	2	0	2	0	0	0	0	0	0	2	1	0	2	2	0	0	0	0	1	2	0	2	0	0	0	2	0	0	1	0	0	0	2	2	0	3	0	0
ENSDART00000006961.8	sobpb	28	24	21	25	21	14	11	18	28	29	26	16	14	8	6	9	26	16	23	22	14	9	9	5	34	35	37	24	9	4	6	0	25	25	16	11	9	10	4	36	30	31	17	10	10	2	4	32
ENSDART00000006971.8	sept4a	192	225	194	264	231	260	274	197	229	288	277	313	316	343	314	246	589	592	598	731	829	682	588	535	717	830	773	863	970	1028	613	294	1015	1121	1154	1210	1180	1183	1106	582	571	716	746	764	646	361	149	472
ENSDART00000006990.6	elovl5	177	206	220	231	279	464	465	274	250	277	276	301	293	322	243	204	174	189	152	267	228	154	142	114	188	163	195	190	196	271	116	69	276	321	306	334	351	288	272	234	219	251	251	222	135	101	53	90
ENSDART00000007021.9	atp6v1ba	619	561	500	412	380	396	338	516	415	398	381	488	546	522	445	485	603	615	530	427	438	457	467	521	380	371	375	391	340	257	337	447	606	680	685	716	668	740	709	458	424	420	395	392	415	482	448	542
ENSDART00000007022.9	pdgfrl	1	0	1	2	0	0	1	0	0	1	0	0	0	0	2	0	0	0	2	0	2	2	2	0	0	1	0	0	1	0	0	0	0	0	0	0	0	0	0	0	1	0	1	0	0	6	0	1
ENSDART00000007029.9	usb1	64	69	75	77	58	61	86	50	63	66	85	83	97	58	99	82	78	72	69	76	64	73	76	76	84	82	63	79	79	82	103	77	121	122	111	92	87	74	95	58	66	61	54	55	76	73	64	53
ENSDART00000007030.7	klhl42	104	118	106	195	197	182	172	154	170	194	227	228	201	187	138	159	167	158	198	193	214	130	126	129	160	189	180	174	162	168	128	162	178	176	160	182	179	156	156	123	124	136	124	135	111	145	128	165
ENSDART00000007053.9	narf	379	403	414	267	170	262	200	216	112	166	189	164	135	102	69	68	330	354	331	305	249	150	97	133	242	344	323	285	229	170	106	134	143	201	198	142	136	78	98	177	233	215	160	129	79	74	91	278
ENSDART00000007057.5	ccnh	0	1	1	0	0	0	0	0	0	0	1	0	0	0	0	0	0	2	2	0	1	5	5	6	0	5	6	2	2	1	4	5	1	0	0	0	0	0	0	0	0	1	0	0	0	0	2	1
ENSDART00000007066.7	cdk8	818	792	785	829	622	616	461	486	809	813	759	729	536	465	341	344	476	425	504	478	537	380	256	227	508	423	398	386	339	178	162	150	977	992	994	774	525	405	363	754	751	809	674	413	256	222	299	972
ENSDART00000007068.7	kcnmb2	11	4	1	5	8	1	4	3	5	1	7	3	7	8	8	1	3	2	4	8	5	5	2	0	2	5	2	2	1	0	3	6	5	8	6	6	8	6	4	12	11	14	8	5	11	3	7	8
ENSDART00000007079.9	asna1	2946	2914	3099	3478	4135	3612	3794	4252	3604	3890	3999	4308	4564	4664	4584	4498	3577	3624	3852	4124	4860	5845	5848	6320	3796	4010	4057	4493	5326	6368	6251	5759	3144	3328	3521	4096	4121	4293	4200	3323	3773	4019	4585	5215	5183	4472	3392	3945
ENSDART00000007090.9	tbx16	3	2	59	2371	11993	16277	36831	47445	6	3	164	3109	13526	21974	37542	43353	31	23	335	2726	8144	19666	29333	36973	11	3	82	1657	8040	15313	26484	32898	2	17	262	4230	8540	16394	23630	8	30	1061	4794	12833	26105	32533	31491	14
ENSDART00000007103.8	nuak1a	1	1	0	23	59	30	56	42	1	0	2	17	44	89	93	116	0	1	5	5	17	85	129	102	0	1	0	5	20	45	39	65	0	2	2	6	16	27	40	1	0	2	5	26	38	68	87	1
ENSDART00000007119.6	mfsd6l	662	787	818	783	791	886	684	708	251	405	390	415	439	327	247	163	391	491	440	434	318	195	110	62	370	350	351	336	236	164	76	25	594	786	865	807	696	566	346	815	811	919	822	583	296	172	109	609
ENSDART00000007122.8	guca1b	0	1	0	3	2	2	0	0	1	1	2	1	1	1	1	1	1	0	0	0	0	0	0	0	0	0	0	1	0	0	1	2	2	0	0	0	2	2	0	2	0	1	3	0	0	0	0	3
ENSDART00000007170.6	prpsap2	2040	1869	1221	649	614	682	599	678	2325	2131	1059	635	476	422	442	465	2303	2164	1626	936	626	385	376	329	3427	2807	1849	933	564	544	550	469	2577	1986	1037	529	532	447	467	2880	2067	727	538	368	364	375	493	2340
ENSDART00000007189.10	traf3ip1	52	68	56	44	27	11	14	22	33	31	27	20	15	20	9	29	137	158	110	111	50	36	28	40	124	144	141	97	44	42	29	41	74	75	59	39	19	29	27	52	58	49	30	24	17	32	64	33
ENSDART00000007202.9	zgc:92749	26	24	28	9	10	12	6	9	6	15	13	10	14	14	32	56	6	12	7	12	10	15	12	19	12	10	12	8	10	15	24	43	17	26	23	18	25	21	36	9	14	6	19	9	20	29	82	7
ENSDART00000007204.9	ddx49	255	319	286	245	244	245	292	383	76	145	185	292	379	420	483	583	250	253	233	221	226	294	311	368	66	155	180	161	167	121	181	291	70	139	171	246	299	300	316	109	136	174	183	211	349	360	445	169
ENSDART00000007206.7	eomesa	0	1	1	1	0	0	0	0	0	0	0	0	0	0	0	0	0	1	0	0	0	0	0	0	0	0	0	0	0	0	0	0	0	0	0	0	0	0	0	0	2	0	0	0	0	0	0	0
ENSDART00000007208.8	lrrc4bb	0	0	1	0	0	0	0	0	1	0	2	0	0	0	0	0	0	0	0	0	0	0	0	0	0	0	0	0	0	0	0	0	0	1	0	0	1	1	2	0	0	0	1	0	0	0	0	0
ENSDART00000007211.8	wbp1la	1892	1865	1827	2015	1432	1016	802	731	1395	1392	1170	1085	825	757	656	574	1295	1153	1204	945	945	716	576	411	1272	1230	1186	966	740	357	332	307	2264	2232	2120	1691	1015	857	707	1928	2095	1722	1377	929	630	493	420	1597
ENSDART00000007231.6	psmb1	889	1035	1251	1141	1228	1322	1674	1605	992	888	1025	1211	1586	1957	2685	3312	854	935	916	1134	1521	2121	2683	3596	568	727	945	958	1265	1618	2779	4359	796	973	1267	1565	1643	2107	3019	629	933	955	1291	1511	2672	3895	5602	959
ENSDART00000007253.7	aig1	0	0	0	0	0	0	0	0	0	0	0	0	0	0	0	0	0	0	0	0	0	0	0	0	0	0	0	0	0	0	0	0	0	0	0	0	0	0	0	0	2	0	1	0	0	0	0	0
ENSDART00000007260.11	si:ch211-210c8.6	658	579	635	531	609	614	654	752	651	545	543	588	667	593	578	603	804	813	739	832	815	853	682	544	833	779	771	710	653	473	485	381	653	673	729	747	699	676	726	738	708	701	726	743	559	437	356	563
ENSDART00000007262.9	gja8b	0	0	0	0	1	0	0	0	0	0	0	0	0	1	1	0	1	0	0	0	3	1	2	1	1	0	0	0	2	2	7	3	0	0	0	0	1	0	0	0	0	0	0	1	0	0	0	0
ENSDART00000007271.8	mtfr1l	51	53	57	67	65	66	62	72	75	65	68	50	86	111	126	168	85	81	92	137	135	160	176	281	76	67	71	108	102	83	88	187	50	63	76	99	130	156	155	48	67	68	109	141	213	230	281	66
ENSDART00000007293.8	tcap	0	0	0	0	0	1	0	0	2	1	0	1	0	1	0	0	0	0	0	1	0	0	0	3	0	0	0	0	0	0	0	0	0	0	1	1	1	1	0	0	0	0	1	2	0	0	0	1
ENSDART00000007308.9	wnt10a	1	2	1	2	4	5	3	1	0	0	0	0	2	0	0	0	1	2	1	0	1	0	3	0	1	0	2	0	0	0	1	0	0	2	0	1	1	2	0	1	0	0	1	2	0	0	0	2
ENSDART00000007310.10	zgc:171731	1	2	1	0	4	2	1	0	2	6	0	1	1	2	0	0	104	107	109	140	101	97	52	49	468	412	385	361	373	228	115	65	2	2	2	2	1	0	0	1	3	2	2	1	1	0	0	163
ENSDART00000007321.10	crlf1b	6	6	8	20	34	16	20	14	27	27	27	24	14	24	18	16	33	15	23	18	19	38	20	37	18	19	16	24	17	36	19	17	7	11	9	7	15	11	10	12	17	13	22	15	17	17	14	19
ENSDART00000007333.11	slc25a36a	6	4	4	3	3	5	4	8	6	4	2	1	4	5	2	5	7	8	5	4	3	1	4	1	11	6	7	4	2	2	3	8	4	2	1	2	2	3	1	4	7	4	1	2	1	9	4	3
ENSDART00000007335.8	ndc80	4814	4330	3902	3192	3412	3360	3067	3423	6125	5082	4715	5045	5364	5573	6041	6714	3487	3081	2992	2854	2603	2836	3884	4961	4500	3862	3594	3507	3704	4073	6127	8937	5929	4734	4400	4954	5274	5383	5627	4886	4272	3919	3598	3842	4971	7143	10096	4236
ENSDART00000007353.9	wdr82	4624	4463	4361	4616	5336	5685	6045	6449	5853	5641	5316	5639	6773	7152	8827	10521	4481	4732	4460	5425	5520	7396	8291	9711	5081	4973	4915	5102	6423	7855	9921	12391	5046	4938	4477	5456	6322	7116	8435	5820	5279	5469	6095	7416	10390	11970	13627	5272
ENSDART00000007392.7	arl5a	194	198	195	160	118	123	87	75	197	194	176	180	116	105	81	79	174	202	147	117	99	40	50	50	173	206	200	133	100	56	66	36	184	202	173	169	116	90	64	217	219	180	138	90	61	42	75	252
ENSDART00000007398.7	gcat	3211	3072	3168	2788	2706	3392	3842	3473	2443	2472	2485	2627	2933	2717	3262	3235	2855	3000	3057	3435	3947	4512	4491	5042	3176	3441	3285	3532	4089	4249	4618	4206	2429	2618	2727	3079	3130	3341	3967	3874	3723	3971	4511	5204	5739	6049	4588	3355
ENSDART00000007412.7	zmat2	2761	2853	2852	3282	3770	4538	5407	4684	3601	3674	3716	4053	4708	5166	6300	7975	3352	3573	3409	4627	4745	6542	7986	10141	4840	4443	4454	4936	6285	8651	12238	14133	3444	3283	3135	3592	4750	5200	6163	4843	4381	4642	5503	6776	9926	11889	13814	3759
ENSDART00000007434.9	BX005421.1	0	0	0	0	1	2	0	0	0	0	0	0	2	2	7	4	0	0	0	0	0	2	4	3	0	0	0	0	0	1	0	5	0	0	0	0	2	1	2	0	0	0	1	2	0	0	0	0
ENSDART00000007458.7	ppp6c	1454	1308	1180	1219	1204	1139	1137	1198	2094	1845	1599	1477	1318	1343	1435	1568	1589	1505	1562	1832	1677	1696	1835	2021	2160	2072	1928	2002	2222	3425	3705	3777	1870	1559	1437	1313	1451	1466	1635	1921	1690	1505	1593	1557	1793	1741	2052	1764
ENSDART00000007482.9	tspy	4540	4200	3978	4285	4574	5011	5437	5757	5364	5139	5189	5266	5782	5660	6024	6098	3686	3373	3370	3853	4108	4700	4601	4363	4974	4371	4052	4391	5124	5541	5266	4638	6230	5503	5346	5910	6727	6894	6980	5490	4972	5061	5432	6248	6644	5473	4010	4981
ENSDART00000007487.9	apip	98	89	99	81	121	133	163	173	59	55	79	100	165	215	363	552	13	14	14	10	15	4	6	7	3	1	9	9	3	16	7	8	73	93	102	137	197	239	400	54	75	66	130	213	318	464	710	85
ENSDART00000007512.7	pole3	419	391	377	382	440	506	568	567	662	659	537	572	601	551	699	605	379	301	405	502	565	540	504	485	569	521	407	429	542	605	513	507	640	522	479	552	678	593	612	498	417	467	474	531	518	394	368	486
ENSDART00000007520.7	lrrc4.2	0	0	0	0	0	0	1	1	0	1	0	0	0	0	0	0	0	0	0	0	1	1	1	1	0	0	0	0	0	0	0	0	0	0	0	0	0	0	0	0	0	0	0	0	0	0	2	1
ENSDART00000007522.10	anos1a	5	8	11	50	43	11	4	0	12	9	13	20	12	18	13	7	12	15	9	7	7	5	7	3	4	7	14	7	5	5	3	2	32	39	45	62	47	45	23	11	16	14	9	10	8	6	0	12
ENSDART00000007531.9	slit2	0	0	0	0	2	0	0	0	0	0	1	0	1	1	1	1	0	0	1	0	0	2	0	5	0	1	0	0	1	0	3	0	0	1	0	0	0	0	0	0	1	0	1	0	0	0	2	0
ENSDART00000007577.6	tor4aa	0	0	0	0	0	0	0	0	4	2	2	5	2	8	5	3	2	4	10	17	37	62	86	82	3	4	8	9	44	102	141	137	0	0	0	0	0	0	0	0	0	0	0	0	0	0	0	2
ENSDART00000007584.8	snap25a	0	1	0	0	0	1	0	0	0	2	0	1	0	1	1	0	0	0	0	0	0	0	0	0	0	0	0	0	0	0	0	0	0	0	0	1	0	0	0	0	0	0	0	0	0	0	0	0
ENSDART00000007587.7	gtf2h2	0	0	0	1	0	0	0	0	0	0	0	0	0	2	0	1	1	0	0	0	0	0	0	0	0	0	1	1	0	0	1	0	1	1	1	0	1	0	0	0	0	0	1	2	1	3	0	0
ENSDART00000007624.10	plch2a	277	279	236	212	188	300	223	233	435	417	364	305	179	177	99	85	148	163	142	104	94	35	26	5	165	146	151	104	56	24	13	8	226	232	200	125	84	73	44	361	441	343	317	192	66	60	25	290
ENSDART00000007630.7	nhlh2	11	13	14	11	8	30	17	19	12	9	16	12	17	11	7	10	10	18	18	15	6	6	8	5	6	7	17	22	12	8	4	6	15	18	17	14	16	12	9	5	6	11	9	15	4	5	0	6
ENSDART00000007638.6	bcap29	121	123	125	204	238	217	245	224	194	184	235	217	272	197	235	269	363	359	383	401	474	539	537	681	349	349	323	388	420	427	369	398	204	215	217	200	245	258	250	319	310	335	402	432	404	354	278	272
ENSDART00000007642.7	zgc:110239	7210	6529	5932	5882	6116	5838	6649	6942	8229	6374	6260	6223	7318	6393	7324	8030	7275	7628	6832	6901	6845	6736	6970	6730	7061	6293	5839	5722	5782	5507	5986	5918	7659	6613	6552	7176	7775	7954	9125	8833	6973	6716	6964	7287	7440	6405	4890	6975
ENSDART00000007649.6	mid1ip1b	95	102	105	74	97	176	206	118	45	74	73	134	141	139	187	250	50	113	362	1217	1472	1531	825	918	59	79	248	1356	2318	2190	1210	502	72	68	108	207	245	257	246	61	88	242	367	345	215	148	68	48
ENSDART00000007672.9	dmgdh	68	64	52	59	55	47	44	86	77	57	75	47	66	55	54	59	26	21	32	45	35	44	44	67	31	19	26	28	32	39	43	60	82	48	68	44	58	63	84	57	47	100	74	98	78	121	135	140
ENSDART00000007688.7	slc22a16	39	41	43	23	45	27	224	234	33	21	29	29	40	148	708	1456	8	13	13	8	38	369	521	502	37	35	44	37	55	236	470	427	16	12	23	16	23	104	375	15	10	5	17	123	666	1270	1477	11
ENSDART00000007700.9	atf6	884	979	964	688	654	850	922	1261	586	776	806	779	803	871	946	1275	1469	1673	1871	1666	1756	1639	1420	1329	632	987	1164	1326	1178	1313	1258	1352	822	873	872	871	979	976	1018	1114	1169	1275	1221	1423	1393	1622	2677	1038
ENSDART00000007726.10	sgf29	103	103	98	102	67	98	69	77	55	89	102	86	82	93	85	112	99	84	57	55	25	27	30	22	5	14	18	12	9	7	9	8	86	89	109	128	119	111	112	80	110	84	69	63	82	101	137	77
ENSDART00000007732.8	capn9	2	3	1	15	283	55	407	596	9	9	6	52	444	1412	4042	8454	9	3	6	72	496	2440	5165	6972	13	7	8	19	368	1759	5530	9438	9	3	7	58	309	990	2880	6	5	22	50	391	2261	5985	11240	5
ENSDART00000007735.7	ust	719	631	587	534	439	276	198	257	420	461	423	303	249	183	124	66	579	509	466	323	197	136	95	82	337	352	368	308	214	167	93	44	629	624	598	382	249	164	105	524	488	398	282	189	93	54	28	524
ENSDART00000007738.8	tmco6	141	170	152	154	124	88	73	51	114	160	168	138	111	82	52	39	141	135	143	146	100	35	28	17	128	174	150	132	89	43	45	31	91	95	111	104	91	49	48	161	179	157	124	65	27	23	23	167
ENSDART00000007744.5	slc30a1a	259	235	234	341	626	437	854	817	143	218	204	383	641	924	1303	2069	174	182	220	275	410	574	1236	1817	116	149	185	187	221	495	1305	2127	180	224	253	606	963	1263	1804	155	144	394	789	1373	2132	2976	4486	341
ENSDART00000007767.6	got2b	985	1160	1318	1366	1382	1348	1452	1526	353	500	652	782	879	846	857	685	1459	1557	1462	1433	1520	1061	866	878	408	701	808	959	1003	986	671	483	354	511	692	924	880	881	941	269	435	549	705	709	569	500	322	612
ENSDART00000007770.10	lbx1b	22	18	18	6	5	9	9	13	10	28	10	14	2	7	1	4	29	23	30	12	7	8	19	14	106	81	72	64	58	15	13	8	3	2	1	2	3	2	11	26	21	22	10	6	13	12	7	5
ENSDART00000007778.10	grik1a	0	0	1	0	3	1	1	0	2	1	1	2	5	1	2	1	3	3	0	4	0	5	2	6	4	10	4	9	2	1	3	2	3	0	3	2	0	3	0	1	5	1	0	1	3	0	0	1
ENSDART00000007783.8	eefsec	410	452	456	524	469	456	424	280	379	490	543	553	508	405	312	204	526	547	526	570	408	290	227	171	442	492	482	452	396	263	162	135	455	561	638	586	598	459	269	452	502	494	416	341	169	119	96	455
ENSDART00000007789.10	idh1	57	44	36	30	19	13	7	30	29	22	23	33	38	32	22	21	37	25	24	26	11	7	5	7	11	10	9	11	5	3	1	5	14	12	20	17	18	22	13	8	14	13	12	5	10	14	12	12
ENSDART00000007797.8	slc30a4	4229	3267	3216	2759	1938	1930	1511	1631	5091	4270	3329	2205	1451	1297	779	678	2593	2661	2624	2333	1987	1159	834	687	4424	3645	3252	2742	1709	1232	780	472	4829	4261	4046	2977	1997	1471	1298	4131	3552	3381	2415	1606	1005	736	452	4682
ENSDART00000007806.9	zbtb16a	1	0	2	0	0	1	0	0	0	0	0	1	0	0	0	0	0	1	0	0	1	0	0	0	0	0	0	0	0	0	0	0	0	0	0	0	0	0	0	0	0	0	0	0	1	0	0	0
ENSDART00000007827.8	spra	230	206	196	175	156	78	122	87	389	293	289	279	190	171	163	165	56	88	52	70	93	120	130	138	57	75	66	76	92	111	126	167	321	386	350	310	219	174	172	62	86	102	116	93	101	127	160	200
ENSDART00000007842.9	isoc2	2	1	1	0	1	1	1	0	0	1	1	3	1	1	1	4	0	3	1	0	4	4	2	5	2	1	0	1	0	5	3	2	0	0	0	0	0	0	0	0	3	0	2	2	3	3	0	0
ENSDART00000007856.8	fkbp16	25	30	32	43	53	15	14	98	18	18	27	60	127	226	197	297	2	5	4	2	2	0	1	8	4	9	6	7	1	0	3	0	21	25	33	42	25	46	48	4	2	7	11	6	28	23	14	5
ENSDART00000007857.7	mettl2a	0	0	0	0	0	0	0	0	1	1	0	0	0	0	1	0	6	8	5	5	11	10	13	18	55	46	37	43	42	43	36	36	1	0	1	0	0	0	1	0	0	0	2	0	0	0	0	2
ENSDART00000007913.12	psmc3	12	13	14	22	22	27	36	40	57	35	35	35	52	57	53	90	16	18	25	26	41	50	53	42	40	30	27	31	50	102	139	154	42	25	35	39	50	60	63	35	36	32	40	42	65	74	85	41
ENSDART00000007957.9	rps4x	0	0	0	0	1	4	3	2	0	0	0	0	2	2	2	9	0	0	0	1	1	1	1	1	0	0	0	0	1	1	6	6	0	0	0	0	5	3	2	0	0	0	1	2	1	2	5	0
ENSDART00000007961.8	nt5c2l1	0	0	0	0	0	0	1	0	0	0	0	0	0	0	0	0	0	0	0	0	0	0	0	0	0	0	0	1	0	0	0	0	0	0	0	0	0	0	0	0	0	0	0	0	0	0	2	0
ENSDART00000007972.9	dlgap4b	68	74	74	70	54	52	54	62	49	51	52	53	50	38	26	10	30	21	25	17	17	27	20	18	17	17	18	24	20	13	6	6	19	15	22	17	22	9	10	25	32	25	38	36	14	12	5	34
ENSDART00000007997.8	acaa1	350	367	405	299	290	329	456	436	306	426	495	571	637	603	692	739	192	177	208	267	228	374	372	445	232	279	261	309	365	483	596	549	207	209	284	319	348	375	423	391	426	426	526	635	816	869	799	425
ENSDART00000008009.8	trim16	3304	3023	2846	2968	2722	2754	2863	3362	3570	3229	3078	2890	2849	2691	2780	2786	2145	1993	1809	1456	1269	830	1094	1565	3269	2848	2707	2564	2285	1579	1311	1434	3183	2864	2609	2046	1611	1515	1697	3887	3218	3386	2401	2167	1630	1315	1208	3975
ENSDART00000008010.10	pdk2a	11	11	11	6	8	27	26	17	3	6	6	7	3	7	6	1	2	2	2	7	4	18	35	45	3	0	3	9	4	12	11	14	4	6	2	3	2	5	5	4	2	2	4	6	9	17	32	7
ENSDART00000008013.6	sec11a	323	292	251	296	332	385	411	324	424	364	356	327	462	379	402	458	401	440	433	580	485	534	583	562	567	498	459	492	612	704	775	680	376	323	301	325	425	381	434	527	447	479	518	545	527	538	466	475
ENSDART00000008035.6	trabd	1635	1616	1669	1499	1450	2870	2161	412	2288	2453	2672	2592	2157	1663	1100	867	631	682	664	679	667	670	630	717	641	678	695	674	657	575	563	623	396	453	456	510	427	343	378	828	770	1136	752	586	501	437	582	1478
ENSDART00000008038.11	sulf2a	0	0	0	0	0	3	0	0	1	3	0	0	1	2	0	0	0	0	1	1	0	0	0	0	0	0	0	0	0	0	0	0	15	8	4	2	9	7	8	7	8	2	2	3	1	3	0	11
ENSDART00000008043.9	adgrv1	2	4	8	3	11	15	10	18	5	1	2	6	2	7	5	8	1	2	4	0	14	21	35	74	0	1	4	4	3	11	30	19	5	3	4	3	2	7	9	3	3	4	8	6	0	11	34	14
ENSDART00000008047.10	wdr24	1590	1632	1815	1430	1488	1359	1219	1431	807	992	1108	1301	1613	1782	2230	2438	1085	1114	1217	1197	1535	1504	1912	2737	736	972	1095	1077	1251	1489	2147	2753	861	1049	1187	1396	1316	1501	1777	844	1076	1067	1218	1200	1692	2276	3269	1308
ENSDART00000008053.9	mcm3ap	1	1	1	2	3	6	6	4	2	5	1	3	5	7	5	8	4	2	1	1	3	3	6	2	4	2	3	1	5	9	11	5	7	6	3	2	8	2	3	2	1	2	4	3	10	5	7	2
ENSDART00000008058.9	aak1a	194	186	207	179	211	260	230	215	268	290	264	272	237	240	197	172	233	217	220	200	184	159	110	84	230	191	213	156	129	28	30	39	227	198	213	203	201	173	157	188	250	245	224	236	162	103	46	214
ENSDART00000008077.9	spint1b	4619	4073	3775	3696	3398	3260	3471	4335	4840	4308	3773	3488	3856	3372	3589	3444	7670	7420	6860	6342	5784	5004	4079	2582	11033	8884	8517	7878	7203	5842	5218	3679	3330	3013	2613	2447	2557	2371	2248	5645	4488	4126	4068	4171	4090	3842	2522	5699
ENSDART00000008096.8	aph1b	6	3	3	2	6	6	1	7	1	2	2	3	1	2	3	3	1	0	4	3	5	6	1	2	3	9	5	3	0	1	0	3	7	2	5	2	4	4	3	2	1	4	7	6	3	3	0	7
ENSDART00000008099.7	b9d2	41	36	32	22	17	30	23	29	29	29	27	26	17	26	25	40	48	27	29	33	24	42	72	66	26	19	26	21	23	37	95	121	23	20	16	19	16	13	37	27	29	16	20	9	18	42	89	42
ENSDART00000008115.7	hsd3b2	61	56	89	58	79	214	295	226	21	24	28	62	116	163	236	272	31	26	22	29	38	44	36	34	6	8	18	15	30	27	24	22	20	36	39	70	60	62	67	4	14	16	26	47	80	95	123	9
ENSDART00000008133.10	si:ch211-160o17.2	179	173	156	123	107	100	116	86	49	68	66	68	78	81	60	57	97	120	112	115	107	90	65	39	107	120	129	130	108	96	56	44	81	69	90	96	78	61	41	79	65	75	85	63	56	48	53	92
ENSDART00000008152.9	sgk2b	33	29	24	26	19	21	23	11	27	22	22	29	23	20	17	14	11	3	6	7	19	14	16	17	10	5	10	10	25	36	37	22	32	25	27	25	14	12	8	24	19	14	18	14	14	6	2	17
ENSDART00000008170.9	rffl	110	125	111	115	105	130	104	80	29	46	60	67	40	37	34	14	154	190	195	173	124	68	59	44	134	153	150	139	82	42	36	24	54	80	75	58	58	44	28	54	64	63	78	24	32	29	28	51
ENSDART00000008174.8	pfkma	292	360	381	251	282	386	362	399	164	165	191	196	215	171	148	112	204	193	215	228	228	112	79	56	72	129	132	143	136	110	73	41	173	210	272	245	197	212	196	94	116	120	119	121	90	53	30	103
ENSDART00000008177.6	slc25a55b	19	27	34	50	33	16	33	32	9	15	19	35	43	39	52	40	47	67	43	63	74	82	107	103	40	47	62	81	79	127	149	123	30	35	42	40	58	80	74	24	34	54	53	42	85	77	105	27
ENSDART00000008215.10	pip5k1bb	541	501	480	299	270	245	187	228	458	322	280	254	212	208	153	87	558	511	435	301	228	99	62	42	379	380	397	339	194	97	32	25	418	341	329	304	251	184	153	308	308	261	220	156	75	53	12	341
ENSDART00000008224.5	aurka	1558	1623	1733	1482	1659	1677	1718	1992	684	744	881	1208	1597	1797	2102	2586	1577	1662	1608	1627	1584	1433	1688	2104	568	744	1010	1186	1564	2118	3176	4113	797	986	1221	1660	1945	2095	2542	711	777	899	1167	1345	1954	2814	3768	1076
ENSDART00000008243.8	prelid3b	5735	5478	4984	3541	3493	3860	4283	4232	6471	5657	4743	3540	3178	3193	2986	3142	6202	6298	5778	5174	4384	3696	2991	3306	7381	6946	5729	4774	3818	3831	2909	2453	6369	6062	5472	4218	3545	3312	3510	6228	5453	4492	3963	3127	2634	2574	2687	6565
ENSDART00000008248.9	slc7a1	0	0	1	0	0	0	0	0	0	0	0	0	0	0	0	0	0	0	1	0	0	0	0	1	0	0	0	0	0	0	0	0	0	0	0	1	0	0	0	0	0	0	0	0	0	0	0	0
ENSDART00000008268.9	cyp7b1	143	182	193	168	162	194	154	146	71	118	147	137	130	188	319	429	146	171	183	134	127	82	107	76	84	108	118	103	72	33	40	124	106	158	199	184	147	102	79	70	97	114	83	38	36	89	139	114
ENSDART00000008273.9	rab4b	9	6	6	3	3	5	6	5	9	8	10	6	4	2	0	3	11	11	7	7	3	2	1	1	14	11	20	9	9	6	0	2	7	3	3	4	2	3	1	2	4	4	0	0	1	0	0	6
ENSDART00000008275.8	adat3	56	70	44	50	19	16	7	42	46	45	43	30	11	14	7	9	13	6	4	9	4	0	2	1	4	5	6	5	2	0	3	0	11	22	14	8	2	6	5	59	42	26	19	10	1	2	5	54
ENSDART00000008287.8	pgam1a	697	692	599	285	183	356	352	424	948	987	843	603	426	428	303	216	993	938	833	700	426	249	158	176	978	1049	902	679	381	333	154	113	780	712	681	474	304	247	237	706	652	573	381	220	176	130	100	912
ENSDART00000008302.6	insra	5467	5010	4469	2454	1717	1268	857	1109	4526	3650	2763	1581	919	775	595	506	8148	7239	5974	3429	1966	857	456	589	7899	6496	5423	3327	1417	768	414	406	9698	8076	5935	2577	1479	1073	801	10132	9124	5353	2519	1236	493	444	424	3871
ENSDART00000008312.8	fam53b	42	46	64	40	49	48	55	42	47	63	49	67	56	50	84	35	38	27	33	24	42	61	31	33	40	56	60	66	68	62	67	49	29	39	30	34	40	17	22	57	51	78	80	56	75	60	37	54
ENSDART00000008322.7	si:dkey-193b15.5	178	182	184	161	151	91	99	215	201	193	173	197	219	191	247	247	0	0	0	0	1	2	3	1	0	0	0	1	2	1	1	2	0	0	0	0	0	0	1	25	10	32	25	16	41	44	12	68
ENSDART00000008326.7	pon2	21	32	24	10	11	11	11	13	23	15	19	20	8	13	7	7	47	44	48	40	22	14	9	11	34	33	37	28	9	11	10	13	29	40	38	22	26	8	18	31	27	29	15	14	9	11	5	27
ENSDART00000008332.5	slc5a3a	1	0	0	0	0	2	5	2	0	0	1	2	2	0	0	0	3	1	1	2	2	3	2	0	0	0	0	1	1	0	1	0	0	1	2	1	2	0	0	0	0	0	0	1	1	3	0	0
ENSDART00000008355.9	cfl2	82	78	104	379	334	78	61	100	216	165	185	226	220	246	281	208	138	150	147	156	163	162	190	180	268	218	268	228	227	312	339	282	189	179	203	228	243	242	260	22	52	45	56	63	59	62	50	24
ENSDART00000008365.9	ncbp2	3836	3453	3354	2672	2525	3226	3616	3359	3179	2839	2597	2639	2943	3121	3701	4145	2047	1951	1911	2535	2486	3491	3906	4819	2574	2126	2037	2034	2744	3641	4743	5047	2596	2457	2520	2659	2383	2804	3606	2799	2261	2282	2462	2673	3589	3484	3842	2725
ENSDART00000008373.9	fosl1a	31	33	32	13	25	31	46	24	10	14	10	32	72	104	46	38	0	5	9	18	26	64	56	102	2	2	4	20	45	43	112	143	2	7	3	16	17	32	40	2	5	4	15	41	60	82	87	8
ENSDART00000008374.8	tnikb	649	588	586	670	818	880	1139	1187	956	822	917	928	946	968	992	1214	662	644	715	856	865	1008	1112	1163	1035	944	886	1001	1449	2335	2398	1743	878	639	611	667	800	800	782	1124	936	912	903	1189	1232	1038	726	695
ENSDART00000008398.7	c1qtnf6b	0	2	1	1	1	0	2	1	0	0	0	0	0	1	2	1	2	0	2	0	5	51	73	199	1	0	1	0	6	58	113	83	1	1	0	0	0	1	3	0	0	0	0	1	5	2	9	0
ENSDART00000008402.9	sart3	390	433	465	714	888	841	891	663	585	713	788	801	793	849	1003	1144	443	389	398	515	622	976	1290	1438	367	468	447	464	714	1590	2412	2475	404	393	390	444	564	666	723	478	448	502	494	699	1162	1445	1557	599
ENSDART00000008409.10	calcoco1b	19	27	24	16	11	14	22	14	21	19	20	16	15	17	17	8	2	2	3	3	2	4	2	0	4	4	8	8	2	4	6	5	10	11	9	11	9	7	11	11	14	12	9	7	20	8	5	2
ENSDART00000008454.8	skp1	196	183	147	171	222	253	256	291	268	258	252	287	322	306	390	431	174	166	159	242	265	340	424	511	351	290	259	274	449	782	856	811	247	226	195	257	333	367	466	280	228	260	277	375	476	423	502	275
ENSDART00000008468.10	msx1b	239	229	190	93	79	239	205	161	401	401	332	293	175	143	151	230	266	238	221	150	150	298	794	1474	127	116	133	103	63	150	817	2080	534	580	467	345	302	420	971	100	81	72	39	97	451	857	1178	199
ENSDART00000008469.9	dlx2b	0	0	0	0	2	0	1	0	1	1	0	0	0	1	0	0	0	0	0	0	0	0	0	0	0	0	1	0	0	0	0	0	0	0	0	0	0	0	0	0	0	1	0	0	0	0	0	0
ENSDART00000008490.9	ube2al	2733	2871	2776	2275	2075	1950	1861	1853	4674	4649	4350	2741	1915	1714	1555	1599	2968	3246	3017	2463	1797	1374	1296	1465	4381	4118	3813	3025	2102	2585	2453	2130	3490	3394	2789	1438	1301	1067	1047	4465	3939	2750	1703	1254	1297	1245	1409	3505
ENSDART00000008498.8	adh8a	2	2	5	7	11	6	7	8	3	3	8	4	15	6	8	7	9	12	10	17	11	17	11	26	11	17	12	20	21	33	40	36	5	7	6	7	5	9	11	5	6	5	6	3	8	8	7	10
ENSDART00000008504.8	med17	1580	1503	1629	1681	1595	1617	1597	1652	1719	1613	1573	1581	1728	1488	1571	1443	1256	1222	1347	1291	1500	1266	1288	1512	1179	1220	1192	1193	1060	811	836	1189	1842	2022	2155	2449	2003	2104	2250	1396	1430	1602	1491	1335	1369	1637	2276	2070
ENSDART00000008532.9	mbip	825	710	575	329	300	283	247	272	1168	951	646	516	406	375	346	292	829	706	451	329	297	295	276	331	1223	953	696	373	313	363	438	562	1173	1048	757	531	411	373	395	894	675	438	347	280	313	361	616	923
ENSDART00000008535.10	u2af2a	1650	1555	1569	1890	2144	2610	3311	3458	2276	2120	2155	2236	2319	2437	3265	4368	1860	1736	1920	2466	2653	3741	4134	4871	2506	2349	2043	2393	3159	6073	7684	7020	1997	1684	1556	1842	2308	2461	2724	2534	2239	2167	2322	3125	3988	4504	4552	1662
ENSDART00000008554.5	larp7	6	6	4	4	3	5	16	7	19	18	15	14	11	15	6	5	5	7	9	12	7	5	5	5	16	8	11	8	4	3	4	6	2	7	2	7	10	10	4	15	10	7	6	6	9	8	7	5
ENSDART00000008584.5	gdi2	607	739	861	861	928	930	1066	1100	255	429	585	738	967	1040	1283	1474	916	1052	1198	1280	1573	1948	2380	2926	612	978	1136	1372	1684	1770	2203	3041	343	494	637	938	904	1194	1357	416	713	856	1122	1424	1902	2033	2105	700
ENSDART00000008589.8	chp2	496	460	481	553	557	482	369	391	598	642	652	615	469	394	267	176	253	265	237	268	190	155	58	67	652	569	571	597	480	336	134	52	692	606	612	531	501	287	191	804	752	808	677	465	204	118	50	674
ENSDART00000008590.5	itpk1a	1	1	3	12	113	25	51	67	6	3	6	27	99	159	243	275	0	1	13	80	216	386	372	496	2	1	3	42	228	418	481	499	5	7	17	56	124	190	328	3	3	17	73	220	329	447	468	5
ENSDART00000008593.7	yipf5	4965	4787	4797	4579	4778	5102	5461	5636	4506	4565	4699	4870	4949	4832	5170	4852	4306	4368	4385	5324	5839	6284	5702	5433	5602	5371	5153	5397	6141	6859	6864	4869	4254	4356	4413	4538	4920	5037	4896	6584	6346	6496	6701	7357	6192	4776	2607	6117
ENSDART00000008594.10	tmem178	7	6	6	2	2	1	1	1	2	2	2	0	6	0	2	1	2	0	0	3	3	1	0	0	0	2	0	1	1	1	1	0	1	0	0	2	0	0	1	0	0	1	0	1	1	0	0	1
ENSDART00000008603.9	prepl	70	86	80	125	118	83	77	54	84	76	122	106	106	81	69	60	49	53	48	36	53	32	25	23	34	43	45	58	50	35	24	14	70	76	73	75	73	51	54	31	47	50	46	31	27	17	5	76
ENSDART00000008606.7	mettl8	292	304	315	400	379	319	311	303	187	262	273	332	323	311	304	273	275	334	311	376	335	291	247	220	251	314	329	333	386	413	306	178	253	334	374	398	381	374	322	343	374	375	442	331	332	293	221	249
ENSDART00000008607.9	ttyh2l	672	697	717	512	430	485	437	453	429	407	452	471	454	427	377	236	427	433	410	353	287	197	120	59	332	374	414	436	339	260	119	74	399	470	503	475	408	356	340	331	395	399	376	305	166	95	39	505
ENSDART00000008638.9	rgma	0	0	1	2	3	4	7	6	0	0	0	0	1	6	3	7	0	0	0	0	2	0	4	17	0	0	1	0	0	1	4	36	0	0	0	1	1	3	5	0	1	0	3	3	11	8	44	0
ENSDART00000008692.9	si:dkey-14d8.7	0	0	0	1	0	0	0	0	0	0	0	0	0	0	0	0	0	0	0	1	2	0	2	1	0	0	0	2	3	2	3	0	0	0	0	0	0	0	0	0	0	0	2	2	1	0	0	0
ENSDART00000008696.8	cttn	3549	2977	2797	2731	2658	2485	2574	2720	3734	2841	2484	2223	2388	2138	2049	2058	2285	2080	2203	2104	2271	2168	2169	2124	3061	2464	2041	1748	1643	1293	1295	1503	4030	3049	3091	3017	2677	2697	2877	3359	2826	2384	2009	2036	1728	1805	1495	3443
ENSDART00000008698.6	stk3	524	412	262	203	252	190	182	264	736	473	378	314	326	346	321	341	888	745	807	761	833	990	1038	1202	1337	937	726	700	735	816	896	1012	542	442	293	327	312	328	301	766	528	417	411	507	576	589	651	809
ENSDART00000008711.10	gys1	19	13	10	3	2	5	3	7	10	9	6	7	3	0	5	0	9	9	8	7	3	5	0	3	6	8	8	3	1	3	1	2	6	2	5	2	1	4	1	4	6	4	2	0	0	5	0	2
ENSDART00000008742.10	zmynd12	0	1	0	0	1	0	0	0	0	0	1	0	0	0	0	0	2	1	1	0	3	1	1	1	4	1	3	3	1	3	6	0	1	1	0	4	6	5	5	0	2	1	0	0	0	0	0	2
ENSDART00000008752.7	pck1	1	1	1	2	4	1	3	3	0	2	2	1	2	2	0	3	4	7	5	6	5	3	9	11	4	5	4	5	4	6	3	3	3	2	4	2	5	6	12	0	1	0	4	1	4	2	9	1
ENSDART00000008761.6	arl6ip5b	2087	2010	2015	1655	1505	1830	1588	1452	2762	2450	2292	2231	2203	2019	1558	1225	1379	1409	1311	1452	1077	767	524	436	2240	1836	1616	1517	1313	1040	599	315	1785	1853	1873	1966	1675	1417	1162	2728	2382	2375	2571	1915	1307	872	367	1754
ENSDART00000008785.9	anp32a	1287	1303	1342	1489	2411	3504	5076	4480	1045	1280	1295	1867	2828	3917	6327	9654	1560	1512	1752	2698	3743	6844	10308	13990	1136	1269	1333	1953	3786	8169	15990	22381	1531	1456	1667	2605	3738	4657	7040	1353	1334	1674	2453	3949	8686	12842	21285	1327
ENSDART00000008816.8	otx2b	0	0	0	0	0	0	0	0	0	0	0	0	0	0	0	0	0	0	0	0	0	0	2	0	0	0	0	0	0	0	0	2	0	0	0	0	0	0	0	0	0	0	0	0	0	5	44	0
ENSDART00000008840.9	otofa	0	0	0	0	0	0	0	0	0	0	0	0	0	0	0	0	0	0	0	0	0	0	0	3	0	0	0	0	0	0	0	0	0	0	0	0	0	0	0	0	0	0	0	0	0	0	0	0
ENSDART00000008854.5	wsb1	354	337	323	337	477	371	441	574	507	396	380	454	533	484	531	672	388	378	417	550	712	1134	1454	1991	310	291	367	611	845	1199	2175	3200	309	294	293	694	889	1102	1553	154	147	288	539	846	1585	2557	3559	287
ENSDART00000008880.9	gprc6a	2	1	1	0	4	3	1	5	2	1	0	2	3	0	2	0	1	2	1	3	2	6	3	6	3	1	3	3	1	7	20	19	0	0	0	1	0	2	4	2	0	1	3	3	4	18	34	1
ENSDART00000008893.10	ca15a	0	0	0	0	0	1	0	1	0	0	1	0	1	0	0	4	0	0	0	0	0	1	3	0	0	0	0	0	0	0	3	0	0	0	0	0	0	0	0	1	1	0	0	2	0	0	9	0
ENSDART00000008898.8	foxm1	1447	1600	1723	1173	1175	1446	1321	1416	816	1099	1104	1009	818	845	733	910	2305	2125	2110	1591	1299	1086	1009	1217	1583	2049	1985	1505	1188	1347	1600	1980	977	1160	1227	1045	928	831	828	1369	1477	1305	963	851	787	1028	1488	1536
ENSDART00000008906.5	znf503	3617	3852	4041	2655	2270	1857	2268	1714	1584	2350	2318	2137	2000	2084	1856	1564	1431	1450	1362	1118	1524	1792	2020	1990	802	1079	1302	1150	1180	1050	1314	1563	4181	5467	6155	4722	3301	2769	2524	978	1292	1189	1074	1342	1546	1788	2319	1688
ENSDART00000008920.8	rab11al	758	769	694	407	302	360	239	276	660	622	615	524	339	238	125	124	665	561	574	536	338	183	130	75	492	712	636	560	356	207	109	85	555	576	506	371	296	179	156	519	533	472	351	177	101	142	400	418
ENSDART00000008959.7	nelfcd	2700	2534	2555	2734	2824	2726	3184	3306	3088	2903	2694	2945	3388	3517	4314	4915	2111	2167	2091	2712	2876	3873	3977	4613	2981	2550	2463	2530	3124	3253	3970	4891	2992	2794	2749	3278	3441	4173	4792	3432	3124	3220	3678	4590	5881	5962	6453	2787
ENSDART00000008980.8	babam1	0	0	0	0	0	0	0	0	0	0	0	0	0	0	0	0	0	0	0	0	1	2	0	0	0	0	0	0	0	0	0	0	0	0	0	1	0	0	0	0	0	0	1	1	1	0	0	0
ENSDART00000008986.6	atp6v1e1a	4	5	4	12	13	37	40	10	95	77	77	37	34	30	26	30	20	18	21	16	16	18	28	31	33	23	18	15	19	40	49	47	5	4	6	4	7	15	14	66	43	40	14	28	34	41	48	52
ENSDART00000008987.9	klc1a	2	1	1	0	1	0	1	1	0	1	0	2	0	0	0	0	1	0	2	1	1	0	0	0	1	1	0	1	0	0	0	2	0	1	1	1	0	0	0	0	0	0	2	0	1	0	0	0
ENSDART00000008988.8	mgrn1b	6	4	4	1	4	3	3	2	2	5	5	5	5	5	3	3	7	2	10	2	3	4	0	0	5	9	13	5	9	6	6	3	8	8	5	6	3	2	3	4	6	4	5	8	5	2	2	10
ENSDART00000008989.9	ccdc113	0	1	1	2	2	3	0	1	7	4	13	15	11	7	10	4	2	1	2	2	3	1	1	11	2	2	2	1	3	6	7	0	0	1	0	0	1	3	3	0	0	2	5	7	4	2	11	5
ENSDART00000008994.7	foxn4	0	1	0	2	2	2	0	0	0	1	1	1	0	2	2	5	0	0	0	0	0	1	2	6	1	0	0	2	1	0	9	3	2	0	0	1	0	0	0	0	1	0	0	1	5	3	4	2
ENSDART00000009028.10	ela3l	1	0	4	1	4	6	2	0	6	3	4	4	3	3	1	1	1	2	2	0	0	1	1	2	1	3	0	2	1	1	1	2	4	2	3	1	1	1	0	0	1	1	1	3	1	3	5	1
ENSDART00000009054.8	tpm4a	0	0	1	2	0	0	0	1	2	0	0	0	0	0	0	0	1	0	0	0	1	1	0	1	2	0	0	0	1	1	0	0	1	0	0	0	1	2	2	0	0	0	2	0	0	2	0	0
ENSDART00000009076.8	pik3cg	974	980	957	784	620	620	380	300	1124	1097	940	655	421	287	158	98	329	410	443	223	137	47	39	20	298	313	311	274	122	64	14	16	688	604	513	289	229	102	68	692	670	695	426	275	66	38	16	624
ENSDART00000009081.9	mob3a	26	31	36	37	34	59	43	81	22	26	32	28	59	52	60	74	22	29	27	34	50	68	74	79	28	32	26	38	49	118	145	159	42	39	34	47	53	63	64	20	26	19	30	58	80	98	119	22
ENSDART00000009092.9	fam208ab	54	76	65	76	63	60	47	47	53	59	84	55	65	63	46	43	57	65	60	55	43	47	59	42	40	49	44	32	29	15	11	22	74	73	59	64	69	62	27	62	68	89	87	52	66	54	66	86
ENSDART00000009104.6	esrrga	13	15	20	9	6	14	14	11	4	10	10	12	10	9	6	16	26	23	18	17	6	6	2	8	9	16	21	21	12	4	1	16	8	13	11	9	11	3	4	7	6	13	2	2	1	0	9	7
ENSDART00000009126.10	kras	120	93	86	25	42	115	122	111	199	153	123	161	195	210	249	279	56	68	62	69	121	203	270	334	92	71	71	86	121	224	352	422	45	57	51	51	72	73	80	37	31	43	28	40	99	130	215	26
ENSDART00000009127.7	lta	0	0	1	0	1	1	0	0	0	0	0	0	0	0	0	0	0	0	0	0	1	0	0	2	0	0	0	3	1	4	0	3	1	0	0	1	0	0	0	0	2	0	0	1	1	2	2	0
ENSDART00000009134.9	sept5b	11	9	6	10	8	3	3	7	20	19	19	15	10	18	18	14	11	22	14	17	14	15	18	10	31	32	19	35	15	34	16	9	8	5	10	3	6	4	4	8	8	4	8	9	8	5	5	4
ENSDART00000009149.9	maco1a	4382	4681	4896	3104	2196	2564	1899	2128	2610	3425	3437	2356	1282	1037	683	449	3228	3204	2643	1947	1145	612	327	245	3540	3897	3874	2558	1060	575	243	220	3036	3470	3113	1675	1219	763	529	3037	3256	2459	1304	628	243	159	128	3838
ENSDART00000009151.8	CABZ01064671.1	4	2	3	7	11	4	6	4	6	10	10	12	13	14	11	9	16	12	14	9	22	16	21	16	7	12	22	7	28	16	14	13	11	12	21	16	15	20	28	2	4	2	7	14	9	8	14	4
ENSDART00000009164.8	esco2	5916	5520	5512	8022	7915	6474	7393	9492	6969	7101	7189	7469	8536	8807	9036	9007	8081	7228	7773	9635	10384	12277	11089	10499	8756	7953	7547	7782	10257	11437	11430	10549	8727	7856	7376	8418	9292	9210	8418	8227	7955	8276	8485	9628	8496	7200	7145	7153
ENSDART00000009172.10	ttyh2	200	176	155	147	126	134	108	91	324	283	228	163	120	114	83	39	155	151	159	147	84	39	25	16	278	217	193	135	65	53	27	8	302	262	224	204	135	97	88	189	160	119	74	50	17	11	5	140
ENSDART00000009178.9	impdh2	1575	2030	2430	2636	2628	2794	2882	2686	1234	1836	2384	2817	3111	3279	3546	3719	2110	2409	2367	2634	2611	2648	2363	2075	1166	1860	2108	2239	2585	2520	2470	2084	1543	2144	2526	3176	3287	3764	4031	1250	1805	2227	2311	2485	2652	2476	2027	1991
ENSDART00000009182.5	aqp3a	10	16	22	67	96	131	223	255	122	89	97	151	227	234	314	454	7	6	7	7	10	34	112	215	19	12	7	15	11	16	148	446	29	32	38	73	112	123	135	21	25	24	56	87	122	135	203	13
ENSDART00000009184.6	hdac8	668	554	546	433	499	539	601	764	775	624	555	636	646	669	711	889	489	481	441	444	524	551	727	674	1190	897	865	833	1034	1550	1967	1834	726	694	637	711	732	811	929	540	434	434	478	475	632	638	630	1103
ENSDART00000009194.8	aimp2	514	532	555	546	461	493	546	483	185	285	303	365	444	476	451	510	428	422	472	532	562	480	449	509	427	477	486	476	609	640	610	532	281	291	365	463	404	448	457	315	372	415	473	468	483	364	436	380
ENSDART00000009196.8	ufl1	522	564	602	352	324	583	508	459	150	177	173	213	252	285	271	289	310	311	425	407	434	372	312	339	219	320	287	380	336	335	388	416	203	284	348	430	390	399	423	179	223	283	292	245	262	317	530	231
ENSDART00000009217.8	ddx11	196	215	191	109	109	93	72	127	203	167	164	136	92	81	75	55	184	172	135	106	97	66	90	68	133	130	125	86	69	110	146	161	162	158	132	123	94	66	55	167	153	137	85	69	56	44	84	140
ENSDART00000009223.10	pdcd4b	0	0	0	0	0	0	0	0	0	0	0	0	0	0	0	0	0	0	0	0	0	0	0	0	0	0	0	0	0	0	0	0	0	0	0	0	0	0	0	0	0	0	0	0	0	0	0	0
ENSDART00000009227.6	orai1b	76	67	62	68	64	57	49	50	77	78	52	52	67	73	57	44	34	34	37	40	42	37	42	29	27	32	34	20	33	20	19	24	70	74	86	95	71	95	72	50	46	44	37	38	38	30	21	50
ENSDART00000009234.9	rbm14a	47	34	33	43	42	43	57	51	48	40	40	42	46	57	70	69	28	25	33	35	48	70	54	68	44	54	50	48	49	73	79	118	39	43	41	39	42	41	59	52	50	51	64	75	57	92	98	54
ENSDART00000009241.10	rpl35	31	30	40	72	56	72	97	78	83	80	69	68	110	85	114	137	69	80	79	135	98	115	155	145	66	74	85	85	144	214	228	219	39	41	63	85	80	65	85	38	38	50	62	73	102	94	107	22
ENSDART00000009256.9	brd9	1175	1103	1096	1245	1137	1128	1092	1073	970	1061	930	1005	1138	1026	1326	1476	793	679	740	859	901	1028	1377	1811	785	781	747	739	818	1019	1748	2446	968	794	898	998	1107	1173	1340	792	809	712	754	737	969	1462	2324	1115
ENSDART00000009277.8	tuba1a	9	4	12	15	34	117	357	459	6	6	7	29	137	254	719	1114	6	3	8	18	49	230	520	715	1	3	8	20	98	260	1192	2801	9	10	13	21	66	252	712	3	3	4	9	44	264	973	2620	3
ENSDART00000009298.9	tmem248	564	540	496	496	452	534	437	344	563	557	540	497	478	390	364	306	586	549	572	454	390	329	274	235	670	552	513	462	414	232	181	175	589	552	512	487	457	402	359	435	480	468	440	401	243	196	176	443
ENSDART00000009315.11	mxb	1	0	1	0	1	0	1	1	1	1	1	2	0	0	0	1	0	0	0	0	0	0	1	0	0	0	0	0	0	0	0	0	0	0	0	0	0	0	0	0	0	0	0	0	0	0	0	2
ENSDART00000009323.9	pla2g1b	0	1	1	1	0	0	0	0	0	0	0	0	0	0	1	3	0	1	0	0	1	0	0	0	1	0	0	0	0	0	0	0	0	0	0	0	0	0	5	1	1	1	0	0	3	2	9	0
ENSDART00000009326.5	oprk1	6	8	6	3	2	0	1	1	10	14	4	8	4	3	3	4	0	2	0	3	1	5	4	11	4	4	5	2	3	3	1	2	7	7	6	6	3	5	2	0	1	2	2	6	1	0	2	1
ENSDART00000009343.11	pyroxd2	8	8	8	8	4	9	7	2	11	3	10	10	11	12	9	9	35	29	28	27	33	46	41	41	43	31	31	43	28	30	33	27	7	5	13	9	7	7	10	3	3	3	6	1	8	3	7	5
ENSDART00000009347.8	exoc3	291	290	276	271	179	176	132	138	360	381	324	236	151	111	77	61	322	320	328	264	231	140	97	88	503	435	446	367	265	78	57	80	390	425	444	459	325	293	139	359	409	419	305	236	136	104	93	242
ENSDART00000009356.11	ppp2r5ea	458	640	803	583	446	394	284	266	315	427	473	414	326	264	263	225	828	992	915	491	411	284	266	301	705	981	1150	810	373	131	121	172	512	655	654	633	454	420	412	596	963	790	546	399	372	334	370	736
ENSDART00000009360.8	ankrd29	4	2	6	5	7	3	3	6	4	4	2	5	6	4	1	0	9	4	5	8	8	5	12	10	7	7	7	6	6	8	7	8	2	4	5	2	9	6	3	1	3	2	5	10	1	5	2	18
ENSDART00000009363.9	si:dkey-246g23.4	0	0	1	0	1	2	12	12	0	1	0	3	3	5	18	31	0	0	1	0	3	2	3	0	0	0	0	2	0	1	3	0	0	0	0	0	1	3	6	0	0	0	2	2	10	6	4	0
ENSDART00000009367.10	map4k2	4	7	4	3	4	7	13	6	2	2	2	1	1	0	0	3	6	5	10	4	3	6	1	1	4	3	2	3	3	3	1	2	1	1	2	2	3	0	0	4	4	5	3	2	0	2	0	6
ENSDART00000009385.9	yif1a	4	2	4	7	4	5	2	2	5	3	6	3	1	7	2	4	2	1	1	0	1	5	0	1	1	0	1	1	2	0	0	0	5	1	4	2	1	5	1	3	0	2	3	1	1	2	0	2
ENSDART00000009386.11	gpatch1	1039	1098	1175	1567	1418	1189	1283	1312	359	423	510	828	1145	1254	1394	1689	1043	993	1041	894	1146	1262	1385	1628	257	420	502	627	871	817	1295	2012	246	311	448	839	974	1268	1577	335	468	702	875	1054	1494	2107	3259	408
ENSDART00000009389.9	il10rb	0	0	0	0	0	0	0	0	0	0	0	0	0	1	0	0	0	0	0	0	0	0	0	0	0	0	0	1	0	0	0	0	0	0	0	0	0	0	0	0	0	0	0	0	0	0	0	0
ENSDART00000009393.8	col1a1a	13	10	14	12	16	24	39	27	11	16	8	12	13	20	20	18	7	12	9	22	28	39	34	40	6	8	7	26	37	34	37	24	14	20	29	30	23	35	30	9	4	6	17	19	22	21	21	11
ENSDART00000009411.8	bud31	3509	3186	3141	3830	4444	4880	6238	5326	5791	4936	4457	4920	5929	6771	8710	10144	3009	3416	3167	4218	4342	6070	7509	8813	6197	4514	4373	4782	6272	7899	11418	13919	3719	3654	3631	4191	4924	5661	7616	5896	4397	4660	5848	7079	10396	12777	14451	4342
ENSDART00000009464.9	slc30a7	486	482	477	496	539	522	542	442	459	476	431	469	498	545	616	593	430	491	453	496	670	795	885	988	480	449	461	454	534	549	666	723	596	626	650	702	675	818	908	419	408	444	513	538	671	738	689	649
ENSDART00000009484.10	cct6a	5	6	6	3	7	10	17	18	4	8	3	5	10	8	25	46	1	0	1	1	2	4	8	7	0	1	0	2	4	5	4	13	3	1	1	2	2	7	7	0	2	1	1	1	6	3	12	1
ENSDART00000009499.9	nsd2	3516	2984	2833	3347	3491	3012	2447	2380	5626	4382	4274	3714	3567	3049	2316	1979	3517	3282	3266	3114	3149	2345	1771	1670	5278	4004	3815	3401	2434	1422	1246	1507	4352	3511	3125	2972	2493	2291	1638	4658	4269	4044	3358	2588	1313	880	838	4298
ENSDART00000009500.8	aif1l	6511	5746	5675	6972	8613	8366	10088	11332	11862	9879	9775	9864	11223	11496	13392	16430	7140	7053	7436	9105	9436	13264	15695	18499	13679	11140	10578	11553	14977	22725	28031	28039	8642	7173	6575	7653	9443	9607	10933	13489	11382	11393	13111	16691	22159	22347	23844	8744
ENSDART00000009507.9	castor2	9423	8698	8132	7622	7775	5784	4964	7339	14073	11507	10770	10535	10844	10559	10733	12979	6760	6204	6080	5838	5747	5149	6098	8027	11856	9109	7246	6377	5630	5678	6591	8049	11553	10228	9152	10279	9934	10021	10757	13052	11227	11240	11324	11453	10799	11827	17248	10150
ENSDART00000009528.9	mocs3	87	67	75	74	65	58	49	45	82	78	83	49	53	37	44	34	136	126	93	110	85	68	44	46	120	132	115	105	99	85	53	27	79	71	49	48	52	40	37	189	147	143	116	104	92	65	37	146
ENSDART00000009545.10	pak4	9937	10972	11790	14196	16174	14200	12478	12337	12026	13362	14046	14631	15223	14244	11406	8790	13118	12555	13126	12615	14806	13975	9309	7751	16377	16627	16309	16730	17028	14723	10199	7819	12247	13642	13046	13614	13577	13612	9725	11450	13854	14310	14730	14865	11437	8607	6140	14343
ENSDART00000009549.7	rhag	21	11	21	65	115	17	26	34	9	13	7	9	10	13	23	17	2	7	4	5	6	17	24	43	6	6	5	6	9	12	37	76	118	116	82	114	153	150	166	32	36	33	36	38	64	60	107	11
ENSDART00000009564.9	shox2	7	9	12	11	3	14	7	4	1	1	4	4	2	2	2	3	7	7	3	7	5	2	3	0	3	6	6	12	2	7	1	2	6	4	5	10	2	5	1	4	6	7	3	2	1	2	4	7
ENSDART00000009590.10	si:dkey-19a16.16	0	0	0	0	0	0	0	0	1	0	2	0	0	2	0	0	0	1	0	0	0	0	0	2	0	0	0	1	0	0	0	0	0	0	0	0	0	0	0	0	1	0	0	0	0	2	0	0
ENSDART00000009609.10	eif5a	1407	1377	1326	1233	1381	1322	1464	1334	1907	1872	1646	1359	1472	1657	2477	3311	1577	1477	1566	1766	1946	2882	3616	4715	2025	1984	2020	2038	2930	5586	7483	8309	1746	1580	1369	1258	1434	1710	2395	2038	1872	1841	1829	2391	3650	4433	5250	1571
ENSDART00000009642.7	igf2a	4	3	14	92	256	206	359	443	11	21	48	212	440	730	928	1308	36	25	48	76	129	118	137	85	40	42	69	245	317	279	231	203	11	11	11	31	46	47	96	9	11	53	65	165	71	86	142	23
ENSDART00000009649.6	tubgcp4	0	1	0	0	1	1	1	1	3	1	2	2	1	5	2	9	1	0	0	0	4	1	5	3	0	0	0	0	5	9	4	14	1	0	1	2	6	7	1	0	0	2	1	1	4	5	9	0
ENSDART00000009682.7	atp5pb	0	0	0	0	2	0	0	0	0	1	1	1	0	0	0	0	0	0	0	1	0	1	0	1	0	0	1	0	0	2	3	0	0	0	0	1	1	0	1	0	0	0	1	0	0	2	0	0
ENSDART00000009687.8	zgc:56095	810	989	1015	1091	1389	1357	1617	1502	692	865	972	1168	1285	1406	1670	1991	1472	1474	1417	1916	1822	2301	2871	3503	1304	1377	1500	1566	2337	4479	5497	5203	829	875	919	1137	1474	1520	1898	1101	1140	1254	1480	1761	2442	2584	2911	1205
ENSDART00000009689.8	mhc1uba	0	0	0	0	1	2	1	1	0	0	0	0	0	0	1	1	3	6	6	5	9	22	39	66	8	13	6	15	30	76	188	195	1	2	0	1	4	0	1	3	3	1	0	0	4	2	2	0
ENSDART00000009691.7	scml4	0	0	0	0	0	0	0	0	0	0	0	0	0	0	0	0	0	0	0	0	0	0	0	0	0	0	0	0	0	0	0	0	0	0	0	0	0	0	1	0	0	0	0	0	0	0	0	0
ENSDART00000009695.9	kirrel1a	0	0	0	0	0	0	0	0	0	0	0	0	0	0	0	0	0	1	0	0	0	0	0	0	0	0	0	0	0	0	0	0	0	0	0	0	0	0	0	0	0	0	0	0	0	0	0	0
ENSDART00000009740.7	smad7	6	4	7	138	285	205	330	353	9	9	20	176	310	402	607	725	2	2	20	85	297	315	475	754	0	3	3	80	331	438	592	878	2	2	11	251	356	515	598	3	6	47	198	309	471	713	861	9
ENSDART00000009768.9	magi2a	26	23	26	54	36	28	24	21	34	36	30	36	14	21	10	23	32	37	29	28	32	12	14	16	19	30	27	22	18	8	17	2	21	25	16	18	7	14	22	15	24	6	7	9	18	24	37	24
ENSDART00000009775.8	rbm7	8060	7617	7486	8144	9568	10088	11351	10513	9375	10028	9699	10282	11144	12145	13790	13795	6993	6987	7268	8467	9188	9194	8071	6478	9652	9163	8991	9515	11038	12882	10920	7558	9510	8797	8797	10644	12127	13172	14443	10551	10025	9789	10935	12008	11956	9561	6772	9071
ENSDART00000009777.9	glra3	20	25	13	23	16	21	16	14	26	23	28	27	24	11	18	8	12	19	13	13	10	11	22	17	11	20	11	16	11	32	32	50	7	14	9	5	12	8	7	18	17	8	8	14	6	18	21	23
ENSDART00000009788.7	ddx19	5155	4645	4708	5060	5152	5231	6204	5640	6373	5700	5506	5844	6991	7332	9014	10327	4241	3964	4218	5048	6323	8676	9574	10642	6416	5146	4927	5185	6853	6601	9036	10522	6855	5846	5492	6266	7386	8562	10630	6038	5741	6138	6663	8935	12019	13466	12769	6207
ENSDART00000009790.9	cx43.4	20377	18616	18256	22114	28514	29499	39666	42534	28852	24454	23672	29258	39455	43456	60774	84114	15106	15364	16954	23584	33708	51774	70974	95925	27049	19878	18430	22804	35974	46748	77833	120246	24389	20020	18936	24350	33159	41966	56708	30265	25907	27423	35335	54019	86150	116241	150784	25113
ENSDART00000009796.9	MARK4	0	0	0	0	0	0	0	0	0	0	0	0	0	0	0	0	0	0	0	0	0	0	0	0	0	0	0	0	0	1	0	0	0	0	0	0	0	0	0	0	0	0	0	0	0	0	0	0
ENSDART00000009827.7	hoxa2b	6	8	17	5	3	8	4	5	16	6	7	5	7	1	1	4	16	16	13	13	6	5	25	125	10	11	14	13	6	3	22	165	11	9	9	8	6	1	7	9	3	5	3	2	3	14	142	4
ENSDART00000009838.7	gpat4	45	65	53	62	118	110	112	120	36	31	20	54	73	105	201	273	82	87	72	72	98	145	214	348	30	24	20	36	75	113	175	318	12	12	26	29	43	71	128	14	10	18	40	82	237	286	445	17
ENSDART00000009858.6	tmx2b	2987	2837	2984	2174	2329	3280	3109	2399	2608	2751	3021	2885	2882	2622	2175	2046	3060	3226	3089	3526	3079	2735	2214	1967	3186	3060	3093	3358	3216	3190	2318	1894	2162	2373	2284	2136	2360	1908	1625	3426	3582	3456	3461	2878	2071	1721	1458	2693
ENSDART00000009859.9	adgrl4	40	43	41	92	87	124	124	40	25	25	19	23	13	16	10	13	49	41	45	44	21	18	23	19	23	30	47	48	44	36	19	13	155	191	178	166	221	179	141	134	145	137	131	150	85	60	27	143
ENSDART00000009888.9	casq1b	0	0	0	0	0	0	0	0	0	0	0	0	0	0	0	0	0	0	0	0	0	0	2	1	0	0	0	0	0	0	0	0	0	0	0	0	0	0	0	0	0	0	0	0	0	0	0	0
ENSDART00000009889.7	zgc:110540	370	365	379	268	366	774	893	562	346	377	403	580	633	721	782	1016	246	278	317	634	681	1130	1468	1812	342	314	376	685	1017	1521	2391	3306	150	171	174	261	385	329	553	297	298	439	690	884	1653	1897	2659	284
ENSDART00000009892.8	gabbr1a	136	110	106	47	41	110	133	128	78	73	65	71	76	86	80	91	45	61	53	47	67	74	64	68	53	54	53	47	61	63	42	57	69	88	59	50	71	97	91	59	68	58	71	71	64	60	78	42
ENSDART00000009912.7	hsf4	0	0	1	0	0	0	2	2	0	2	0	1	0	0	1	0	0	0	0	0	0	0	0	0	0	1	1	0	1	2	1	0	0	0	0	0	0	0	1	0	0	0	0	0	0	2	0	0
ENSDART00000009971.9	snx33	457	482	509	411	302	322	193	152	428	343	437	324	269	180	109	124	319	260	272	244	179	115	136	131	376	272	295	242	111	55	53	161	436	508	443	330	193	103	82	426	447	399	222	141	135	243	315	390
ENSDART00000010019.7	upf3b	76	138	141	136	130	130	137	169	28	65	83	92	107	143	137	172	162	145	185	215	222	233	246	228	62	124	156	154	211	192	246	301	44	71	89	108	166	159	188	48	85	110	116	146	189	218	281	92
ENSDART00000010022.9	xpnpep2	3	2	2	5	1	3	3	2	3	1	1	0	3	3	5	5	29	22	18	21	13	8	9	8	42	42	45	30	18	13	3	2	19	10	6	10	4	5	1	21	18	23	9	13	4	5	2	8
ENSDART00000010028.10	ptgs2b	6	12	14	18	18	32	79	103	7	8	10	12	24	26	143	586	3	8	5	3	6	10	77	164	1	2	1	6	3	12	56	323	10	4	4	22	43	31	13	2	2	11	19	29	14	32	201	4
ENSDART00000010041.8	dhfr	2789	2743	2673	3234	3845	3837	4637	4506	5351	5461	5458	5760	6246	6244	7340	8272	1695	1657	1480	1849	1895	2657	2742	3118	1738	1852	1721	1737	2111	2690	3343	2985	3403	3640	3462	3614	4275	4423	5241	4223	3737	3868	4146	5017	6040	5903	5328	2663
ENSDART00000010046.8	rhpn2	593	612	597	410	415	459	431	574	345	374	380	447	489	493	613	1087	774	667	639	462	347	282	459	628	419	513	587	587	393	338	513	830	496	441	457	564	528	483	370	348	372	368	344	314	255	397	705	454
ENSDART00000010048.8	map2k2a	5580	5230	5156	4352	4638	5332	5520	5249	6118	5622	5937	5398	5404	4802	3570	3457	5507	5320	5469	6110	6597	6899	6185	5712	8198	7348	6660	6902	7853	8129	7445	6543	7888	7115	6853	7326	7138	6917	6868	8068	7769	7581	7986	8796	7762	5994	5127	6744
ENSDART00000010052.7	ppifa	21	25	19	17	12	21	12	17	36	43	34	35	29	20	13	18	45	33	41	42	18	13	8	6	49	41	38	27	30	18	11	19	22	16	23	21	11	6	5	63	42	42	40	16	20	8	9	49
ENSDART00000010068.9	sult1st6	1	1	0	0	0	0	0	5	0	1	0	0	1	0	0	0	0	0	0	2	0	0	0	0	0	1	1	0	0	0	0	0	0	0	0	0	1	0	0	0	0	1	0	0	0	0	2	0
ENSDART00000010081.9	etfb	59	73	99	116	114	141	210	156	161	166	186	180	271	224	279	259	219	237	297	286	325	328	454	364	148	213	218	248	387	623	800	603	66	80	97	129	153	139	202	61	70	84	117	133	158	200	178	78
ENSDART00000010092.7	gas6	1290	879	706	586	503	339	398	726	753	510	378	360	425	435	480	502	552	489	359	362	427	489	540	315	449	360	292	224	279	365	398	395	831	667	571	563	530	678	741	574	425	287	322	375	483	561	555	423
ENSDART00000010101.10	aacs	2	6	6	5	2	5	5	5	2	11	6	5	0	1	1	0	6	5	7	4	5	0	0	0	10	3	7	7	2	1	0	0	4	3	6	4	5	6	2	5	7	8	3	0	0	2	0	5
ENSDART00000010104.6	crtap	1	1	1	2	29	24	66	58	3	2	3	7	52	62	254	445	0	0	3	7	45	226	528	1250	3	1	1	9	58	206	1106	2585	2	1	2	20	59	155	392	2	2	4	5	62	274	827	2203	0
ENSDART00000010119.7	eef1a2	2	4	4	2	4	2	1	3	3	0	2	2	1	2	5	0	3	0	1	6	3	2	0	1	1	2	1	3	4	3	1	0	0	2	0	2	0	0	1	1	3	2	1	0	0	2	0	2
ENSDART00000010124.10	slc7a8a	1	3	1	71	702	343	1393	1696	12	12	15	116	1214	3533	11087	19335	15	24	40	362	2741	11161	20654	32958	38	30	35	262	2187	8547	19419	27195	7	4	7	360	1390	4965	10865	6	10	49	256	4105	15259	29256	45571	8
ENSDART00000010126.9	zdhhc23b	46	52	52	41	26	35	22	23	42	22	42	28	25	16	8	17	29	38	22	22	7	16	13	5	26	28	30	24	17	11	10	6	24	37	38	34	25	20	15	41	53	49	31	17	23	32	44	53
ENSDART00000010129.7	pdf	23	33	31	30	40	31	29	22	25	28	27	31	49	52	77	113	26	29	33	27	41	48	64	80	22	22	30	32	57	64	109	165	24	23	18	31	40	52	55	27	19	37	32	56	106	101	155	13
ENSDART00000010140.7	igf2bp3	398	461	495	507	517	518	462	458	352	398	393	394	410	367	312	260	468	439	490	432	416	432	288	260	257	313	372	283	216	69	69	107	274	343	376	359	246	326	287	300	413	486	443	455	366	299	283	388
ENSDART00000010148.5	spon2b	0	0	0	0	0	0	0	0	0	0	0	0	0	0	0	0	0	0	0	0	0	0	0	2	0	0	0	0	0	0	0	0	0	0	0	0	0	0	0	1	0	0	0	0	0	0	0	0
ENSDART00000010189.7	igf1ra	0	0	0	0	0	0	0	0	0	0	0	0	0	0	0	0	0	0	0	0	0	0	0	0	0	0	0	0	0	0	0	0	0	0	0	0	0	0	0	0	0	0	0	0	0	0	0	0
ENSDART00000010199.9	fam219ab	0	0	0	0	3	0	1	0	0	0	0	0	0	0	0	0	0	0	0	0	1	0	0	2	0	0	0	0	2	0	0	3	0	0	0	0	0	0	3	0	0	0	0	0	0	2	2	0
ENSDART00000010211.7	paip2b	941	1091	1156	1298	1517	1751	2052	1937	889	890	1013	1196	1426	1748	2589	2948	1477	1548	1692	2263	2327	3209	4032	4813	1009	1010	1028	1254	1844	3099	4994	5461	750	895	1152	1635	1711	2201	3026	919	911	1070	1498	1717	2826	3614	5058	1123
ENSDART00000010236.7	cnn1a	1	0	0	0	1	1	1	0	0	0	0	0	0	0	0	0	0	0	0	0	0	0	0	5	0	0	0	0	0	0	0	2	0	0	0	0	0	0	1	0	0	0	0	0	1	0	0	0
ENSDART00000010248.10	mitfb	11	9	8	6	4	5	15	3	6	2	4	9	0	3	2	1	10	15	11	7	9	3	4	3	7	15	3	6	1	4	1	0	6	7	5	10	6	8	3	3	3	5	1	0	4	2	0	1
ENSDART00000010256.6	eif3m	1933	2018	2131	2435	2419	2991	3860	3476	2156	2093	2209	2470	3039	3375	4644	5945	1922	1987	2142	2609	2910	3915	4827	6500	1988	2094	2196	2376	3175	4258	6572	9012	2317	2332	2471	2834	3737	4259	5846	2279	2327	2522	3246	3906	6062	7134	8784	2341
ENSDART00000010257.9	miga1	469	520	466	515	429	580	464	489	603	653	574	585	552	562	654	973	537	570	504	472	406	393	584	895	398	412	424	396	351	396	775	1099	647	637	638	609	582	521	562	598	624	530	500	434	513	735	1116	766
ENSDART00000010261.9	pno1	393	459	546	538	633	693	940	802	283	358	444	581	763	916	1446	1909	661	684	673	891	1074	1299	1783	2376	446	590	698	727	1014	1851	2537	2865	347	528	562	720	997	1293	1699	366	454	547	720	870	1364	1845	2347	511
ENSDART00000010270.6	mfsd4ab	5	7	5	7	11	11	19	37	2	3	2	4	16	29	32	49	2	5	6	8	4	3	5	17	4	1	3	6	3	4	3	3	0	0	0	3	3	3	0	3	3	4	1	1	3	0	2	1
ENSDART00000010271.9	aida	1601	1528	1453	1625	1065	980	681	702	2522	2444	2284	1877	1271	1007	670	458	1888	1850	1834	1683	1014	585	561	859	2309	2058	2158	1624	856	681	692	820	1963	1874	1666	1251	949	617	476	2112	1990	1789	1382	815	474	462	529	2034
ENSDART00000010282.9	cbr1l	932	1092	1143	953	914	1189	1234	1147	504	591	652	772	808	836	815	776	1010	1086	1024	1220	1211	1154	1174	1026	866	1021	1065	995	1130	1263	1242	981	620	860	1018	977	1094	1072	1078	723	853	969	1032	1068	1100	942	707	812
ENSDART00000010293.11	serpina10a	244	295	261	247	262	300	285	290	199	192	236	223	225	205	166	130	423	432	438	430	400	303	229	230	497	442	416	451	435	384	256	145	250	262	264	226	220	193	162	383	426	387	385	340	243	150	128	311
ENSDART00000010311.8	ndufa10	0	0	0	0	0	0	0	0	0	0	0	0	0	0	0	0	0	0	0	0	0	0	0	0	0	0	0	0	1	0	0	0	0	1	0	0	0	0	0	0	1	0	0	0	0	0	0	0
ENSDART00000010322.9	senp8	59	69	86	88	71	61	79	69	41	65	46	35	32	44	39	61	55	76	65	81	50	60	78	71	39	48	48	41	50	39	46	60	60	57	59	76	64	42	41	22	60	41	39	29	39	56	85	38
ENSDART00000010325.10	fezf1	0	1	2	1	4	2	4	3	6	4	6	4	1	7	2	3	1	5	1	2	0	3	1	3	1	2	0	0	0	1	0	0	2	6	3	3	1	3	1	2	1	2	0	0	0	0	0	4
ENSDART00000010350.9	pgm2l1	0	0	0	0	0	0	0	0	0	0	0	1	0	0	0	0	0	0	0	0	0	0	0	0	0	0	1	0	0	0	0	0	0	1	1	1	0	1	0	0	0	0	0	0	0	0	0	0
ENSDART00000010362.8	supt7l	59	53	58	61	74	59	66	49	39	46	48	56	50	53	31	35	61	66	76	72	70	63	47	44	54	54	50	36	33	32	33	30	42	55	40	38	37	38	33	58	68	69	66	56	38	32	27	55
ENSDART00000010373.9	krt1-19d	0	2	0	1	0	2	4	1	1	2	1	2	2	3	0	1	0	0	0	0	3	0	0	0	1	1	2	1	1	1	1	3	0	0	1	1	1	1	1	1	2	1	3	3	0	2	2	1
ENSDART00000010378.8	myo3b	12	11	12	0	0	22	10	8	0	9	10	7	8	4	6	3	2	4	2	3	3	4	9	7	4	3	0	3	5	7	10	5	0	0	0	1	2	0	0	0	0	1	0	1	0	2	0	7
ENSDART00000010395.9	uqcrc2a	69	100	118	137	161	158	241	223	47	60	57	92	160	192	278	325	166	235	274	245	325	352	426	478	84	143	153	204	257	446	480	564	87	98	128	280	303	344	450	63	60	113	191	235	427	393	479	40
ENSDART00000010420.9	actr1	969	1131	1183	1278	1514	1416	1388	1358	748	1001	1258	1293	1339	1343	1271	1377	1085	1161	1188	1369	1419	1452	1354	1539	787	1136	1247	1387	1552	2200	1908	2136	874	1050	1289	1453	1375	1323	1386	1002	1248	1434	1440	1521	1490	1527	1559	1219
ENSDART00000010449.8	ugp2a	33	24	30	59	79	33	31	64	3	3	2	8	11	11	11	4	119	88	132	101	156	204	285	318	57	76	65	92	111	121	148	134	77	94	100	124	145	153	157	94	121	107	147	169	229	268	198	34
ENSDART00000010452.6	zgc:91860	0	0	0	0	2	0	0	1	0	0	0	1	0	0	0	0	0	1	1	0	0	0	3	1	0	0	1	0	0	1	0	0	1	2	1	1	3	1	3	1	1	0	0	1	1	0	0	0
ENSDART00000010477.8	hsp70.3	37	24	28	39	31	194	534	1873	70	65	52	81	124	1333	461	347	24	25	47	65	70	195	165	80	35	23	51	73	207	311	422	697	89	64	49	66	67	46	48	15	19	29	36	48	135	142	182	32
ENSDART00000010488.7	klhl40b	0	0	0	0	0	0	0	0	0	0	0	0	1	0	0	1	0	0	0	0	0	1	4	8	0	0	0	0	1	0	1	5	0	0	0	0	0	0	0	0	1	0	0	2	3	5	7	0
ENSDART00000010494.10	fgfr1op	1	0	1	1	1	2	2	1	0	0	0	0	0	0	0	1	2	0	0	2	0	0	1	0	0	0	0	0	0	0	0	0	0	0	0	1	0	0	1	0	0	1	0	1	1	2	0	0
ENSDART00000010495.7	znrf1	12	12	12	18	16	18	11	12	13	15	15	16	25	21	41	49	14	18	30	14	24	37	50	40	25	25	26	24	35	50	32	77	8	20	15	22	19	26	47	24	29	23	27	28	48	62	114	22
ENSDART00000010496.8	fhl5	0	0	0	1	0	0	0	0	0	0	0	0	0	0	0	0	0	0	0	0	0	0	0	0	0	0	1	0	0	0	0	0	0	0	0	0	0	0	0	0	0	0	0	0	0	0	0	0
ENSDART00000010507.7	ptger2a	0	0	0	0	0	0	0	0	0	0	0	0	0	0	0	0	0	1	0	0	0	0	0	1	0	0	0	0	1	3	7	27	0	0	0	0	0	0	2	0	0	0	0	0	1	2	7	0
ENSDART00000010512.7	zgc:92907	52	47	36	28	28	24	26	20	50	37	24	32	49	43	33	55	53	57	31	37	36	28	63	60	47	41	36	37	33	53	59	80	53	54	65	61	55	48	63	43	43	40	38	37	57	57	84	56
ENSDART00000010517.8	eif4eb	266	243	247	254	251	208	244	221	330	314	289	335	351	313	314	275	268	222	229	240	211	272	247	222	161	149	138	133	161	138	123	93	318	362	324	320	350	413	375	239	257	269	262	275	259	221	141	244
ENSDART00000010537.10	cp	1	1	2	4	3	1	1	1	2	4	5	2	8	6	3	7	3	2	3	2	3	2	5	3	2	0	2	3	3	4	3	2	2	5	4	4	7	6	7	3	2	2	1	7	3	14	4	1
ENSDART00000010543.9	ltv1	1206	1426	1350	1549	1697	1847	1765	1657	1023	1385	1540	1558	1526	1411	1390	1262	1940	1876	1896	2075	1976	1703	1390	1244	1457	1790	1918	2047	1959	2115	1512	970	1448	1678	1667	1764	1712	1714	1396	1385	1534	1664	1629	1486	1055	858	844	1618
ENSDART00000010550.7	pigc	1077	813	805	1018	963	642	503	449	903	721	660	594	504	428	363	282	564	604	588	637	635	603	474	407	691	682	681	607	735	728	563	463	1356	1331	1277	1299	1279	1029	957	1221	1110	967	1045	908	641	429	374	1524
ENSDART00000010564.8	xrcc3	38	25	32	17	15	16	7	14	47	29	27	19	18	14	11	3	52	47	37	40	31	15	12	19	48	29	28	28	21	15	14	9	32	25	23	19	11	11	11	34	23	21	13	9	4	8	11	28
ENSDART00000010569.6	g6pc3	229	210	200	232	227	211	233	239	99	95	123	105	122	119	118	115	6	10	14	9	18	23	26	27	8	8	7	7	13	16	34	30	108	103	95	85	100	129	121	79	79	49	74	87	107	95	93	87
ENSDART00000010580.9	si:ch211-195b13.1	66	67	73	74	212	259	791	591	157	201	144	118	438	910	1195	1128	36	47	55	51	311	623	555	573	109	83	73	85	431	1409	1236	954	147	140	94	151	380	776	832	49	51	31	106	971	1558	1448	1283	41
ENSDART00000010584.5	prph2l	0	1	0	2	0	4	1	1	0	2	0	1	1	2	0	0	0	1	2	0	1	2	3	3	0	0	1	2	0	0	3	0	2	0	3	2	3	0	0	2	1	1	0	1	0	0	0	3
ENSDART00000010615.6	cldn11a	33	37	26	32	17	13	9	8	78	64	73	61	43	44	38	49	1	5	2	1	4	0	0	5	3	6	5	5	5	3	6	3	25	12	37	33	16	9	21	9	5	7	6	2	11	21	53	13
ENSDART00000010626.7	nup155	1395	1188	1191	1233	1341	1429	1582	1653	1932	1524	1383	1267	1444	1523	1486	1389	929	879	943	914	1117	1513	1434	1649	1381	802	784	721	646	199	234	439	1292	1116	964	1164	970	1251	1046	1249	1417	1391	1428	1552	1721	1776	1491	1317
ENSDART00000010632.7	ednraa	0	0	0	1	0	0	1	0	0	0	0	0	1	3	2	13	0	0	0	1	2	6	14	9	0	0	0	0	0	4	11	47	0	0	0	2	6	11	12	0	0	0	2	5	13	32	84	0
ENSDART00000010658.9	serpinb1l3	8	11	8	47	52	39	46	43	9	8	5	10	13	10	16	25	44	29	54	59	97	69	105	92	14	20	18	28	28	84	73	30	12	9	20	22	27	22	44	5	12	15	19	14	20	18	32	28
ENSDART00000010683.6	impa1	21	31	22	24	22	32	25	27	22	32	30	28	22	26	31	21	51	60	44	34	46	43	43	74	41	38	47	48	41	74	88	93	27	36	44	34	45	41	35	27	49	32	29	24	52	53	73	31
ENSDART00000010697.8	osbpl2b	487	418	353	240	195	177	110	152	358	267	210	191	123	99	70	43	559	526	375	273	133	52	33	25	365	360	279	190	83	31	14	16	359	289	217	131	94	86	45	274	257	133	75	43	22	29	5	405
ENSDART00000010699.6	sf3a2	66	60	65	64	77	98	147	106	92	86	62	68	58	99	155	172	92	65	69	79	114	169	182	238	124	106	108	110	152	386	583	463	89	78	67	79	122	128	163	133	99	110	140	113	252	307	253	114
ENSDART00000010706.6	immp2l	0	0	0	0	0	0	0	0	0	0	0	0	0	0	0	0	0	0	0	0	0	0	0	0	0	0	0	0	0	0	0	0	0	0	0	0	0	0	0	0	0	0	0	0	0	0	0	1
ENSDART00000010757.7	rgmb	1247	1262	1147	497	312	263	229	331	499	461	329	271	137	129	141	133	380	429	364	204	173	147	231	247	534	580	500	272	127	134	210	324	695	647	573	324	260	247	273	577	555	275	159	141	201	413	715	805
ENSDART00000010773.8	acsl1b	0	0	0	0	0	0	0	2	0	0	0	0	2	1	1	8	0	0	0	0	0	0	1	0	0	0	1	0	0	0	0	0	0	0	0	0	0	0	1	0	0	0	0	1	0	0	2	0
ENSDART00000010774.7	zic2a	28	22	52	191	513	420	611	989	44	54	59	284	671	692	1076	2726	5	28	37	210	436	858	1989	3788	5	8	41	156	351	467	1410	4162	42	56	77	449	861	1110	2037	3	27	133	484	865	1688	3673	7441	43
ENSDART00000010777.7	ldhba	252	247	291	365	315	301	383	290	222	213	243	270	307	323	380	406	302	374	329	359	368	421	436	461	317	289	330	334	429	420	405	549	150	170	213	194	302	314	331	232	279	332	432	509	574	605	546	251
ENSDART00000010792.10	ptdss1a	4029	3555	3535	3309	3540	3833	4664	4433	3893	3318	3003	2960	3435	3331	3917	4437	3165	3102	3030	3685	4292	5528	5674	6853	5350	3942	3666	3828	4958	5552	6811	7007	3162	2729	2649	3062	3029	3451	3990	3915	3205	3494	3860	4456	5469	5943	5287	4594
ENSDART00000010813.9	foxa3	1	2	9	670	2197	2998	6984	8078	1	0	21	620	2173	3962	7306	9939	6	29	92	643	1880	4941	9391	13490	3	7	44	497	1990	3993	9118	13165	1	2	41	1732	3032	5831	10766	1	23	490	1898	4829	12083	21107	22286	6
ENSDART00000010821.10	utp4	2178	2412	2480	2503	2454	2661	2612	2419	2101	2148	2248	2301	2253	2192	2049	2147	2807	2875	2742	2697	2295	1741	1717	1762	1991	2318	2429	2247	1866	1618	1318	1189	2261	2267	2400	2265	2171	2071	2046	2728	3314	2970	2923	2568	2019	1847	1749	3089
ENSDART00000010824.7	acy1	29	43	43	41	41	61	76	44	20	23	26	36	42	70	80	98	25	25	29	26	34	58	86	88	7	16	26	28	42	45	85	118	17	28	32	48	49	62	80	18	9	12	25	33	64	48	100	45
ENSDART00000010846.11	gpc5b	0	0	0	0	0	0	0	0	0	0	0	0	0	0	0	0	0	0	0	0	0	0	0	0	0	0	0	0	0	1	0	0	0	0	0	0	0	0	0	0	0	0	0	0	0	0	0	0
ENSDART00000010862.7	mrpl24	46	78	77	110	137	87	105	100	63	77	94	121	146	175	237	332	90	130	103	87	134	225	350	505	20	42	45	55	107	219	533	797	29	88	103	140	163	217	339	33	45	45	71	112	358	472	771	57
ENSDART00000010881.7	naalad2	546	559	571	448	438	504	553	697	333	338	368	341	367	344	329	271	296	284	292	289	281	340	296	360	250	261	234	261	280	265	299	247	429	480	523	550	483	497	510	432	413	489	474	508	413	329	274	267
ENSDART00000010894.8	sox1b	4	1	3	1	5	13	20	11	3	0	0	1	4	4	7	10	0	2	2	1	10	42	39	3	0	1	1	0	0	1	6	3	2	0	2	1	1	0	1	0	0	1	1	3	1	2	4	3
ENSDART00000010896.6	isl1	3	4	57	61	54	40	31	47	0	3	35	78	50	22	11	9	0	12	50	152	137	63	33	32	0	3	48	269	151	44	49	77	2	11	59	177	149	99	77	1	23	178	311	150	66	53	71	1
ENSDART00000010903.8	rsph9	1	2	2	1	3	2	1	2	1	0	1	1	2	1	3	1	1	1	2	5	2	1	1	3	0	1	1	0	2	2	1	0	1	0	2	1	0	0	1	2	0	0	2	1	1	0	0	1
ENSDART00000010918.5	agt	0	0	2	2	0	4	2	3	3	3	4	4	1	6	5	5	1	2	6	5	3	8	8	5	4	6	5	5	3	8	3	8	3	5	6	3	2	5	3	2	2	2	6	2	4	5	5	6
ENSDART00000010932.5	snx15	469	504	539	393	400	434	434	494	176	223	239	260	218	263	221	165	302	284	304	327	267	171	134	103	103	148	171	184	143	108	66	35	230	243	288	307	283	230	186	306	336	382	347	284	154	125	80	328
ENSDART00000010934.10	casr	24	26	18	21	26	16	14	3	37	21	20	34	22	16	13	22	104	110	111	77	44	29	18	9	114	153	149	103	70	51	29	19	54	47	37	27	23	18	14	11	13	13	8	12	5	3	2	17
ENSDART00000010942.8	rnf14	86	109	96	135	156	126	109	122	99	157	158	169	168	149	126	66	165	162	167	220	196	131	94	85	122	189	207	203	198	302	155	139	96	115	132	141	151	108	87	125	147	147	197	142	88	51	69	139
ENSDART00000010944.7	dctn5	400	474	506	493	408	385	340	281	404	492	512	496	288	319	200	165	606	667	613	582	431	291	278	314	318	426	408	460	306	224	246	302	405	528	498	334	247	193	148	387	416	448	277	174	138	125	219	548
ENSDART00000010975.9	tmem206	2	3	2	0	4	5	7	9	9	7	4	11	5	5	1	5	0	2	1	0	0	2	0	3	1	3	0	4	2	1	4	2	4	4	5	2	1	3	0	3	2	5	3	8	3	6	2	0
ENSDART00000010993.10	slc20a1a	4	1	1	2	3	0	1	2	4	0	2	1	3	1	1	3	1	0	3	0	1	0	1	0	2	3	2	1	1	0	0	0	3	0	1	0	1	3	2	5	3	0	3	1	0	2	2	1
ENSDART00000010997.8	tpm3	809	756	708	767	883	1035	1126	1139	1334	1090	967	965	1139	1256	1420	1481	915	971	970	1111	1113	1505	1723	1940	1368	960	841	848	957	640	913	1294	856	756	730	894	874	1108	1189	1299	1262	1245	1385	1796	2151	2284	2468	938
ENSDART00000011004.8	mfsd5	1655	1641	1735	1392	1390	1370	1361	1591	843	989	1122	1122	1104	1064	945	838	1319	1268	1361	1397	1651	1595	1479	1147	1247	1466	1477	1553	1529	1812	1432	847	1220	1383	1491	1671	1511	1376	1282	1097	1240	1279	1152	1063	932	759	553	1410
ENSDART00000011025.7	wipf2b	5480	4846	4908	4210	2506	2229	1584	1646	7374	6424	5695	4146	2391	1894	1316	781	3236	2984	3081	2112	2047	1230	720	588	6125	5519	5491	4139	2180	981	659	612	6014	6129	6047	3482	1835	1439	1211	6602	7044	6281	3662	1884	1102	883	831	8128
ENSDART00000011076.7	cers5	1871	1859	1788	1398	1252	1377	1527	1393	1761	1463	1428	1414	1431	1368	1556	1815	1454	1438	1408	1305	1309	1348	1167	1043	1331	1212	1259	1310	1393	1479	1380	1429	1240	1088	1076	1186	1308	1306	1368	1327	1312	1336	1366	1386	1386	1427	1529	1430
ENSDART00000011082.7	per1b	22	26	22	17	19	17	12	7	20	25	15	23	15	10	13	7	23	26	25	19	10	8	7	1	39	30	26	20	16	1	7	0	25	25	25	20	20	12	7	16	18	28	21	8	9	5	2	3
ENSDART00000011096.8	nr6a1b	16	20	13	33	22	22	18	5	34	34	26	38	36	26	14	9	23	24	25	18	27	13	9	6	16	13	18	21	20	8	9	2	43	39	57	73	36	25	18	15	23	16	14	12	8	6	4	34
ENSDART00000011111.9	zgc:153921	1	0	1	0	0	1	1	0	0	0	0	0	0	0	0	0	2	1	2	0	0	0	0	0	0	1	0	1	1	1	0	0	0	0	0	0	0	2	1	0	0	1	0	0	0	0	0	0
ENSDART00000011135.8	kita	9	11	6	9	4	12	7	3	39	29	18	10	5	5	3	9	0	1	0	0	1	3	5	6	3	1	2	2	2	1	0	2	16	11	9	5	9	0	1	9	7	4	5	1	0	2	0	7
ENSDART00000011143.7	myd88	98	70	83	300	187	70	58	121	85	68	98	75	67	71	46	42	740	705	694	594	342	183	283	477	957	950	923	809	378	170	248	494	161	190	153	107	86	77	49	559	591	599	386	226	152	174	167	322
ENSDART00000011146.6	twist3	3	2	3	2	5	2	4	1	2	1	2	4	3	4	3	3	3	3	1	2	7	4	8	6	3	2	1	4	14	11	4	11	5	2	5	7	15	17	12	0	3	6	9	7	10	15	11	3
ENSDART00000011149.8	fam185a	378	359	347	284	206	279	233	204	87	159	161	131	110	110	86	68	48	47	45	54	45	26	31	41	23	30	42	35	37	38	46	47	286	336	343	221	201	146	170	363	344	336	270	157	111	109	141	238
ENSDART00000011163.7	asmtl	470	557	533	446	361	275	221	222	490	581	595	590	525	531	332	354	393	405	332	359	263	144	113	93	373	413	376	309	224	122	63	57	355	368	368	333	291	212	180	518	644	430	456	298	190	125	110	605
ENSDART00000011166.8	zgc:158689	1	1	1	2	0	2	5	6	0	0	1	1	1	6	2	1	0	0	0	0	0	11	28	18	0	1	0	1	4	6	32	41	0	0	1	2	1	0	3	1	0	0	0	2	3	9	52	1
ENSDART00000011178.9	opn1sw2	0	0	0	0	1	0	1	0	0	0	0	0	0	2	0	0	0	0	0	0	0	0	0	0	0	0	0	0	0	0	0	0	0	0	0	3	4	9	18	0	0	0	3	2	22	2	2	0
ENSDART00000011183.9	prkacba	0	0	0	0	0	0	0	1	0	0	0	0	0	0	0	4	0	0	0	1	0	3	1	1	0	0	1	0	1	7	3	0	0	1	0	0	0	0	0	0	0	1	0	0	0	0	14	1
ENSDART00000011201.7	copz1	885	1001	1036	1655	1820	1451	1611	1244	1488	1814	1743	2035	2372	2512	2992	3425	2113	2530	2318	2716	3029	3512	3949	3741	1823	2049	2141	2298	2997	4380	5398	5097	1251	1558	1547	1791	2134	2405	2782	1454	1671	1717	2122	2162	2968	3156	2897	1844
ENSDART00000011229.6	sub1b	0	0	0	0	0	0	0	0	0	0	0	1	0	0	0	0	0	0	0	0	0	0	0	0	0	0	1	1	0	0	0	0	0	0	1	0	0	0	0	1	0	0	2	0	0	0	0	0
ENSDART00000011245.7	entpd8	6	5	6	2	1	3	1	1	3	3	1	0	0	2	0	0	2	6	1	2	1	2	5	5	1	0	3	0	0	1	4	2	0	2	0	0	1	0	0	4	3	2	1	1	0	2	4	0
ENSDART00000011251.10	rpl3	34	37	43	36	49	71	65	122	39	47	45	44	44	87	157	206	49	32	60	82	76	117	154	161	40	56	61	71	60	292	391	326	16	20	23	38	65	66	99	31	40	45	78	71	155	245	244	18
ENSDART00000011283.7	cnr1	0	0	0	0	0	0	0	0	0	0	0	0	2	0	0	0	0	0	0	0	0	1	0	0	0	0	0	0	1	0	0	3	0	0	0	0	0	0	0	0	0	0	0	0	0	0	0	1
ENSDART00000011295.9	rom1a	2	1	0	0	0	3	1	1	2	2	2	2	0	0	2	1	1	0	0	0	1	3	2	2	2	2	0	1	0	0	1	0	0	0	0	2	3	0	4	2	0	0	0	2	0	3	5	0
ENSDART00000011303.9	ywhae2	652	645	660	662	1019	1193	1809	1976	246	294	298	385	943	1477	2982	5518	502	553	488	782	1589	4397	7341	11054	607	588	592	663	1755	4013	9118	14089	370	383	408	607	1151	1979	2931	353	347	377	723	1866	4579	7533	11132	388
ENSDART00000011305.7	dpp3	1122	1332	1493	1406	1442	1664	1962	1687	683	955	1113	1247	1433	1425	1517	1642	1157	1114	1172	1400	1465	1802	2016	2202	973	1008	997	1091	1207	849	1068	1351	868	977	1011	1285	1403	1630	1635	980	1129	1347	1478	1876	2312	2175	1749	1217
ENSDART00000011319.8	smarce1	0	0	0	1	2	1	1	0	0	0	1	2	5	5	5	1	0	0	0	2	0	4	1	6	0	0	0	0	5	5	10	8	0	0	0	2	2	2	4	0	0	1	2	1	4	12	4	0
ENSDART00000011320.6	nfatc2ip	64	55	69	44	34	37	34	41	43	34	43	52	44	46	41	47	75	72	59	38	27	33	42	45	11	15	13	17	23	28	29	60	23	42	28	43	38	33	40	41	35	39	44	37	61	95	146	49
ENSDART00000011324.9	ccdc102a	2125	1749	1623	1333	1190	1163	1139	1323	1135	1083	1027	1022	1059	994	862	726	2626	2182	2088	1777	1770	1218	778	560	1783	1582	1775	1671	1366	1033	557	342	1476	1333	1368	1307	1171	1140	1040	1141	1143	1051	962	835	545	354	235	1369
ENSDART00000011337.8	surf1	14	17	18	16	13	16	16	17	26	20	15	21	30	27	24	39	16	17	16	28	19	45	48	92	7	22	11	19	24	54	123	143	22	29	34	25	36	39	35	9	17	13	20	28	61	98	126	23
ENSDART00000011362.9	arrdc2	10	18	35	128	210	253	389	304	16	15	66	180	225	307	416	622	18	22	110	190	207	259	494	516	33	26	82	218	306	457	856	1220	14	20	57	207	293	359	620	16	27	148	266	500	972	1324	1774	14
ENSDART00000011397.7	cpa2	6	3	6	2	2	2	0	4	1	2	0	3	2	2	2	1	1	1	0	1	3	4	8	11	2	1	2	3	3	1	11	11	2	4	2	7	8	9	5	0	0	1	2	2	3	3	4	0
ENSDART00000011398.11	si:ch73-335l21.1	71	69	58	58	37	40	21	24	39	37	28	25	25	21	31	33	82	89	92	53	36	35	31	15	102	106	115	74	43	20	29	5	58	73	70	34	34	26	16	39	51	25	17	12	5	18	14	32
ENSDART00000011399.5	efnb1	2	1	2	2	2	5	11	3	13	16	11	11	5	11	10	35	0	0	2	2	3	9	17	12	0	0	0	3	1	4	7	17	4	4	4	2	4	8	8	1	1	3	5	3	8	11	23	1
ENSDART00000011432.10	reep3a	250	289	284	354	443	400	406	449	268	307	340	349	329	323	309	259	212	227	261	231	300	252	231	170	278	260	308	314	336	302	260	186	225	257	267	233	227	205	168	152	186	190	270	263	219	240	178	144
ENSDART00000011447.9	sae1	2393	2340	2261	2942	3159	3042	3604	3551	2794	2896	2997	3173	3892	4046	5477	6601	2134	2143	2285	2920	3521	5325	6721	8516	2538	2202	2040	2319	3128	4529	7065	9752	2812	2623	2695	3180	4049	4724	6054	3123	2691	2994	3541	4788	7225	8514	11117	3178
ENSDART00000011456.10	tsg101b	1138	1124	1048	629	459	485	468	419	1018	1196	1088	621	391	403	398	426	1197	1249	1150	595	403	422	430	448	583	773	874	676	393	443	451	438	1131	1043	836	466	417	413	471	1449	1473	1121	532	408	494	524	566	1186
ENSDART00000011480.8	zdhhc2	1	0	0	0	0	2	1	0	1	0	0	0	0	0	0	0	0	0	0	0	0	0	0	1	0	1	0	0	0	0	1	0	1	0	1	0	0	0	3	0	0	0	1	0	1	2	4	0
ENSDART00000011506.8	nkd2a	366	357	329	107	91	100	81	92	225	201	124	92	53	73	56	39	60	61	53	28	28	23	16	22	65	78	76	68	40	19	11	16	107	115	76	50	33	36	33	94	97	68	52	27	13	18	16	106
ENSDART00000011519.9	slc6a1l	0	0	0	0	0	0	0	0	1	0	0	0	0	0	0	0	0	0	0	0	0	0	0	0	0	0	0	0	0	0	0	0	0	0	0	0	0	1	0	0	0	0	0	0	0	0	0	0
ENSDART00000011520.8	noto	0	5	114	350	1331	2249	3353	4257	0	9	69	314	1285	2088	3015	3613	2	51	112	501	1224	2239	2452	2329	0	10	121	321	1197	2772	3774	3622	1	25	157	853	2235	3831	5227	2	86	288	1419	3574	6905	8816	9174	23
ENSDART00000011568.9	syngr3a	6	7	9	12	9	3	24	13	4	6	6	11	15	14	24	36	4	4	11	19	22	51	58	96	17	9	13	15	22	28	63	115	2	5	5	16	15	15	36	3	2	8	13	16	62	103	105	3
ENSDART00000011570.9	zgc:101716	6	14	9	13	14	9	7	15	9	7	14	13	17	11	14	10	15	31	11	29	40	77	112	130	17	22	24	19	56	129	200	195	5	7	11	9	11	23	19	21	34	28	29	26	18	24	27	29
ENSDART00000011572.9	zgc:152891	0	0	0	0	0	0	1	0	2	0	1	0	0	0	0	0	0	0	0	0	1	1	0	0	0	0	0	0	0	0	0	0	0	0	0	0	0	0	0	0	0	0	2	0	0	0	0	0
ENSDART00000011573.9	mmp13a	1	0	0	1	1	3	6	4	0	1	0	1	1	3	5	4	0	0	0	0	0	2	3	5	0	0	0	0	0	1	1	2	0	0	0	1	5	2	6	0	0	0	0	2	3	9	9	0
ENSDART00000011583.6	mkks	5	10	4	10	6	5	15	8	10	11	6	5	11	11	9	9	6	9	6	6	4	6	7	5	7	7	11	9	3	1	3	2	7	9	10	3	1	5	3	11	5	3	10	2	5	11	12	12
ENSDART00000011627.8	irx7	8	131	2422	1897	1247	2062	1799	1748	26	710	2252	1861	1232	1301	960	1219	15	320	884	1000	914	819	653	875	11	97	1004	1368	1063	1155	1086	1450	25	294	1233	980	1032	1035	833	34	613	1558	1048	1161	904	1040	2025	322
ENSDART00000011645.11	coro2a	42	55	51	25	14	17	16	17	47	48	35	31	15	27	15	17	25	36	30	13	11	6	6	5	18	19	21	9	3	3	0	2	32	40	30	20	17	12	9	26	40	35	7	8	5	14	14	53
ENSDART00000011652.9	eya2	256	274	260	59	66	66	76	35	36	35	37	22	14	15	29	81	101	100	104	67	73	57	51	59	91	89	71	80	54	35	49	61	42	33	29	30	27	20	32	58	65	36	52	45	36	70	189	127
ENSDART00000011663.9	snrpb	33928	24381	25392	28740	28969	24689	33181	25729	27431	20616	17716	18275	22737	26629	37501	44584	18423	18065	17809	19710	37894	50524	59401	73352	28823	24199	22813	23445	33166	47155	71064	80333	37583	33054	34753	37848	43675	52693	81034	30032	25068	26591	32412	38578	65374	81405	97688	38590
ENSDART00000011691.8	baxa	960	912	892	1169	1329	1347	1529	1432	1522	1445	1452	1518	1525	1726	1714	2158	781	862	981	1108	1138	1236	1653	1572	995	881	857	959	1346	2303	3260	3071	1323	1216	1059	1221	1431	1404	1663	1298	1109	1134	1235	1501	2091	2102	2189	1252
ENSDART00000011699.7	nono	11	5	2	2	4	3	2	8	4	3	4	6	16	8	9	12	0	0	2	2	2	3	4	2	3	1	3	1	7	3	11	13	5	3	8	11	14	11	16	6	5	4	5	14	13	20	34	2
ENSDART00000011701.7	fgb	14	20	25	5	5	5	7	8	2	1	0	2	4	1	1	1	4	2	2	3	2	1	0	1	5	6	3	3	4	4	1	0	2	3	3	0	2	2	3	8	12	6	10	7	1	8	0	5
ENSDART00000011706.10	adprhl2	34	38	41	53	41	51	43	29	22	21	23	28	35	33	30	23	53	63	60	59	65	43	31	34	40	38	44	53	42	31	24	25	43	50	56	66	49	45	47	26	36	37	44	47	24	30	12	65
ENSDART00000011715.9	zgc:56304	5	5	3	12	79	5	4	7	10	6	4	21	43	52	53	42	2	2	2	8	15	20	37	15	2	4	5	3	12	54	47	47	3	3	5	7	18	10	13	2	3	3	16	28	24	30	27	6
ENSDART00000011724.7	klf1	4	2	4	9	15	17	21	12	1	3	2	10	20	35	22	25	0	1	0	2	1	3	12	9	1	0	1	1	5	13	14	13	0	1	0	1	2	3	2	0	0	8	8	12	14	39	32	2
ENSDART00000011725.10	slc44a1a	259	247	232	205	233	282	322	314	349	294	277	285	317	301	322	370	166	145	143	163	204	254	282	322	185	166	176	161	186	174	207	202	210	175	177	163	178	211	161	207	239	181	254	296	279	326	238	184
ENSDART00000011727.7	ccdc149b	199	157	139	102	73	73	35	53	109	107	102	81	41	48	28	12	191	176	155	139	78	26	11	11	75	87	91	74	49	19	3	3	65	107	116	87	73	58	23	86	85	71	66	27	14	6	11	85
ENSDART00000011737.9	flj13639	3	1	0	5	4	0	0	1	14	9	18	21	8	12	13	7	6	3	6	5	7	4	9	8	2	1	2	3	5	7	6	5	12	11	6	7	9	3	6	0	3	3	3	8	4	8	7	3
ENSDART00000011751.9	parvb	0	0	2	2	0	0	2	3	3	0	3	4	7	4	6	5	2	1	1	2	5	13	7	3	3	3	1	1	3	8	17	17	0	1	1	0	1	2	0	0	1	2	2	2	8	6	5	1
ENSDART00000011780.5	xab2	1580	1576	1594	1675	1760	2057	2450	1515	1478	1529	1654	1799	2082	2209	2680	3013	1316	1235	1389	1552	1906	2419	2802	3156	1136	1139	1118	1129	1449	1631	2353	2516	1448	1515	1491	1727	2024	2637	2888	1324	1469	1736	1773	2298	3057	3039	2767	1462
ENSDART00000011785.8	rad54l	2493	2499	2308	1923	1490	1542	1322	1162	2428	2623	2259	1701	1269	1135	946	917	2052	1978	1918	1463	1114	813	963	1142	2085	1989	1817	1460	945	790	1042	1396	3200	3211	2880	2187	1545	1139	980	2461	2255	1914	1371	996	964	1173	1500	2354
ENSDART00000011822.8	slc10a2	0	0	0	1	3	0	0	1	0	0	0	0	0	0	0	3	0	0	0	0	0	1	1	1	0	0	0	0	2	2	0	2	0	0	0	1	2	0	0	0	0	0	0	2	1	2	0	0
ENSDART00000011837.6	neurod1	0	0	0	1	3	0	8	3	0	0	0	0	0	0	1	0	0	1	1	2	1	2	3	1	0	1	1	3	0	0	0	0	0	1	1	0	0	1	0	0	0	0	1	1	0	2	2	1
ENSDART00000011863.10	hdlbpa	6405	7814	8842	10279	12817	12473	14648	13210	4609	6636	7978	10265	12404	13187	15358	19329	13805	14256	16436	18547	22340	30208	36496	42895	10304	13492	14012	17426	23820	33721	42156	46317	5823	7068	7842	10331	12106	14354	16170	9501	12322	15083	18224	24265	31279	34009	37707	9352
ENSDART00000011865.8	sec23b	0	0	0	0	1	1	1	3	0	0	0	0	0	2	1	1	0	0	0	0	1	0	0	6	0	0	0	0	0	2	4	3	0	0	0	0	0	1	1	0	1	0	0	3	1	3	7	0
ENSDART00000011876.8	sycp1	126	146	93	144	135	181	159	17	483	695	867	732	634	553	496	387	75	83	82	70	51	38	40	36	69	103	76	104	56	53	43	19	306	371	333	293	306	277	233	349	300	328	224	208	168	89	53	213
ENSDART00000011878.6	eif4a1b	168	175	194	154	184	226	253	239	160	185	225	219	248	236	234	247	133	170	191	236	226	233	271	240	197	228	213	221	291	365	372	372	162	186	201	206	232	254	246	219	201	229	230	260	315	323	269	196
ENSDART00000011890.8	zbtb22a	171	148	130	130	99	81	62	106	94	83	72	44	30	19	22	10	125	126	116	80	58	44	23	36	158	154	116	91	43	21	17	22	90	107	99	37	26	22	24	90	92	76	47	29	15	11	11	161
ENSDART00000011906.10	slc35a3b	33	63	61	77	89	89	90	68	22	45	51	63	47	51	39	20	135	119	114	160	124	104	56	36	68	94	117	91	111	111	60	39	32	59	55	71	61	45	41	49	70	59	74	55	36	18	7	49
ENSDART00000011910.7	arglu1a	314	334	299	406	545	518	612	810	303	407	435	553	585	621	751	1031	490	543	534	627	603	743	960	1058	408	546	550	550	627	1292	1880	2278	306	359	396	485	576	536	627	451	510	479	518	592	856	1173	1918	413
ENSDART00000011919.10	ss18	578	477	538	472	454	448	542	497	372	386	368	357	421	465	602	780	372	354	366	358	662	890	1082	1075	385	381	395	421	524	579	941	982	336	387	476	516	382	619	898	311	336	420	457	525	869	1047	1223	523
ENSDART00000011922.9	spopla	1202	1214	1190	1090	1060	1263	946	751	1294	1441	1473	1456	1225	1052	811	720	938	1025	1032	1182	1026	726	768	895	1470	1407	1347	1399	1384	1308	1137	1231	1448	1438	1448	1415	1290	844	647	1372	1192	1292	1182	840	628	656	854	1070
ENSDART00000011931.10	ruvbl1	2968	2506	2139	1913	1721	1962	2061	2279	4391	3459	2821	2550	2494	2536	3037	3576	2586	2391	2089	2055	1797	1992	2286	2942	3517	2746	2501	1924	1684	1283	1722	2969	3715	3150	2710	2596	2766	2779	3133	3886	3219	2720	2319	2259	2886	3242	4239	3144
ENSDART00000011936.8	ccdc106a	1453	1312	745	567	544	405	366	344	2911	2098	945	644	596	490	381	380	1518	1214	772	545	342	203	160	198	2649	1973	1156	582	391	329	208	176	1613	1161	606	357	308	274	216	2309	1646	500	368	306	219	237	206	1776
ENSDART00000011943.7	pah	1	3	3	29	106	10	9	7	1	3	2	7	18	8	23	29	0	0	0	5	9	32	63	58	0	1	1	2	6	26	45	61	0	1	1	1	1	3	9	1	3	2	4	3	24	48	64	0
ENSDART00000011955.9	gpsm1b	1876	1828	1913	1755	1829	2453	2898	2710	1293	1290	1281	1345	1644	1696	2033	1926	1027	1160	1111	1000	1280	1577	1530	1543	1062	1201	1209	1249	1300	926	1063	974	1222	1308	1372	1507	1757	2690	3125	1584	1772	1982	2206	2689	2988	3065	2187	1405
ENSDART00000011970.7	zgc:66479	2850	2820	2737	3733	3973	3633	3921	4270	3795	3711	4087	4210	4732	4654	5240	5813	2874	2559	2902	3521	3602	4343	4814	5187	3370	2787	2728	3009	3645	4169	4853	4469	4033	3820	3753	4385	5236	5384	5786	4268	3714	4093	4254	5327	5543	4791	3235	4333
ENSDART00000011987.9	isl1l	9	15	14	22	14	13	4	1	51	65	47	35	20	29	15	10	19	29	23	18	7	2	1	0	10	14	22	10	12	3	4	2	66	85	77	48	29	23	13	9	9	9	8	3	0	3	2	8
ENSDART00000012018.9	snrpa	0	0	0	2	4	0	1	4	0	0	0	2	4	8	16	8	0	0	1	1	4	11	20	27	0	0	0	0	3	7	14	46	0	0	0	1	4	3	6	0	0	0	2	10	20	33	43	0
ENSDART00000012023.8	faimb	1	1	1	2	2	4	0	0	6	4	5	4	6	6	8	5	0	0	0	0	0	0	0	3	3	0	2	0	2	1	0	3	1	1	2	2	1	2	2	3	3	1	3	2	0	2	0	0
ENSDART00000012039.8	ppm1na	4	3	4	1	1	4	2	1	3	4	2	3	1	1	2	1	0	1	1	1	2	0	0	1	0	0	2	1	0	1	0	0	8	2	4	2	0	1	4	3	1	0	2	0	0	2	4	1
ENSDART00000012048.9	cyb5r4	326	332	298	154	83	119	97	94	326	382	269	133	77	87	37	29	224	229	198	123	64	23	37	23	328	305	257	122	66	55	37	54	361	330	235	97	69	44	18	349	346	182	62	23	20	15	16	273
ENSDART00000012050.9	apoa1a	0	1	0	0	1	2	7	2	2	1	1	0	0	0	1	43	2	2	0	0	3	28	85	219	1	0	2	1	1	13	80	206	1	0	0	2	2	4	21	2	1	0	0	1	29	148	429	0
ENSDART00000012053.9	elovl4a	306	314	281	12	7	9	7	117	28	23	19	22	16	22	18	5	7	12	10	12	21	19	16	8	26	14	31	32	17	26	16	16	3	8	5	12	10	16	7	31	40	52	45	50	22	36	16	94
ENSDART00000012055.7	rpl28	0	1	0	0	2	1	6	4	3	3	2	1	3	3	5	4	0	0	1	2	2	4	8	5	0	1	1	3	2	14	22	13	0	0	1	2	2	1	4	0	1	0	0	2	4	6	5	0
ENSDART00000012064.7	pih1d2	1	0	0	0	2	0	1	0	1	1	0	0	0	1	1	0	0	0	0	0	0	1	1	0	2	3	1	0	0	0	0	0	0	1	0	0	0	0	0	0	0	0	1	0	0	3	0	0
ENSDART00000012070.8	adcyap1a	0	2	0	0	2	1	5	2	0	0	0	0	0	2	8	9	0	0	0	1	3	9	9	17	0	0	0	3	5	24	34	36	0	0	0	1	8	5	5	0	0	0	2	3	4	5	7	0
ENSDART00000012089.8	stim2b	468	449	490	136	113	459	370	277	306	303	285	264	220	212	169	128	162	172	165	146	129	90	59	91	340	323	297	301	229	163	80	71	301	293	271	209	190	189	150	256	229	227	215	155	117	59	30	135
ENSDART00000012091.9	rrm1	10161	9795	9852	8875	9126	8949	10131	11347	8435	7337	7475	8123	10111	10275	13009	15035	8384	7646	7880	7822	9211	12583	14336	18318	6300	7159	7050	7264	8653	9839	13671	19787	7062	7000	7951	8734	8374	9146	10459	6581	7142	8130	8905	11023	13191	14801	16964	8080
ENSDART00000012116.8	tlx2	3	4	6	3	4	2	13	9	2	3	4	4	8	3	3	7	4	3	1	1	1	4	0	0	4	3	2	1	2	1	3	3	3	1	2	3	3	2	9	2	3	3	2	3	6	8	9	0
ENSDART00000012119.6	zgc:110366	13	13	12	19	20	12	2	16	25	19	26	23	20	20	17	18	14	17	22	21	14	14	7	20	18	19	14	26	13	23	20	11	26	21	20	21	32	14	21	20	12	21	16	27	15	17	14	18
ENSDART00000012120.10	acsbg2	36	26	31	26	41	37	29	27	52	59	52	47	62	63	71	57	21	29	22	29	22	28	22	18	30	22	14	19	19	3	1	9	38	31	27	31	25	51	30	33	33	26	33	45	43	48	46	27
ENSDART00000012132.8	cbwd	104	93	85	48	60	68	65	68	125	174	159	161	121	102	69	46	107	84	87	103	86	71	56	42	128	85	108	88	101	82	53	41	206	202	174	190	213	153	137	164	141	153	135	121	56	27	28	103
ENSDART00000012164.10	tmod2	314	350	325	292	341	349	287	269	362	304	308	312	345	308	329	290	277	332	272	249	232	265	195	204	316	306	293	315	232	133	101	107	346	315	274	306	347	416	314	311	357	340	345	312	290	222	238	263
ENSDART00000012167.8	ndufs5	206	234	306	394	371	395	435	264	157	185	214	299	382	442	598	678	279	408	307	358	370	396	473	590	104	140	190	260	210	365	610	764	109	212	324	333	398	513	728	212	241	298	348	284	502	671	865	273
ENSDART00000012191.7	hiat1a	2982	2870	2888	2489	2180	2174	1779	1657	2267	2160	2071	1892	1606	1573	1329	1208	3244	3282	3206	2700	2574	1971	1406	1188	2359	2293	2434	2417	1919	1728	1071	872	2812	3207	2995	2710	2310	2136	1783	2589	2709	2503	2251	1990	1574	1235	1020	2962
ENSDART00000012194.9	gata5	1	2	5	158	545	562	1335	1336	1	1	15	159	502	767	1566	2693	1	4	9	115	671	1947	3955	5366	2	6	4	38	433	1156	2954	4112	2	2	23	289	442	1055	2406	3	16	49	278	814	2522	4288	5335	3
ENSDART00000012212.7	commd2	279	322	385	455	434	454	509	453	104	179	227	327	415	496	631	826	337	349	316	440	468	578	751	937	149	249	284	334	402	585	951	1407	159	239	348	376	530	619	955	199	279	307	404	458	768	1143	1591	188
ENSDART00000012229.8	fkbp1b	1	1	1	0	0	1	0	0	1	1	1	0	1	2	1	5	0	2	0	1	2	3	3	1	1	1	0	0	0	8	10	0	0	0	1	0	1	0	0	0	1	2	0	2	5	5	7	0
ENSDART00000012232.10	pdss2	1641	1619	1501	1005	699	701	552	547	1578	1630	1492	1273	1123	904	706	410	1450	1528	1303	881	564	259	160	88	1859	1794	1686	1161	533	330	105	65	2142	2192	1850	916	721	578	412	1870	1839	1191	782	382	208	156	41	1943
ENSDART00000012234.8	syap1	412	431	434	434	500	539	717	638	441	408	447	521	593	764	1106	1406	502	487	498	575	690	1139	1620	2257	389	494	519	574	776	1255	2079	3027	279	299	264	328	413	525	665	319	332	352	426	628	1086	1561	1949	328
ENSDART00000012247.10	dhcr24	0	0	0	0	0	0	0	0	0	1	0	0	0	1	0	3	0	1	0	0	0	0	0	0	0	0	0	0	0	0	0	2	0	0	0	0	1	0	0	1	0	0	0	0	0	0	0	0
ENSDART00000012256.6	tnni2a.3	0	0	0	0	0	0	0	0	0	0	0	0	0	0	0	0	0	0	0	0	0	0	0	0	0	0	0	0	0	0	0	5	0	0	0	0	0	0	0	0	0	0	0	0	0	0	0	0
ENSDART00000012268.8	mrpl41	24	36	32	24	20	31	33	29	4	12	15	18	22	24	22	33	19	29	18	15	13	20	18	36	4	10	8	11	13	17	29	30	6	14	21	23	20	18	32	9	12	11	15	15	14	42	43	12
ENSDART00000012318.8	htra1b	15	14	13	33	41	12	11	16	17	4	15	16	23	23	36	49	1	3	0	4	4	32	90	165	0	0	2	2	3	41	154	83	2	3	4	11	12	44	52	5	3	1	8	37	70	131	71	7
ENSDART00000012335.9	rfx1a	7	8	5	4	13	19	27	11	18	3	10	6	16	19	30	42	13	17	10	36	83	89	126	201	5	8	17	13	79	96	135	134	13	16	14	16	17	51	67	10	19	13	15	30	27	35	39	13
ENSDART00000012336.10	tjp3	7	3	4	2	11	9	17	8	27	30	27	20	17	27	25	40	22	15	14	13	12	26	15	20	21	32	21	26	27	70	89	74	17	19	12	19	20	22	18	46	33	28	26	21	38	26	36	21
ENSDART00000012352.10	cbx3a	802	835	758	804	1288	1428	1833	1942	2147	1801	1691	1910	2509	2749	3586	4882	1078	1084	976	1288	1421	1989	2596	2959	2182	1757	1683	1882	2609	3411	4885	5881	1478	1382	1354	1805	2107	2410	3102	2093	1760	1770	2218	3349	4678	5594	6448	1328
ENSDART00000012357.5	sav1	1588	1888	2103	1746	1657	1697	1532	1772	1521	1444	1560	1754	1569	1417	1190	1153	1826	1862	1884	1531	1424	1056	941	962	870	1197	1456	1592	1346	1077	991	1014	1138	1298	1451	1657	1642	1658	1684	1065	1326	1608	1599	1331	987	1037	1294	1492
ENSDART00000012374.9	foxf1	1	1	2	7	1	10	4	2	0	1	2	4	3	1	1	4	0	0	0	1	2	3	4	0	0	0	0	0	0	0	0	0	0	1	0	0	0	4	34	0	0	1	0	1	6	11	0	0
ENSDART00000012376.9	gabrr1	2	4	2	1	2	1	1	1	4	1	0	2	1	1	0	3	1	0	0	0	1	1	2	0	4	3	5	3	1	3	1	0	3	1	1	0	2	3	1	0	1	3	3	1	1	2	0	3
ENSDART00000012385.9	me3	9116	7901	7437	7401	6420	4910	4258	4473	9322	7884	7238	6431	5672	4176	3550	2551	6168	5591	5870	6456	5432	3843	2093	1923	10721	7815	7460	7177	5892	3663	1699	1048	9222	7481	6788	6629	6352	5192	4104	10092	8420	8517	7549	7040	4310	2408	1191	9257
ENSDART00000012391.8	cabp1a	0	0	0	0	0	0	0	0	0	0	0	0	0	0	0	0	0	0	0	2	0	0	0	1	0	0	0	0	0	1	0	2	0	0	0	0	0	0	0	0	0	0	0	0	0	0	0	0
ENSDART00000012396.9	ik	2259	2224	2150	2750	2867	2639	3170	2725	2669	2567	2712	2900	3610	3816	4864	6299	1798	1771	1914	2380	2779	4316	5839	7551	2969	2666	2522	2623	3770	4836	7803	11007	3501	2860	2841	3702	3971	4697	6160	3769	3320	3634	3897	5519	8567	10202	12970	3115
ENSDART00000012399.8	armc1	677	611	642	542	585	554	600	528	729	608	547	618	637	702	608	558	355	397	407	311	474	506	507	418	470	435	507	551	529	511	557	362	563	493	512	567	546	643	664	385	508	457	522	551	538	502	327	512
ENSDART00000012413.8	ankhb	7	8	10	10	4	2	2	1	2	7	6	6	5	5	1	0	7	11	9	16	4	4	5	0	11	6	5	8	8	2	1	2	6	9	14	8	4	5	3	14	11	15	4	5	4	5	0	3
ENSDART00000012421.9	minpp1b	67	60	55	51	44	47	29	41	42	47	55	57	43	56	29	30	90	85	83	58	32	27	13	15	64	74	75	66	43	44	26	11	45	57	61	54	51	47	33	71	60	58	38	35	23	6	11	56
ENSDART00000012438.10	hspa9	1354	1644	1715	1660	1609	1783	2020	2024	977	1369	1629	1757	2054	1825	2233	2531	3319	2989	3285	3271	3264	3915	4086	3826	2762	3304	3370	3641	4194	4672	5043	5308	2135	2227	2302	2624	2999	2997	3222	2153	2455	2661	2591	3480	3628	3602	3287	1880
ENSDART00000012445.7	zgc:113278	584	555	582	489	560	754	846	678	711	744	677	809	785	763	737	690	524	530	532	542	602	707	765	559	771	608	560	567	587	482	541	680	747	726	602	604	615	668	523	481	444	460	468	502	511	546	482	537
ENSDART00000012447.8	tmem30c	0	0	0	0	0	0	0	0	0	0	0	0	0	0	1	0	0	0	0	0	1	0	0	0	1	0	0	0	0	0	3	0	0	0	0	0	0	0	0	0	0	0	0	0	0	0	0	0
ENSDART00000012450.11	dvl2	6095	5585	5596	6563	7312	6506	7736	7908	7603	7387	6925	7253	7915	8445	9289	9796	6292	6092	6108	6311	8866	11866	11633	12712	8659	7827	7418	7567	8859	9648	11360	11549	6958	6789	6653	7139	7431	8914	9144	7049	7347	7655	8218	9931	11438	12218	12981	7944
ENSDART00000012470.7	hoxb4a	1	1	0	0	0	1	0	0	3	2	2	3	0	1	0	0	0	0	0	0	1	0	0	0	2	0	2	2	0	0	1	2	11	10	11	7	1	3	0	2	0	0	0	0	3	0	0	1
ENSDART00000012476.9	coa7	221	241	239	190	186	228	267	203	65	129	206	237	235	188	188	130	165	211	211	226	153	109	60	39	82	123	145	179	131	111	53	30	46	104	157	162	147	130	95	72	99	131	102	70	59	23	21	103
ENSDART00000012478.9	mmadhc	394	486	460	415	426	403	518	491	244	303	314	397	409	486	595	774	595	660	594	600	574	725	933	1293	305	420	448	443	481	769	1081	1437	237	325	394	486	548	575	790	286	380	332	387	496	851	1094	1488	418
ENSDART00000012479.7	dscc1	311	388	421	545	500	473	479	564	206	389	493	515	599	477	507	458	397	418	317	292	235	179	136	181	177	268	254	237	214	159	164	153	501	710	931	931	805	617	606	329	330	416	282	260	160	133	139	412
ENSDART00000012506.9	en1a	9	13	6	9	7	46	46	27	3	2	2	5	5	3	7	7	7	9	14	9	17	6	4	8	8	14	12	18	13	15	6	3	10	9	7	8	11	8	7	22	30	19	19	17	10	6	2	38
ENSDART00000012507.8	bcl2l1	86	81	63	51	32	38	22	31	107	97	86	70	66	47	29	33	108	106	80	74	41	16	24	25	97	97	89	77	43	12	17	33	103	99	78	52	43	48	26	92	97	62	56	24	23	32	36	64
ENSDART00000012522.9	vcanb	0	0	0	0	0	0	0	0	0	0	0	0	0	0	0	0	0	0	0	0	0	0	0	0	0	0	0	0	0	0	0	0	0	0	0	0	0	0	0	0	0	0	0	0	0	0	0	0
ENSDART00000012540.6	chia.4	607	610	673	818	789	612	572	701	778	902	883	769	713	545	411	302	1471	1612	1536	1447	1251	766	622	400	1075	1164	1073	1099	859	773	442	186	504	582	587	487	438	383	264	1341	1417	1276	1008	841	422	249	146	1460
ENSDART00000012546.9	ctbp2a	0	0	1	0	0	0	0	0	0	0	1	0	0	0	0	0	0	0	0	0	0	0	0	0	0	0	0	0	0	0	0	3	0	0	0	0	0	0	0	0	0	0	0	0	0	2	0	0
ENSDART00000012571.9	chia.6	0	0	0	0	0	0	0	0	0	0	0	0	0	0	0	0	0	0	0	0	0	0	0	0	0	0	0	0	0	0	1	0	0	0	0	0	0	0	0	0	0	0	0	0	0	0	0	0
ENSDART00000012581.8	pfas	2401	2246	2239	2886	2931	2439	2892	3207	2368	2165	2385	2282	2726	2638	3138	3941	1263	1161	1334	1434	1797	2420	3006	4670	1275	1073	1118	1286	1772	1974	2895	4176	3503	3320	3159	3700	3519	4166	4323	3345	3417	3628	3964	5032	6156	6627	7631	2844
ENSDART00000012586.9	slc31a1	1	0	0	0	1	0	0	0	0	0	0	0	0	0	0	4	0	0	1	0	1	5	17	16	0	0	0	0	0	0	1	6	0	0	0	0	0	0	0	0	0	0	0	0	0	0	0	0
ENSDART00000012600.11	galk2	1021	1084	1197	1029	962	1274	1375	935	461	509	590	648	764	738	716	601	792	851	948	990	1142	983	804	572	828	1003	1076	1108	1113	1029	801	482	670	884	1007	1147	1082	1046	1003	577	709	713	758	749	665	469	310	911
ENSDART00000012603.9	drd4a	0	0	0	0	0	0	0	0	0	0	0	0	0	0	0	0	0	0	0	0	0	0	0	0	0	0	0	0	0	0	0	0	0	0	0	0	0	0	0	0	0	0	0	0	0	0	0	0
ENSDART00000012604.8	pdzk1ip1	9	11	9	13	21	13	9	25	12	11	12	9	15	7	11	14	13	14	11	16	13	26	18	18	16	21	22	21	33	66	45	25	9	16	7	11	10	11	10	21	14	15	13	9	15	24	0	9
ENSDART00000012630.9	prmt1	11683	11029	10404	12032	13204	13928	15177	15920	17041	14588	13701	13142	15294	14901	20035	23207	10951	11111	11097	13106	13943	15856	16873	22453	18603	14681	13063	13422	14631	19528	19862	17948	17065	14098	12427	14433	17679	18401	20514	20035	16405	15734	16674	19250	22016	21199	16458	14249
ENSDART00000012637.9	zgc:101810	1	1	1	1	5	0	6	2	2	0	0	4	9	15	16	31	1	0	1	0	1	7	3	3	1	0	2	3	1	3	11	20	0	1	1	2	7	14	26	0	2	0	8	24	29	32	25	1
ENSDART00000012644.7	krt4	0	0	1	35	566	1169	3338	4964	1	1	2	60	762	2130	6296	11739	6	14	7	76	631	3501	8324	18161	16	15	21	68	775	4006	14668	27102	2	3	3	39	228	1222	4729	2	10	3	28	277	2167	7039	11813	5
ENSDART00000012653.9	spice1	3979	3908	3770	2470	2021	2192	1740	1470	2705	2572	2524	1971	1421	1225	1058	921	2075	1943	1830	1391	922	802	1036	1278	1416	1675	1579	1371	890	806	1038	1527	2596	2733	2490	1717	1524	1098	997	2390	2423	2334	1566	1091	894	1014	1445	2684
ENSDART00000012659.8	zgc:55888	57	51	52	55	50	29	42	29	43	46	48	40	38	40	24	42	56	61	47	42	42	21	27	27	32	31	47	42	28	43	39	38	66	47	57	62	50	42	39	35	42	43	29	29	23	23	14	31
ENSDART00000012670.7	pnn	11526	9812	9463	12709	12941	10924	12503	13661	17316	14233	13565	13820	15505	17335	20477	23682	12694	10839	12015	15361	17626	25808	28311	26415	17840	14290	13344	13919	17807	21417	29749	34584	14438	11343	10751	13255	14436	16091	19180	16729	14817	15281	15867	21344	29719	34395	34609	14029
ENSDART00000012673.7	gnb3a	2	1	1	0	0	1	4	2	1	0	1	0	0	3	0	0	32	37	26	37	58	78	55	94	47	30	34	25	52	30	59	63	18	20	16	18	11	14	32	15	8	14	8	22	28	35	36	0
ENSDART00000012686.9	dnase1l4.1	0	2	8	33	314	183	721	906	2	7	20	180	647	1296	3359	5625	0	3	3	18	99	963	2844	4737	3	2	6	56	279	991	3573	6628	1	4	2	44	130	607	2040	2	1	19	54	261	1326	3435	5967	3
ENSDART00000012692.9	rgs9bp	0	0	1	1	1	2	0	0	0	1	0	1	0	0	0	3	0	0	0	0	1	0	3	1	0	0	0	0	0	1	0	0	1	0	1	1	0	0	3	0	1	0	1	1	0	2	0	0
ENSDART00000012694.9	mxc	1	1	0	1	0	1	0	0	5	4	3	2	2	7	1	4	0	1	0	0	0	2	1	1	3	0	0	0	1	1	0	2	0	0	0	1	0	0	3	0	1	0	1	0	0	3	4	1
ENSDART00000012717.8	ehd1b	176	176	178	198	159	205	227	220	215	209	257	197	226	223	207	210	177	174	174	210	207	259	218	237	171	188	168	191	191	173	136	156	203	221	218	195	221	201	244	220	225	251	239	262	257	201	117	230
ENSDART00000012718.7	fabp11b	0	1	1	2	2	1	0	0	1	2	0	2	8	2	7	5	0	3	1	2	1	5	3	6	0	0	0	2	8	5	22	16	0	0	1	0	1	4	4	1	0	2	5	8	13	12	27	0
ENSDART00000012758.7	zgc:77112	1359	1529	1262	161	121	318	252	488	402	428	244	260	215	166	163	79	883	801	545	313	226	72	33	26	754	832	640	411	186	99	34	11	487	488	309	205	189	150	106	541	603	304	193	119	48	27	7	881
ENSDART00000012759.7	yipf3	1175	1153	1165	1195	1379	762	867	1620	1936	1937	2105	2200	2663	2681	3448	3946	1744	1810	1745	2387	2838	3887	4980	5646	2553	2044	1892	2087	3016	3951	5372	6843	1865	1776	1772	2028	2403	2539	2779	2283	2061	2120	2544	3412	4113	4652	5084	1726
ENSDART00000012789.8	slc1a6	1	2	1	0	0	1	1	0	0	1	0	0	1	1	0	3	0	0	0	0	0	0	0	0	1	0	0	0	0	0	0	2	0	0	2	0	1	0	0	0	1	0	0	0	0	0	0	0
ENSDART00000012791.9	sp8a	3	2	1	1	2	2	0	0	4	2	2	0	4	1	1	1	0	1	2	2	0	0	1	0	1	0	3	0	0	1	0	2	8	7	4	7	6	2	0	0	1	0	0	2	0	0	0	4
ENSDART00000012807.9	pon3.2	34	34	29	38	34	33	25	33	34	49	35	41	38	44	48	40	45	62	48	53	47	64	91	58	68	72	76	64	85	120	128	120	22	30	37	39	35	41	49	51	40	47	51	40	53	91	73	35
ENSDART00000012816.10	sel1l	4731	4593	4517	5073	5514	5297	5926	5616	5813	5559	5646	5357	6045	5637	5593	5493	4368	4399	4615	5172	5728	6448	6376	4850	6108	4926	4614	4835	5368	5327	4882	3737	9097	7672	7275	7815	8862	9119	8086	7355	6824	6939	7063	8208	6674	4563	2321	5709
ENSDART00000012822.9	CR354540.1	1	2	0	0	1	0	0	1	1	0	1	1	3	0	1	1	1	0	0	0	1	4	0	6	0	0	1	0	0	2	0	2	1	0	1	0	3	1	1	0	0	0	0	0	0	0	2	2
ENSDART00000012826.7	pex3	259	288	260	268	224	186	125	182	345	409	439	388	296	224	138	104	473	429	415	373	269	190	110	130	371	453	476	485	374	258	188	137	439	431	410	296	322	211	178	433	410	410	344	231	126	104	125	432
ENSDART00000012855.7	sart1	5729	5271	5099	5755	6218	5727	7381	7758	7790	7132	7040	7063	8120	8889	12039	15439	4731	4252	4888	5812	6713	10369	12989	15158	7790	6059	5390	5753	7538	9864	14104	18008	7013	5803	5409	6726	7737	9219	11626	8906	8059	8127	8379	11922	16099	18457	19759	7325
ENSDART00000012859.8	psma6b	1	1	2	5	6	3	7	7	0	4	3	6	9	17	24	34	2	2	2	2	8	4	4	8	0	2	3	4	3	9	19	25	1	2	3	3	3	8	10	3	3	2	0	5	14	8	14	6
ENSDART00000012862.9	isl2a	3	3	3	2	2	14	21	1	6	8	9	7	16	10	11	16	0	1	0	4	3	1	5	3	1	2	4	5	5	1	7	5	1	1	1	2	4	2	9	1	1	2	4	12	11	15	21	6
ENSDART00000012872.4	chrna10a	0	0	0	0	0	0	1	0	0	0	0	0	0	0	0	0	0	0	0	0	0	0	0	0	0	0	0	0	0	0	0	0	0	0	0	0	0	0	0	0	0	0	0	0	0	0	0	0
ENSDART00000012873.8	klf12a	0	0	1	2	2	0	1	0	0	0	0	0	1	0	1	0	2	0	0	0	2	1	0	0	0	1	0	0	1	0	0	0	2	1	0	2	2	3	2	0	2	0	1	0	1	0	0	0
ENSDART00000012888.7	atp5l	799	709	674	572	452	536	600	451	394	365	420	500	598	536	620	639	564	478	398	376	418	508	617	852	150	169	181	197	267	463	837	1206	451	480	586	680	748	789	942	304	268	342	391	450	633	801	1248	376
ENSDART00000012889.6	cx28.6	2	2	1	3	2	1	2	3	1	1	4	2	2	1	0	1	0	0	0	0	0	1	0	0	1	3	0	3	1	1	0	2	0	0	1	1	0	0	1	0	3	1	1	0	0	0	2	0
ENSDART00000012903.7	wdr12	1982	2173	2229	2046	2163	2407	2522	2806	1320	1591	1730	1882	2014	2003	2105	2137	2242	2456	2416	2587	2790	2565	2294	2110	1577	1918	2011	2159	2414	2476	1822	1148	1546	1783	1939	2379	2387	2372	2340	1818	2004	2048	2195	2177	1716	1398	865	2292
ENSDART00000012918.7	psmd9	0	0	0	0	0	0	0	0	0	0	0	0	0	0	0	0	0	0	0	0	0	0	0	0	0	0	0	0	0	0	0	2	0	0	0	0	0	0	0	0	0	0	0	0	0	0	0	0
ENSDART00000012919.10	ift57	397	472	398	366	332	354	380	356	437	373	394	404	375	353	442	506	447	521	441	412	406	427	546	730	317	355	417	391	433	431	683	919	432	412	469	495	489	494	739	379	353	380	387	408	574	682	1153	326
ENSDART00000012938.7	phgdh	2636	3162	3531	3477	3583	3522	3900	3823	1021	1711	2130	2642	2990	3261	3552	3781	3327	3630	3716	4165	4531	5129	5208	5356	2240	3266	3731	3880	4415	4513	4849	4167	1208	2022	2488	3083	3201	3734	4165	1772	2646	3248	3828	4257	4942	4177	3239	2303
ENSDART00000012940.10	grm2b	0	0	0	0	0	0	0	0	0	0	0	0	0	0	0	0	0	0	0	0	0	0	0	0	1	0	0	0	0	0	0	0	0	0	0	0	0	0	0	0	0	0	0	0	0	0	0	0
ENSDART00000012963.6	trappc6b	1104	1001	989	1239	1397	1245	1195	1118	1773	1723	1583	1516	1689	1520	1265	903	1174	1231	1191	1597	1326	844	462	323	1888	1557	1515	1534	1759	1452	650	332	1305	1181	1202	1226	1221	1168	991	1988	1622	1680	1882	1692	1014	488	235	1542
ENSDART00000013007.6	degs1	0	1	2	26	88	138	295	221	2	1	5	65	216	333	725	1126	3	1	13	75	233	870	1607	2661	2	3	3	57	297	821	1977	3353	0	2	3	58	133	236	479	2	0	23	134	403	828	1462	2798	1
ENSDART00000013011.7	vdac2	198	200	209	258	270	247	303	301	283	250	231	277	334	314	349	420	241	258	284	304	314	331	443	618	254	216	250	234	338	307	405	461	230	267	247	322	323	392	465	222	221	251	306	338	447	509	566	209
ENSDART00000013021.9	tlr3	1	0	0	0	0	0	1	0	0	0	0	0	0	0	8	9	2	1	0	3	2	3	7	11	0	1	0	0	0	0	6	8	0	0	0	0	3	0	4	0	1	0	1	0	8	9	5	0
ENSDART00000013024.8	fgf20a	0	2	7	16	6	7	1	7	1	8	11	12	4	4	1	0	1	2	4	1	0	0	0	0	0	0	2	3	0	0	0	0	0	4	7	8	3	1	0	0	5	6	5	3	0	0	0	6
ENSDART00000013033.10	etv4	1	3	5	35	56	31	82	102	29	28	35	44	107	191	377	606	22	18	24	45	62	148	168	306	22	26	30	22	75	148	224	423	56	56	66	94	85	80	103	9	17	15	28	17	75	148	352	25
ENSDART00000013057.8	fev	0	0	0	0	0	0	0	1	0	0	0	0	0	0	0	0	0	0	0	0	0	0	0	2	0	0	0	0	0	0	0	0	0	0	0	0	0	0	0	0	0	0	0	0	0	0	0	0
ENSDART00000013059.9	dbnlb	39	35	31	48	57	53	41	47	35	33	40	42	36	61	46	56	61	41	46	62	65	60	66	95	27	36	39	46	49	44	40	33	34	30	22	25	30	55	43	23	31	33	46	49	43	63	30	45
ENSDART00000013066.8	ercc3	1410	1587	1610	1768	1615	1397	1381	1498	1346	1561	1637	1797	1852	1854	2198	2656	750	825	823	856	811	1153	1271	2049	811	914	858	931	999	1156	1515	1799	1437	1565	1452	1693	1746	1953	2321	1680	1557	1760	1771	2258	3002	3073	3458	1831
ENSDART00000013079.9	scp2a	329	313	326	145	127	253	198	245	164	178	185	142	131	109	68	92	376	323	327	284	242	218	201	292	274	318	341	330	308	307	339	264	150	159	168	140	114	112	94	225	251	281	196	239	181	204	169	267
ENSDART00000013082.6	st8sia2	1165	1312	1340	1347	952	679	436	593	1645	1813	1732	1302	793	606	329	189	1739	1771	1674	1192	904	383	180	129	1502	1589	1615	1313	587	277	96	50	1611	1766	1635	1107	724	410	218	1440	1608	1268	774	358	157	57	53	1327
ENSDART00000013083.10	brd1a	0	0	0	0	0	0	0	0	0	0	0	0	0	0	0	0	0	0	0	0	0	0	0	0	0	0	0	0	0	0	0	0	0	0	0	0	0	0	0	0	0	0	0	0	0	2	0	0
ENSDART00000013085.9	dcn	4	2	2	1	4	1	2	2	2	2	2	3	1	2	1	0	4	3	1	4	1	3	2	1	2	3	6	4	4	3	3	3	5	0	1	1	4	2	1	2	2	2	4	1	1	2	4	6
ENSDART00000013093.8	zfyve19	1437	1555	1529	1289	982	849	734	706	1112	1367	1405	1432	1247	1129	942	860	1188	1375	1250	1199	1066	714	648	500	1048	1263	1358	1234	1017	925	642	639	984	1228	1304	1334	1080	914	889	1207	1378	1291	1229	946	702	719	881	1355
ENSDART00000013111.10	dgkh	49	52	58	22	19	31	12	16	223	161	162	170	133	151	111	86	16	37	35	25	41	15	30	11	41	43	39	50	23	27	14	19	279	250	261	209	209	171	141	114	97	123	102	64	59	41	7	54
ENSDART00000013117.7	syt5b	0	0	0	0	0	0	0	2	0	0	0	0	0	0	0	0	0	0	0	0	0	2	3	2	0	0	0	0	0	1	0	3	0	0	0	0	0	5	4	0	0	0	0	2	4	8	9	0
ENSDART00000013148.7	pou3f1	0	0	1	1	2	0	4	4	0	0	0	4	1	3	9	20	0	0	0	0	0	0	0	0	0	0	0	0	0	0	0	0	0	0	0	0	0	0	1	0	0	1	0	0	0	0	0	0
ENSDART00000013150.7	cog8	1960	1861	1913	1428	1226	1143	1115	1328	979	1036	1038	953	819	778	637	510	1275	1247	1229	1143	1140	848	764	850	1184	1338	1317	1321	962	761	689	995	950	1101	1163	1176	939	769	731	904	903	1062	902	660	478	527	872	1132
ENSDART00000013167.8	retsat	1592	1381	1350	1414	1571	1666	1722	1704	1652	1531	1430	1442	1490	1546	1429	1442	999	995	1003	1064	1054	989	899	721	1391	1050	1001	1057	1027	1052	668	334	1692	1311	1207	1312	1368	1294	1239	1532	1394	1418	1408	1351	1056	760	340	1451
ENSDART00000013170.9	kif26ba	0	1	1	2	0	0	2	0	2	1	1	0	1	0	1	1	5	2	5	0	0	7	6	1	1	1	0	0	0	2	1	2	0	2	0	0	2	1	0	0	0	0	0	0	3	0	0	4
ENSDART00000013203.9	cse1l	1086	1059	1091	924	934	1179	1155	1097	402	413	435	496	581	681	769	962	1317	1223	1117	896	978	1057	1160	1371	458	619	711	763	802	914	1298	1834	577	637	689	719	668	737	878	446	583	571	615	750	1013	1347	1981	643
ENSDART00000013209.7	f7	0	0	0	0	0	1	2	2	0	0	0	0	1	1	0	1	0	0	1	0	1	2	1	0	0	0	0	0	1	1	0	0	0	0	0	0	1	1	1	1	0	1	0	2	3	5	0	0
ENSDART00000013217.9	snrpd1	540	495	489	611	671	686	1060	991	857	880	774	828	1060	1323	1970	2605	462	603	526	777	912	1529	2149	2824	864	656	713	747	1159	2573	4090	5042	671	623	598	736	1027	1178	1787	822	664	739	962	1266	2323	3009	4138	555
ENSDART00000013228.9	cacna1aa	366	290	294	185	121	167	104	118	175	212	211	156	97	88	33	25	18	18	15	17	35	52	85	50	42	69	62	56	44	69	122	77	125	180	154	83	45	43	18	108	117	89	96	47	32	23	16	148
ENSDART00000013229.9	gnaq	6	9	9	8	9	9	14	8	13	15	19	15	5	13	6	1	3	5	3	9	5	0	2	7	4	3	0	3	1	0	0	2	6	10	9	9	3	3	1	5	5	8	7	2	3	5	2	4
ENSDART00000013263.9	ugdh	0	0	0	0	0	0	0	0	0	0	0	0	0	0	0	0	0	0	0	0	0	0	0	0	0	0	0	0	0	0	0	0	0	0	0	0	0	0	0	0	0	0	0	0	0	0	0	0
ENSDART00000013264.7	arglu1b	2549	2440	2451	2433	2379	2432	2523	2235	2694	2756	2692	2597	2426	2210	2295	2939	1846	1731	1739	2154	2008	2518	3273	4066	2160	2172	2140	1986	2100	2891	4670	6168	2831	2638	2509	2471	2347	2200	2496	2441	2384	2395	2171	1833	2398	3372	5035	2627
ENSDART00000013278.7	sirt2	229	261	248	221	218	215	242	333	156	163	209	187	209	220	254	234	208	247	184	293	264	325	315	339	145	146	155	138	170	250	296	302	189	178	203	207	266	243	251	222	235	283	306	355	366	354	372	166
ENSDART00000013294.6	anxa13	1124	1177	1051	885	843	1030	1017	1093	1671	1355	1291	1204	1187	1004	951	925	652	707	672	720	731	632	687	705	1010	796	791	775	789	769	781	669	1620	1435	1294	1161	1151	1089	1084	1467	1329	1496	1366	1280	1284	1156	856	1002
ENSDART00000013313.6	itfg2	700	693	820	697	459	485	366	369	570	640	679	647	483	423	235	199	476	544	483	450	287	144	134	141	330	498	547	453	238	152	132	148	512	758	858	730	434	323	261	460	578	532	419	205	150	196	311	731
ENSDART00000013343.8	b4galt6	1195	1076	1011	1049	1173	1206	1258	1342	1208	924	881	916	1208	1291	1419	1360	1032	1007	887	855	1175	1545	1700	1650	1069	835	765	754	804	448	576	850	1144	1044	995	1189	1280	1463	1452	890	892	920	1130	1245	1556	1664	1682	943
ENSDART00000013360.6	ppp1r3cb	28	27	29	29	42	74	173	229	13	20	35	31	68	150	539	958	19	20	27	80	246	647	1071	1284	32	38	29	60	271	866	1582	2413	43	52	46	67	88	227	536	25	31	47	47	211	767	1336	2031	17
ENSDART00000013363.9	slco3a1	49	49	55	46	36	31	31	45	31	32	40	33	38	27	23	17	34	34	28	42	41	32	30	36	43	42	44	28	25	25	11	6	59	75	81	65	54	48	29	34	27	33	22	13	15	12	16	19
ENSDART00000013376.9	cant1a	951	952	980	820	849	846	835	952	769	782	739	842	903	1014	946	1162	603	656	639	715	854	922	1109	1131	748	698	781	749	847	1180	1222	1332	890	976	1030	1082	1140	1217	1292	827	898	862	870	887	879	762	865	863
ENSDART00000013394.6	mtch2	1626	1523	1467	1486	1142	1182	1052	1080	2658	2413	2172	1556	1017	759	618	470	1543	1534	1581	1746	1014	688	526	477	2706	2197	2048	1791	1203	1029	577	501	2725	2259	1959	1390	1155	797	683	2984	2392	2142	1546	848	544	429	343	2716
ENSDART00000013404.8	ak1	0	0	0	0	0	0	0	0	0	1	0	1	0	2	2	1	0	0	0	0	0	0	3	3	0	0	0	0	2	1	0	9	0	0	0	0	0	1	1	1	0	1	0	0	0	3	7	0
ENSDART00000013411.6	cahz	0	0	0	1	1	0	7	2	0	0	0	1	0	1	0	10	0	0	0	0	0	3	19	29	0	0	0	0	1	6	33	76	0	0	0	0	2	1	7	0	0	0	0	3	14	45	75	0
ENSDART00000013431.6	hmbsa	94	118	122	97	109	154	153	153	80	110	123	120	89	105	127	83	137	144	135	121	114	62	52	37	72	112	125	139	98	160	80	76	92	93	102	117	89	73	62	159	177	156	144	94	69	73	57	115
ENSDART00000013432.7	dnajc28	1	0	0	1	0	0	0	0	1	1	2	0	1	0	1	0	0	0	0	0	0	0	0	0	0	0	0	0	0	0	0	0	0	0	0	0	0	0	0	0	2	0	0	0	0	0	0	0
ENSDART00000013434.11	oxct1a	26	28	19	46	58	20	36	43	52	56	73	68	94	79	80	100	13	10	16	22	16	26	27	37	29	20	22	24	26	52	63	55	42	25	32	34	55	51	46	53	40	41	52	78	65	88	68	36
ENSDART00000013437.7	or115-13	0	0	0	0	0	0	0	0	0	0	0	0	0	0	0	0	0	1	0	0	0	0	0	0	0	0	0	0	0	0	0	3	0	0	0	0	0	0	0	0	0	0	0	0	0	0	0	0
ENSDART00000013446.6	eif2d	244	275	292	217	260	325	346	330	164	239	279	333	311	371	373	366	432	466	492	516	504	376	410	315	362	481	507	546	511	468	570	505	311	339	360	409	515	502	576	363	394	478	488	512	736	707	689	321
ENSDART00000013449.8	CHST13	395	374	351	247	106	125	78	121	312	319	269	155	93	56	56	38	308	284	261	151	80	55	31	34	266	263	246	156	67	41	16	46	412	477	368	203	113	76	58	235	214	144	96	45	31	57	110	277
ENSDART00000013453.10	fam20b	189	207	187	219	176	140	115	130	171	200	202	169	122	96	68	55	257	233	208	215	207	86	81	40	215	248	235	229	189	173	65	33	206	212	201	138	133	106	84	227	219	213	142	105	38	26	23	265
ENSDART00000013454.10	prtfdc1	0	0	0	0	1	0	2	1	1	1	0	0	0	0	0	1	0	0	0	0	0	1	1	0	0	0	0	0	0	1	0	2	0	0	1	0	3	0	0	0	0	0	0	1	0	0	2	0
ENSDART00000013465.7	tbx6	15	13	33	56	79	67	98	117	8	17	29	77	86	139	260	387	37	32	29	27	37	42	55	80	55	44	42	48	49	49	69	135	18	13	17	23	65	202	484	33	43	64	90	256	749	1146	1561	29
ENSDART00000013497.8	mylipa	30539	25577	20669	11672	6463	4893	3743	3819	28924	20546	14742	10780	6018	4520	3437	3738	23088	19875	15186	7032	3957	2230	3919	6395	25874	23455	19558	12785	4816	1936	3013	6223	29828	22198	17350	9462	5107	3269	2439	30726	23206	13454	6414	2484	1763	3151	6396	23258
ENSDART00000013506.7	zp3	549	634	660	697	726	998	942	1473	452	441	511	583	637	684	685	731	970	1023	1049	1178	1140	1158	1044	1134	549	677	747	852	1058	1678	1713	1440	749	847	976	1114	1234	1213	1507	585	582	746	832	786	1010	985	840	1021
ENSDART00000013525.8	mark3a	370	365	330	431	514	523	391	429	728	644	671	662	548	536	357	262	584	515	621	706	568	286	123	112	882	875	735	919	987	911	396	205	570	444	480	513	486	313	199	895	729	762	701	571	285	141	119	547
ENSDART00000013534.9	fgfr3	0	0	0	0	0	0	0	0	0	0	0	0	0	1	0	1	1	3	1	7	4	8	7	8	4	3	1	0	6	16	29	28	2	2	0	0	5	3	3	0	0	0	0	0	0	3	0	1
ENSDART00000013540.9	si:ch73-141c7.1	0	2	42	95	139	228	295	220	0	7	48	93	127	177	215	251	1	19	84	123	138	193	180	180	2	4	61	159	138	137	161	181	1	23	95	130	157	173	272	0	29	88	146	165	253	296	246	3
ENSDART00000013563.9	atf7a	727	551	535	449	374	336	266	206	939	808	506	435	390	381	240	186	422	405	387	275	241	104	115	105	534	459	422	265	190	149	82	112	1052	1042	884	650	442	362	269	423	386	279	177	140	106	95	167	716
ENSDART00000013575.7	bzw1a	19970	18494	17991	20596	22540	25752	31721	31459	26304	23660	23115	23388	26322	27255	33545	37850	16244	15940	16186	20876	23322	32053	38321	48159	25890	19853	17983	19422	26827	36540	48573	52699	22799	19111	17542	21022	25696	28194	32952	28065	24368	25985	29646	37011	45513	43650	38665	22352
ENSDART00000013588.7	klhl41b	1	1	1	1	2	2	1	2	1	0	0	1	3	2	1	3	0	1	0	1	0	3	1	2	0	2	0	3	2	7	1	3	1	1	0	1	0	0	0	3	1	1	0	1	0	3	4	151
ENSDART00000013590.9	wnt11	6	8	62	122	134	196	268	233	3	16	64	100	126	181	239	285	2	14	36	97	200	412	668	810	1	4	27	65	129	231	561	773	4	22	70	145	172	284	397	3	36	92	113	185	368	458	466	4
ENSDART00000013604.8	lemd3	11686	9656	8957	9428	9754	8560	9822	9416	12977	9914	8787	9208	11840	13131	16541	19430	7342	6448	6519	6310	8287	10630	11813	13714	9802	7410	7237	6759	7430	6475	8504	12323	10572	8735	8276	9872	10398	13511	16544	10932	9990	9833	10476	14341	18995	22728	24217	9717
ENSDART00000013605.8	zbtb20	1102	975	987	907	599	716	486	297	1223	1052	1040	689	347	274	108	72	804	671	585	448	412	220	124	59	836	801	751	560	224	81	46	14	1232	1426	1253	704	342	230	129	817	916	747	415	170	51	32	9	944
ENSDART00000013607.9	cdc73	0	0	0	0	0	1	1	0	0	0	0	0	0	0	1	3	0	0	0	0	0	0	2	0	0	0	0	0	1	0	0	0	0	0	0	0	0	0	0	0	0	0	0	0	1	0	2	0
ENSDART00000013635.7	fbxo30b	3668	3620	3720	2897	2410	2857	2628	2560	3275	3212	2907	2694	2234	1971	1518	1348	2933	2926	2805	2311	2078	1306	1089	1058	2570	2707	2715	2270	1501	975	738	808	2740	2806	2506	2100	1652	1297	1151	2009	2374	2085	1815	1287	1001	1025	1185	2556
ENSDART00000013638.9	cdh6	0	0	0	1	0	1	1	0	0	0	0	0	0	0	5	12	0	0	0	0	0	4	22	31	0	0	0	0	0	1	3	6	0	0	0	0	0	1	4	0	0	0	0	0	0	14	52	0
ENSDART00000013641.9	adra1ba	14	12	9	16	11	10	10	3	14	14	10	9	3	7	3	4	1	0	1	1	3	1	3	6	2	2	5	3	5	4	1	5	2	1	2	5	3	5	6	2	1	2	3	8	5	3	21	23
ENSDART00000013676.9	chd8	169	171	161	160	188	289	256	168	191	194	192	206	229	201	173	155	188	186	200	142	182	188	180	155	186	157	147	115	91	38	42	38	220	217	148	186	155	217	150	205	280	237	279	238	229	154	144	191
ENSDART00000013690.9	rplp2l	0	0	0	1	0	0	0	0	0	1	0	0	0	0	0	0	0	0	0	2	0	0	1	0	0	0	0	0	1	0	0	2	1	0	1	1	0	0	0	0	0	0	0	0	0	0	0	0
ENSDART00000013714.9	gata1a	0	0	0	0	0	0	0	0	0	0	0	0	0	0	0	0	0	0	0	0	0	0	0	0	0	0	0	0	0	0	0	0	0	0	0	0	0	0	0	0	0	0	0	0	0	0	0	0
ENSDART00000013743.9	gorasp2	1967	2504	2853	2651	2450	2327	2604	2576	742	1058	1244	1648	1993	2142	2360	2815	4071	4160	4575	4368	5893	5749	5582	5318	1982	3255	3806	4059	4454	4115	3998	4391	1354	2358	3051	4139	3449	4171	4980	1647	2664	2905	3308	3301	3535	4288	4817	2392
ENSDART00000013768.10	eif4e3	1736	1542	1508	1364	1314	1529	1505	1641	2945	2552	2402	1849	1410	1403	1203	1324	2278	2217	2326	2305	1737	1532	1522	1779	3040	2842	2636	2616	2196	2486	2167	2193	2068	1640	1466	1094	1134	967	970	2997	2560	2340	1965	1726	1714	1607	1692	2248
ENSDART00000013781.9	mcm6	31	40	48	485	1282	1860	4161	3314	44	54	152	863	2191	2532	5249	7867	26	53	198	852	2281	5577	8040	11058	71	67	123	814	2791	4299	8093	12414	7	10	78	586	1026	1651	2810	22	29	246	822	1791	3487	5034	7494	36
ENSDART00000013785.9	insig1	5	3	4	3	4	2	3	3	0	4	0	4	3	6	0	0	0	0	0	0	0	0	0	0	0	0	0	0	0	0	0	0	4	1	2	1	1	2	2	0	3	3	2	5	1	5	2	4
ENSDART00000013797.9	asb8	36	39	34	24	11	21	14	22	51	36	23	8	5	6	5	7	46	41	23	25	13	4	6	5	46	41	37	22	8	6	0	0	25	30	12	9	2	5	2	34	35	13	9	3	0	0	4	23
ENSDART00000013798.7	nfkbiaa	1	0	0	0	2	1	1	2	0	0	0	1	0	1	5	0	0	0	0	0	0	0	0	1	0	1	0	0	0	0	1	0	0	0	0	0	0	0	0	0	0	0	0	0	0	0	7	0
ENSDART00000013803.8	amh	1	0	2	1	4	5	2	8	1	1	2	3	1	9	6	7	3	4	6	10	6	6	7	24	14	10	11	13	6	6	19	22	4	7	3	9	11	5	7	4	3	3	6	5	9	18	12	1
ENSDART00000013814.8	ammecr1	2583	2247	2234	3326	3627	2353	2911	2607	3601	3340	2896	3154	3882	4376	5692	6338	2936	2960	2842	3142	4567	6577	8012	8883	3758	3441	3119	3205	4277	4878	6404	7541	3764	3955	3906	4371	4782	5620	6594	3768	3607	3632	4522	5454	7473	9189	10637	3448
ENSDART00000013816.8	zgc:55558	0	0	0	0	0	0	0	0	0	0	0	0	0	0	0	0	0	0	0	0	0	0	0	0	2	1	0	1	3	0	0	5	0	0	0	0	0	0	0	0	0	0	0	0	0	0	0	0
ENSDART00000013835.8	bloc1s1	364	327	307	233	206	196	174	166	258	293	269	240	193	185	122	92	351	398	266	294	153	86	70	66	238	238	256	217	158	132	101	85	214	214	275	214	184	162	140	303	239	240	191	123	98	79	57	324
ENSDART00000013839.4	tmbim4	305	350	331	341	253	295	297	404	421	396	485	395	318	223	135	173	396	378	410	383	304	256	324	297	454	495	438	477	615	878	731	606	463	426	418	344	348	309	304	553	504	482	357	338	264	222	242	417
ENSDART00000013863.7	agxtb	0	0	1	0	0	0	0	0	1	0	0	0	0	0	0	3	0	0	0	0	1	3	12	14	0	1	0	0	2	1	11	11	0	1	0	0	0	6	4	0	0	0	0	1	3	5	7	0
ENSDART00000013865.10	seh1l	1191	1141	1163	1195	1191	1365	1446	1381	1789	1663	1716	1550	1630	1538	1497	1900	1022	1024	1080	1318	1181	1344	1441	1557	1832	1499	1452	1429	1696	2301	2546	2602	1574	1454	1374	1516	1498	1369	1320	1933	1753	1698	1739	1823	1835	1774	2091	1589
ENSDART00000013870.6	UBL4A	644	686	660	538	604	568	593	659	650	603	620	700	800	874	1062	1232	1295	1300	1111	941	707	694	918	1128	699	878	921	817	819	1049	1538	2228	586	538	581	725	742	841	1083	628	593	555	678	839	1449	1850	2340	645
ENSDART00000013918.7	casq2	3	3	6	5	12	6	5	11	11	8	7	10	10	7	7	4	4	4	6	4	8	5	4	11	4	3	6	2	8	4	4	2	8	11	10	11	6	9	8	4	4	10	15	14	11	11	16	4
ENSDART00000013933.8	si:dkey-42i9.4	2340	2169	2163	2627	3405	3770	4519	4331	3077	2451	2476	2715	3373	3934	4872	5726	2135	2240	2130	3004	3175	4148	4577	5610	3093	2495	2299	2595	3209	4201	5030	6047	2345	2182	2116	2493	3174	3496	4431	3266	2869	2857	3705	4211	5834	6828	8040	2798
ENSDART00000013961.7	mycla	14292	13056	13363	18895	18759	11973	12579	18662	11547	11844	10833	11167	12209	11910	14521	15063	11376	11312	12149	15076	16095	13722	10736	10013	16798	15202	13936	16637	18648	17974	13880	10099	12604	11329	10603	9730	8011	6791	7134	13360	11590	11489	10039	7292	6411	7108	6999	16341
ENSDART00000014007.8	gys2	6	12	7	4	7	13	7	7	1	5	6	5	6	6	3	1	8	7	10	7	9	9	4	7	5	14	8	5	16	14	17	8	1	6	5	7	7	7	3	13	8	17	5	19	11	3	2	4
ENSDART00000014013.9	gda	5	6	6	5	2	6	10	0	19	9	15	15	6	9	7	16	6	4	6	17	12	20	15	18	11	14	10	12	22	25	19	28	16	22	21	11	17	13	15	3	2	6	9	12	15	8	12	11
ENSDART00000014020.6	sst2	2	1	1	1	0	0	0	0	0	1	2	0	1	0	0	1	0	0	0	0	0	0	0	0	0	0	0	0	0	0	0	0	1	2	2	1	1	0	0	1	1	1	0	0	0	3	0	1
ENSDART00000014021.8	slc25a39	2033	2080	2097	1620	1307	1532	1301	1359	995	1098	1168	1490	1643	1610	2109	2153	1930	1944	1503	1004	766	884	1328	2038	757	1179	1260	1196	777	1083	2282	2632	1698	1784	2132	2094	1957	1763	1996	1099	1130	1182	1135	1103	1776	2763	3269	1303
ENSDART00000014028.6	ppm1db	116	127	114	132	133	86	102	106	43	44	40	62	72	59	77	82	92	104	77	62	76	73	89	100	17	35	28	34	59	60	88	109	56	84	88	96	122	100	122	27	41	47	47	58	85	89	130	57
ENSDART00000014031.11	dpf2	372	419	417	353	296	264	211	213	289	319	323	300	218	177	140	148	499	462	480	376	323	246	209	210	409	437	406	403	289	241	244	288	417	388	351	237	218	187	143	308	319	322	272	151	168	169	263	360
ENSDART00000014036.11	optn	8	11	10	15	5	11	7	6	25	29	22	18	5	8	3	0	36	19	26	9	9	5	1	0	47	32	35	14	6	5	0	2	12	15	20	3	7	7	2	41	40	37	9	9	1	0	0	36
ENSDART00000014047.8	pth2r	0	0	2	1	0	4	0	0	1	3	2	0	0	0	1	0	2	1	0	1	3	0	0	5	1	8	2	3	3	3	0	0	0	0	0	1	2	1	1	2	4	2	1	2	0	0	4	2
ENSDART00000014049.9	wdr36	2611	2787	2731	2894	3034	2557	2375	2848	2381	2534	2615	2688	2871	2658	2821	2724	3000	3031	2996	3354	3056	2492	2047	2033	3075	2864	2948	2749	2522	1949	1518	1640	2716	2904	2912	3245	3387	3521	3285	2393	2671	2849	2784	2514	1973	1768	1780	2814
ENSDART00000014052.9	neil1	310	408	438	538	540	739	712	428	137	255	346	410	418	336	296	259	870	839	829	1009	877	827	581	632	472	668	683	726	691	724	457	224	218	281	353	402	382	357	324	659	747	863	877	804	610	491	383	589
ENSDART00000014057.8	rfxank	1	3	0	0	1	1	0	0	3	2	3	2	1	2	3	0	2	0	0	5	3	0	0	0	2	3	2	3	1	0	1	0	1	2	2	2	3	1	0	3	3	4	2	3	4	0	0	3
ENSDART00000014058.8	zgc:100829	326	315	299	297	214	139	118	115	336	357	322	223	108	113	75	57	361	339	301	219	180	112	82	79	435	420	372	245	122	88	52	44	437	461	396	266	194	144	135	388	398	335	200	111	73	51	61	384
ENSDART00000014088.6	cmpk	798	931	1074	705	800	1376	1306	1029	526	633	730	796	809	749	702	596	985	1143	1184	1186	896	622	490	459	1134	1296	1428	1399	1106	945	632	531	763	830	903	1032	1181	1008	984	981	1321	1162	1233	1130	819	629	445	1146
ENSDART00000014095.8	rap2c	11544	10191	10035	9467	8015	6565	4600	4459	13187	10546	9422	8861	7281	6261	4073	3057	8442	9039	8162	7805	7348	4571	3767	4119	11755	10263	9176	8335	6316	4761	3191	3027	10589	10081	9695	8465	6295	4572	3448	12631	10653	9808	8745	5714	3610	2941	3182	10892
ENSDART00000014098.11	ggctb	7	8	8	8	8	4	4	3	14	14	10	30	28	33	47	82	1	0	0	0	1	2	0	0	1	1	0	2	0	1	4	5	8	7	18	48	63	81	121	6	7	15	38	44	66	95	117	4
ENSDART00000014140.9	rundc3b	553	501	529	575	563	551	466	356	328	302	284	280	280	297	263	197	604	643	606	496	399	354	405	410	331	364	381	378	344	284	225	282	292	274	254	273	228	233	230	272	313	303	297	273	208	184	219	529
ENSDART00000014149.11	fat2	6	6	8	3	3	5	11	17	21	15	8	8	4	19	50	68	86	68	57	50	40	59	71	66	58	75	65	48	52	63	90	132	200	157	99	38	35	34	31	88	80	50	27	23	38	50	73	43
ENSDART00000014152.7	aar2	48	46	39	35	31	35	28	24	14	17	23	17	22	20	9	16	80	80	76	55	62	63	67	83	38	59	65	42	54	102	95	101	28	34	45	60	41	54	56	34	41	31	37	24	50	53	68	23
ENSDART00000014153.6	cyb5r3	350	365	332	300	354	416	372	426	444	454	455	469	475	405	469	561	422	425	404	457	384	441	450	435	498	475	481	497	602	789	686	483	344	339	318	361	388	352	359	450	455	499	511	623	606	440	292	394
ENSDART00000014163.10	fndc1	76	79	91	118	109	8	7	58	192	195	201	156	123	75	79	91	18	16	18	22	22	5	7	5	21	18	19	15	14	5	3	2	152	165	151	119	88	62	57	42	44	41	30	22	15	27	32	162
ENSDART00000014166.6	jdp2b	0	0	0	1	1	0	0	0	0	0	0	0	1	0	2	0	0	0	0	0	0	0	0	0	0	0	0	0	0	0	0	0	0	0	0	2	0	0	0	0	0	0	0	0	1	0	0	1
ENSDART00000014168.6	zfp36l1b	48	43	50	41	49	93	193	292	12	9	17	25	56	112	252	290	10	31	35	49	82	140	352	610	14	19	23	58	68	146	327	507	26	22	34	57	54	86	161	13	14	45	63	100	292	574	970	24
ENSDART00000014176.6	msx3	12	15	12	12	8	16	49	58	6	4	6	4	9	22	116	237	2	5	10	20	146	862	1301	1156	3	2	6	3	58	442	1588	1488	8	16	13	16	67	408	872	4	3	9	16	132	545	979	2422	4
ENSDART00000014182.10	ern1	479	453	378	647	779	640	452	365	985	956	957	845	736	603	473	445	365	364	372	365	432	425	442	526	998	960	800	904	929	1031	830	773	909	797	596	546	520	349	239	1007	902	824	708	578	406	385	521	660
ENSDART00000014183.8	colgalt2	53	47	41	13	13	98	108	21	63	53	59	44	35	36	39	88	7	18	19	12	8	15	13	36	31	21	27	19	13	13	32	35	39	52	54	32	35	22	21	39	36	31	26	22	19	18	48	69
ENSDART00000014188.7	ube2na	675	639	720	801	884	908	1098	1037	807	802	771	874	1069	1114	1240	1439	637	673	710	836	954	1246	1582	2011	919	867	844	866	1133	1045	1653	2026	639	585	683	741	793	817	942	1018	966	996	1207	1622	2048	2396	2468	783
ENSDART00000014190.9	sec31b	1	2	2	1	0	3	1	3	1	3	2	0	2	1	2	0	2	1	3	1	3	3	0	1	3	2	3	1	2	1	1	0	4	1	2	2	1	3	0	2	3	3	2	0	0	2	0	2
ENSDART00000014205.8	CR388047.1	0	0	0	0	0	1	2	0	0	0	0	1	0	1	2	0	0	1	0	0	0	0	0	0	0	0	0	0	0	0	0	0	0	0	0	0	0	2	0	0	0	0	0	0	0	0	0	0
ENSDART00000014207.6	myl1	0	0	0	0	0	1	0	0	3	1	1	0	0	2	2	0	0	0	1	0	0	1	1	1	0	0	0	1	0	0	0	0	0	0	1	0	0	1	0	0	0	1	0	0	0	0	0	0
ENSDART00000014222.9	tcea2	339	317	301	258	198	292	226	230	442	486	464	462	417	273	184	116	393	374	418	547	421	184	106	78	949	773	687	627	481	238	115	68	721	676	642	570	468	297	196	1163	835	876	730	405	110	89	62	340
ENSDART00000014223.7	slc23a1	0	1	0	1	1	1	0	0	1	1	2	1	0	3	10	12	0	1	2	1	1	10	6	19	1	1	2	2	3	7	27	35	0	0	0	2	1	4	17	0	0	2	0	2	17	33	34	0
ENSDART00000014232.8	znf330	97	114	101	154	192	148	154	203	135	174	195	272	288	270	257	384	269	298	293	328	240	228	309	316	215	285	283	335	379	491	602	704	176	209	233	260	239	241	248	234	277	271	233	269	301	401	580	210
ENSDART00000014240.10	sult1st3	0	0	0	0	0	0	0	0	0	0	0	0	0	0	0	1	0	0	0	0	0	0	0	0	0	0	0	0	0	0	1	0	0	0	0	0	0	0	0	0	0	0	0	0	0	0	2	0
ENSDART00000014254.10	diablob	35	33	28	19	12	16	12	9	28	42	26	21	30	24	23	4	23	16	16	12	4	1	1	1	11	8	8	9	10	3	0	2	12	16	12	6	6	5	3	14	9	2	3	6	6	0	2	27
ENSDART00000014270.5	or103-1	0	0	0	0	0	0	0	0	0	0	0	0	0	0	0	0	0	0	0	0	2	0	1	0	0	1	0	0	0	0	0	0	0	0	0	0	0	0	0	0	0	0	0	0	0	0	0	0
ENSDART00000014274.8	glcea	6	4	6	11	4	9	3	2	15	11	11	6	4	7	8	10	10	16	10	7	9	13	2	7	8	11	6	10	8	5	1	0	9	14	16	9	13	5	9	8	10	8	11	12	4	2	2	8
ENSDART00000014296.7	foxa2	6	9	14	31	79	193	316	404	0	9	15	32	70	129	210	363	2	2	7	23	105	216	295	383	2	2	6	17	74	149	297	685	2	3	4	27	68	162	418	2	6	27	42	91	402	1191	2591	2
ENSDART00000014306.7	mpp5a	72	67	62	30	29	30	12	17	75	64	52	25	16	20	14	12	54	55	42	26	18	12	19	14	50	50	45	31	16	9	4	8	56	40	31	22	21	18	15	53	64	32	24	14	18	15	14	33
ENSDART00000014330.7	ier5	0	0	0	0	0	0	0	0	0	0	0	0	0	0	0	0	0	0	0	0	0	0	1	0	0	0	0	0	0	1	0	0	0	0	0	0	1	0	0	0	0	0	0	0	0	0	2	0
ENSDART00000014350.7	pax3a	0	0	0	0	0	0	0	0	0	0	0	0	0	0	0	0	0	0	0	0	0	0	1	0	0	0	0	0	0	1	0	2	0	0	0	0	0	0	0	0	0	0	0	0	0	0	0	0
ENSDART00000014363.10	epx	0	0	0	0	0	0	1	1	0	0	0	0	0	0	0	0	0	0	1	0	1	1	0	0	0	0	0	0	0	0	0	0	0	0	0	0	0	0	0	0	0	0	0	0	0	0	0	0
ENSDART00000014379.8	uqcrc2b	1469	1932	2134	1859	1851	1918	2108	2110	704	1061	1366	1570	1851	1849	2298	2631	1745	1940	1797	1874	1935	2134	2362	2463	866	1365	1545	1575	1920	2302	2919	3306	689	1062	1408	1768	1888	2218	2789	847	1123	1420	1674	1867	2102	2377	2566	1484
ENSDART00000014404.9	p2rx5	0	0	0	0	1	0	0	0	0	0	2	3	1	0	1	1	1	1	0	0	2	0	1	1	0	0	0	0	0	0	0	0	0	0	0	2	3	2	0	0	1	0	0	1	0	6	0	1
ENSDART00000014411.8	kctd16a	0	0	0	0	0	0	0	0	0	0	0	0	0	0	0	0	0	0	0	0	0	0	0	1	0	0	0	0	0	0	0	0	0	0	0	0	0	0	0	0	0	0	0	0	0	0	0	0
ENSDART00000014415.9	mrpl44	0	0	1	1	1	0	1	0	2	0	1	1	1	0	0	3	0	0	0	1	0	0	0	1	1	0	0	1	1	1	1	0	0	0	0	1	0	1	0	0	0	0	0	1	1	2	0	0
ENSDART00000014417.9	htr7b	0	0	0	0	0	1	0	0	0	0	0	0	0	0	0	0	0	0	0	0	0	0	0	0	0	0	0	0	0	0	0	0	0	0	0	0	0	0	0	0	0	0	1	0	0	0	0	0
ENSDART00000014434.8	bri3bp	1521	1358	1284	1250	1032	1246	1236	1179	1629	1436	1199	1188	1117	1073	1059	941	913	940	865	801	852	846	807	873	1614	1338	1288	1156	997	883	935	814	1555	1504	1387	1370	1225	1131	1146	1285	1163	991	1000	884	871	865	726	1268
ENSDART00000014439.10	tnxba	1	3	3	2	9	15	8	5	3	0	2	8	12	13	10	21	2	2	3	3	1	10	9	9	4	0	2	5	10	12	14	33	2	2	1	1	6	6	11	3	3	4	7	10	11	21	23	1
ENSDART00000014454.8	gabra4	11	7	6	9	6	12	21	10	7	10	4	4	16	12	22	21	3	2	1	1	7	26	22	19	4	3	3	5	3	6	6	8	18	14	15	6	18	27	44	4	7	6	6	30	59	68	73	6
ENSDART00000014465.10	hip1	0	1	0	0	2	0	0	0	0	0	0	0	0	0	0	0	0	0	0	0	0	1	2	0	1	0	0	0	0	0	0	0	0	0	0	0	1	2	0	0	0	0	0	0	0	0	0	0
ENSDART00000014528.9	kcnn1b	0	0	0	48	38	0	0	0	0	0	0	0	0	0	0	0	0	0	0	0	1	0	0	0	0	0	0	0	0	0	0	0	0	0	0	0	0	0	0	0	0	0	0	0	0	0	2	59
ENSDART00000014536.10	rnls	63	81	65	61	65	53	54	41	49	53	52	48	51	46	52	40	150	138	131	152	105	78	56	31	139	135	161	143	125	104	67	30	125	106	111	123	115	109	91	153	129	147	131	100	69	56	28	82
ENSDART00000014538.8	endou2	0	0	0	0	0	0	0	1	0	0	0	0	1	0	0	0	0	0	0	0	0	1	0	0	0	0	0	0	0	0	0	0	0	0	0	0	0	0	0	0	0	0	0	0	0	0	0	0
ENSDART00000014552.9	arl8ba	350	347	233	163	137	148	100	89	311	333	186	120	98	92	73	100	535	464	358	182	113	77	80	103	516	527	380	181	85	102	125	129	401	393	245	151	132	101	92	469	402	140	78	56	62	83	109	414
ENSDART00000014568.7	urod	651	683	714	770	673	956	1104	1039	791	724	760	772	914	984	1003	1081	679	742	730	897	968	1189	1364	1417	858	763	764	870	964	1077	1465	1486	761	639	729	828	868	939	1091	672	638	662	830	1050	1298	1384	1456	786
ENSDART00000014606.10	phactr1	2947	2613	2534	2132	1299	1345	1066	1044	2773	2491	2232	1527	953	766	450	273	1793	1646	1605	1088	997	603	332	282	3053	2695	2378	1710	911	538	227	118	2755	2688	2377	1405	921	718	632	2739	2592	2111	1313	764	343	264	132	2607
ENSDART00000014608.7	mab21l2	1	0	2	6	10	39	47	17	4	2	1	17	31	28	20	9	0	2	6	14	26	19	18	14	0	0	2	26	32	30	6	9	2	0	9	120	150	180	120	2	1	41	148	181	116	50	94	3
ENSDART00000014632.10	katnb1	92	87	73	86	47	28	17	18	170	90	125	46	27	26	22	13	57	77	56	51	41	19	17	25	137	106	78	49	21	22	19	11	143	135	116	49	28	19	17	125	91	70	25	9	8	14	9	242
ENSDART00000014649.12	ugt2a5	0	0	0	0	1	0	0	0	1	0	1	0	0	1	0	0	0	0	0	0	0	0	0	0	0	0	0	0	0	0	0	0	0	0	0	0	0	0	0	0	0	0	0	0	0	0	2	1
ENSDART00000014660.8	ormdl1	214	233	186	218	395	327	413	516	222	213	248	384	473	529	741	1005	414	412	399	512	539	765	880	1022	349	373	357	430	607	976	1324	1455	318	300	302	435	570	526	734	327	277	350	477	653	782	964	1013	276
ENSDART00000014661.7	glmnb	0	1	0	0	0	0	0	0	0	1	0	0	0	1	0	0	0	0	1	0	0	0	0	2	3	5	4	3	3	2	0	2	0	0	0	1	0	1	0	0	1	0	0	1	3	0	0	0
ENSDART00000014666.8	arcn1a	7627	7648	7445	7912	8036	8950	9814	8800	7181	7537	7631	7416	7702	7208	6946	6625	7989	7871	8259	9080	8877	9463	7375	5590	10719	9875	9327	9067	8355	6881	5072	4627	7268	7043	6810	7469	7904	7907	7648	9601	9427	9670	9746	10409	9791	7212	5081	8879
ENSDART00000014669.9	acads	6	4	4	7	5	7	5	10	4	2	2	1	5	1	8	3	2	6	7	9	3	7	2	3	1	0	2	2	2	1	0	6	1	4	6	8	3	4	8	3	1	1	3	2	5	11	4	9
ENSDART00000014678.7	adra1d	0	0	0	1	2	0	0	0	1	1	1	0	0	0	1	4	0	0	0	1	2	3	15	24	0	0	0	4	3	5	9	49	0	0	1	0	0	0	3	0	0	1	1	0	3	6	41	0
ENSDART00000014685.7	cpm	0	0	0	0	0	0	0	0	1	0	0	0	0	1	2	3	0	0	0	0	3	6	6	2	0	0	0	0	1	4	4	5	0	0	0	0	0	1	3	0	0	0	1	1	3	9	4	0
ENSDART00000014696.8	pdx1	9	6	9	1	1	11	5	10	2	11	5	12	11	6	2	3	2	2	4	3	1	1	0	0	1	3	1	3	5	3	0	2	2	1	2	1	5	2	2	3	1	1	1	1	0	5	5	11
ENSDART00000014703.7	mafa	1	0	1	1	0	3	4	1	0	0	0	0	0	0	0	1	0	1	2	1	0	2	3	2	0	1	1	2	0	0	0	20	0	0	0	1	2	0	2	0	0	1	0	1	0	5	59	0
ENSDART00000014721.8	echdc2	20	20	27	16	24	31	39	18	9	15	26	16	24	33	40	46	26	28	22	27	39	25	67	36	15	17	16	5	9	31	29	16	11	11	9	14	13	20	19	10	11	8	18	22	33	32	34	20
ENSDART00000014726.11	tp53i11b	69	78	46	60	34	25	14	29	100	99	74	68	53	47	28	13	74	59	53	43	29	22	16	10	94	65	69	55	41	13	9	6	95	65	48	38	38	29	17	86	90	88	71	57	24	26	12	77
ENSDART00000014727.8	ddx39aa	7252	6211	6241	6407	6934	8020	10891	9972	9704	7591	7080	7482	9013	10364	13898	18182	5116	5199	5242	6634	8596	12666	15679	19844	9464	7910	7281	7491	10877	16812	25070	29421	9065	7759	7574	8865	10528	12231	17300	10109	8149	8142	9649	13333	20876	26244	32665	8161
ENSDART00000014729.6	arpc1a	2911	3009	2998	3693	3835	4136	4478	3166	3213	3820	4064	4086	3805	3933	3142	3570	3518	3986	3762	4532	4555	5148	5078	5528	3633	4040	3915	4279	4976	5959	5584	4801	2950	3312	3358	3375	3561	3461	3770	4198	4028	4353	5000	5438	5664	5022	3892	3762
ENSDART00000014774.10	txnl4a	49	47	56	88	94	79	89	81	64	38	63	61	67	60	61	77	80	113	87	122	100	84	73	73	74	58	72	58	63	75	73	57	54	57	62	80	69	91	77	60	58	56	61	78	66	51	50	68
ENSDART00000014785.8	prg4a	1	1	1	16	11	4	7	17	4	5	4	9	11	10	14	17	1	0	2	1	5	7	3	15	0	1	1	3	3	14	34	35	2	1	5	3	7	10	8	2	3	4	4	5	20	20	12	2
ENSDART00000014806.5	npas2	14	10	10	11	9	7	5	17	14	9	6	7	4	7	7	4	15	14	23	11	16	26	22	46	14	23	10	10	9	22	16	24	14	14	14	8	23	24	31	4	7	8	0	10	6	5	5	10
ENSDART00000014840.6	nfe2	1	0	0	2	6	3	2	4	0	1	6	6	4	4	2	7	0	1	17	23	10	10	7	9	0	0	2	16	13	13	22	17	0	2	4	2	3	6	0	0	0	8	10	9	18	8	5	1
ENSDART00000014843.6	bdnf	6	5	5	5	5	11	3	1	4	7	10	20	28	28	14	8	2	3	2	2	1	8	4	5	0	3	5	2	3	5	6	6	6	3	13	11	9	3	10	0	0	0	2	3	4	11	9	3
ENSDART00000014877.9	robo2	1	2	2	2	3	4	3	0	0	4	2	1	1	1	0	1	9	11	17	12	3	3	5	2	5	5	5	6	7	7	3	0	0	2	2	2	2	0	0	2	3	0	0	1	0	0	0	0
ENSDART00000014892.9	erbb3a	0	0	0	0	0	0	0	3	0	0	0	0	0	0	0	0	0	0	0	0	0	0	0	0	0	0	0	0	0	0	0	0	0	0	0	0	0	0	0	0	0	0	0	0	0	0	0	0
ENSDART00000014897.12	srgap1b	240	253	236	192	199	199	140	187	287	224	178	157	125	114	118	83	456	475	443	303	235	112	48	31	231	280	247	248	176	155	55	22	244	167	156	117	128	155	142	179	168	149	117	100	76	45	11	187
ENSDART00000014915.8	asb6	26	28	26	54	71	24	28	36	16	13	18	42	87	87	139	122	36	31	42	41	65	133	160	182	24	41	37	44	79	119	188	214	10	22	25	54	75	146	154	35	30	40	78	109	171	209	276	56
ENSDART00000014916.8	klf3	10	13	12	12	22	21	49	51	24	19	24	28	28	27	60	104	43	36	34	43	63	130	211	257	28	43	34	39	67	101	210	274	10	14	15	21	18	33	68	27	24	19	22	21	78	127	128	10
ENSDART00000014922.10	arhgap22	1	1	1	8	15	3	3	1	0	3	0	7	0	3	8	7	0	1	2	1	3	1	5	3	1	0	2	0	0	0	6	2	1	2	2	0	16	11	19	1	0	1	2	6	8	20	2	1
ENSDART00000014939.6	comta	1	1	4	1	3	2	7	11	1	0	0	1	4	3	10	21	0	0	1	0	1	6	12	8	2	2	0	1	5	4	3	19	0	1	0	3	1	3	7	0	1	3	3	7	17	11	18	0
ENSDART00000014945.8	hcfc1a	8244	6408	5740	6068	5803	4380	4598	5768	7546	5521	4916	4425	5265	5557	6211	6105	2893	2644	2637	2273	3088	3836	3931	4024	4184	3094	2905	2554	2776	2083	2635	3200	6248	5350	4500	4726	4603	6011	5700	6148	6080	5455	5150	6155	6834	7694	7170	5432
ENSDART00000014956.8	polr3glb	13	11	12	12	34	14	36	42	15	9	20	21	38	73	146	168	6	5	10	12	35	79	167	231	6	6	9	14	56	139	264	354	13	9	9	30	63	88	128	13	10	17	35	85	229	307	514	9
ENSDART00000014964.10	camk1db	5	6	4	37	15	10	5	7	12	15	27	21	14	16	16	5	19	25	38	17	10	3	4	2	17	30	30	34	17	19	1	3	16	14	22	19	25	17	7	13	14	28	14	7	1	0	0	18
ENSDART00000014970.10	btbd3a	2072	1931	1963	2113	2028	1915	1883	1714	1900	1782	1713	1594	1279	1118	968	941	1652	1751	1648	1618	1379	1068	972	904	1903	1818	1805	1756	1391	1354	830	844	2376	2226	2124	1702	1422	1076	814	2310	2221	1945	1651	1246	769	751	828	1812
ENSDART00000014983.9	zgc:153867	1	1	0	0	0	1	1	0	1	0	0	0	0	0	0	0	0	1	0	0	0	0	0	1	0	0	2	0	0	0	0	0	0	0	2	1	0	0	0	0	0	0	1	0	0	0	0	0
ENSDART00000015000.8	henmt1	29	38	41	70	64	71	62	57	28	42	51	59	71	67	64	72	158	179	185	180	216	189	135	133	77	105	165	175	185	197	184	120	33	53	54	71	54	73	76	56	63	76	79	90	90	67	84	68
ENSDART00000015007.9	taf5	3596	3627	3840	5119	5016	5631	5431	4533	3386	3383	3543	3696	3839	3626	3475	3371	3723	3609	3684	3760	4683	4190	3928	4161	3940	3838	3842	3705	3509	3022	2687	3248	4338	4888	4990	5564	4744	4754	4455	4104	4852	4824	5230	4759	3984	3979	4536	4918
ENSDART00000015016.10	alpi.1	0	1	1	1	2	0	0	0	1	4	1	0	2	1	0	0	0	0	1	3	3	1	2	3	0	2	1	3	1	0	0	0	1	0	2	2	1	0	1	0	0	2	0	1	1	2	0	0
ENSDART00000015021.10	spoplb	0	0	0	0	0	0	0	0	1	0	0	0	1	2	0	0	1	0	0	1	0	0	1	0	0	2	1	1	3	1	1	3	0	0	0	0	0	0	1	0	0	0	0	0	0	2	0	0
ENSDART00000015034.8	blvrb	339	321	359	396	439	238	293	709	756	721	765	740	777	769	780	917	408	451	422	557	551	646	713	797	602	551	518	612	748	1245	1426	1015	504	458	423	440	557	501	577	547	383	503	520	651	785	795	580	545
ENSDART00000015038.9	zap70	37	32	35	11	13	31	30	26	67	81	65	70	57	71	73	53	29	25	29	22	30	43	36	40	55	33	37	36	43	33	47	36	69	59	54	49	58	74	60	74	75	64	65	66	47	39	44	22
ENSDART00000015040.11	hrasb	24	23	30	22	24	14	14	19	30	22	23	39	22	33	23	13	43	76	57	62	63	59	43	19	81	74	66	70	86	50	27	17	21	20	31	24	27	18	15	46	36	42	40	27	20	18	12	51
ENSDART00000015046.8	fstl1a	1	4	3	3	4	6	8	5	11	3	9	7	6	16	7	5	0	0	1	3	0	2	1	10	1	0	0	0	1	2	1	17	3	2	3	1	4	7	21	1	3	0	2	2	14	12	20	6
ENSDART00000015051.5	gdf5	31	16	17	7	3	9	6	16	22	15	22	13	11	6	8	5	12	10	14	8	13	4	1	6	5	5	11	3	3	0	0	0	26	34	23	16	15	4	6	14	5	6	11	3	4	3	2	7
ENSDART00000015076.8	zgc:103692	359	440	436	439	422	397	350	445	268	393	451	488	469	608	722	1049	509	526	501	472	456	485	635	836	632	656	563	551	522	555	982	1360	372	416	401	417	455	518	659	560	546	518	469	524	918	1268	2029	498
ENSDART00000015079.6	slc33a1	9	11	9	5	4	14	7	9	7	3	1	4	5	3	5	8	10	5	6	6	7	12	7	2	6	7	9	5	6	7	13	6	6	1	2	3	4	4	4	3	5	4	6	3	9	3	0	5
ENSDART00000015092.9	col1a1b	29	27	30	29	36	32	25	50	10	7	12	19	22	33	24	39	3	3	13	10	16	13	21	23	3	3	7	8	14	17	14	20	8	15	12	17	16	19	26	3	3	4	8	14	10	17	9	8
ENSDART00000015095.8	uts1	2	0	3	9	15	30	63	13	1	1	0	2	5	2	9	16	1	1	2	2	6	8	16	42	1	3	1	3	8	14	19	60	0	0	2	11	11	19	21	0	5	37	89	134	195	116	274	0
ENSDART00000015127.7	zgc:100846	409	442	442	324	285	300	241	246	276	299	271	276	212	191	141	126	321	389	381	325	261	161	112	99	295	333	355	275	254	161	66	36	328	349	373	270	249	245	149	246	297	270	217	185	120	74	53	360
ENSDART00000015134.7	twf1b	1583	1460	1464	1555	1811	2381	2737	2666	1215	1530	1439	1521	1680	1791	2056	2302	1406	1508	1509	1934	2030	2749	3034	3424	1879	1759	1698	1941	2340	2998	3558	3189	1536	1422	1426	1603	1860	1914	2181	1897	1724	1856	2137	2510	3151	3147	2769	1521
ENSDART00000015136.10	mogat3b	3	2	2	7	19	2	7	2	2	3	3	9	14	9	13	23	5	8	7	6	2	6	39	122	5	11	12	14	11	13	53	244	1	1	1	7	12	12	14	6	3	6	8	3	14	50	148	4
ENSDART00000015139.8	dcaf13	2242	2226	2225	2337	2401	2605	3148	3009	1919	2020	2201	2373	2743	2879	3405	3699	1980	2094	2043	2443	3189	3573	3699	3819	2231	2434	2452	2738	3462	4957	5432	4677	2553	2538	2545	2886	3182	3630	4273	2971	2698	2807	3020	3561	3621	3367	2876	3190
ENSDART00000015154.6	papolg	13701	13884	13482	15429	16442	14047	12835	16554	15602	17592	18295	19023	20524	20121	20015	18234	12670	12122	12661	12787	14675	13899	11150	8672	14265	13964	13858	14219	15772	16304	15472	13756	18725	18251	17638	19056	20788	21788	19832	16878	18003	18265	17244	18528	17397	16282	16084	15733
ENSDART00000015159.9	tns1b	264	324	341	363	293	174	182	249	248	277	309	284	243	223	195	150	237	262	225	190	202	162	125	133	135	178	220	186	132	56	52	41	194	219	223	182	161	202	139	118	164	175	135	162	111	124	169	187
ENSDART00000015170.8	mtdhb	432	381	373	201	246	326	420	585	762	734	803	788	776	815	941	1055	439	441	437	572	579	813	898	994	654	569	547	535	710	870	942	930	564	462	489	502	612	664	685	520	508	572	553	689	830	933	794	261
ENSDART00000015190.8	ptrhd1	116	139	133	154	181	167	213	214	113	115	119	149	127	166	231	306	183	182	111	136	134	189	251	298	72	96	83	108	129	202	408	493	85	108	130	126	148	158	205	142	119	151	168	176	279	298	408	152
ENSDART00000015193.7	chmp4bb	357	334	354	395	539	582	796	679	555	646	664	666	741	730	897	979	381	385	405	561	566	747	891	981	608	535	496	551	820	1146	1546	1629	467	450	412	526	674	677	806	682	585	602	733	938	1228	1161	1143	556
ENSDART00000015214.9	pptc7a	23	22	27	29	57	64	107	67	7	8	14	37	91	117	161	131	22	22	41	72	124	150	215	196	19	15	20	56	92	118	165	260	8	9	16	78	179	226	256	3	6	11	53	116	236	278	327	17
ENSDART00000015224.9	gadd45gb.1	0	1	1	1	1	0	1	0	0	0	0	0	0	1	1	9	0	0	1	0	1	0	2	19	0	0	3	2	0	0	7	46	0	0	0	0	0	0	0	0	0	0	0	0	0	0	12	8
ENSDART00000015232.10	cyp2k22	1	1	1	0	1	2	2	0	0	1	0	3	0	0	0	1	1	0	0	1	0	2	2	1	0	0	2	0	1	0	1	0	3	0	1	2	0	0	0	2	3	0	2	0	3	2	0	1
ENSDART00000015240.9	capns1a	4	6	4	2	0	1	6	6	3	3	2	2	5	0	1	3	5	2	3	2	3	5	8	7	21	16	18	15	14	9	17	11	1	1	0	3	6	3	6	5	2	2	6	3	8	3	2	0
ENSDART00000015251.9	mttp	0	2	0	2	114	205	1342	1600	0	0	1	3	201	835	2897	3837	2	2	1	17	482	2934	4948	7301	2	4	2	7	212	995	1660	1837	0	0	0	19	231	1436	2838	0	0	0	25	853	3031	5515	8005	0
ENSDART00000015267.11	pcbp3	0	0	0	0	0	0	0	0	0	0	0	0	0	0	0	0	0	0	0	0	0	0	0	0	0	0	0	0	0	0	0	0	0	0	0	0	0	0	0	0	0	0	0	0	0	0	0	0
ENSDART00000015277.7	gpx1b	236	213	216	334	284	139	153	138	570	551	513	492	534	417	466	381	229	194	191	289	285	285	239	215	292	236	222	244	264	369	291	211	427	411	379	384	339	330	398	298	272	285	338	335	285	225	148	259
ENSDART00000015286.10	ankrd13b	1	2	2	10	13	3	2	3	9	15	14	11	12	6	10	7	4	2	1	1	3	2	2	1	3	0	0	2	1	1	0	0	4	3	5	5	3	4	7	3	5	3	5	6	4	2	0	4
ENSDART00000015302.7	tomm40	155	129	146	149	191	243	369	358	212	202	197	246	297	325	462	544	227	200	216	290	385	514	653	859	332	305	274	331	519	914	1264	1292	254	211	220	321	337	350	453	273	211	234	303	411	585	595	731	145
ENSDART00000015323.8	fbxo8	2682	2283	2081	1414	847	884	576	503	2884	2372	1726	1141	695	505	280	147	1537	1521	1295	1044	678	284	164	137	2616	2231	1992	1550	856	434	144	128	1975	1785	1518	738	365	237	175	2492	2237	1675	1107	515	214	159	133	2425
ENSDART00000015333.8	gbx2	1	1	3	5	5	0	0	0	3	3	2	2	2	0	1	0	1	0	0	0	0	1	2	1	2	1	0	0	1	1	1	13	0	0	0	0	1	4	12	1	2	0	1	2	4	18	44	0
ENSDART00000015374.6	cyb5r1	109	137	110	103	62	80	65	71	95	93	84	86	49	55	46	18	198	180	141	89	74	40	26	39	128	157	130	96	58	37	73	44	192	181	143	98	78	52	39	119	97	60	57	34	42	29	30	148
ENSDART00000015377.7	rnaseh2b	19	21	18	24	9	16	22	11	23	30	20	25	19	32	22	34	13	8	18	8	4	10	15	14	10	10	18	14	14	14	6	16	8	20	20	24	15	23	25	17	15	11	14	15	9	17	21	13
ENSDART00000015379.9	gfi1aa	0	0	0	0	0	1	0	0	0	0	0	0	0	0	0	0	1	0	0	0	0	0	0	0	0	1	0	0	1	0	0	0	0	0	0	0	0	0	0	0	0	0	0	0	0	3	2	0
ENSDART00000015391.8	chrnd	1	0	1	1	0	0	1	0	1	1	0	1	0	2	1	4	0	0	0	1	1	5	3	6	0	1	2	0	0	2	3	2	0	0	1	1	1	2	4	1	0	0	0	1	3	0	2	0
ENSDART00000015393.8	b9d1	8	17	20	25	34	40	39	25	15	9	19	23	36	32	36	78	33	39	32	36	32	28	34	25	23	27	29	42	44	92	75	99	13	13	13	19	31	28	37	10	14	22	27	26	50	53	73	8
ENSDART00000015401.7	ercc6l	3408	4012	4139	4753	5542	5246	5631	6282	3094	4211	4889	5142	5948	6136	7367	8663	4237	3992	4222	4494	4732	6541	7846	9308	2798	3149	3303	3690	4718	5505	7549	9675	3760	4118	4267	5068	5409	6372	6670	3920	4249	5068	5222	7426	10082	11768	14162	3792
ENSDART00000015418.7	irf2bpl	278	274	324	877	1640	2425	3513	2417	266	365	373	816	2184	2625	3102	3360	2397	2364	2062	1049	1114	1007	767	641	1065	1596	1626	1057	824	854	635	705	432	671	657	1082	1446	2400	3419	1084	1224	846	744	1259	1978	2299	2187	1618
ENSDART00000015479.7	psma8	284	356	389	379	387	539	660	691	251	314	348	427	575	655	943	1299	277	298	372	390	498	825	1071	1384	249	289	324	434	590	1253	1893	2198	202	271	361	548	586	772	1160	168	219	290	391	504	903	1152	1623	275
ENSDART00000015512.8	polr3f	145	161	162	141	98	241	209	256	213	245	249	258	273	225	234	249	179	208	174	156	96	72	97	100	114	121	138	124	98	128	98	161	106	103	106	106	149	153	138	159	141	199	159	154	116	145	185	106
ENSDART00000015517.6	pdcd6	283	352	392	445	441	463	556	740	187	310	373	382	484	431	509	552	196	284	289	308	319	340	392	469	274	337	380	439	548	606	719	589	182	299	321	394	419	422	478	289	293	478	474	582	678	657	530	367
ENSDART00000015547.9	cldng	792	805	663	337	224	182	160	234	604	568	485	417	301	271	180	105	959	719	582	360	220	101	47	35	829	767	683	538	251	187	72	30	547	515	485	355	332	173	149	954	752	433	322	176	93	42	12	821
ENSDART00000015554.8	ubiad1	1103	1195	1374	860	1218	1404	1504	1585	138	202	215	279	413	490	742	894	712	860	943	850	1131	1157	1443	1633	105	176	250	353	493	864	1692	2166	436	596	776	927	892	1098	1299	337	402	358	543	579	850	1144	1648	366
ENSDART00000015559.11	sdha	1382	1273	1258	1268	1276	1167	1203	1221	1388	1128	1140	1085	1092	937	1018	1020	925	898	929	846	967	918	797	912	721	770	709	687	629	471	464	512	1003	974	1034	1209	911	1004	1123	1013	1017	967	1023	1014	1048	1144	1523	1335
ENSDART00000015628.9	klhl24b	66	69	42	25	53	71	119	129	40	34	27	32	79	142	361	636	46	52	30	51	74	115	261	317	50	52	45	52	95	217	437	830	66	42	44	48	77	144	208	29	36	23	61	160	439	917	2031	25
ENSDART00000015629.9	stxbp1a	0	0	1	1	4	0	0	0	0	0	0	0	0	0	1	3	0	1	0	0	0	2	1	1	0	0	0	2	1	0	3	3	0	0	0	0	0	2	0	0	0	0	0	0	3	2	4	1
ENSDART00000015636.9	hnrnph1l	1577	1453	1346	1739	2399	1823	2392	2456	2221	1838	1714	2068	2944	3626	5337	7781	1298	1231	1415	1913	2580	4362	5832	6577	2312	2102	1864	2297	3768	7516	12167	14160	1827	1484	1591	2425	2838	3554	5170	2456	1967	2362	2756	4334	7167	8887	11719	1973
ENSDART00000015643.8	tbcc	804	1003	1087	1162	948	836	811	831	319	547	706	931	811	840	698	497	1245	1363	1134	1005	713	379	267	188	417	719	826	797	582	421	266	242	392	685	892	980	896	781	702	446	707	799	821	565	320	283	338	834
ENSDART00000015655.8	tecrl2b	99	118	103	41	31	91	82	77	106	103	92	63	66	59	31	22	54	80	45	68	43	20	18	20	61	74	60	58	31	18	9	14	79	73	87	59	44	34	19	118	90	66	65	34	27	18	9	96
ENSDART00000015670.8	med7	458	550	559	487	402	418	371	407	285	431	435	484	448	439	431	375	19	27	20	17	13	17	12	16	13	16	13	21	32	18	20	20	8	16	8	16	22	18	14	109	139	49	113	77	74	60	110	329
ENSDART00000015681.6	dbx1b	1	1	4	0	1	11	6	9	1	3	1	2	5	4	5	8	0	2	3	7	10	15	2	2	4	3	4	6	15	9	7	3	1	0	3	3	4	1	4	4	3	3	1	3	3	2	0	4
ENSDART00000015682.6	ndufs3	452	506	468	514	503	429	434	472	452	540	556	612	601	561	632	644	444	468	352	459	396	382	366	458	267	338	318	350	349	391	511	612	484	528	603	569	665	612	731	444	408	472	489	432	508	541	598	562
ENSDART00000015688.10	invs	9	10	16	9	11	14	7	7	13	12	12	14	11	14	13	1	25	24	22	14	9	8	6	17	11	7	18	11	14	7	6	13	14	16	16	14	11	9	8	13	8	9	5	8	11	12	18	11
ENSDART00000015694.7	rab5ab	395	339	346	509	561	637	642	522	521	501	478	528	567	600	733	727	275	288	321	348	430	567	664	769	332	300	291	345	386	399	564	669	342	322	387	398	445	522	528	349	365	371	435	405	642	659	788	395
ENSDART00000015710.8	snrkb	98	101	103	143	134	75	49	46	131	99	121	135	92	96	79	56	245	306	262	150	136	83	54	46	383	353	329	359	186	86	53	13	229	195	246	163	144	96	60	267	323	308	250	116	61	33	14	122
ENSDART00000015712.10	znf710a	25	23	26	37	43	37	24	41	40	34	47	54	64	58	31	12	27	27	45	45	54	35	36	20	40	65	53	85	110	83	36	49	36	32	35	56	84	79	50	45	42	48	69	68	48	33	20	38
ENSDART00000015723.8	prkci	5714	5678	5487	5976	6416	6558	7029	7238	6954	7110	7303	7792	8659	8693	9570	10197	5566	5507	5616	6580	7257	8827	8635	7994	7527	6522	6392	6748	7899	8893	9681	9634	7225	6506	6161	7055	8017	8883	9359	7619	7613	7915	8504	10330	10982	10589	8325	7366
ENSDART00000015732.8	mylz3	0	2	3	1	4	1	4	2	5	1	0	0	3	0	1	0	2	1	0	1	3	4	4	1	2	4	2	3	2	13	1	5	1	2	2	1	1	2	3	1	1	1	0	2	4	9	4	2
ENSDART00000015755.8	rasl11b	58	83	298	359	373	745	871	463	64	227	492	574	580	704	499	994	48	80	166	362	535	988	2123	4029	49	74	226	560	811	1162	3590	7572	74	134	218	251	234	390	911	39	81	216	317	483	684	1721	4490	53
ENSDART00000015773.10	ldb1a	234	213	198	177	410	316	515	600	177	124	121	228	488	721	1426	1970	162	169	172	266	603	1248	1977	2405	172	210	137	180	440	724	1554	2555	131	124	120	389	699	1204	1945	110	103	153	471	1055	2442	3954	4937	137
ENSDART00000015777.8	abce1	118	123	111	126	145	157	193	193	108	91	120	145	185	212	288	397	160	164	191	204	245	348	413	517	140	140	142	170	201	141	224	323	83	89	110	164	167	229	256	88	109	138	155	253	325	381	555	113
ENSDART00000015786.8	large2	1	2	1	4	0	2	2	0	0	2	0	0	0	2	2	3	3	0	1	0	3	3	7	9	2	2	1	0	1	0	4	9	0	1	0	0	1	0	4	2	0	0	0	0	1	11	7	1
ENSDART00000015801.10	dcbld1	2769	2662	2693	2947	3051	2564	1574	1812	2309	2671	2682	2599	2064	1819	1594	1972	2782	2573	2715	2738	2478	2265	1824	1737	2572	2825	2838	2810	2753	2795	1842	1535	2665	2612	2374	2052	1866	1419	891	3104	3099	2820	2512	1607	968	825	989	2497
ENSDART00000015827.9	tnr	129	140	137	117	131	72	50	165	71	86	90	72	66	64	53	40	13	10	10	17	10	12	15	17	15	20	20	14	18	11	17	20	13	14	8	5	8	5	11	33	12	34	30	14	14	9	7	33
ENSDART00000015833.7	npy8br	4	4	5	2	2	1	1	2	4	2	1	1	0	0	2	5	3	2	2	0	3	2	2	5	0	1	1	0	0	0	0	0	1	0	2	0	1	2	3	0	0	0	1	0	0	2	0	0
ENSDART00000015834.8	cbll1	3	2	2	3	2	3	5	2	5	4	3	4	6	4	2	10	1	2	2	2	6	6	4	8	4	1	3	5	8	7	10	14	2	2	0	0	1	2	7	1	2	1	0	1	9	6	12	1
ENSDART00000015841.9	gstt1b	44	51	56	61	60	52	48	77	36	37	48	67	70	55	96	73	36	46	36	83	68	84	96	92	38	30	60	70	79	99	126	164	34	43	48	87	113	125	136	57	64	93	102	102	139	157	240	48
ENSDART00000015843.9	pax3b	0	1	1	0	3	1	2	1	4	1	0	2	2	3	0	5	0	0	1	0	0	0	3	2	1	0	0	0	1	0	1	3	2	2	2	4	1	0	0	0	1	0	0	5	1	0	2	1
ENSDART00000015872.9	zcchc9	1022	1115	1241	1207	1095	1326	1402	1138	622	860	904	1053	1129	1338	1357	1551	1151	1299	1232	1487	1223	1077	911	834	722	955	1067	1122	1134	1035	801	765	681	884	1090	1257	1244	1174	1210	772	936	976	1090	969	921	878	929	796
ENSDART00000015884.9	mfge8a	852	867	957	786	934	1022	1081	1023	679	800	911	1038	1025	1067	956	945	972	1081	1009	1187	1275	1299	1304	1053	1045	1088	1109	1142	1335	1416	1307	860	723	895	985	999	1040	964	907	906	937	984	1043	977	959	719	422	1032
ENSDART00000015891.10	fzr1a	239	289	313	286	423	415	500	669	87	166	189	259	317	350	493	549	370	354	380	451	363	521	698	874	161	234	285	306	404	909	1445	1593	179	247	237	281	397	414	471	276	291	357	368	412	610	683	961	263
ENSDART00000015923.7	klhl10a	0	0	0	0	0	0	0	0	0	0	0	0	0	0	0	0	0	0	0	0	0	0	0	0	0	0	0	0	0	0	0	0	0	0	0	0	0	0	0	0	0	0	0	0	0	0	0	0
ENSDART00000015940.7	edf1	2698	2441	2387	2805	3116	3187	4242	4317	2883	2609	2551	2612	3403	3387	4763	6007	2333	2263	2486	3238	4071	5423	7001	9219	2577	2256	2159	2448	3708	6067	8977	10892	2566	2374	2237	2789	3316	4051	5476	3152	2551	2928	3487	4653	6997	8802	10973	3029
ENSDART00000015956.7	efna1b	22	20	16	49	146	245	485	532	23	23	25	43	149	260	607	850	12	17	78	152	173	323	467	772	40	38	60	127	237	430	817	1111	305	293	270	238	309	346	523	82	70	99	100	249	538	872	1167	172
ENSDART00000015979.6	farsb	564	645	716	740	863	992	1079	1004	223	330	432	517	597	735	920	1010	678	659	754	770	1130	1321	1447	1550	303	465	560	721	895	1277	1588	1634	243	289	430	562	645	815	1144	219	334	402	567	668	963	1082	1050	413
ENSDART00000016002.11	tspan7	823	706	655	735	924	958	1194	1371	1001	973	962	1132	1376	1557	2233	3351	1037	979	979	1163	1316	2002	2922	3820	1385	1050	995	1107	1674	3037	4835	6429	1014	895	768	1137	1474	1578	2095	1114	971	1033	1243	1785	3017	3943	5337	922
ENSDART00000016014.6	chga	1	2	2	5	2	3	3	0	2	1	1	6	8	7	6	8	4	1	2	2	3	4	26	49	0	0	0	6	8	6	50	87	4	3	2	4	8	7	14	0	0	1	5	5	15	27	91	4
ENSDART00000016019.9	jak2b	57	73	63	63	64	87	41	47	58	64	55	75	60	64	47	33	117	119	113	95	79	44	21	33	78	79	87	96	60	19	20	24	44	52	59	62	49	49	48	40	47	61	56	33	20	12	27	50
ENSDART00000016024.9	traf4a	78	72	67	47	38	29	26	25	65	64	38	44	25	20	16	9	79	57	71	42	36	18	9	6	67	67	56	47	28	12	10	13	109	106	77	59	34	36	25	49	62	57	30	21	14	8	20	83
ENSDART00000016053.8	rnf144aa	109	115	99	43	25	45	37	13	70	49	48	31	19	53	46	72	23	18	22	11	21	6	22	16	62	57	53	50	30	30	22	11	65	82	74	34	21	17	11	56	59	29	10	12	9	3	5	60
ENSDART00000016057.10	ctnnal1	2904	2736	2838	2731	2627	2345	1958	2307	2602	2568	2485	2393	2219	1919	1418	1356	2501	2315	2177	2053	2263	1861	1260	1151	2168	1995	1970	1923	1606	832	652	605	2874	2916	2653	2552	2141	2102	1421	2407	2719	2783	2664	2273	1470	905	505	2702
ENSDART00000016071.10	arhgap29b	1	1	1	1	2	2	0	0	1	2	0	3	3	0	1	0	1	2	1	0	1	2	1	1	2	2	0	0	0	0	0	0	1	1	2	2	2	1	1	1	0	1	0	0	0	0	0	1
ENSDART00000016075.8	nup37	0	0	0	0	0	0	0	0	0	0	0	2	0	0	0	0	0	0	0	0	0	0	3	0	0	0	0	0	0	0	0	0	0	0	0	0	0	0	0	0	0	0	0	0	0	0	0	0
ENSDART00000016090.7	pla2g7	184	170	166	122	96	110	116	100	341	269	266	220	181	159	92	69	265	295	270	226	178	60	62	42	349	342	324	294	179	118	33	63	239	257	192	164	131	96	75	350	324	286	228	139	83	70	100	269
ENSDART00000016096.9	dnajc11a	1402	1451	1415	1343	1357	1485	1586	1482	1644	1600	1526	1575	1816	1804	2055	1996	1123	1093	1123	1363	1469	1666	1608	1676	1966	1714	1733	1697	2118	2025	1831	1710	1331	1438	1431	1672	1609	1671	1749	1953	1915	1937	2194	2375	2533	2308	1728	1549
ENSDART00000016102.8	CABZ01073795.1	0	0	0	0	0	0	0	0	2	0	1	0	0	1	1	0	0	0	0	0	1	0	1	0	0	0	1	1	0	0	0	0	0	0	0	0	0	0	0	1	1	0	0	0	0	0	0	0
ENSDART00000016103.7	nxnl2	489	452	435	454	379	394	416	350	484	443	404	432	359	313	268	229	533	577	472	378	300	228	193	212	438	463	467	380	305	266	175	179	469	474	436	454	383	356	365	429	402	375	345	280	234	277	295	576
ENSDART00000016105.11	vps35	2094	2299	2336	2267	1961	1929	1621	1800	2473	2800	2796	2109	1725	1712	1502	1399	2975	2836	3040	2663	2317	1880	1350	1283	3502	3475	3149	2892	2347	1805	1337	1004	2574	2660	2692	2160	1751	1831	1619	3778	3880	3646	2958	2660	2187	1744	1244	3584
ENSDART00000016112.11	capns1b	66	74	78	63	90	128	149	149	84	93	115	100	138	152	154	237	76	88	96	124	140	160	168	246	150	154	174	180	250	499	606	527	60	91	85	106	119	121	143	148	125	128	184	183	257	322	320	86
ENSDART00000016121.8	eef1a1a	0	0	0	0	0	0	0	0	0	0	0	0	0	0	0	0	0	0	0	0	0	0	0	0	0	0	0	0	0	0	0	0	0	0	0	0	0	0	0	0	0	0	0	0	1	2	0	0
ENSDART00000016128.7	ncaldb	0	0	0	0	0	0	0	0	0	0	0	0	0	0	0	0	0	0	0	0	1	0	0	0	0	0	0	0	0	0	0	0	0	0	0	0	0	0	0	0	0	0	0	0	0	0	0	0
ENSDART00000016139.7	lancl1	99	104	104	144	136	174	216	158	177	170	168	203	216	217	285	308	74	63	69	90	114	190	203	212	101	90	76	78	118	154	246	190	157	164	160	184	209	210	263	140	120	163	159	245	293	331	335	223
ENSDART00000016143.9	zmp:0000000521	328	263	234	213	196	186	148	105	280	207	219	218	213	178	145	107	160	140	142	119	138	158	101	73	208	126	133	138	118	106	55	65	99	104	85	86	70	71	51	124	119	102	120	83	42	41	50	81
ENSDART00000016167.8	zw10	1785	2143	1943	1579	1185	1161	830	923	1795	2213	2149	1609	1167	809	564	390	2681	2642	2291	1794	999	495	320	314	2560	2739	2585	2047	1071	604	336	299	1684	1994	1980	1456	1044	626	437	2503	2818	2334	1624	847	349	264	299	2317
ENSDART00000016181.11	ndrg3a	0	0	0	0	0	2	0	0	0	0	0	0	1	0	0	1	0	0	0	0	0	0	0	0	0	0	0	0	0	0	0	0	2	0	2	2	0	1	0	0	0	1	1	0	0	0	0	0
ENSDART00000016208.9	chd7	1	3	1	1	2	7	1	4	0	1	0	1	1	0	2	0	0	1	2	2	1	0	1	2	0	1	1	0	0	2	0	0	0	1	1	1	1	0	1	2	0	0	0	0	0	0	0	1
ENSDART00000016214.9	msna	2595	2418	2297	2664	2825	2873	3326	3192	2689	3025	3160	3462	3760	4145	4958	6210	1415	1345	1518	1581	1833	2341	3103	3935	2458	2443	2022	2231	2883	3228	4664	6094	2358	2255	2240	2646	2983	3307	3610	3137	3239	3212	3525	4463	6030	7010	8243	2602
ENSDART00000016219.9	ppme1	2755	2445	1601	936	890	920	798	847	3620	2403	1226	980	791	691	546	429	2232	1931	1301	994	757	550	548	482	3117	2223	1480	962	720	558	455	507	3332	2169	1181	755	673	561	505	2721	1772	821	590	327	290	212	222	2516
ENSDART00000016225.7	star	0	0	0	0	0	0	0	0	0	0	0	0	1	0	1	4	0	0	0	0	0	0	0	0	0	1	0	0	0	0	0	0	0	0	0	0	0	0	0	0	0	0	0	0	0	2	0	0
ENSDART00000016230.11	plxna4	11	7	8	28	43	61	77	62	9	18	23	44	94	134	110	133	7	7	11	22	33	89	140	66	3	7	8	25	47	65	105	83	10	14	16	42	81	193	294	12	25	23	55	146	459	505	372	15
ENSDART00000016248.9	pa2g4b	570	571	584	664	649	467	481	456	437	337	343	329	362	282	341	377	464	521	527	615	602	588	604	646	508	545	486	483	538	678	661	586	460	450	455	439	446	427	447	594	552	550	548	566	538	467	498	698
ENSDART00000016265.8	lrp3	760	713	694	1034	1036	815	734	670	1610	1254	1286	1233	1280	1162	917	793	532	521	529	539	689	624	561	445	657	605	578	528	552	432	405	458	1251	1222	1220	1252	993	914	812	677	640	689	694	637	545	521	655	1066
ENSDART00000016271.9	ilvbl	44	54	58	78	59	54	83	85	25	53	36	48	44	42	30	43	66	62	57	70	58	60	45	33	48	33	43	33	17	18	13	13	34	41	38	37	41	36	29	46	53	59	47	59	38	38	20	30
ENSDART00000016307.6	her1	67	66	91	45	36	52	68	65	25	43	55	56	35	35	87	1331	9	22	68	46	27	20	1116	2036	9	16	55	75	22	18	897	2481	39	30	34	39	24	33	103	13	22	55	36	14	55	1241	2358	18
ENSDART00000016310.7	banp	812	865	908	647	483	479	346	327	925	1071	906	846	608	522	345	290	904	887	839	631	524	302	300	427	918	1042	1045	1002	607	369	359	499	839	890	880	663	442	322	316	608	697	624	388	270	200	348	714	977
ENSDART00000016314.10	gfm2	137	169	137	216	173	131	103	119	162	190	168	183	163	137	128	95	416	421	362	342	246	141	119	96	230	270	282	227	202	153	99	104	255	313	295	237	261	159	150	164	188	164	150	98	94	101	116	201
ENSDART00000016321.6	rxrab	19	22	22	45	26	4	1	2	7	3	2	4	2	3	1	0	20	27	15	24	8	7	7	5	51	53	43	55	24	16	6	5	5	5	3	2	1	0	3	21	31	11	19	12	5	2	0	55
ENSDART00000016351.10	zgc:112965	3	2	4	2	7	3	5	2	5	7	10	6	9	7	6	4	5	14	7	7	5	4	0	3	7	10	11	17	6	2	0	0	10	6	3	2	3	3	3	9	10	9	9	5	3	3	9	3
ENSDART00000016369.8	wls	4010	3788	3739	4383	4764	4668	5545	5748	6324	5444	5495	5276	5772	5551	6347	7372	3868	3579	3889	4381	4932	6248	6448	8469	5141	3737	3418	3657	4671	5207	5919	6108	5112	4465	4174	4727	5000	5328	5869	5560	4489	5047	5220	6598	6631	6520	5428	5187
ENSDART00000016370.7	dirc2	5187	4489	4410	4821	4502	4085	3455	3346	6764	5383	5108	4671	4473	3927	3125	2660	3682	3560	3676	3906	3731	2825	1723	1547	6460	5111	4783	4764	4779	3762	2286	1459	5841	5080	4605	4533	4071	3569	2956	6200	5552	5115	5075	4799	3523	2332	1360	5654
ENSDART00000016382.5	wif1	0	2	1	5	36	6	10	14	4	3	2	18	38	57	75	96	2	6	6	2	14	19	31	51	2	3	2	7	17	16	33	46	1	2	1	19	42	84	109	2	2	3	30	80	141	144	167	2
ENSDART00000016386.7	tg	225	242	215	327	360	337	296	8	364	344	401	378	361	324	251	221	4	2	1	4	8	33	58	66	2	5	5	6	14	41	79	61	209	202	147	162	167	168	184	299	215	392	277	377	275	154	194	672
ENSDART00000016388.9	il12rb2	0	0	0	2	1	1	1	1	0	0	2	0	0	1	0	0	0	0	2	2	8	4	4	15	0	1	1	0	3	5	20	13	0	0	2	9	27	48	41	0	0	1	3	10	27	30	9	0
ENSDART00000016407.7	arf2a	1069	1254	1269	1725	2336	2139	2654	2946	1932	1793	2042	2508	3279	3937	5297	7140	1530	1686	1897	2793	3495	5468	7229	8975	1963	2072	2078	2841	4829	9232	13993	16581	1938	1749	1798	2546	3297	3935	5348	1981	2050	2428	3294	4863	7819	9758	12363	1514
ENSDART00000016417.9	atp5mc3a	331	319	316	285	350	377	473	480	423	497	465	465	462	493	628	773	438	429	480	563	472	497	591	734	574	577	530	553	656	1038	1180	1303	365	360	378	417	437	497	636	605	547	562	574	538	651	742	1004	418
ENSDART00000016422.8	mknk2b	1062	1205	1284	827	1076	1330	1474	1425	733	876	1035	1269	1475	1628	1371	1353	640	668	1041	1157	1139	1283	1632	2028	560	624	663	1122	1304	1471	1930	2653	766	835	802	951	1113	1082	1359	598	704	878	1024	1360	1741	2320	2947	653
ENSDART00000016430.7	ikzf1	0	0	0	0	0	0	0	0	0	0	0	0	0	0	0	0	0	0	0	0	0	0	0	1	0	0	0	0	0	0	0	0	0	0	0	0	1	0	0	0	0	0	0	0	0	0	0	0
ENSDART00000016464.5	dcps	2980	2689	2499	2712	3139	3541	3682	4224	4086	3807	3384	3760	4067	4373	4870	5591	2911	2786	3026	3531	4053	5264	6525	8071	4395	3772	3627	3698	4825	6713	8835	10414	4089	3730	3557	4017	4554	4606	5220	3673	3424	3277	3985	4721	6700	8287	10142	3030
ENSDART00000016465.8	cx36.7	0	0	0	0	0	0	0	1	0	0	0	0	0	0	0	1	0	0	1	0	1	1	1	1	0	0	0	0	0	2	1	2	0	0	0	0	0	0	0	0	0	0	0	0	0	0	0	0
ENSDART00000016472.9	bmp7a	3	6	4	69	360	158	532	999	2	5	6	109	676	1257	3250	4899	10	18	54	642	1937	3939	4216	4522	12	19	13	362	2143	4850	5540	4039	10	23	16	32	105	233	550	7	5	13	45	257	1014	1392	1198	10
ENSDART00000016502.8	dlat	2530	2405	2450	2739	2815	2887	3435	3354	2679	2802	3006	3112	3471	3465	3981	4384	2227	2150	2138	2451	2951	3978	4678	5942	2723	2502	2441	2536	3031	3518	4710	5374	1991	2138	2116	2325	2395	2919	3423	2564	2732	3006	3239	3809	5118	5551	5161	3429
ENSDART00000016535.6	kcns3a	0	2	1	2	4	0	2	0	2	3	2	1	1	2	2	4	0	0	0	2	7	18	14	23	0	2	0	0	8	12	14	14	2	4	2	2	5	13	14	0	1	2	0	10	20	27	16	1
ENSDART00000016553.9	gpx9	0	0	0	0	0	0	1	3	0	0	0	1	0	0	2	1	0	0	0	0	0	2	4	1	0	0	0	0	0	1	1	5	0	0	0	0	0	0	0	0	0	0	0	0	0	2	0	0
ENSDART00000016562.11	itga2b	0	2	2	1	2	0	1	1	2	1	2	4	12	5	15	5	2	2	1	1	4	4	6	2	3	2	1	3	3	0	3	2	1	1	1	4	5	11	4	5	8	4	11	8	9	15	14	6
ENSDART00000016575.8	tlx3b	0	0	0	1	0	0	0	0	0	0	0	0	0	0	0	0	0	0	2	2	1	0	0	0	0	0	0	0	0	0	0	0	0	0	0	0	0	0	1	0	0	0	0	0	1	0	0	1
ENSDART00000016591.4	fgf6a	17	17	19	16	12	6	10	6	4	11	10	18	12	8	11	3	6	10	10	4	4	0	2	0	1	2	3	5	1	1	0	0	7	14	14	16	10	18	8	8	13	7	12	20	4	0	2	9
ENSDART00000016592.8	mmgt1	1	0	0	0	0	0	0	0	0	0	0	0	0	0	0	0	0	0	1	0	0	0	0	0	0	0	0	0	0	0	0	0	0	0	1	0	0	0	0	0	0	0	0	0	0	0	0	0
ENSDART00000016602.10	cdh23	143	141	128	143	150	161	165	233	354	514	414	417	388	376	477	453	75	64	74	47	76	59	81	58	61	59	49	70	42	33	49	36	191	171	160	142	106	124	95	64	57	46	50	52	36	48	21	131
ENSDART00000016604.8	abcc2	0	0	1	2	2	1	0	0	1	1	0	0	0	2	3	8	1	0	0	0	1	9	5	17	0	1	1	2	2	6	6	14	0	0	0	2	1	3	5	1	0	0	0	2	4	6	23	1
ENSDART00000016607.6	rgs5b	4	2	0	6	12	17	5	7	0	2	4	15	10	15	1	0	5	0	3	3	0	3	1	0	1	0	1	2	5	0	1	0	0	1	2	15	12	13	17	2	2	4	9	21	14	14	11	0
ENSDART00000016608.8	mrpl57	0	0	0	2	2	2	1	3	1	1	1	4	8	4	11	14	2	2	0	1	3	6	12	16	1	1	1	5	1	8	16	35	2	2	4	2	6	9	15	0	1	2	4	10	10	26	30	0
ENSDART00000016614.7	dlst	271	272	263	320	377	417	468	399	320	306	270	354	393	390	415	548	255	255	264	310	357	460	489	467	235	333	366	341	488	753	807	534	252	312	308	422	300	379	443	403	401	406	483	509	602	592	557	224
ENSDART00000016616.8	arl5c	405	368	311	188	285	326	560	529	308	341	287	315	358	431	655	885	403	355	308	410	523	755	730	835	469	468	418	406	692	992	1190	1259	330	310	311	324	249	277	237	390	332	260	256	250	431	502	1014	328
ENSDART00000016629.7	efcab7	0	0	0	0	0	0	0	0	0	0	0	0	1	0	0	0	0	0	0	0	0	0	0	0	0	0	0	0	0	0	0	0	0	0	0	0	0	0	0	0	0	0	0	0	1	0	0	0
ENSDART00000016635.6	bccip	135	159	185	240	440	383	690	543	64	92	115	230	496	646	1222	1815	330	352	421	510	641	1051	1373	2008	72	102	138	230	477	1086	1944	2750	95	169	240	366	572	857	1093	74	135	162	349	570	963	1452	2157	106
ENSDART00000016658.7	chpt1	0	0	1	2	8	5	12	4	1	0	0	3	3	12	24	60	0	0	2	7	34	93	191	380	0	0	0	6	29	57	347	608	0	0	1	1	9	35	70	1	0	1	3	26	56	157	454	1
ENSDART00000016660.6	MCUR1	109	143	120	113	90	102	96	97	130	178	195	196	146	107	119	95	173	219	163	146	124	66	91	102	161	193	202	196	147	102	89	124	143	154	182	169	173	120	124	225	179	171	160	104	78	116	137	171
ENSDART00000016677.9	zgc:77929	1287	1212	1151	1471	1148	1076	898	948	1846	1744	1641	1338	1006	900	698	496	2114	2295	2144	2258	1696	1025	760	701	2400	2273	2119	2064	1503	1238	642	449	1596	1659	1520	954	783	604	589	2409	2157	1845	1355	799	518	438	393	2118
ENSDART00000016690.8	tmpoa	1	2	0	2	3	4	6	3	1	2	3	4	5	6	9	13	0	2	1	4	2	9	5	7	1	1	1	5	5	13	16	22	2	2	3	1	6	6	13	2	1	1	5	13	10	24	14	1
ENSDART00000016696.8	rhocb	0	1	0	102	112	1	3	1	1	2	2	1	1	2	1	1	208	246	269	276	310	334	386	406	252	256	267	286	336	606	632	496	170	226	243	218	264	285	335	95	86	96	100	98	145	127	215	113
ENSDART00000016702.8	iah1	132	134	121	127	120	143	169	175	127	109	94	114	127	99	126	113	162	172	174	220	215	197	189	224	306	261	232	256	299	379	383	269	85	81	82	89	91	105	122	355	266	294	314	309	348	293	190	210
ENSDART00000016709.6	ift22	35	38	47	29	38	35	36	38	36	46	46	36	57	66	102	154	38	63	50	62	68	91	151	167	77	66	66	85	115	142	223	315	32	52	39	48	58	79	137	64	54	66	54	77	134	183	221	33
ENSDART00000016728.9	aga	74	76	59	78	80	73	107	81	118	114	146	123	158	163	210	290	137	127	149	205	183	193	219	265	263	212	195	261	204	284	306	304	123	106	127	143	149	153	227	167	136	138	164	201	237	281	238	115
ENSDART00000016750.10	ugt5b2	0	0	0	0	0	0	0	0	0	0	0	0	0	0	0	0	1	0	0	0	0	0	0	0	0	0	1	0	0	0	0	2	0	0	1	0	0	0	0	1	0	0	0	1	0	0	0	0
ENSDART00000016758.8	ftr82	149	128	249	947	2981	4768	9317	11369	96	104	217	1158	3717	6235	11203	14565	18	58	415	2425	5051	10186	11863	13336	23	28	184	1343	5169	9222	13399	14037	90	101	218	1785	3834	7278	11434	100	116	554	2054	5313	11624	14985	14945	88
ENSDART00000016765.7	zgc:103759	3	1	0	3	4	2	0	3	2	0	2	0	0	0	2	0	3	2	1	4	2	0	0	1	2	4	4	1	3	1	1	0	0	0	5	2	3	1	1	2	3	2	2	0	0	0	0	2
ENSDART00000016791.11	eif3c	4417	4543	4954	5450	6071	6746	8565	7691	4258	4384	4772	5640	7314	8644	11607	15730	4230	4127	4432	5186	6626	10438	14154	16534	4143	4564	4598	5122	6987	9340	15142	21633	4067	4274	4861	6248	7321	9506	12268	4276	5125	5730	6531	9014	14081	17742	21861	4266
ENSDART00000016793.8	memo1	2165	1895	1903	2266	2412	2387	2342	2054	3346	3053	2832	2807	3126	2823	3080	2732	1589	1513	1605	2066	2296	2236	1590	1413	2545	1973	1844	2022	2479	2747	1969	1124	2735	2350	2294	2357	2600	2660	2471	3341	2831	3013	3062	3101	2605	1930	1251	2748
ENSDART00000016800.6	znf367	0	2	2	0	0	1	4	1	10	9	4	4	3	2	2	5	4	2	1	0	1	3	2	0	5	4	4	3	0	1	0	0	9	10	2	2	3	2	0	7	3	4	2	0	0	3	0	5
ENSDART00000016803.6	grpel1	822	861	893	929	1052	1283	1321	1126	772	990	1092	1200	1214	1131	1139	1066	951	1132	1029	1298	1141	1050	823	716	968	1050	1071	1185	1251	1355	956	678	726	872	966	969	1101	1014	872	1102	1122	1223	1320	1293	996	645	587	968
ENSDART00000016808.9	aldh2.1	84	109	103	126	153	114	157	119	146	129	135	131	158	165	176	223	49	40	43	65	67	98	112	133	47	45	42	32	54	35	89	175	26	32	36	37	44	54	46	175	195	202	206	303	409	500	527	168
ENSDART00000016815.8	ttbk2a	27	24	37	1	0	32	36	32	8	3	4	2	1	5	3	1	10	13	11	9	8	4	0	1	8	8	18	15	3	2	0	0	0	0	2	0	2	0	0	8	13	13	9	2	3	2	0	3
ENSDART00000016834.9	aicda	9	11	9	1	2	8	7	9	5	6	2	1	3	5	2	7	0	1	1	0	0	0	1	0	3	0	1	2	0	0	0	0	1	0	0	2	2	1	1	3	3	3	0	1	4	2	0	0
ENSDART00000016845.7	mhc1lba	0	0	0	0	0	0	0	0	0	0	0	0	0	0	0	0	0	0	0	0	0	0	0	0	0	0	0	0	0	0	0	0	0	0	0	0	0	0	0	0	0	0	0	0	0	0	0	0
ENSDART00000016860.8	ppp2r1bb	4263	4084	3937	4380	4809	4433	4958	5171	5515	4953	4693	4577	5423	5208	5900	6780	3944	3845	3850	4198	4906	6640	7336	8632	5242	3990	3490	3533	4452	5241	6640	7630	5560	4987	4605	5226	5686	6430	7048	5485	4899	5057	5515	7020	8077	8313	8923	5300
ENSDART00000016864.7	slc35f6	629	612	610	576	654	571	596	494	831	691	671	662	707	697	669	716	514	476	511	491	579	569	451	352	798	622	662	548	544	299	274	219	862	839	834	930	806	817	851	793	770	739	785	727	665	499	443	902
ENSDART00000016879.8	c1ql3a	0	0	0	1	1	0	0	0	0	0	0	1	0	1	0	0	0	0	0	2	0	2	1	1	0	0	0	0	0	0	1	0	0	0	0	2	0	1	5	0	0	0	0	2	5	9	4	0
ENSDART00000016890.9	eif6	749	847	898	842	806	856	954	787	1799	1661	1528	1583	1495	1492	1602	1628	1510	1879	1523	1715	1370	1076	940	1015	2234	2049	1955	1893	1726	1948	1653	1318	1847	1824	1790	1876	1649	1481	1582	2470	1972	1880	1797	1438	1336	1221	1032	1356
ENSDART00000016891.6	hsd17b10	2153	2134	2059	2619	2628	2358	2706	2310	3572	3605	3466	3518	3834	3674	4280	4935	1956	2233	2064	2401	2678	2791	3269	3745	2922	2675	2356	2522	2970	3607	4077	4337	3443	3381	3361	3480	3718	4081	4776	2845	2602	2476	2800	3366	4042	4028	3511	2827
ENSDART00000016901.8	pard6b	443	402	403	261	123	155	93	77	400	328	285	211	102	58	39	81	297	348	259	176	144	71	93	162	294	339	314	190	84	31	22	72	287	284	245	118	54	39	64	271	364	295	130	58	46	109	210	261
ENSDART00000016913.8	cbr4	26	23	21	29	27	48	42	45	24	25	27	29	28	26	26	38	27	28	29	33	26	34	30	27	31	43	50	53	53	99	102	82	33	37	42	48	49	57	47	46	36	39	45	78	68	44	44	27
ENSDART00000016916.10	gria4b	44	49	46	32	26	43	22	36	21	46	40	37	19	18	18	9	2	4	2	4	3	3	1	2	4	0	2	3	0	1	0	0	0	2	1	0	0	1	0	0	0	3	0	0	0	2	0	42
ENSDART00000016946.10	glud1a	729	773	744	746	754	782	953	1041	708	803	764	753	855	829	953	1028	482	466	505	522	652	804	834	902	635	595	560	532	668	543	747	877	886	886	862	945	946	1093	1155	777	790	828	882	1080	1335	1363	1361	833
ENSDART00000016960.9	prkg1a	1371	1348	1414	1410	1350	1300	1262	774	1017	1117	1087	1065	1094	1019	860	661	829	815	760	898	776	712	312	260	2017	1967	1729	1760	1617	1276	615	246	812	812	793	780	782	737	534	1552	1507	1641	1518	1445	955	417	130	1199
ENSDART00000016976.8	nucks1b	964	861	798	815	1635	2229	3964	3136	1795	1700	1384	1853	3282	5231	9179	14633	250	240	327	797	1985	5559	9782	14118	396	344	357	579	2614	7722	15894	22356	1396	1049	1001	1735	3311	5522	9008	1242	1002	1124	1895	4798	11081	16196	23329	1112
ENSDART00000016983.10	spon1a	1	1	2	26	13	6	4	3	3	0	0	2	0	2	2	4	1	0	1	0	0	1	0	2	4	1	0	3	1	1	0	0	3	2	2	2	0	3	1	14	6	6	5	9	4	3	9	8
ENSDART00000017017.8	zdhhc3a	967	912	851	803	798	778	818	810	1031	948	907	916	967	853	833	885	1224	1240	1253	1533	1562	1963	1890	2100	1592	1420	1347	1336	1705	1926	1983	1645	1255	1136	1217	1166	1198	1122	1188	1341	1188	1336	1385	1526	1405	1341	1013	1079
ENSDART00000017034.8	rnf2	992	1173	1152	1392	1628	1692	1998	2069	831	851	1025	1212	1347	1385	1630	1950	1348	1434	1549	1732	1701	1885	2276	2491	1406	1523	1538	1713	2451	4050	4247	3876	754	731	791	1226	1459	1532	2031	1062	1097	1333	1561	2129	2267	2263	2196	963
ENSDART00000017043.9	cax2	2	4	6	7	7	21	18	7	8	5	3	5	11	5	7	1	6	6	3	0	7	4	1	0	3	3	1	8	12	4	4	0	4	6	6	6	2	3	3	4	5	6	9	5	4	2	2	5
ENSDART00000017052.9	ncoa4	5910	5759	5954	5488	5950	6715	7117	6849	4732	4234	4324	4327	4427	4312	4396	4563	6056	5901	6088	5325	4878	3906	3743	4565	3742	4310	4756	4684	4218	4155	4186	4962	4111	3779	3936	4105	4230	4516	4981	3446	3717	4109	4279	4366	4668	5099	6045	4456
ENSDART00000017053.8	cttn	1003	963	897	928	1059	1059	1132	1142	1599	1354	1151	964	1089	972	904	882	766	750	813	871	891	842	769	745	1386	1206	926	893	850	1021	1002	886	2164	1522	1458	1625	1543	1428	1375	1623	1224	1038	859	887	755	768	660	1657
ENSDART00000017075.11	xiap	93	89	90	101	72	46	44	59	57	76	56	56	60	51	48	51	105	111	108	102	47	38	39	73	62	83	80	91	63	44	45	88	153	136	141	113	97	77	71	90	76	100	70	42	43	51	100	161
ENSDART00000017122.8	asah1a	547	517	553	436	424	436	353	489	463	509	588	505	433	402	321	351	882	917	823	863	652	464	340	256	901	752	795	738	627	344	191	280	1026	993	1012	924	909	637	484	920	846	938	769	510	283	260	603	556
ENSDART00000017128.8	slc35a3a	11	5	8	13	13	8	10	8	18	15	10	12	11	7	8	7	20	12	14	15	10	9	9	10	14	18	13	16	12	3	3	2	17	7	9	8	8	10	3	18	8	9	12	5	13	5	12	8
ENSDART00000017138.8	exoc3l2a	0	0	1	2	1	2	0	2	0	0	1	3	4	4	5	0	0	0	1	1	1	4	1	1	0	0	0	0	0	0	0	0	0	0	1	1	1	1	3	0	1	1	0	1	0	9	2	1
ENSDART00000017142.9	m6pr	305	317	284	193	126	145	102	82	440	411	363	267	133	89	96	91	418	474	347	249	146	83	82	83	488	400	400	302	127	41	42	44	371	328	235	128	104	78	47	477	456	300	180	89	71	101	112	353
ENSDART00000017144.7	bag1	409	530	568	572	567	614	605	545	275	434	494	604	576	561	592	582	857	945	809	1065	1069	1064	1111	1007	632	821	917	1063	1131	1517	1463	1329	287	385	494	554	567	525	567	503	633	711	791	778	871	712	696	457
ENSDART00000017148.8	gclc	7685	6647	6744	6211	6948	7763	9229	8509	9050	7828	7288	7209	8126	8362	9396	9591	5319	4988	5104	5993	6777	9099	8487	8190	8096	6639	6056	6061	7055	7606	7730	5483	7650	6576	6113	7012	7153	8070	8933	8965	8202	8315	8742	10873	12428	11243	7127	8084
ENSDART00000017153.8	hps4	99	114	115	77	66	91	76	88	61	82	92	102	68	64	36	17	106	112	83	63	47	20	11	12	77	78	95	80	40	13	9	11	70	107	117	96	81	48	27	87	109	133	95	34	33	17	28	52
ENSDART00000017155.8	npsn	1	2	4	5	5	7	7	8	8	15	14	9	13	14	11	17	2	8	4	8	3	8	2	10	4	3	8	7	12	14	13	2	10	3	5	6	9	7	3	8	6	10	8	7	10	8	7	8
ENSDART00000017176.10	dkc1	5623	5875	6056	6933	7934	8123	10212	11649	5713	6332	6616	7352	9198	10683	15179	19738	6152	6341	6562	8506	9102	11156	12402	13473	7002	7643	7771	8561	10765	16503	18844	17757	5173	5410	6009	7709	9827	11234	14612	5623	6048	6289	7436	9753	14053	14544	14992	5235
ENSDART00000017180.8	rergla	0	0	0	0	0	3	2	4	0	0	1	0	0	0	1	0	0	0	0	0	0	2	3	5	0	0	0	0	1	2	4	0	0	0	0	2	0	4	1	0	0	0	3	3	5	2	0	0
ENSDART00000017185.8	tbx20	238	258	321	310	284	226	252	184	107	184	241	236	182	251	173	187	34	40	59	50	37	31	39	44	63	87	83	87	53	33	32	30	168	298	325	343	286	357	327	20	53	47	65	92	345	537	500	132
ENSDART00000017191.7	dlx3b	0	0	1	9	6	16	49	6	0	0	0	2	10	7	15	14	0	0	3	10	25	49	44	36	0	0	3	12	40	57	65	44	0	0	1	4	13	132	292	0	0	4	9	27	111	150	123	0
ENSDART00000017202.8	kcnk1b	512	462	484	530	426	406	391	233	451	403	335	373	290	263	208	167	297	342	350	366	470	331	247	196	372	393	347	388	349	340	181	126	446	422	405	361	359	317	288	298	263	270	253	228	159	118	68	300
ENSDART00000017229.9	ncam1a	17	13	14	18	17	25	24	18	26	27	21	27	22	30	22	27	10	7	16	11	9	12	14	10	13	17	16	15	20	27	13	6	7	5	5	7	8	3	3	8	13	15	10	16	11	6	9	21
ENSDART00000017230.8	snrpc	7419	6388	6555	7844	7894	7358	9631	8825	9317	7970	7266	7592	8899	10031	13106	15485	5115	5172	5089	7071	8568	12029	14623	18123	8998	7259	6772	7024	10140	14204	20506	24407	8621	7394	7217	8326	9541	11817	16097	9018	8035	8349	9572	12489	18678	21950	25550	8780
ENSDART00000017240.9	postna	11	14	12	16	10	0	0	9	1	6	3	5	9	2	5	4	27	15	18	21	23	16	12	16	7	21	18	17	21	17	29	22	8	9	7	4	11	7	9	11	9	10	15	12	13	6	4	10
ENSDART00000017244.8	xkr6a	0	0	0	0	0	0	0	0	0	0	0	0	0	0	0	0	15	10	6	12	3	5	0	0	18	30	22	10	13	4	0	3	55	66	58	32	26	12	19	13	23	13	6	6	1	2	0	4
ENSDART00000017259.7	fgf13a	0	0	0	0	0	0	2	2	0	0	0	0	0	0	0	1	2	0	0	0	0	1	0	0	0	0	0	0	0	0	0	0	1	2	0	0	0	0	0	0	1	0	0	1	0	0	0	0
ENSDART00000017299.12	tdg.1	12	15	12	21	66	49	124	89	37	17	22	51	73	151	357	709	14	19	25	59	172	496	887	1509	21	29	19	32	184	620	1712	2371	27	27	25	40	108	192	316	7	12	25	82	235	665	1099	1931	24
ENSDART00000017304.6	cpsf4	1913	1885	1904	2162	2440	2603	2549	2495	2624	2623	2772	2707	2801	2211	1856	1563	1767	1948	2020	2342	2186	1894	1780	1437	2581	2428	2190	2254	2574	2483	1755	1916	2345	2168	2029	2177	2332	1952	1561	2755	2449	2486	2524	2082	1467	1383	1748	2347
ENSDART00000017305.8	znf76	609	626	694	732	647	572	603	581	428	486	456	491	539	470	463	351	572	593	614	581	741	662	510	576	489	678	646	711	708	656	520	283	558	607	755	791	681	697	737	786	783	854	932	921	740	632	402	1005
ENSDART00000017307.8	zgc:91890	288	207	195	436	351	1010	883	153	311	358	298	306	288	242	231	213	0	0	2	3	21	56	58	52	0	0	1	3	25	44	55	77	1311	1221	1098	1046	953	865	711	217	286	169	171	154	126	106	160	367
ENSDART00000017309.11	ca16b	0	0	0	1	0	0	1	0	0	3	0	0	1	0	0	3	2	2	0	0	1	2	6	8	1	0	2	2	3	6	17	25	3	2	0	2	1	1	2	3	2	3	1	1	3	11	9	0
ENSDART00000017359.8	sfpq	1127	973	935	1291	2246	2620	3870	4650	1784	1524	1538	1917	3118	4022	6876	10465	808	811	935	1390	2127	4405	6950	8589	1483	1394	1363	1651	3612	9438	17314	20909	1573	1314	1253	2141	2976	4415	6252	1798	1653	1691	2282	4618	9153	12791	18264	1257
ENSDART00000017375.9	cnga1b	1	0	1	0	0	0	3	7	1	0	1	2	2	4	6	17	0	0	0	0	0	0	2	1	0	1	0	0	0	0	0	5	1	0	2	1	0	3	8	0	0	0	1	3	4	5	5	0
ENSDART00000017384.8	tnikb	1	1	1	4	0	2	0	1	2	2	2	1	3	1	0	1	2	2	1	1	1	1	0	1	2	0	0	1	9	3	3	0	4	2	2	2	1	2	0	1	1	3	0	0	4	3	2	0
ENSDART00000017402.7	ip6k2b	9	17	32	90	204	209	435	409	16	10	29	163	352	377	556	592	15	49	244	644	816	741	737	886	29	30	160	905	1321	1155	1113	1228	14	15	77	370	526	654	847	9	38	278	685	941	1499	1888	1616	9
ENSDART00000017413.10	zmynd10	32	35	34	30	19	22	15	27	21	19	27	28	33	29	16	12	19	23	27	24	16	16	11	5	21	25	14	16	19	20	6	3	76	67	66	55	71	74	43	47	53	41	48	52	18	18	5	18
ENSDART00000017422.9	tbc1d17	242	251	233	178	166	186	180	148	199	183	214	202	181	146	122	134	271	283	221	199	109	97	91	112	237	294	245	256	149	154	178	178	285	255	256	228	251	208	188	308	283	265	202	178	152	119	182	261
ENSDART00000017440.6	mc3r	0	0	0	0	0	0	0	0	0	0	0	0	0	0	0	0	0	0	0	0	0	0	0	0	0	0	0	0	0	0	0	0	0	0	0	0	0	0	0	0	0	0	0	0	0	0	0	0
ENSDART00000017443.9	celf2	0	0	0	0	0	0	0	0	0	0	0	0	0	0	0	0	0	0	0	0	0	1	0	0	0	0	0	0	0	0	0	0	0	0	0	0	0	0	0	0	0	0	0	0	0	0	0	0
ENSDART00000017445.7	prdm1a	2	1	1	24	38	34	57	51	4	3	10	29	55	99	56	242	22	21	26	30	11	53	325	791	25	13	15	9	15	11	263	1220	23	30	26	33	42	60	249	9	14	10	18	86	218	1276	3461	3
ENSDART00000017485.7	sf3b6	877	801	809	927	1129	1227	1565	1633	1233	1120	1029	1293	1462	1753	2350	2857	763	904	791	1196	1254	1900	2618	3174	1165	908	860	1085	1594	2781	4740	5209	984	924	852	1051	1433	1620	2266	1181	1020	1036	1359	1796	2700	3458	3851	996
ENSDART00000017493.7	nkx2.1	1	2	1	1	1	2	5	4	3	1	3	4	0	0	1	0	0	0	3	0	1	0	1	5	1	1	1	4	1	1	1	17	1	2	2	3	4	1	1	1	1	2	2	0	0	0	53	10
ENSDART00000017551.11	slc6a1b	1	3	1	9	10	4	4	35	1	0	0	0	4	4	5	4	15	12	18	12	12	11	13	22	8	14	31	27	26	18	14	20	6	6	7	4	9	8	3	2	3	8	5	3	3	3	5	10
ENSDART00000017553.11	serinc1	1539	1483	1389	1538	1588	1667	1938	2017	1898	1706	1673	1619	1856	1924	2163	2631	1428	1275	1505	1808	1817	2519	2637	3277	2166	1824	1687	1803	2505	3506	4484	4134	1850	1584	1543	1738	2017	2105	2292	2298	2005	2151	2094	2857	3726	3913	4081	1774
ENSDART00000017562.7	klhl32	18	31	23	6	9	20	22	15	19	23	26	22	23	35	53	51	26	34	34	24	29	38	26	25	28	19	24	17	24	17	4	5	28	44	52	37	43	22	27	30	33	32	37	41	17	20	9	43
ENSDART00000017569.8	tnfb	0	0	0	0	4	5	28	20	0	0	0	0	7	26	100	191	0	1	1	7	96	552	809	894	0	0	1	2	141	762	1664	1823	0	0	0	1	4	42	155	0	0	0	4	42	264	668	966	0
ENSDART00000017572.7	ints13	4460	4012	4046	3703	3704	4237	4441	3581	3589	3388	3333	3345	3885	3909	4053	3988	3131	3074	3209	3728	3967	3864	3012	2751	3867	3628	3599	3624	4175	3868	3027	2634	3801	3746	3616	4207	4292	4574	4728	3765	4031	4039	4220	4535	4229	3129	2511	4032
ENSDART00000017599.8	rem1	0	1	0	1	3	1	1	1	3	1	1	1	0	2	1	1	2	2	2	2	0	0	0	0	1	2	1	1	1	0	1	0	1	0	0	2	0	0	1	2	0	1	2	1	3	0	0	0
ENSDART00000017605.8	spag6	0	0	0	0	0	0	0	0	0	0	0	0	0	0	0	0	0	0	0	0	0	0	0	0	0	0	0	0	0	0	0	0	0	0	0	0	0	0	0	0	0	0	0	0	0	0	2	0
ENSDART00000017619.10	impdh1a	16	18	28	24	21	20	7	19	18	10	19	19	14	6	7	1	26	33	17	12	17	11	4	6	20	14	18	15	19	8	9	0	26	14	21	19	26	16	15	21	21	25	16	10	11	9	2	12
ENSDART00000017646.8	atp6v0a1a	1502	1548	1584	1245	1233	1074	939	1243	2054	1720	1292	1040	692	549	443	428	2484	2362	2208	1596	1268	799	856	909	1669	1699	1721	1314	740	575	587	905	2234	1868	1454	913	608	512	484	1347	1340	997	648	508	343	431	667	1443
ENSDART00000017668.10	ptbp1a	546	528	466	538	1129	1786	3112	3369	693	518	538	817	1891	2782	7004	12289	471	392	501	1310	2826	7767	13739	17323	659	506	577	1017	3130	8035	18174	21943	570	407	488	1038	2204	4073	7790	577	613	740	1562	3860	10843	18912	22468	480
ENSDART00000017679.10	ppp2r2ca	408	452	509	401	349	291	205	256	108	169	207	204	153	123	106	57	61	60	43	54	42	26	25	18	63	60	66	78	44	24	16	16	239	319	325	265	248	182	118	82	95	125	105	69	25	27	20	128
ENSDART00000017695.6	foxd3	0	7	168	403	825	1214	1644	1586	0	3	123	420	739	1040	1622	2559	2	6	29	114	162	266	340	402	3	1	7	100	150	140	205	416	0	2	20	78	144	246	326	0	9	58	95	193	247	275	475	12
ENSDART00000017696.9	fam151b	23	34	33	32	25	40	22	35	8	22	27	24	29	8	22	14	93	115	69	62	38	29	33	28	38	50	57	39	23	16	42	43	23	29	33	32	22	16	21	19	25	24	20	12	17	21	32	31
ENSDART00000017709.9	ccdc82	2729	2502	2471	1838	1279	1106	772	716	2256	2313	2252	1961	1412	1125	694	541	2354	2230	2016	1563	1089	441	368	405	2265	2389	2406	1758	813	330	270	398	2366	2547	2481	1974	1328	807	604	2637	2746	2222	1450	558	326	333	495	2725
ENSDART00000017726.8	etnk1	29	25	26	15	26	24	46	34	32	33	26	24	43	53	184	455	9	8	16	24	39	95	194	338	40	19	27	31	83	141	300	466	14	10	10	19	29	41	93	33	31	23	30	73	131	207	475	26
ENSDART00000017728.8	pgd	305	303	298	367	371	446	540	510	535	411	450	487	552	463	566	597	311	306	355	416	535	685	771	1054	614	496	457	553	701	781	935	996	786	608	701	831	868	918	1120	630	505	605	675	871	1066	1081	1039	445
ENSDART00000017755.4	ubxn6	184	192	176	141	110	81	98	95	320	325	241	152	110	95	92	107	212	151	168	112	103	89	93	74	294	268	212	103	66	61	55	79	224	244	192	107	83	67	81	241	236	117	72	65	76	91	101	284
ENSDART00000017763.9	LO018380.1	13	14	19	35	19	17	21	12	21	16	15	21	22	11	16	21	7	0	3	4	5	7	8	12	3	1	3	4	6	14	9	9	6	11	6	10	9	8	14	2	3	6	2	5	4	5	4	8
ENSDART00000017770.7	zbtb8os	73	72	69	53	64	40	43	65	184	180	152	112	155	157	228	294	86	93	54	64	48	72	116	185	90	82	63	56	43	92	213	283	79	71	78	76	86	110	171	109	96	80	70	72	111	196	278	120
ENSDART00000017774.10	cacng5a	1	3	4	3	0	3	3	3	18	12	17	19	4	10	6	10	8	13	6	2	9	4	3	0	9	13	7	10	4	1	6	0	8	30	20	16	9	12	5	27	38	22	9	13	8	6	9	14
ENSDART00000017787.7	nmur1b	1	1	1	1	2	3	0	0	1	3	4	1	2	3	2	0	2	2	0	1	1	1	2	2	2	1	0	0	1	1	0	2	1	2	0	2	2	2	0	0	0	0	0	0	0	0	0	0
ENSDART00000017791.7	tab2	5766	5176	5194	5165	5071	4625	4325	4042	4114	4175	4009	4043	4023	3732	3155	2323	3527	3456	3636	2970	4460	3591	2990	2762	3496	3709	3932	3494	2832	1879	1561	1442	5722	6360	6493	6572	5060	5137	4084	4710	5126	5179	4582	3663	2853	2588	1883	6129
ENSDART00000017805.8	nfat5a	2176	1776	1519	683	575	711	624	611	2335	1772	1171	546	343	383	352	310	1872	1833	1495	630	649	541	601	769	1714	1542	1359	770	353	307	327	381	2044	1617	1072	519	396	403	376	1517	1517	610	285	299	284	354	406	1718
ENSDART00000017807.10	igl4v8	1	2	3	4	2	1	3	2	2	2	2	0	2	1	2	1	0	0	2	2	0	0	1	0	0	0	0	1	1	0	0	0	1	3	2	3	6	1	3	0	1	0	0	1	3	2	0	0
ENSDART00000017810.4	or102-2	0	0	0	0	0	0	0	1	0	0	0	0	0	0	0	0	0	0	0	0	0	1	0	3	0	0	0	0	0	0	0	0	0	0	0	0	0	0	0	0	0	0	0	0	0	0	0	0
ENSDART00000017833.9	cacnb4a	2	4	4	3	6	3	4	0	0	3	1	3	4	1	1	1	0	0	0	0	0	0	0	1	0	0	1	1	0	0	0	2	0	0	0	0	1	1	2	0	0	0	0	0	1	3	2	3
ENSDART00000017838.10	safb	6032	5041	5001	6083	7085	7221	9427	8814	7247	5909	5660	6144	8392	9678	13224	17461	3567	3063	3779	5455	7338	13167	18244	21802	5525	4322	4149	4802	8297	13190	23987	32420	6665	4856	4922	6682	8241	10814	14452	6289	5440	5878	6849	11129	19249	25417	32219	5308
ENSDART00000017849.5	her7	76	69	62	38	30	24	10	15	144	163	174	142	63	48	29	346	44	50	37	24	15	7	241	465	9	12	10	27	6	4	258	685	222	228	210	153	84	36	24	33	42	27	17	12	4	198	359	42
ENSDART00000017850.9	ctu1	858	754	722	534	454	520	397	357	943	839	722	564	351	296	237	204	841	761	782	714	514	282	230	184	1320	1245	1089	851	525	421	217	186	665	574	538	393	311	198	167	816	630	544	393	183	113	103	139	673
ENSDART00000017852.6	ubxn7	1753	2049	2271	2521	2356	2271	1889	1504	1191	1773	1996	2296	2302	2260	1990	1774	2242	2443	2572	2480	2611	1453	1056	1070	1786	2435	2541	2532	2335	1841	1617	1894	1261	1954	2413	2704	2316	2158	1955	1435	2010	2114	2324	1747	1320	1162	1660	2180
ENSDART00000017857.7	si:dkey-121j17.5	3	4	2	1	1	0	1	1	12	9	2	3	1	7	6	3	11	6	5	3	4	1	2	2	8	7	0	3	4	2	0	2	6	14	2	0	4	2	4	19	14	5	4	0	0	3	0	5
ENSDART00000017859.9	ddi2	4385	4127	4072	4516	4344	4390	4384	4320	5324	5057	4973	5095	5176	5319	5118	5431	3762	3586	3921	4149	4817	4971	4793	4304	5675	5210	4942	5225	6002	7606	6921	5628	5439	4939	4573	4888	5247	5493	5367	5686	5404	5392	5341	5870	5821	4750	4291	5336
ENSDART00000017881.10	eif4e1b	121	143	126	119	120	179	171	159	190	200	198	194	174	145	143	134	215	202	209	236	232	225	241	243	263	273	255	268	295	514	386	316	181	190	166	175	184	165	152	155	126	146	165	149	140	116	103	178
ENSDART00000017902.8	camk1gb	11	15	14	19	20	24	18	23	21	39	31	40	29	30	22	22	1	5	5	5	7	14	26	35	3	1	5	9	7	5	22	43	12	14	19	29	22	32	17	6	5	4	3	3	17	9	9	4
ENSDART00000017912.9	gli2b	891	866	947	901	819	824	698	659	372	390	470	454	461	449	297	247	321	286	321	264	319	184	141	130	142	230	252	256	159	123	59	49	252	389	454	459	312	310	274	167	258	243	225	154	87	92	78	305
ENSDART00000017930.6	kcnk13a	1	1	1	1	3	2	0	2	0	0	0	1	4	2	5	7	0	0	0	2	2	19	85	127	0	1	1	2	1	14	45	49	0	1	2	2	1	12	9	2	1	2	7	8	27	26	7	26
ENSDART00000017939.8	tnfsf13b	0	1	0	0	0	0	0	0	2	1	0	1	0	0	1	0	0	0	0	0	0	2	0	0	3	1	2	0	0	1	0	3	1	0	1	0	0	0	0	0	1	0	0	0	0	0	0	0
ENSDART00000017941.9	tprb	10594	9230	8662	10595	11234	10143	11320	12195	11083	9754	9870	9470	11466	11768	13819	15090	7955	7307	7750	7595	8861	12156	14222	15441	7983	6511	6366	6566	7641	7000	9964	13493	10565	8265	7059	8055	8639	11683	11457	10233	10102	10262	10435	13481	16305	19440	18378	9690
ENSDART00000017947.9	ccdc146	62	61	66	110	117	68	72	63	48	91	89	71	83	72	84	56	68	45	61	66	73	63	57	40	49	47	41	48	47	49	36	33	102	91	99	90	104	99	77	87	85	92	97	100	66	44	23	66
ENSDART00000017962.10	eci1	967	834	709	498	463	442	422	381	1272	1021	891	860	902	823	891	730	970	936	717	698	529	457	391	317	984	811	741	712	651	631	540	485	1192	1037	901	865	949	796	973	1098	762	651	643	547	559	541	463	1000
ENSDART00000017966.8	nudt17	724	716	671	496	421	396	331	302	675	733	711	548	432	279	190	129	492	505	502	463	327	117	95	65	597	615	597	534	333	207	79	71	511	544	479	343	240	127	124	700	702	637	462	210	126	62	73	974
ENSDART00000017968.9	sirt4	8	9	5	4	10	7	5	6	9	3	4	4	7	0	1	5	18	7	17	11	4	9	12	8	18	15	10	5	9	12	11	5	1	2	3	3	2	7	2	9	10	13	8	6	8	5	16	4
ENSDART00000017977.8	acvr1l	2588	2364	2363	2755	3880	4397	5430	5354	3829	3378	3501	3870	4521	4852	5760	7600	2635	2502	2815	3223	3867	5073	6622	8015	3951	3581	3205	3749	5157	8190	10277	10870	2616	2319	2210	2573	3415	3825	4384	3119	2798	3105	3628	4607	6398	7217	7346	2572
ENSDART00000018017.8	gmcl1	2908	2859	2764	2251	2021	1888	1369	1483	1945	2252	1970	1663	1183	1190	1150	1456	3886	3920	3338	2166	1692	1368	1537	1746	3290	3648	3377	2401	1431	1272	1607	2091	2978	3147	2638	1753	1325	1273	1399	3078	3083	2123	1522	1108	1341	1906	2897	3133
ENSDART00000018044.8	angptl6	3	3	1	8	8	12	11	4	5	5	4	4	6	5	3	4	6	2	4	2	2	5	7	3	1	3	3	8	8	5	0	0	15	14	16	7	9	4	8	6	3	6	2	6	6	6	2	6
ENSDART00000018047.9	zgc:112294	0	0	0	0	0	0	0	0	0	0	0	0	1	0	0	0	0	0	0	2	2	2	0	0	0	0	0	0	0	1	1	2	0	0	0	0	0	0	0	0	0	0	0	0	0	0	0	0
ENSDART00000018049.5	mrpl19	0	1	0	0	0	0	0	0	0	0	0	0	0	0	0	0	0	0	0	0	0	0	0	0	0	0	0	0	0	1	0	0	0	0	0	0	0	0	0	0	0	0	0	0	0	0	0	0
ENSDART00000018054.9	trh	0	2	1	3	5	14	14	2	0	0	1	4	1	6	10	12	2	1	9	13	24	23	38	45	2	1	6	10	26	38	63	43	1	1	0	4	10	12	13	3	0	9	9	9	25	29	37	1
ENSDART00000018062.10	si:ch1073-280e3.1	1	0	1	1	1	2	1	0	1	2	2	2	3	7	6	3	1	1	1	0	1	1	5	5	0	2	0	2	3	1	4	3	1	1	2	1	7	16	6	1	0	0	1	1	5	6	5	1
ENSDART00000018064.9	zgc:152791	0	0	0	0	0	0	0	0	0	0	0	0	0	0	0	0	0	0	0	0	0	0	0	2	0	0	0	0	0	0	1	0	0	0	0	0	0	0	0	0	0	0	0	0	0	0	0	0
ENSDART00000018071.9	eif3g	631	759	783	730	734	1051	1578	1037	443	509	612	710	906	1118	1864	2769	907	1020	993	1251	1617	2306	3428	4949	542	702	840	954	1259	2299	4128	6147	239	412	454	603	810	1251	2301	461	574	732	904	1175	2363	3333	5038	606
ENSDART00000018095.8	sh3glb1a	1159	1299	1299	1489	1584	1811	1846	1619	1191	1488	1647	1757	1875	1856	1963	1705	650	659	692	782	852	886	731	1330	719	745	702	720	755	579	518	475	1332	1427	1480	1615	1673	1808	1884	1863	1904	2100	2177	2293	2314	1826	1520	1510
ENSDART00000018107.6	fancf	1052	1027	933	680	538	591	544	543	761	789	661	588	440	431	260	241	1288	1151	1119	904	614	351	259	219	975	1158	997	952	657	417	251	202	701	723	753	603	424	349	286	1022	879	869	584	408	211	230	192	1166
ENSDART00000018114.9	usp33	2610	3084	3250	1670	1166	1255	956	1106	1559	2343	2290	1442	866	799	522	394	3424	3595	3494	1858	1285	638	572	691	2737	3430	3411	2080	734	574	439	650	2170	2691	2567	1307	997	691	491	2385	3120	2219	1025	533	285	283	523	3216
ENSDART00000018117.6	ppp1r14aa	749	826	779	785	697	576	599	631	917	1007	1057	1161	1159	1007	909	696	908	1057	770	739	593	393	304	254	751	916	944	950	829	731	566	372	751	838	1013	1002	948	789	833	813	790	844	858	719	527	420	251	891
ENSDART00000018131.8	hnrnpa1a	11495	9648	9811	11571	13000	10768	13395	14269	8825	7191	6587	7285	9822	12245	18493	24732	9119	7871	9201	13345	15542	26603	34225	40622	12094	9278	8799	9895	15122	18330	31215	45772	10482	7998	8272	11555	13342	19586	27141	11079	9429	10365	12013	18626	32591	40758	57022	9986
ENSDART00000018150.9	neurod6b	3	9	4	4	3	1	2	1	1	3	4	2	1	3	0	0	2	0	0	2	2	3	0	1	2	2	0	2	2	0	0	2	2	1	1	1	1	0	0	2	2	3	3	2	0	0	0	2
ENSDART00000018155.7	adss	3	4	3	12	21	9	7	10	27	26	19	23	24	20	15	36	23	31	34	49	65	48	50	67	49	32	39	43	62	63	37	24	8	2	5	8	4	11	6	7	13	14	13	14	9	67	112	29
ENSDART00000018159.9	FOXK2	6677	7173	8113	8053	7798	7440	7827	7698	4925	6119	6424	6654	6672	7125	7205	7452	7569	7647	8099	7343	9519	8551	8052	8735	6540	8019	8786	8532	8503	7952	7524	8014	5491	7023	8063	7927	7370	7473	7684	6152	8127	8567	8403	8062	8452	9650	10409	6641
ENSDART00000018163.9	irf2bp1	9221	8160	7705	5436	3821	4323	3760	3343	6229	5562	4195	3190	2324	2256	1735	1688	7098	6551	6076	4542	4695	3475	2862	2790	8620	9017	8269	6473	4503	3267	2767	2673	8417	8501	7447	4641	2991	2477	2435	7710	7370	5480	3792	2651	1900	2211	3022	9895
ENSDART00000018205.8	aanat2	57	35	44	18	29	54	55	36	92	74	73	85	93	112	106	96	57	48	58	76	86	66	53	28	47	51	57	74	77	75	80	91	96	107	96	127	89	106	135	37	26	40	55	40	51	60	77	51
ENSDART00000018213.9	npr1b	0	0	0	0	0	0	0	0	0	0	0	1	0	0	0	0	0	0	0	1	0	0	0	0	0	0	0	0	0	0	0	0	0	0	1	0	0	0	0	0	0	0	0	0	0	0	0	0
ENSDART00000018228.9	gsk3b	63	60	60	63	60	53	70	58	43	34	35	48	75	116	257	577	107	99	110	102	91	251	623	797	97	120	102	113	114	193	610	1085	29	40	37	45	115	261	571	60	67	66	58	111	443	991	1858	41
ENSDART00000018230.7	ap4b1	3	3	3	4	5	8	7	6	4	6	3	4	2	7	2	4	3	5	7	2	5	3	5	2	4	7	3	4	2	2	4	5	0	2	2	3	6	6	3	1	4	7	8	2	1	2	2	2
ENSDART00000018235.8	crot	86	88	79	90	116	151	197	190	129	109	114	119	144	155	148	167	41	47	46	61	60	77	119	182	85	52	68	65	114	157	250	288	93	75	65	81	83	123	112	75	55	84	84	118	136	166	249	106
ENSDART00000018238.9	pdlim3a	1	2	0	0	0	0	0	0	0	0	0	0	0	0	0	0	0	0	0	1	0	0	0	0	2	0	0	0	0	1	0	0	0	0	0	0	1	1	0	0	1	1	1	0	0	0	4	0
ENSDART00000018253.6	rbm8a	7413	6648	6466	7040	8507	10199	14005	13619	10960	9486	8710	9837	12610	14895	21457	29722	6103	6039	6254	9003	11003	17656	24254	32553	11227	8939	8264	9460	14848	23672	39449	50451	8742	7730	7654	10050	12737	15726	23864	10108	8535	9157	12180	17907	30019	40200	53708	8012
ENSDART00000018255.8	ilf2	15827	13404	13407	14928	16057	17135	22259	21833	21243	17780	16598	18016	22023	25093	33268	41834	9499	8912	9652	12669	15216	22850	28166	35809	16522	12090	11596	12574	17746	22075	35006	47603	19996	17208	16035	18791	23627	28861	37666	20224	17669	18210	22114	31003	47244	57297	72716	17785
ENSDART00000018270.7	ncoa5	360	369	357	392	448	470	577	601	469	362	398	446	545	676	889	1214	326	275	297	353	501	821	1111	1443	375	367	360	471	752	1804	2990	3304	434	371	390	529	629	801	1126	456	391	477	482	691	1265	1520	2225	416
ENSDART00000018301.11	itga5	2821	2457	2305	3163	3460	1800	1978	2333	2439	2022	1939	1861	2234	2584	3896	5825	2967	2669	2695	2118	3153	5892	10488	14197	1636	1466	1421	1431	1952	4396	10808	16215	1652	1173	1148	1394	1615	2448	3803	1893	1514	1395	1234	1705	3467	7448	9795	1355
ENSDART00000018304.8	mcm3	38	36	74	927	1734	2286	5292	4413	244	276	408	1566	4008	5219	11204	15942	189	170	551	2029	4931	12281	17098	22693	317	202	358	1428	5363	8227	15064	20759	85	73	326	1607	2689	4512	7453	33	55	508	1446	3108	7063	11499	15262	169
ENSDART00000018328.6	fbxl2	3150	3076	3099	2265	1552	1501	1210	1254	2455	2529	2366	1644	999	860	553	374	2773	2620	2471	1751	1238	532	285	178	2924	3118	2779	1926	927	515	204	50	2963	3222	2998	1763	1066	695	496	3072	3050	2399	1506	728	222	139	78	3489
ENSDART00000018347.8	cab39l1	126	130	126	92	138	144	117	126	148	182	146	157	169	154	123	103	86	97	94	112	112	101	69	35	111	78	88	65	50	20	23	22	93	102	88	82	88	97	66	106	129	110	148	94	89	73	20	91
ENSDART00000018350.8	cnot8	3592	3375	3232	3411	3660	3669	3456	3205	5546	4776	4439	4407	4483	4365	4054	3464	2874	2687	2839	3594	3516	3324	2283	2144	5847	5244	4780	4724	5520	6918	4367	2670	3769	3386	3166	3686	3630	3624	3399	6051	4944	4739	5098	4968	4145	2764	1580	4604
ENSDART00000018351.7	zgc:65851	9	16	17	9	6	11	22	31	15	11	14	14	15	14	30	53	16	12	16	35	30	26	43	57	21	25	27	41	27	74	57	79	5	7	9	11	13	17	21	17	5	16	18	16	33	68	36	26
ENSDART00000018401.8	orai1a	716	612	569	892	1298	629	651	937	1270	1156	1083	1137	1267	1154	1269	1214	1090	1059	1119	1103	1171	1276	1131	826	1721	1513	1433	1592	1869	2228	1888	1152	1075	837	717	823	962	956	853	1195	1129	1109	1151	1281	1125	969	484	954
ENSDART00000018408.11	anxa13l	76	75	67	18	25	144	144	159	52	53	60	58	58	65	50	69	22	26	25	35	27	30	41	50	8	3	9	11	14	24	16	16	51	43	34	30	50	40	36	23	28	20	38	26	25	39	21	50
ENSDART00000018423.8	ywhaqb	5	4	10	18	15	15	20	8	9	10	8	10	18	20	26	29	18	24	18	10	19	20	19	34	4	5	5	3	5	5	19	27	5	7	6	9	7	4	7	8	13	10	15	17	29	32	61	6
ENSDART00000018432.9	he1.2	0	0	0	0	0	0	1	0	0	0	0	0	0	0	0	0	0	0	0	0	0	0	0	0	0	0	0	0	0	0	0	0	0	0	0	0	0	0	0	0	0	0	0	1	0	0	0	0
ENSDART00000018461.10	vmp1	32	21	22	19	25	28	30	33	61	35	33	36	59	47	45	47	14	14	26	25	25	27	20	25	32	21	31	26	24	4	4	19	47	35	17	30	23	33	21	48	54	40	46	49	39	35	14	21
ENSDART00000018469.10	npnt	0	0	0	1	0	0	0	0	2	0	1	1	0	0	1	0	2	0	0	0	0	0	4	1	1	0	0	1	0	1	1	5	2	0	1	1	0	2	0	2	0	0	0	0	1	2	5	1
ENSDART00000018472.8	chmp2bb	3156	2993	2918	3354	3657	4059	4939	4389	4174	3960	3631	3833	4224	4506	5449	6106	2719	2640	2801	3694	4229	5337	5567	6939	4320	3483	2935	3379	4525	6336	7842	7992	3899	3256	2960	3159	4518	4883	5701	4548	3731	4018	4602	5434	6713	6579	6085	3893
ENSDART00000018475.7	snrpd3	0	0	0	0	0	0	0	0	0	0	0	0	0	1	0	0	1	0	0	0	0	0	0	0	0	0	0	0	0	0	1	0	0	0	0	0	0	0	0	0	0	0	0	0	0	0	0	0
ENSDART00000018500.9	hif1ab	3716	3826	3782	3952	4475	4847	5628	5609	3073	3646	4000	4210	4598	4971	5373	5933	3529	3238	3623	4045	4745	6300	7013	7151	3488	3806	3809	4137	4961	5930	7292	7419	3866	4056	3978	4725	5142	5649	5993	3875	4395	4819	4841	6166	7437	7081	6330	4271
ENSDART00000018501.9	opn4.1	12	9	10	16	11	5	4	2	45	48	32	20	10	20	7	12	19	28	25	43	32	49	15	8	19	27	18	32	69	55	24	20	34	33	20	25	22	10	13	12	17	14	15	20	33	32	12	18
ENSDART00000018502.9	mapk12a	5	6	7	7	14	0	4	8	9	3	2	7	7	3	10	5	3	7	7	12	7	6	8	17	26	25	21	41	44	28	30	38	17	7	14	16	14	15	15	8	5	4	9	9	8	11	5	9
ENSDART00000018503.9	sucla2	1820	1728	1770	1766	1721	1669	1667	1619	2032	1966	2011	2115	1978	1859	1721	1642	1549	1583	1784	1903	2032	2044	1856	1937	2409	2148	2079	2119	2437	2562	2162	1839	2238	2181	2118	2263	2265	2125	2096	2347	2267	2276	2335	2333	2183	1773	1511	2176
ENSDART00000018504.8	zgc:77086	2686	2783	2963	2694	3201	3455	3359	4833	1792	1992	1993	2039	2253	2287	2175	2181	3032	3241	3256	3534	3718	3905	4025	4193	2460	2567	2611	3002	3548	3784	3466	2909	1779	1974	2055	2305	2609	2497	2407	2513	2620	2644	2975	3044	2671	2396	1974	1979
ENSDART00000018512.9	pofut1	2552	2450	2375	2454	2624	2961	3289	3105	2575	2397	2313	2431	2849	2617	2694	2609	2368	2461	2366	2967	3070	3409	3091	3038	2749	2247	2194	2448	2828	2794	2555	2094	2609	2582	2588	2724	3026	3145	3140	3309	2831	3182	3407	3747	3117	2451	1797	2669
ENSDART00000018514.8	dlc	2	0	3	6	4	1	1	3	2	2	2	2	1	0	3	157	1	1	9	5	2	5	148	431	0	1	1	15	3	2	279	680	0	1	3	2	3	1	8	1	1	6	4	0	18	268	829	2
ENSDART00000018515.5	dohh	101	93	116	112	111	148	126	97	32	56	61	97	107	112	163	191	189	236	229	254	198	216	214	246	81	149	187	222	254	225	264	307	53	89	114	156	158	175	182	77	121	146	168	133	178	219	269	103
ENSDART00000018519.10	zgc:153896	67	75	70	43	29	39	22	31	43	57	69	40	21	42	22	30	86	59	59	47	23	26	24	17	53	71	71	60	33	21	19	44	35	26	35	21	20	13	28	56	64	53	27	24	31	73	158	56
ENSDART00000018523.9	ahcy	2419	3032	3512	3848	4234	4433	5369	5242	1887	2418	2839	3433	4237	4454	5033	5580	3334	3813	4218	5052	6129	7246	7956	9162	2793	3993	4687	5449	6586	8359	10033	10593	1943	2650	3336	4215	4349	5131	6296	1976	2893	3532	4577	5476	7544	8240	8186	2896
ENSDART00000018524.8	pcyt1aa	368	392	359	714	875	572	613	859	623	633	681	669	795	828	790	752	351	326	295	437	415	517	467	410	537	500	483	479	615	874	808	463	729	676	678	806	864	883	890	642	520	605	628	716	870	650	324	380
ENSDART00000018532.7	triap1	1056	987	979	870	853	937	851	895	994	1066	1047	1032	1016	957	946	944	570	623	602	533	498	570	650	835	268	373	397	429	462	692	1119	1374	751	828	855	866	869	743	875	863	878	948	722	808	832	886	1027	997
ENSDART00000018533.8	hpgd	0	1	0	4	3	2	1	0	0	1	1	5	4	2	3	5	0	2	2	14	33	89	163	187	0	0	0	3	18	63	210	244	0	0	4	3	2	5	1	0	0	0	9	13	17	20	23	0
ENSDART00000018553.5	rpa3	1647	1627	1445	1492	1578	1603	1801	1826	2241	1945	1809	1893	2395	2280	2449	2680	1501	1537	1517	2064	1985	2241	2364	2667	2381	1949	1847	2087	2559	3217	3722	3625	1763	1624	1645	1793	2034	1940	2211	2438	1944	1993	2277	2276	2555	2400	1701	1786
ENSDART00000018570.5	wars2	37	45	36	33	38	30	38	22	14	22	25	25	28	33	49	75	48	49	38	49	31	23	53	73	33	25	38	34	26	37	62	76	23	27	43	43	48	45	57	20	17	23	31	43	45	71	133	22
ENSDART00000018580.7	nedd8	859	909	976	899	990	1103	1289	1233	633	797	926	933	1150	1203	1402	1485	1246	1494	1332	1910	1804	2203	2438	2763	1202	1310	1394	1466	1764	2231	2849	2922	580	749	858	980	1095	1119	1398	883	969	1044	1231	1299	1735	1753	1787	1040
ENSDART00000018614.7	chrna4b	13	11	18	9	13	28	70	30	1	1	2	26	71	111	94	125	0	1	1	3	11	8	46	5	2	2	4	2	12	23	60	69	2	1	0	12	7	22	84	0	2	1	8	34	24	24	27	1
ENSDART00000018625.8	napab	3006	2927	2963	3457	3732	3838	4352	3946	3389	3674	3583	3656	4184	4268	4618	4817	2791	2716	2834	3455	3687	4373	4406	4481	3670	3262	3205	3288	4065	4964	5122	4543	3690	3641	3559	3790	4462	4711	5264	3780	3807	3729	4369	4951	5607	4714	4020	4111
ENSDART00000018626.8	pdap1b	1384	1396	1379	827	754	1185	1121	929	734	947	1041	1064	859	810	653	552	1595	1587	1608	1735	1439	1086	809	646	1540	1737	1763	1798	1655	1723	1189	837	882	953	903	797	867	665	572	1888	2005	1806	1826	1367	1011	741	815	1413
ENSDART00000018640.11	snx3	242	262	270	294	373	384	411	347	342	430	382	422	493	476	465	458	419	362	435	531	457	533	542	524	554	528	466	569	719	1026	803	590	384	368	390	441	529	437	542	463	428	461	487	526	567	393	256	421
ENSDART00000018654.9	rnd1b	0	0	0	0	0	0	2	3	0	0	0	0	1	1	1	3	0	0	0	11	10	19	20	23	0	0	0	3	14	28	13	19	0	0	0	1	3	6	7	0	0	0	2	5	5	12	12	0
ENSDART00000018676.7	cyp3c1	9	6	11	5	4	11	7	7	16	15	10	6	3	4	1	5	2	4	5	5	1	1	0	1	4	0	2	2	0	0	3	3	8	4	2	3	3	1	3	5	5	3	3	3	0	2	2	4
ENSDART00000018683.11	ATG14	0	0	0	0	0	0	0	0	0	0	0	1	0	0	0	0	0	0	0	0	0	0	0	0	0	0	0	0	0	0	0	0	0	0	0	0	0	0	0	0	0	0	0	0	0	0	0	0
ENSDART00000018685.9	syt9a	25	24	17	12	21	4	2	26	36	38	41	39	40	29	37	34	6	8	6	6	12	13	24	15	3	12	3	18	18	28	22	17	36	42	37	49	79	108	116	12	14	5	13	44	101	68	68	4
ENSDART00000018686.5	rrp15	203	189	198	318	543	785	1410	1602	60	65	123	365	962	1450	3037	4476	233	217	213	366	663	1704	2627	4035	63	74	92	225	795	1862	4568	6325	100	106	194	608	1115	1577	2529	62	69	202	531	1214	3117	4350	6047	72
ENSDART00000018729.11	pard3ab	7	8	7	12	10	15	23	17	5	7	15	12	12	19	14	18	7	11	14	16	18	20	20	9	15	15	24	16	29	56	56	16	19	16	16	18	23	22	28	15	21	17	32	37	27	18	14	13
ENSDART00000018735.9	dnaja2b	99	120	116	95	91	52	47	161	145	149	158	140	214	169	249	211	36	45	41	52	45	73	74	94	36	58	41	46	51	60	65	99	89	105	99	130	122	157	149	76	57	101	89	114	115	153	135	88
ENSDART00000018737.9	qkib	0	0	0	0	0	0	0	0	0	0	0	0	0	0	0	0	0	0	0	0	0	0	0	0	0	0	0	0	0	0	0	0	0	0	0	0	0	0	0	0	0	0	0	0	0	0	0	0
ENSDART00000018739.10	tjp2b	207	174	174	129	93	143	137	107	223	161	167	146	90	142	131	99	120	96	123	119	121	102	91	97	154	121	97	101	88	47	47	28	170	123	128	103	89	104	108	149	141	163	130	86	110	82	53	135
ENSDART00000018741.9	pcid2	99	120	105	121	173	199	217	199	64	96	111	133	160	158	204	256	156	145	174	219	187	271	268	318	143	176	171	213	283	628	718	608	113	109	124	178	195	226	270	119	134	190	207	227	321	366	263	145
ENSDART00000018752.8	cops3	600	845	960	980	1033	1146	1200	1228	332	516	693	896	935	1093	1129	1083	1175	1206	1245	1341	1242	1150	1180	1185	545	894	970	1077	1089	1066	1090	1403	416	669	822	1015	1204	1093	1187	410	685	781	844	813	922	1076	1555	645
ENSDART00000018817.6	rnf11a	634	602	602	323	457	509	735	863	789	690	706	826	992	1160	1181	1666	259	281	306	425	493	753	986	1242	430	374	364	484	796	1315	1791	2221	273	274	272	400	537	603	854	594	484	702	768	1139	1609	1900	2169	565
ENSDART00000018818.6	mul1a	161	205	180	321	249	183	170	164	159	197	204	176	156	140	103	91	306	310	268	313	224	176	116	142	279	308	313	317	224	200	148	140	220	247	311	292	241	187	154	266	311	303	247	203	138	139	206	271
ENSDART00000018822.7	rps15a	0	0	1	2	1	12	13	15	0	0	2	7	11	6	9	16	0	0	1	9	15	14	14	5	0	0	1	3	21	19	26	25	0	0	1	8	17	7	11	0	1	3	5	8	14	11	7	0
ENSDART00000018827.9	dachc	0	0	0	0	0	0	0	0	0	0	0	0	0	0	0	0	0	0	0	0	0	0	0	1	0	0	0	0	0	0	0	0	1	0	0	0	2	1	1	0	1	0	0	0	0	0	0	2
ENSDART00000018862.9	hnf1a	1	1	1	5	5	1	5	3	1	3	0	4	3	2	0	3	2	2	2	1	3	2	2	0	4	4	1	2	5	0	1	5	2	3	3	2	2	2	2	4	3	0	5	2	4	3	0	1
ENSDART00000018868.7	pdia4	2884	3064	2923	1757	1341	1497	1150	1523	1989	2139	2060	1733	1138	1033	758	622	5008	4894	4397	3055	1796	770	602	643	5087	5462	5526	3885	2249	1498	864	789	2372	2686	2785	2236	1667	1023	925	3535	3286	2750	1501	812	396	307	641	2859
ENSDART00000018886.9	ghra	31	39	28	10	11	1	4	1	12	14	12	13	17	10	5	3	0	3	2	4	3	0	1	1	4	4	1	5	3	3	0	2	10	7	3	7	2	1	0	16	19	14	11	14	5	0	2	14
ENSDART00000018895.11	srrt	6215	5479	5471	5131	4958	5935	6973	6090	6267	5037	4670	4693	5399	5899	7524	8621	2960	2606	2760	3278	3715	5342	6067	6829	4622	3418	3169	3143	3573	3269	5004	6794	6522	5498	5224	6253	6528	8561	10451	7857	7253	7567	7985	10221	15770	17854	19863	7060
ENSDART00000018908.7	slc27a1a	145	144	124	139	147	170	152	158	155	164	165	164	192	165	123	107	127	111	127	135	162	159	141	126	172	175	155	193	188	318	244	142	83	80	78	63	88	84	72	192	168	158	172	188	162	104	69	93
ENSDART00000018939.7	tha1	14	29	24	25	27	24	22	17	32	27	28	12	19	19	22	35	53	76	59	40	40	36	50	65	33	32	33	32	21	39	62	76	21	24	37	25	19	36	41	19	23	19	23	29	25	27	43	49
ENSDART00000018948.9	cishb	1	1	2	0	0	2	1	4	6	4	2	2	2	3	5	13	1	0	0	2	0	1	0	3	0	2	2	0	0	0	1	6	8	7	12	7	3	7	15	3	3	6	3	1	6	12	7	2
ENSDART00000018972.8	zgc:92818	91	100	92	64	89	144	185	226	53	43	62	84	106	105	170	225	179	175	120	104	73	87	107	209	28	43	54	50	37	63	220	315	30	46	43	59	81	70	97	31	39	35	40	54	139	195	363	41
ENSDART00000018973.7	scamp3	308	281	214	165	151	144	126	145	291	261	264	261	265	237	210	186	455	331	294	249	214	145	143	161	269	245	240	197	187	214	205	205	329	342	324	278	312	270	264	257	197	205	161	168	129	135	125	408
ENSDART00000018977.7	rabgef1	0	0	0	0	3	0	1	0	0	0	0	0	0	0	0	0	0	0	0	1	0	0	2	2	0	0	0	1	0	1	0	0	0	0	0	0	0	0	1	0	0	0	1	2	3	2	5	0
ENSDART00000018981.10	srp72	4291	4762	5216	4613	4696	4976	5858	5800	2306	2554	2772	3286	4001	4381	4933	5592	5592	5158	5498	6167	7673	10167	10712	12147	5575	5330	5565	5692	6544	6838	8425	9461	4311	4535	4702	5637	6057	7219	8487	3616	4185	5002	5443	6421	8244	8627	7631	3771
ENSDART00000019003.6	psmd10	83	80	97	61	64	53	79	66	62	78	90	92	82	79	68	43	86	133	94	53	46	35	17	26	76	100	98	96	66	59	39	39	88	125	107	106	121	84	61	134	92	96	77	58	41	47	43	73
ENSDART00000019004.9	arhgdig	454	514	512	653	788	757	898	1037	492	647	718	742	809	873	977	1292	645	718	713	743	657	755	927	908	545	580	635	740	862	1174	1256	1266	452	525	543	609	753	727	804	525	549	580	598	769	871	787	723	520
ENSDART00000019008.9	asb14a	0	0	1	2	4	0	0	0	0	0	1	3	5	3	0	3	0	1	0	1	1	0	0	1	1	0	0	2	3	0	0	3	1	0	2	13	8	9	2	0	0	0	3	5	6	6	2	1
ENSDART00000019024.6	ahr1a	0	1	0	1	0	0	0	0	0	0	0	0	0	0	0	0	0	0	0	0	0	0	0	0	0	0	0	0	0	0	0	0	0	0	0	0	0	0	0	0	0	0	0	0	0	0	0	0
ENSDART00000019029.8	atp6v1h	0	0	0	0	0	0	1	0	0	0	0	0	0	0	0	0	0	0	0	0	0	0	0	0	0	0	0	0	0	0	0	0	0	0	0	0	0	0	0	0	0	0	0	0	0	0	0	1
ENSDART00000019050.8	rps6kb1a	252	226	225	376	331	138	149	231	248	257	231	228	231	208	195	126	119	128	152	142	164	147	103	96	298	254	222	233	228	154	103	69	172	162	156	133	150	146	139	143	129	126	130	126	149	73	32	235
ENSDART00000019059.9	lmx1a	52	60	49	47	46	67	105	162	55	35	39	62	83	77	87	88	60	41	42	50	31	25	17	23	17	19	24	25	29	24	17	16	65	80	103	131	132	135	157	25	23	31	31	35	33	42	9	63
ENSDART00000019063.7	pdcd10b	730	715	683	585	656	606	694	707	694	684	621	648	817	996	1421	1878	913	1043	861	986	1042	1813	2901	4209	643	780	728	731	1069	2117	4269	6440	571	637	606	688	913	1109	1584	773	818	686	772	1183	2402	3414	4778	586
ENSDART00000019078.5	lhx8a	101	114	110	100	79	100	72	89	61	53	46	45	35	36	40	17	113	127	100	78	39	10	12	1	31	62	61	47	33	19	3	0	47	77	81	47	45	33	33	47	52	35	31	20	9	0	2	90
ENSDART00000019098.6	dnase1	1	1	1	0	4	0	2	0	0	0	0	1	1	0	0	3	0	1	2	0	2	2	0	0	0	1	0	3	0	0	0	0	0	2	1	2	1	0	3	1	1	0	1	2	3	2	0	0
ENSDART00000019104.7	fbp2	0	1	2	5	6	4	1	1	5	3	6	7	8	7	6	1	1	2	2	2	3	2	3	7	4	2	1	3	4	7	3	0	1	6	2	2	4	0	1	4	3	3	7	3	8	0	0	2
ENSDART00000019113.8	maco1b	404	374	386	300	390	454	405	294	232	212	203	198	227	171	174	142	407	336	365	417	486	391	298	211	242	204	167	196	226	398	279	99	266	214	261	279	196	209	183	285	187	205	168	135	78	56	77	274
ENSDART00000019144.10	arid2	1058	983	972	1199	1381	1560	1760	1847	1551	1402	1519	1464	1544	1455	1342	1381	1288	1291	1385	1545	1701	1651	1583	1494	1674	1692	1596	1794	2244	3493	2961	2454	1455	1194	1135	1200	1305	1210	1225	1794	1617	1762	1498	1952	1788	1664	1625	1168
ENSDART00000019145.8	lbr	136	141	122	190	276	285	352	315	351	309	314	369	426	524	543	631	210	218	202	232	229	309	332	333	250	233	214	168	163	53	88	194	174	210	178	252	181	296	289	275	319	309	374	419	574	674	915	177
ENSDART00000019149.10	rpl7	899	832	812	1021	1568	1670	2566	2769	1508	1368	1353	1663	2605	3151	5838	9215	996	1264	1112	1644	2405	4285	6697	9153	1448	1176	1231	1507	2924	6451	12468	16753	659	663	801	1198	1925	3071	5455	856	709	1000	1639	3066	6961	11685	17930	553
ENSDART00000019155.7	btg2	13688	12712	12409	14046	15458	17904	21986	20295	16135	15423	15191	15849	17390	18650	17047	17004	13573	13427	14364	15992	17588	14604	12692	14546	17574	16323	15754	17248	17929	18663	14622	15797	18887	17673	17018	18366	18119	18144	20360	17631	17110	17558	16626	15484	15519	16713	16732	16127
ENSDART00000019165.8	apaf1	750	982	1192	711	828	962	967	1057	326	493	647	876	1072	1149	1133	1262	786	864	919	921	1146	1078	1554	961	428	746	823	876	1194	1286	1445	1987	489	706	908	1231	1213	1354	1445	477	615	784	850	953	1078	1084	1205	553
ENSDART00000019183.8	ugt5a1	1	1	0	0	1	2	1	1	0	1	1	1	2	3	0	1	0	0	2	1	1	1	2	0	0	0	1	2	0	2	1	0	0	1	0	0	0	0	0	0	1	1	0	0	0	0	0	0
ENSDART00000019196.7	lft1	11	40	206	324	481	544	704	928	13	85	239	363	466	409	784	914	10	44	76	197	363	1243	1172	1388	25	30	76	144	284	799	1302	1396	13	88	238	522	666	909	1217	28	137	243	306	559	1322	1383	582	25
ENSDART00000019199.6	rab39ba	1	1	0	0	0	2	3	0	0	0	0	0	0	0	0	1	0	0	0	0	3	5	9	6	1	0	0	1	1	2	3	28	0	0	2	2	1	2	2	0	0	0	0	2	4	5	44	1
ENSDART00000019202.9	tdrd9	2290	2704	2958	4319	4343	3336	3464	2228	2169	2926	3371	3732	4130	4245	5116	5092	1818	1911	2123	2136	2576	3028	3391	3257	1490	1852	1974	2079	2421	2148	2800	3073	2394	2788	2934	3387	3754	4311	4234	1558	1839	2237	2384	3050	3555	3587	3433	2147
ENSDART00000019206.6	ngly1	1497	1440	1309	1048	745	874	899	801	2194	1791	1576	1373	1046	885	846	1078	1360	1198	1181	954	694	677	999	1636	1810	1433	1336	1099	654	627	1310	2171	1984	1643	1484	1226	989	904	1054	1629	1378	1215	943	793	1271	2114	3162	1658
ENSDART00000019233.8	v2rx1	0	0	0	2	0	0	0	0	0	0	0	0	0	1	0	0	0	2	0	0	0	0	0	0	0	0	0	0	0	0	0	0	0	0	0	0	0	0	0	0	0	1	0	0	0	0	0	0
ENSDART00000019235.8	atp5f1d	91	93	95	92	64	56	63	51	50	48	60	51	48	60	49	86	90	72	79	61	102	157	124	194	34	29	44	37	47	120	214	279	40	38	63	71	77	71	100	37	36	53	58	51	116	112	121	34
ENSDART00000019248.9	stimate	832	746	714	794	789	669	537	539	1389	1177	1093	1020	1102	943	801	616	791	730	732	823	935	709	466	338	1385	1065	1019	945	870	605	411	299	1208	1140	1020	1031	995	850	705	1043	977	959	978	664	459	293	174	1005
ENSDART00000019259.9	dlb	4	3	2	5	11	16	115	46	6	3	2	5	12	21	123	265	4	3	10	12	12	60	247	628	1	4	1	9	6	20	293	1009	9	11	13	11	24	39	232	3	4	4	5	17	313	2143	5387	5
ENSDART00000019267.5	kcnj1b	427	388	366	403	385	320	251	186	485	362	424	384	377	334	280	212	54	56	45	74	83	82	63	40	107	95	94	101	145	174	116	82	331	303	297	280	284	198	157	314	282	303	255	253	190	116	121	404
ENSDART00000019270.8	nae1	94	149	182	220	214	243	238	183	78	138	179	232	208	250	254	230	228	284	275	328	301	270	204	181	179	256	294	311	285	262	181	129	91	146	185	218	202	249	251	118	212	234	223	283	232	174	91	144
ENSDART00000019296.9	gdf9	1235	1104	1081	1007	887	860	599	740	1278	1114	1218	1107	975	849	579	403	969	953	1136	797	536	244	156	131	938	888	991	932	610	406	201	88	1399	1379	1246	1037	839	551	302	1161	1090	929	718	425	191	125	53	1102
ENSDART00000019323.7	jag1b	4	5	8	5	20	23	39	20	9	8	10	12	37	60	49	95	2	2	8	5	6	21	47	66	3	3	4	8	15	30	29	94	7	7	12	12	10	15	36	5	4	3	12	17	33	67	110	3
ENSDART00000019325.9	cyp20a1	196	269	331	418	407	366	357	370	111	170	232	328	369	412	459	552	906	983	954	1129	1140	1063	930	792	529	830	960	1042	1241	1156	988	672	393	597	693	788	886	934	1003	308	495	453	685	642	748	592	610	721
ENSDART00000019330.10	ech1	30	36	36	43	35	43	52	48	58	68	64	71	58	94	81	94	32	21	29	39	23	39	37	26	28	15	24	16	13	4	9	13	51	43	45	57	60	78	62	69	49	70	60	57	74	82	69	55
ENSDART00000019350.9	nup58	65	64	50	36	44	37	34	47	31	30	32	31	34	27	39	53	69	64	57	62	46	33	23	39	47	50	49	48	34	69	65	47	41	34	45	53	58	57	61	37	43	44	40	30	51	56	61	55
ENSDART00000019353.9	pon1	2	4	6	1	1	2	0	7	5	5	4	7	5	6	5	8	10	16	16	12	18	10	16	6	10	13	13	16	9	17	13	6	9	3	2	7	8	3	7	4	5	7	7	9	6	5	12	2
ENSDART00000019364.7	bmp2a	1	0	1	2	1	4	1	5	0	0	0	0	2	4	2	0	0	0	0	1	2	13	17	19	0	0	1	3	3	5	19	9	0	0	1	1	0	1	2	0	0	1	2	0	0	0	0	0
ENSDART00000019379.8	marveld1	4	3	4	6	9	2	2	2	9	10	6	6	3	6	1	3	5	6	0	8	3	2	5	16	0	4	2	3	4	0	0	13	6	4	7	5	0	3	6	4	5	0	1	5	0	11	68	2
ENSDART00000019392.7	sdr16c5a	21	20	12	27	12	19	11	17	11	17	20	23	22	22	14	34	17	19	19	26	12	18	8	12	18	14	22	23	19	21	24	11	22	14	21	29	28	17	23	19	19	20	18	19	17	12	16	20
ENSDART00000019396.8	clic2	0	0	0	1	0	1	2	4	0	0	0	0	0	4	15	7	1	3	0	0	0	1	0	0	1	0	0	1	1	1	0	0	0	0	0	1	0	0	0	2	0	0	1	0	0	0	0	0
ENSDART00000019413.11	ndufa9a	759	738	723	703	638	584	640	713	804	616	658	688	658	667	716	661	696	705	694	764	733	760	702	842	953	701	736	813	955	1181	1096	1022	813	752	701	789	725	723	718	830	586	697	727	801	755	685	625	843
ENSDART00000019416.5	lhfpl6	32	27	30	28	26	39	35	30	33	29	34	24	32	33	23	22	9	7	14	16	12	14	26	37	18	12	14	23	15	8	11	31	21	20	24	25	24	19	17	20	14	34	33	27	11	17	14	21
ENSDART00000019417.6	dnajb6a	146	143	128	143	173	213	254	248	224	246	236	215	256	261	332	328	205	219	225	294	304	344	380	416	328	312	282	368	464	766	864	570	247	229	203	232	276	324	326	376	329	313	357	420	550	481	319	297
ENSDART00000019440.9	pole4	1	0	0	2	9	9	24	35	0	0	3	4	7	14	20	26	0	0	2	6	11	24	22	24	0	0	2	6	3	16	34	35	0	1	2	2	4	2	2	1	0	5	5	6	13	11	11	0
ENSDART00000019442.9	xpnpep1	39	53	63	72	83	82	98	99	26	47	50	69	54	77	61	81	57	53	60	67	69	80	81	69	39	51	62	53	69	90	80	60	29	38	31	52	52	45	62	28	43	48	57	56	57	45	61	45
ENSDART00000019446.6	ascl1b	2	1	1	2	2	2	1	2	2	2	0	1	0	2	0	1	0	2	1	3	3	0	2	0	0	0	1	4	12	1	3	14	0	0	2	0	0	0	0	1	0	0	1	0	0	0	2	1
ENSDART00000019450.10	trpc4apa	10753	9515	9521	10713	12129	11700	12306	12903	14048	11777	11686	11742	12879	12575	12445	12211	8589	7761	8379	9555	10342	12315	10845	9781	14488	11029	10584	10511	12712	13355	12477	10061	12201	10594	9779	10675	11246	11794	10270	14395	13860	13700	14881	17090	16564	13571	11039	12692
ENSDART00000019455.8	csrp1a	30	26	22	31	26	29	38	34	7	13	15	16	14	13	11	16	77	50	73	77	85	109	95	126	58	63	60	88	128	173	139	101	19	16	15	18	38	28	33	33	59	49	51	76	88	67	66	37
ENSDART00000019459.10	fam91a1	0	0	0	0	0	0	0	0	0	0	0	0	0	0	0	0	0	0	0	0	0	0	0	0	0	0	0	0	0	0	0	0	0	0	0	0	0	0	0	0	0	0	0	0	0	0	0	0
ENSDART00000019518.8	aebp2	1329	1166	1207	1234	1453	1428	1325	1452	1522	1230	1246	1187	1341	1437	1614	1672	1173	1196	1348	1575	1849	1901	1619	1702	1992	1897	1757	1833	2523	4184	2924	2278	1051	834	857	1024	1349	1337	1390	2133	1839	1789	2040	2601	2637	2119	2205	1186
ENSDART00000019519.8	ada	6	6	4	8	13	3	2	4	6	3	4	1	4	1	1	5	3	6	3	2	3	4	1	2	5	2	2	3	1	5	3	8	8	7	4	2	7	0	5	4	3	4	9	1	4	6	9	2
ENSDART00000019521.11	dip2ba	10883	9817	8847	6707	4962	4241	2997	4062	10868	10365	8842	6280	4383	3560	2586	1784	9407	8414	7784	5097	4244	2582	1744	1703	9672	8958	8244	6394	3854	2265	1614	1681	12632	11981	10044	6605	4628	3910	2866	11064	11114	8724	6150	4237	2561	2054	2098	10738
ENSDART00000019527.10	aadat	2	0	1	2	1	0	1	2	1	2	1	2	0	0	0	3	1	0	2	0	1	0	0	0	2	1	0	0	0	1	0	0	1	1	1	3	4	2	1	3	1	0	1	0	0	3	0	0
ENSDART00000019555.5	mc4r	9	11	9	4	10	4	2	3	8	3	3	3	5	7	1	3	3	2	6	2	0	1	0	1	4	3	3	6	1	2	0	0	3	3	9	2	7	4	4	3	2	1	9	3	9	3	0	9
ENSDART00000019561.5	zgc:171734	44	44	32	17	11	14	11	38	12	14	12	19	21	35	23	13	10	16	10	8	9	3	8	8	2	5	3	2	2	3	3	0	30	27	27	41	39	36	36	7	4	13	4	5	8	6	0	17
ENSDART00000019573.7	zgc:65894	47	57	62	81	64	83	57	77	63	52	60	69	98	82	44	46	24	23	17	12	28	11	16	15	12	14	13	13	22	20	13	6	26	39	43	57	67	58	58	16	14	21	31	31	14	17	7	32
ENSDART00000019581.11	arih1	779	742	733	716	704	482	438	646	581	642	635	628	594	627	641	707	1124	1110	1017	903	923	1012	1089	1356	955	1115	1033	1054	1031	744	946	1387	847	915	971	816	731	672	678	834	943	931	957	861	1046	1431	1618	791
ENSDART00000019617.8	rsad2	0	1	7	16	17	9	7	4	1	1	12	28	21	25	6	3	2	5	14	17	8	5	7	0	9	13	16	36	15	7	9	5	0	0	16	12	4	7	6	0	6	58	38	9	5	9	2	1
ENSDART00000019620.10	ddx23	809	818	778	983	1040	916	1172	1163	807	947	1013	1084	1383	1464	1859	2237	645	576	628	856	969	1640	2172	2383	662	632	636	643	968	907	1422	2390	925	878	800	1104	1275	1569	1843	919	1029	1113	1215	1750	2591	3003	3445	880
ENSDART00000019630.6	SP5 (1 of many)	22	22	25	21	5	22	29	20	13	21	16	12	11	13	13	13	2	1	2	2	1	2	5	0	1	1	2	5	4	2	7	2	3	4	1	3	0	2	0	1	4	7	4	8	4	6	5	12
ENSDART00000019647.7	psmc2	1164	1251	1335	1399	1400	1482	1777	1709	1127	1310	1293	1577	1903	2068	2588	3161	1295	1376	1327	1552	1919	2393	2858	3451	1116	1428	1365	1470	1855	2255	3172	4206	1316	1394	1577	1978	2156	2601	3347	1332	1349	1495	1737	2261	3052	3727	4625	1540
ENSDART00000019658.8	nacad	0	0	0	0	2	5	2	5	0	1	1	4	13	13	7	4	0	2	2	0	0	3	1	1	0	0	0	0	3	1	1	2	0	0	1	2	2	3	0	0	0	2	0	0	0	2	0	1
ENSDART00000019667.8	rnf114	1676	1562	1662	1290	1375	1939	2090	2399	1382	1399	1407	1434	1422	1328	1175	985	741	699	726	789	821	997	938	867	777	682	630	691	734	590	571	408	1104	1075	984	1093	1066	1091	964	1432	1362	1479	1696	1735	1500	1041	954	1151
ENSDART00000019698.8	anxa5b	762	731	774	651	796	1321	1445	1662	913	971	1171	1195	1206	1164	1257	1415	585	658	649	828	781	980	1071	1325	1090	1129	1052	1266	1547	2631	2638	2013	285	286	283	310	382	320	375	952	896	822	1037	1170	1320	1194	945	752
ENSDART00000019699.8	mettl3	2516	2301	2285	2394	2379	2128	1757	2067	3156	2741	2521	2508	2685	2408	2335	2145	1866	1599	1821	1938	1644	1289	1381	1754	2319	1773	1549	1549	1340	1054	1212	1683	2557	2313	2154	2391	2108	2006	1916	2811	2565	2505	2253	1726	1540	1800	2290	2429
ENSDART00000019705.7	bmp6	49	52	47	140	90	73	33	38	43	64	82	54	51	38	26	9	38	38	34	22	23	11	7	6	39	31	66	37	24	20	4	2	58	53	59	54	42	20	20	42	80	52	50	17	11	8	21	75
ENSDART00000019706.10	phc2b	1073	1130	1097	1014	746	702	568	722	698	787	783	788	614	590	463	360	1264	1116	966	762	654	333	195	158	816	1048	1016	781	530	333	188	121	759	906	961	942	693	521	457	771	774	731	620	372	352	382	263	861
ENSDART00000019733.8	irf4a	2	4	3	1	2	4	4	0	1	1	1	2	1	0	2	0	2	4	5	3	13	7	9	14	4	2	3	2	1	8	16	6	0	1	0	2	1	1	1	0	0	3	1	3	3	15	4	0
ENSDART00000019743.6	tm9sf2	249	247	219	244	310	230	303	425	216	231	230	308	486	522	755	1006	360	365	435	403	611	834	1115	1376	432	342	331	361	510	438	748	1163	330	316	326	473	581	768	910	403	434	491	564	811	1247	1658	2342	347
ENSDART00000019748.9	lin7a	11	7	5	5	9	14	7	11	12	13	8	9	8	2	14	9	3	10	6	10	10	11	4	8	22	18	21	21	9	14	7	2	12	18	9	7	5	11	8	8	7	14	7	2	6	12	9	11
ENSDART00000019750.9	wdr5	3401	3557	3712	4416	5233	5800	6504	6378	4378	4819	5039	5751	6666	7029	8342	9399	4302	4376	4899	5701	6653	8203	9205	8940	5689	5673	5634	6332	8562	12461	13401	12747	4165	4255	4357	5250	6598	7204	7663	5011	5072	5366	6165	7642	9139	8613	8615	4594
ENSDART00000019759.9	aven	491	617	643	734	768	822	809	892	284	389	508	573	542	617	625	575	716	664	785	875	901	808	765	805	441	645	718	855	912	1223	1124	957	324	460	560	700	795	970	1151	334	492	521	646	627	809	880	934	475
ENSDART00000019765.9	efcab6	22	16	21	33	32	46	46	9	9	7	10	13	12	12	13	16	2	5	4	7	2	6	5	8	3	0	3	3	5	2	6	3	14	33	18	16	17	32	19	27	27	40	31	40	38	15	7	12
ENSDART00000019766.9	tgfb3	2	5	4	4	20	5	20	18	4	3	10	8	9	19	36	44	6	12	5	18	37	67	106	173	55	52	76	80	114	127	171	195	4	5	9	13	24	29	42	6	3	8	18	27	60	128	180	84
ENSDART00000019770.8	gpm6ba	0	0	1	0	0	0	0	0	0	0	0	1	0	1	1	0	2	0	0	0	1	0	0	1	0	0	1	0	1	0	0	0	5	5	5	3	4	7	2	0	0	1	1	0	0	0	0	0
ENSDART00000019785.8	BX571960.1	11	12	13	19	22	0	0	35	13	21	17	20	9	13	1	14	31	28	34	42	43	26	30	33	37	48	24	38	34	82	75	50	1	0	0	0	0	1	0	2	0	4	5	2	5	3	5	27
ENSDART00000019786.9	smc3	4293	3449	3166	3112	2981	2815	3213	3339	4874	3875	3457	3388	4081	4214	4745	5459	2166	1956	2035	2113	2368	3478	3925	4799	3632	2435	2366	2083	2394	1615	2563	4249	4204	3264	2783	3180	3222	4236	4142	4029	3485	3255	3338	4532	5834	7093	8083	3473
ENSDART00000019804.9	LO018422.1	4	1	3	2	4	11	7	13	3	2	0	3	4	8	6	8	0	2	1	1	2	2	7	2	1	3	0	1	0	1	0	2	1	3	3	7	3	5	6	0	2	0	1	2	1	0	0	2
ENSDART00000019818.9	ric8b	19	32	31	16	24	36	27	22	27	42	39	21	37	34	31	20	33	18	34	25	21	20	15	9	36	35	47	28	45	47	23	6	35	35	34	30	34	37	27	42	36	36	25	41	39	17	5	37
ENSDART00000019828.10	zgc:63587	204	195	179	210	306	291	298	378	336	265	240	282	313	292	369	482	260	259	223	203	207	277	355	381	126	91	101	120	141	166	250	425	295	225	235	255	311	379	464	144	139	162	167	247	322	366	440	217
ENSDART00000019843.8	ftr55	4	6	8	3	3	6	1	8	2	2	3	5	0	7	5	7	2	0	4	4	7	9	4	1	0	0	0	3	17	11	3	3	1	2	5	5	3	6	7	0	2	6	8	12	14	8	7	0
ENSDART00000019845.9	arpc4	0	0	0	0	0	0	0	0	0	0	0	0	0	0	0	0	0	0	0	0	1	0	0	0	1	0	1	0	0	0	0	0	0	0	0	0	0	0	0	0	0	0	0	0	0	0	0	0
ENSDART00000019846.7	col8a1b	2	1	2	0	0	0	0	0	0	0	1	2	0	0	1	0	2	0	0	0	0	0	0	0	0	1	0	1	0	0	0	0	5	1	2	1	0	0	0	0	2	0	0	1	0	0	0	0
ENSDART00000019854.8	dnase1l4.2	1	1	1	5	17	12	25	36	0	1	2	12	24	77	164	271	0	0	2	2	9	32	74	56	0	1	3	9	26	101	207	190	1	1	2	7	6	7	36	3	2	4	10	9	41	57	107	2
ENSDART00000019861.9	mbtps1	302	234	212	149	168	144	115	175	155	127	125	132	210	212	311	440	359	290	256	210	227	280	386	587	142	170	175	126	162	199	339	730	253	262	245	258	224	273	304	121	119	99	116	137	284	461	1029	187
ENSDART00000019905.9	fndc4b	36	38	35	32	34	27	28	12	34	23	27	20	33	29	26	25	1	2	0	2	0	1	0	2	2	1	1	0	3	1	0	0	22	20	15	9	20	24	39	8	14	16	9	7	28	17	23	11
ENSDART00000019907.9	unc119.1	4452	4197	4281	4962	5688	6194	5993	6567	6181	5498	5589	5303	4582	4489	4257	4617	3767	3773	4143	4355	4424	4631	4034	4171	4602	4624	4611	5232	6118	6927	6153	5445	5576	4745	4390	4279	4708	4359	4297	5977	5604	5665	5542	5399	4532	3822	4195	5094
ENSDART00000019910.8	dlx1a	0	1	22	81	65	82	50	45	0	3	6	34	48	47	30	74	0	1	0	7	9	12	1	2	0	0	0	6	6	0	1	3	1	0	0	3	3	2	4	0	0	7	9	8	1	3	2	0
ENSDART00000019925.9	GNB4	1163	1141	1103	1172	1025	849	625	527	1495	1455	1288	1028	886	771	617	415	632	613	590	441	405	260	158	151	996	850	749	669	455	194	142	107	1174	1191	1009	787	568	439	328	1141	1289	1144	988	738	526	257	141	1238
ENSDART00000019936.6	prkacab	1300	1161	1203	1475	1586	1945	2285	1381	2206	1914	1903	1923	2218	2149	2381	2418	513	612	681	611	914	834	1110	752	215	162	197	215	240	278	270	296	657	730	707	775	674	796	944	512	381	645	713	708	1032	1156	666	950
ENSDART00000019941.10	slc2a3b	31	32	30	40	52	73	53	54	26	32	43	51	23	22	13	18	26	18	29	33	24	16	6	6	13	19	14	27	18	18	14	8	23	27	32	21	31	17	13	16	25	22	27	26	9	5	4	18
ENSDART00000019949.9	ndrg2	11	15	11	12	18	11	13	8	11	13	10	12	5	16	13	8	8	8	14	10	6	8	16	8	3	10	8	10	13	22	39	30	7	6	8	12	11	7	7	4	9	7	5	6	4	9	5	5
ENSDART00000019957.10	ddx39ab	11226	9076	9161	9618	9472	9682	12402	11080	10883	9608	8099	8503	10732	11986	15734	20190	6907	6751	6907	8867	11021	15346	18732	24011	10818	8460	7884	8078	11836	13813	21441	26878	11770	10273	9838	11734	13165	16635	21081	11905	10059	10281	12842	16419	24783	29579	34922	12040
ENSDART00000019975.8	acvr2ba	0	0	0	0	0	0	0	0	0	0	1	0	0	0	0	0	0	0	0	0	0	0	0	0	0	0	0	0	0	0	0	0	0	0	0	0	0	0	0	0	0	0	0	0	0	0	0	0
ENSDART00000019976.7	rhbdd1	1587	1658	1646	585	437	594	362	828	1280	1237	1126	1083	884	769	577	550	907	891	860	530	349	174	132	88	1094	1051	1077	884	490	260	146	124	648	727	649	484	384	346	294	841	910	815	566	342	163	130	244	879
ENSDART00000019983.9	rab23	984	1085	1144	1133	1042	1700	1631	1333	342	430	460	473	509	468	377	303	1816	1801	1790	1923	1784	1524	1208	1071	1618	1726	1750	1724	1638	1496	1001	704	261	356	382	392	412	354	338	1035	1058	1162	1206	821	684	549	541	1074
ENSDART00000019991.9	slc7a6os	221	167	139	71	66	85	77	103	81	73	56	57	78	74	76	104	101	66	47	48	50	73	99	128	47	45	37	38	42	36	86	148	143	154	145	147	142	137	159	43	49	52	62	55	98	138	222	79
ENSDART00000019992.7	gbgt1l1	7	15	7	12	5	9	4	9	11	9	9	8	8	10	6	1	9	12	8	8	8	1	1	0	2	3	11	3	3	0	1	3	8	8	5	2	6	7	1	4	8	6	4	6	0	0	0	5
ENSDART00000019997.8	mkrn2	0	0	0	0	0	0	0	0	0	1	1	1	0	0	0	0	0	1	0	1	1	0	0	0	2	3	2	2	2	4	0	3	0	1	0	0	0	2	0	0	0	0	1	0	1	0	0	0
ENSDART00000020000.6	COX5B	336	393	446	623	648	604	798	708	249	287	325	396	572	549	698	819	630	678	676	886	824	1025	1312	1559	265	347	405	483	673	821	1209	1505	272	339	398	517	659	850	1056	298	360	420	570	767	1075	1297	1767	393
ENSDART00000020004.6	mtmr2	539	647	649	551	567	537	687	954	449	440	464	454	535	477	553	550	617	624	741	837	859	834	1029	932	763	627	572	574	703	613	709	954	766	856	738	926	860	963	901	640	627	707	723	891	792	759	1020	514
ENSDART00000020017.7	aldh3b1	2	4	5	5	3	6	8	7	4	9	2	7	8	6	7	3	4	6	4	15	4	3	3	5	4	9	8	4	4	1	6	3	6	3	4	2	1	4	5	4	4	3	1	3	5	6	7	1
ENSDART00000020033.8	xrcc1	83	84	74	60	57	80	76	93	33	25	25	43	37	42	55	73	90	72	84	67	57	67	55	76	47	44	54	55	48	24	17	50	25	31	18	27	39	39	35	30	25	25	19	35	36	51	139	39
ENSDART00000020044.9	shpk	4	2	3	2	0	0	5	1	4	5	3	3	3	3	1	1	2	2	2	1	2	2	0	1	1	3	2	6	6	2	3	2	5	2	7	3	7	2	1	0	0	0	1	1	1	2	2	3
ENSDART00000020054.7	opcml	7	12	16	19	20	28	35	29	5	3	3	3	14	7	11	8	20	22	19	7	17	8	12	7	11	10	18	18	19	8	7	8	6	10	13	12	9	12	17	6	10	10	9	2	3	11	9	16
ENSDART00000020084.10	hsp90ab1	439	563	578	831	905	1013	1467	1766	297	330	440	527	672	798	1178	1675	952	1002	1036	1394	1414	1877	2460	3366	661	674	692	889	1249	1461	1964	3388	214	259	231	326	465	671	892	398	592	685	898	1395	2184	2899	3978	436
ENSDART00000020096.9	fgf13b	0	1	0	2	0	0	0	0	2	0	0	0	1	0	0	0	2	0	1	1	1	1	0	0	1	0	0	0	1	1	0	0	4	2	1	0	4	1	0	1	0	1	1	0	0	0	0	0
ENSDART00000020116.9	trim33	14	22	18	28	14	14	14	17	16	16	9	12	8	5	15	13	18	16	18	18	10	10	13	14	9	14	13	12	12	7	22	30	13	15	21	13	17	13	13	15	15	12	15	9	10	9	25	14
ENSDART00000020122.7	ywhah	2032	2364	2543	2790	3041	2678	2929	2746	1443	1952	2248	2588	2748	2792	2728	2311	3005	3017	3327	3355	3769	3546	3462	3003	2434	3131	3283	3361	3423	3149	2770	2450	1342	1698	2095	2636	2275	2585	2600	1461	2077	2322	2469	2492	2305	2603	2484	2096
ENSDART00000020135.9	pex19	86	114	118	171	212	263	306	287	110	161	206	262	294	260	304	280	229	254	291	360	312	357	306	334	219	293	291	350	432	810	683	458	127	176	173	245	266	287	313	157	183	227	280	247	376	251	149	157
ENSDART00000020136.8	ivns1abpb	3898	3756	3717	4890	5695	4606	4170	4737	5731	5290	5313	5642	5921	5510	5578	5535	4306	4057	4387	5145	5087	4538	4162	3601	5861	5920	5354	6087	7181	9409	7247	6127	6581	5341	5266	6237	6792	6093	5788	6797	6075	5919	6074	6679	6221	5359	4759	4758
ENSDART00000020153.8	coq8a	10	12	19	9	17	14	7	19	9	28	19	17	15	20	10	16	12	22	12	11	12	7	5	2	26	15	25	14	18	4	4	11	23	25	27	12	24	14	19	24	24	23	24	12	15	12	5	34
ENSDART00000020156.8	pax1a	1	0	2	1	0	0	1	0	0	0	1	1	0	2	0	0	0	0	0	0	0	0	0	0	0	1	0	0	0	0	1	0	0	0	0	0	0	0	0	0	0	0	2	1	0	0	0	1
ENSDART00000020167.11	slc16a9a	0	1	1	1	1	1	0	0	3	1	2	1	2	2	1	1	2	2	1	1	3	5	6	2	4	3	2	3	4	9	1	9	1	1	2	1	5	1	4	1	1	1	0	3	0	2	4	0
ENSDART00000020168.10	kctd5a	834	728	753	846	956	835	1227	1683	184	251	384	437	553	719	899	1365	430	429	465	570	856	1448	2355	2916	454	509	555	671	1020	1406	2381	3432	107	127	135	180	327	530	729	195	234	246	432	653	1399	2127	2682	234
ENSDART00000020174.5	dynll2b	658	614	603	595	1195	835	983	671	1235	1050	943	1109	1503	1550	2728	3272	1211	1446	1460	1979	2340	3353	4060	5370	1984	1456	1325	1679	3156	5554	7902	7821	1004	1008	948	1328	2240	3609	5817	2025	1509	1619	1991	2657	4680	5512	4873	1049
ENSDART00000020183.9	fam102bb	149	153	153	152	101	115	100	86	132	158	136	122	86	100	50	61	520	465	389	295	223	135	116	78	422	442	418	298	213	116	46	61	184	186	164	136	115	72	69	158	181	127	129	66	48	62	59	184
ENSDART00000020192.9	tubgcp2	1453	1483	1508	797	527	450	324	563	1036	1194	1114	695	454	310	225	180	1528	1348	1358	1018	578	401	409	403	1248	1121	1153	791	426	290	302	430	1328	1285	1164	701	400	276	230	1185	1299	975	584	321	294	295	447	1343
ENSDART00000020233.9	zdhhc7	1011	1137	1224	1102	1116	1395	1471	1285	561	769	814	908	1049	1126	1341	1521	1064	1223	1160	1195	1320	1092	1200	1202	860	1134	1243	1247	1163	1112	946	1178	669	936	976	1038	1042	945	960	636	807	818	948	797	915	919	1379	955
ENSDART00000020249.8	dusp5	4	9	4	5	4	4	7	11	5	3	5	1	1	4	3	8	3	5	2	1	3	5	6	9	2	3	7	8	2	1	6	6	2	2	1	1	1	4	9	8	1	2	5	6	8	18	14	2
ENSDART00000020252.7	pdia6	4073	4195	4304	3454	3688	4069	4688	5378	2327	2594	2717	3239	3969	4325	5121	6593	1334	1317	1424	1649	1835	2157	2417	2312	1251	1299	1269	1370	1768	2230	2520	2651	3827	3692	4019	4879	5522	5960	6882	4601	4241	4515	5013	6039	6282	6213	6423	4122
ENSDART00000020256.7	lgsn	29	35	30	35	35	24	31	34	20	27	26	20	34	20	20	20	23	17	21	29	33	21	23	31	27	22	22	16	26	23	23	25	30	21	26	32	43	21	24	26	25	25	31	30	17	17	37	26
ENSDART00000020259.10	zgc:77158	59	50	64	55	71	71	69	94	106	102	118	122	98	77	70	43	36	22	24	33	23	34	81	136	17	25	18	19	17	43	167	179	92	75	88	77	78	71	71	62	53	70	58	48	60	94	144	49
ENSDART00000020261.8	chrna1	1	1	6	9	9	5	3	6	7	3	6	14	15	8	11	7	2	4	11	26	10	7	5	0	2	5	13	42	46	12	20	3	3	1	16	28	30	24	15	3	5	26	46	23	10	17	4	4
ENSDART00000020270.7	osr1	1	2	13	116	137	142	297	238	8	5	44	100	131	133	313	643	2	9	31	82	175	718	1067	1266	4	1	32	80	170	619	1367	1636	1	11	58	161	201	361	549	3	25	119	194	363	818	1242	1233	4
ENSDART00000020282.6	CU929145.1	0	0	0	0	0	0	0	0	0	0	0	0	0	0	1	0	0	0	0	0	0	0	0	0	0	0	0	1	0	0	0	0	0	0	0	0	0	0	0	0	0	0	0	0	0	0	0	0
ENSDART00000020283.8	rpusd4	9	8	13	16	16	11	7	16	9	15	9	12	7	25	21	23	15	20	16	24	23	12	19	18	11	12	13	15	13	31	20	35	8	7	4	15	17	13	24	9	12	8	15	12	20	30	18	16
ENSDART00000020288.10	epoa	350	286	259	161	114	99	57	85	321	308	265	165	61	64	34	27	216	205	182	148	63	22	20	16	414	338	263	205	107	67	42	19	347	278	219	142	88	45	34	358	240	191	101	38	22	32	28	142
ENSDART00000020296.7	l1cama	0	0	0	0	2	0	0	0	0	0	0	0	0	1	0	0	0	0	0	0	0	0	0	0	0	0	0	0	0	0	1	0	0	0	0	0	0	0	0	0	0	0	0	0	0	0	0	0
ENSDART00000020311.7	rpl27	8	2	2	2	3	7	8	9	9	3	5	5	11	17	15	30	2	2	6	2	5	6	11	14	4	3	3	3	2	8	27	33	3	4	6	7	9	11	19	3	2	3	1	6	15	17	39	0
ENSDART00000020327.9	mrpl16	2	3	1	5	2	5	3	3	4	3	2	4	1	1	3	3	7	4	2	2	4	2	2	0	4	1	1	3	3	3	3	2	2	1	2	4	7	5	1	0	0	2	4	1	5	2	0	2
ENSDART00000020333.8	rae1	794	785	782	746	784	873	986	860	753	770	802	837	1037	1002	1184	1365	923	907	857	1047	1097	1239	1266	1292	858	841	791	869	934	1021	1134	1266	706	753	746	945	1068	1130	1269	859	870	880	985	1033	1293	1384	1429	799
ENSDART00000020342.10	sgsm3	2059	2291	2375	2386	1826	1569	1157	1232	2323	2880	2975	2767	2039	1364	820	526	2280	2283	2432	2026	1440	632	351	224	2490	2569	2485	2168	1185	641	230	153	2556	2988	3080	2562	1722	1003	671	2527	3037	3006	2219	1180	507	271	199	2937
ENSDART00000020344.10	zgc:86598	165	134	109	119	137	89	100	123	219	182	139	144	169	162	174	187	115	96	116	103	124	119	133	134	172	136	132	123	150	110	116	118	169	150	121	124	135	192	181	184	175	146	169	191	172	172	182	137
ENSDART00000020350.6	snx5	2385	2293	2217	2243	2272	2267	2389	1985	3048	2870	2797	2465	2148	1886	1750	1758	2843	2784	2812	2703	2227	2132	2004	1954	3181	3085	2895	2851	2740	2684	2137	1691	2846	2645	2446	2030	2142	2124	2058	3424	3303	3032	2905	3224	2942	2412	1671	2657
ENSDART00000020367.8	zgc:56556	191	257	275	337	309	304	337	361	154	258	289	293	321	347	372	349	284	283	276	363	360	330	295	229	173	265	336	346	327	335	235	150	145	215	233	269	339	350	321	148	201	262	304	302	273	227	169	289
ENSDART00000020376.8	hsd17b1	0	0	1	0	1	2	2	0	0	1	0	1	0	2	3	1	0	0	0	0	0	0	1	1	2	0	0	1	2	0	0	2	1	0	0	1	1	0	2	1	0	0	0	2	0	2	0	0
ENSDART00000020381.7	grap2a	1	0	1	0	2	2	0	1	0	1	1	2	1	2	8	12	0	1	1	2	2	5	3	6	2	2	3	2	6	9	11	13	2	2	2	1	1	5	2	1	1	0	4	6	3	5	5	2
ENSDART00000020386.7	gclm	2686	2424	2147	1788	1861	2143	2188	2272	3160	2941	2928	2890	2723	2669	2464	2529	2278	2178	2339	2529	2273	2256	1950	1822	3022	2742	2649	2590	2890	3666	3013	2105	2881	2545	2236	2393	2435	2289	2313	2734	2497	2486	2452	2479	2370	2117	1753	2383
ENSDART00000020409.8	hand2	6	11	6	6	7	11	9	4	3	1	2	1	1	6	7	9	124	119	91	73	51	16	3	8	245	192	144	88	26	14	7	8	55	34	33	26	19	20	13	19	11	7	7	7	4	2	7	5
ENSDART00000020412.8	pkd2	112	86	125	187	313	158	441	616	389	366	386	467	588	804	1239	2173	12	14	26	41	117	744	1983	2987	22	23	26	29	87	253	1123	2177	13	13	9	48	220	702	1533	27	31	56	123	559	1814	3865	4504	45
ENSDART00000020425.9	mcamb	11	15	26	26	34	12	18	37	34	38	40	21	30	42	52	86	2	1	2	4	4	15	21	57	1	4	1	4	5	7	24	25	24	31	19	39	34	57	62	16	23	23	21	43	47	51	82	30
ENSDART00000020434.11	brwd3	1106	904	842	886	871	769	837	953	1223	1004	929	844	962	915	959	950	455	408	445	436	602	684	699	936	1106	799	740	745	940	777	928	822	1248	1158	927	1050	1102	1292	1195	1483	1274	1255	1290	1416	1416	1280	909	1155
ENSDART00000020456.7	mmp15b	66	61	48	53	41	33	28	28	56	47	45	44	37	42	28	23	13	22	13	17	16	23	28	27	51	60	44	50	37	31	32	28	33	41	41	41	32	24	33	42	47	30	25	15	18	23	25	55
ENSDART00000020463.8	zgc:63882	1898	1653	1647	2438	2285	1979	2121	2141	1857	1905	1863	1869	1922	2083	2461	2988	1740	1599	1725	1906	2259	2941	3930	4882	1884	1918	1701	1872	2245	2880	3952	4894	2325	2116	2131	2298	2158	2260	2792	2469	2397	2373	2516	2752	3538	4125	5120	2019
ENSDART00000020472.8	hpda	0	0	0	0	0	0	0	0	0	0	0	1	0	3	0	0	0	0	0	0	1	1	1	1	0	0	0	0	0	2	0	0	0	0	0	0	2	2	2	0	0	0	0	1	3	0	0	0
ENSDART00000020497.8	snx13	1681	1633	1573	1859	1526	1324	956	898	3279	3210	2707	2244	1574	1248	769	541	1846	1707	1597	1242	1054	671	459	388	2731	2285	2166	1863	1021	491	294	247	2581	2677	2185	1597	1146	800	484	2100	2466	2255	1760	1071	539	334	272	1885
ENSDART00000020505.8	chd1l	2237	2238	2266	2940	2494	2214	2006	1789	2361	2496	2513	2088	1857	1724	1611	1270	2755	2404	2237	1769	1386	1278	1127	1196	1611	1820	1947	1511	1031	775	826	946	2171	2275	2039	1852	1569	1605	1313	1985	2453	2033	1583	1384	1216	1115	979	2652
ENSDART00000020506.9	snx14	0	0	0	0	2	0	0	0	1	0	1	1	0	0	0	1	1	0	0	0	1	4	1	5	0	0	1	0	0	1	3	2	0	0	0	0	0	1	2	0	0	0	0	0	0	2	2	0
ENSDART00000020529.9	tcf3a	475	422	440	327	325	455	646	588	343	289	290	319	361	552	913	1218	355	304	341	336	475	706	1107	1548	303	302	329	313	377	426	728	1384	479	413	367	457	530	817	1089	229	258	268	297	422	818	1419	2180	385
ENSDART00000020541.8	lipf	11	14	13	6	8	6	3	7	11	13	9	2	11	4	3	5	27	10	8	14	12	8	4	1	5	9	8	5	5	7	1	0	8	11	19	13	9	9	4	15	13	8	16	13	3	5	2	15
ENSDART00000020542.10	plekho2	156	153	161	510	516	203	164	950	300	287	334	361	334	403	285	281	225	234	257	299	342	297	254	173	361	333	344	341	319	334	277	154	823	758	717	754	910	871	720	671	618	683	723	754	629	363	203	436
ENSDART00000020550.6	ube2e3	24	23	21	22	20	6	10	33	3	4	4	9	9	6	17	5	9	7	13	16	11	19	20	25	6	8	7	8	12	7	20	13	4	7	15	12	18	17	18	10	6	9	9	9	19	12	37	9
ENSDART00000020568.9	mob1ba	0	0	0	0	3	0	1	0	0	0	0	1	0	0	0	0	0	0	0	1	0	2	0	0	0	0	0	0	1	0	1	2	0	0	0	0	0	0	0	0	0	0	0	1	1	0	2	0
ENSDART00000020569.9	creld1b	578	546	603	750	753	962	1088	680	578	594	554	612	688	731	842	826	575	580	566	660	851	1088	1000	1089	862	841	765	784	987	1098	1101	979	631	651	768	875	893	978	1055	859	833	919	1053	1203	1449	1215	931	555
ENSDART00000020576.9	cdc25b	20420	18742	18216	20807	26881	29147	34244	33369	24435	21659	19434	20016	20929	22233	22759	20583	14718	13702	14541	15213	16857	20928	23480	25262	19132	17163	15754	14566	14543	19725	24948	22515	23697	20256	18146	21103	23977	27095	28356	19077	17811	16818	18711	23902	32001	29876	20094	17172
ENSDART00000020582.8	tmed9	5171	4915	4593	4714	4826	4866	4305	4332	8067	7176	7280	6843	6181	5460	4610	4896	6704	6678	6857	7708	6532	5306	4456	4289	10558	8732	8380	8147	7581	7075	5728	4960	6904	6031	5445	5566	5497	4277	4023	9598	8558	8032	7491	6026	4494	3655	3801	7098
ENSDART00000020598.8	hnrnpua	10763	9844	9576	9722	9984	11028	11856	13004	11054	10228	9952	9786	10706	11022	11875	12716	7827	6648	7092	8119	8652	12410	13999	16645	12037	9574	9020	8918	10621	11947	16151	18368	10054	8217	7421	8352	8699	9728	9904	13091	12288	12192	12445	15049	17498	17641	16825	10306
ENSDART00000020603.11	ccng2	1	1	0	3	4	5	12	7	0	1	0	4	1	2	3	5	0	1	0	2	3	13	13	19	0	0	0	5	5	3	6	22	0	0	0	1	1	6	7	0	0	3	3	6	18	24	41	0
ENSDART00000020616.6	zgc:194189	1	1	2	174	124	0	2	0	42	57	24	35	35	43	33	17	5	8	10	11	9	7	14	23	9	7	10	9	2	5	19	9	41	34	28	21	18	16	19	12	17	19	18	10	9	11	12	177
ENSDART00000020621.7	mapk4	0	0	0	1	0	0	0	0	0	0	0	0	0	0	0	0	0	0	0	0	0	2	0	0	0	0	1	0	0	0	0	0	1	0	1	1	0	0	0	0	0	0	0	0	0	0	0	0
ENSDART00000020628.9	cyth3a	16	16	19	41	49	24	19	14	34	47	48	70	53	50	34	35	36	37	30	28	21	19	13	11	40	35	38	46	36	28	9	13	42	56	52	43	54	52	23	27	29	22	26	19	14	6	2	32
ENSDART00000020631.9	hnrnpdl	0	0	0	0	0	0	0	0	0	0	0	0	0	0	0	0	0	0	0	0	0	0	0	0	0	0	0	0	0	0	0	0	0	0	0	0	0	0	0	0	0	0	0	0	0	0	0	0
ENSDART00000020638.8	rcan1a	19	14	11	13	12	0	0	0	14	19	7	8	15	3	7	7	0	0	0	0	0	0	0	0	0	0	0	0	0	0	0	0	0	0	0	0	0	0	0	2	9	0	4	2	3	0	0	19
ENSDART00000020654.9	psmd4b	195	216	229	206	244	305	397	276	169	222	248	332	464	513	761	1096	299	318	326	426	541	930	1338	1432	256	288	266	327	435	801	1769	2616	223	262	289	421	527	677	1014	202	239	285	364	521	1076	1631	2342	272
ENSDART00000020663.9	rhd	0	0	0	0	0	0	2	0	0	1	0	0	0	2	1	1	0	0	2	0	0	0	3	0	0	0	0	0	1	1	3	2	0	0	0	0	0	2	0	0	2	0	0	0	4	2	5	0
ENSDART00000020665.11	sgtb	386	430	428	634	618	541	479	422	462	570	614	643	634	602	447	315	561	635	574	727	597	388	297	228	427	487	497	563	481	411	188	162	472	599	593	624	610	489	383	620	645	718	652	561	400	209	93	596
ENSDART00000020667.9	osbpl7	1665	1545	1548	1522	1389	1408	1216	1210	2151	1996	1907	1702	1443	1355	1160	1092	1590	1502	1565	1640	1338	976	852	913	2304	1855	1783	1717	1371	1092	935	1020	2229	1867	1680	1562	1419	1448	1286	2231	2077	1969	1888	1663	1471	1466	1534	1919
ENSDART00000020671.9	prph2b	1	0	0	0	0	0	0	0	0	0	0	0	2	0	1	0	0	0	0	0	0	0	0	0	0	0	0	0	0	0	0	0	0	0	0	0	0	0	0	0	1	0	0	0	0	0	0	0
ENSDART00000020680.9	nup133	1570	1656	1815	1481	1526	1487	1646	2038	1193	1351	1418	1528	1684	1924	2464	3302	1295	1307	1379	1472	1932	2396	3117	4079	1016	1044	993	1134	1319	1720	2552	3822	1580	1877	1953	2447	2341	2836	3380	1405	1602	1817	1818	2057	2898	3812	5305	2083
ENSDART00000020686.10	st3gal1l	0	0	1	0	3	0	0	0	0	0	1	2	0	0	0	1	0	0	0	3	0	0	1	0	1	0	0	1	0	0	1	0	0	0	0	0	1	2	0	0	0	3	3	6	10	6	0	0
ENSDART00000020725.10	smarca1	82	80	66	75	41	20	26	18	130	132	115	86	65	56	32	33	148	170	144	107	69	27	27	19	219	195	181	140	81	38	27	25	183	166	131	74	54	35	28	207	209	187	96	78	32	33	34	128
ENSDART00000020741.8	aldoaa	589	724	747	832	1047	1131	1519	1317	384	465	626	741	996	1283	2261	3332	1217	1205	1157	1246	1489	2250	3084	3962	776	1048	1173	1352	1720	3624	5455	5760	491	684	757	923	1210	1475	2352	584	809	901	1144	1531	2872	3837	5449	851
ENSDART00000020743.8	cmss1	298	325	309	327	311	296	279	238	216	280	294	317	341	336	320	334	355	406	365	448	349	361	331	244	306	368	359	375	368	389	350	304	281	252	285	286	358	348	349	319	308	335	297	307	237	200	160	350
ENSDART00000020769.8	adrb1	0	0	0	0	1	2	2	3	0	0	0	0	0	1	0	0	0	0	0	2	3	4	3	0	1	0	0	3	1	4	1	2	0	0	0	0	1	2	0	0	0	0	0	0	3	5	0	0
ENSDART00000020792.6	cnpy1	286	259	244	205	137	173	136	130	363	317	285	251	234	196	179	131	240	270	235	271	225	184	178	118	362	278	274	221	215	151	151	104	252	222	188	160	130	138	120	393	286	278	233	203	135	127	96	215
ENSDART00000020808.6	paqr3a	476	420	391	507	470	398	373	395	564	485	465	482	487	437	390	355	387	403	370	417	452	423	370	343	575	438	408	401	451	330	267	184	455	460	416	430	413	410	336	476	480	448	473	479	424	302	221	1211
ENSDART00000020810.7	sdcbp2	0	0	0	0	0	0	0	0	0	0	0	0	0	0	0	0	0	0	0	0	0	0	0	0	0	0	0	0	0	0	0	2	0	0	0	0	1	1	2	0	0	0	0	0	0	0	0	0
ENSDART00000020821.10	dnah11	5	3	4	2	6	2	5	2	5	7	3	7	6	5	3	1	3	2	2	0	1	1	2	2	1	1	3	0	2	0	1	2	6	13	10	10	9	7	5	7	5	2	5	2	0	2	7	6
ENSDART00000020824.8	pank1b	2666	2524	2402	1747	1811	2045	1824	2362	2775	2560	2434	2032	1721	1527	1339	1451	1938	1838	1901	1521	1599	1781	2092	2538	2323	2113	2048	2023	1805	1252	1457	2158	2233	1987	1683	1305	1358	1181	1138	1605	1780	1647	1399	1472	1760	2320	2805	1723
ENSDART00000020834.9	CABZ01111496.1	1088	856	922	742	645	249	316	1429	1207	844	862	846	708	622	519	409	978	874	913	601	915	643	498	510	799	894	886	774	661	425	224	183	1020	1112	1210	1032	764	659	678	628	702	825	757	561	391	379	529	686
ENSDART00000020861.7	pdk1	647	745	801	1045	1051	676	606	651	436	530	606	644	703	586	469	323	609	583	632	555	578	436	324	275	377	443	502	433	360	220	118	148	635	746	832	841	855	709	487	604	846	909	790	632	301	245	365	639
ENSDART00000020884.7	lypd6	28	28	19	19	14	1	5	2	7	4	6	6	10	13	33	83	28	39	29	12	19	8	37	44	12	5	9	7	6	14	29	94	32	25	31	17	14	13	35	18	16	8	9	10	33	91	123	2
ENSDART00000020908.6	zc4h2	115	110	101	99	87	90	110	129	134	114	124	120	104	137	182	269	123	112	126	102	117	145	185	228	143	140	122	126	132	142	271	419	90	69	74	62	90	91	155	144	143	147	169	162	252	361	525	120
ENSDART00000020921.9	CABZ01044048.1	0	0	0	0	0	0	0	0	0	0	0	0	0	0	0	0	0	0	0	0	0	0	0	0	0	0	0	0	0	0	0	0	0	0	0	0	0	0	0	1	0	0	0	0	0	0	0	0
ENSDART00000020936.7	fibpa	199	195	189	175	169	221	208	226	358	355	342	356	357	315	257	194	300	311	327	353	364	282	260	209	385	344	309	266	317	306	243	315	429	405	451	474	425	403	282	344	331	441	412	324	250	269	331	426
ENSDART00000020942.8	shbg	1	0	0	0	0	0	1	0	0	0	1	1	0	0	0	0	0	0	1	0	0	0	0	0	0	0	1	1	0	0	0	0	0	0	0	0	0	0	0	1	0	0	0	0	0	0	0	1
ENSDART00000020946.8	fancl	71	87	76	45	22	33	32	37	17	22	37	15	11	20	5	21	50	39	27	33	22	11	17	11	36	47	47	46	20	13	9	17	109	98	106	56	66	40	36	46	53	37	26	12	11	8	9	62
ENSDART00000020961.10	tnip1	0	0	0	0	0	0	0	0	0	0	0	0	0	0	0	0	0	0	0	0	0	0	0	0	0	0	0	0	0	0	0	0	0	0	0	0	0	0	0	0	0	0	0	0	0	2	4	0
ENSDART00000020967.7	csnk2a2a	1170	1097	1054	1049	971	896	746	701	1682	1585	1501	1342	1061	908	659	498	1196	1196	1153	1233	1030	795	544	449	1769	1583	1522	1444	1336	1154	671	475	1536	1368	1171	898	797	605	410	1423	1308	1246	1093	752	413	283	258	1232
ENSDART00000020969.9	gtf3c2	136	153	153	148	119	124	52	85	229	197	181	100	114	73	60	33	269	244	246	160	94	49	23	17	167	226	208	183	106	103	27	25	397	295	238	142	178	107	74	230	230	154	131	87	46	41	28	189
ENSDART00000020970.8	pgm2	44	46	22	18	10	9	9	12	20	20	12	11	7	5	3	5	18	8	8	10	3	3	1	3	11	16	9	7	6	1	3	3	50	34	27	16	17	7	6	9	7	7	13	5	4	6	2	23
ENSDART00000020982.9	CR792422.1	1	3	2	2	4	1	1	0	2	2	3	4	5	1	0	3	1	4	2	3	2	2	2	1	15	14	11	26	17	8	6	2	6	5	4	4	1	1	0	1	1	1	3	2	0	2	5	3
ENSDART00000020995.8	tmem26b	18	24	19	5	9	29	27	50	2	4	2	6	12	16	16	25	10	12	6	10	19	24	18	37	12	9	17	21	31	57	70	50	0	0	1	4	7	11	11	3	3	5	20	17	33	36	28	2
ENSDART00000020999.8	angptl1a	0	0	1	0	0	0	0	2	0	1	1	0	0	2	0	0	3	2	1	0	2	2	3	11	2	2	1	1	1	1	4	16	0	0	0	0	0	0	0	0	0	0	0	0	1	6	34	0
ENSDART00000021037.10	hspa4a	885	923	974	685	629	773	948	1354	552	556	573	498	613	1048	1045	1196	1513	1365	1267	916	819	1073	1200	1336	766	936	865	610	646	1228	2280	3254	949	886	836	692	750	715	890	766	893	539	468	572	964	1211	1276	699
ENSDART00000021053.10	col17a1b	2	2	2	0	2	1	1	0	3	2	2	1	1	3	3	0	1	3	1	2	3	2	1	5	2	0	2	1	1	6	1	2	5	0	1	2	5	4	1	3	0	1	0	2	5	5	2	2
ENSDART00000021060.5	eaf2	829	803	722	712	1030	1187	1125	1285	1086	1132	1149	1212	1062	1102	985	1111	1303	1150	1283	1674	1625	1842	1793	1686	2572	2015	1856	1995	2622	3541	3142	2530	1636	1335	1115	1299	1582	1401	1294	1475	1246	1418	1506	1846	1758	1625	1698	943
ENSDART00000021062.9	slc9a8	0	0	2	2	2	4	0	2	0	0	1	0	2	0	1	0	1	2	0	1	3	3	2	2	4	1	0	0	2	0	0	2	1	0	2	0	0	1	3	0	3	1	1	3	0	0	0	1
ENSDART00000021069.8	rpl38	1	6	3	5	13	22	29	30	6	2	5	10	10	14	31	49	0	1	2	7	13	30	37	26	1	1	2	3	22	35	82	87	0	0	4	6	13	17	17	0	3	1	7	19	33	53	62	0
ENSDART00000021083.10	calm2a	628	587	584	576	588	709	881	899	1050	874	913	963	993	1002	1301	1318	627	678	618	812	949	1054	1199	1523	1133	803	671	810	956	971	1199	1291	931	873	771	861	1018	1187	1246	935	801	788	874	960	1242	1363	1475	771
ENSDART00000021092.9	snx27b	1385	1347	1341	2026	1936	1546	1319	1168	1903	1899	1851	1888	1737	1497	1152	842	1800	1769	1702	1669	1626	1354	977	871	2149	2111	2016	1982	1691	1387	732	420	1374	1356	1251	1131	1023	910	647	1531	1483	1464	1429	1101	753	556	285	1721
ENSDART00000021100.7	lhx6	3	7	3	6	6	22	22	5	15	9	10	6	4	3	2	5	0	1	0	0	0	0	0	0	0	0	0	0	0	0	0	2	4	7	11	0	4	7	4	1	1	0	2	2	1	0	2	0
ENSDART00000021120.9	pgghg	1062	1150	1214	1250	1208	1031	1267	1503	1053	1181	1117	1227	1257	1438	1537	1502	947	953	900	1010	999	935	738	739	749	801	844	933	879	806	642	472	926	994	1088	1347	1143	1284	1349	1139	1183	1341	1543	1643	1969	1652	1434	827
ENSDART00000021139.8	fgfr1op2	637	601	619	819	874	958	1111	967	655	690	749	851	979	1000	1142	1136	716	717	705	937	959	1190	1333	1573	775	811	863	985	1186	1849	2187	2256	664	719	704	800	1006	1144	1277	773	800	825	945	1130	1498	1555	1764	897
ENSDART00000021145.6	slc25a40	495	445	389	262	212	151	127	170	606	514	468	368	191	220	170	187	484	444	425	378	249	205	223	300	685	646	648	580	458	400	329	387	580	498	428	274	251	172	140	645	575	507	370	234	186	218	372	516
ENSDART00000021159.9	lhx1b	0	0	0	0	0	0	1	2	0	0	0	0	2	1	7	9	0	0	0	0	1	6	7	9	0	0	0	0	0	0	3	24	0	0	0	0	0	0	1	0	0	0	0	0	5	20	30	0
ENSDART00000021168.9	rxrga	184	215	209	8	9	55	32	4	20	22	39	29	21	14	9	21	6	8	9	11	3	4	16	12	9	8	16	16	7	12	14	6	112	137	156	131	91	76	74	73	115	69	66	36	38	18	25	92
ENSDART00000021177.8	pex13	2198	2060	2000	1946	1747	1384	976	1219	1878	1877	1674	1666	1312	1045	717	595	2806	2768	2441	1967	1764	1131	823	751	1933	2036	2067	2063	1510	1124	706	638	2212	2082	1963	1841	1487	1003	678	2280	2086	1822	1549	1025	661	530	792	1848
ENSDART00000021191.6	u2af1	3977	3509	3566	3817	4365	4701	6277	6377	5141	4512	4153	4361	5609	6256	9317	12283	3234	3276	3261	4741	5522	8229	10868	14492	5446	4118	3760	4259	6251	8772	13954	19003	4061	3370	3339	3953	4924	6498	9255	5923	4818	5054	6167	8157	13059	15477	19395	4043
ENSDART00000021192.7	kcnk6	3780	3657	3766	3533	4069	4375	5180	6166	3347	3464	3381	3309	3457	3400	4531	5928	3352	3372	3423	3534	4529	6850	7846	9823	3522	3156	2869	3106	3439	4310	5253	5264	3869	3421	3127	3250	3371	4133	4758	4560	4519	4671	4597	5386	6719	7409	8012	3773
ENSDART00000021209.6	uxt	1	0	0	0	0	0	0	0	0	0	1	0	0	1	0	0	0	0	0	0	0	1	0	0	0	0	0	0	0	2	0	0	0	1	1	0	1	0	0	0	0	0	0	1	0	0	0	0
ENSDART00000021215.9	si:ch211-203b20.7	0	0	0	0	0	0	1	0	0	0	0	0	0	1	1	1	0	0	0	0	0	0	0	0	0	1	0	0	0	0	4	3	0	0	0	0	0	0	1	0	0	1	0	0	0	2	0	0
ENSDART00000021218.10	rpe	0	0	0	0	0	0	0	0	0	0	0	0	0	0	0	0	0	0	0	0	0	0	0	0	0	0	0	0	0	0	0	0	0	0	0	0	0	0	0	0	0	0	0	0	0	0	0	0
ENSDART00000021231.8	slmapb	3	2	3	11	9	3	3	0	14	6	6	4	5	2	0	0	2	2	0	2	0	1	0	0	1	3	1	3	4	0	0	0	0	3	2	0	0	3	0	2	3	4	2	1	0	2	2	22
ENSDART00000021260.9	sept8b	1	1	1	2	0	0	0	3	1	0	0	2	0	3	1	0	0	1	0	2	1	0	2	6	0	0	0	0	0	3	4	8	0	1	1	2	0	1	1	2	0	1	1	0	0	0	2	0
ENSDART00000021266.7	tra2b	274	241	240	281	352	355	454	479	437	399	400	372	470	496	614	856	324	335	333	439	457	679	776	835	628	543	532	570	789	1486	1834	1711	454	377	349	437	561	575	696	538	458	462	547	771	977	1005	1000	383
ENSDART00000021298.5	asb3	2033	1929	1965	1720	1241	1141	982	1182	1561	1601	1548	1315	1150	941	828	743	2076	1951	1678	1304	1003	740	635	638	1581	1977	1770	1388	992	771	699	701	1901	1925	1922	1428	1151	922	773	1588	1689	1463	1155	854	651	768	833	1972
ENSDART00000021299.8	nmd3	770	852	889	752	769	819	884	981	285	360	471	506	563	569	708	855	1577	1704	1556	1464	1446	1188	1026	1258	869	1069	1116	1134	1083	952	731	727	294	439	530	592	620	582	680	400	512	571	609	609	545	591	715	604
ENSDART00000021317.10	ctr9	2842	2594	2403	2717	2921	2452	2840	2783	3473	3037	2971	2684	3427	3358	4225	5018	2413	2251	2338	2742	3030	4040	5090	5628	3089	2313	1935	2159	2710	3116	4695	5883	3721	2870	2760	3277	3604	4481	4945	3702	3104	3132	3172	4159	5449	6245	6293	3084
ENSDART00000021336.7	dnaja1	541	580	551	403	429	562	675	752	444	486	539	590	642	667	723	924	277	246	283	326	386	482	631	589	384	328	376	361	419	440	653	1008	360	386	380	423	478	482	652	393	446	484	558	638	857	931	1061	396
ENSDART00000021340.9	sycp3	31	34	27	19	17	3	8	34	31	12	7	22	20	23	48	36	12	9	9	9	16	25	42	52	19	11	14	9	19	34	66	139	23	21	23	21	19	24	34	14	14	13	11	16	17	38	55	6
ENSDART00000021341.8	kif3ca	17	13	22	6	2	14	17	6	11	9	7	12	10	9	10	23	27	38	45	19	27	11	20	28	143	60	65	114	98	50	43	22	9	7	6	7	7	11	6	24	15	14	17	19	11	8	5	13
ENSDART00000021346.8	arl3l2	0	0	0	0	0	0	0	0	0	0	0	0	0	0	0	0	0	0	0	0	0	0	0	0	0	0	0	0	0	1	0	3	0	0	0	0	0	0	0	0	0	0	0	0	0	0	2	0
ENSDART00000021372.6	chrna5	1	5	3	1	1	1	1	5	0	0	0	0	1	1	0	4	2	0	1	0	0	0	1	1	2	0	1	2	1	1	0	3	1	1	1	1	0	0	1	3	0	0	1	2	0	5	9	3
ENSDART00000021384.9	exoc4	522	482	458	539	596	539	632	638	623	562	557	558	619	607	649	731	509	500	486	507	658	819	1138	1364	817	640	681	697	799	587	721	968	625	517	463	523	491	565	609	560	583	653	662	842	899	1082	822	630
ENSDART00000021394.11	mettl13	1013	950	952	873	852	962	893	854	779	795	854	808	815	714	591	597	577	563	558	606	664	533	467	446	486	564	577	585	682	624	488	365	728	773	768	803	629	517	437	911	826	920	860	783	498	407	347	554
ENSDART00000021396.6	ldlrap1a	532	670	747	804	793	685	683	910	152	228	304	512	587	618	641	509	744	792	846	746	583	385	277	296	153	250	382	523	520	424	323	283	199	242	420	563	716	687	633	148	221	316	401	356	280	221	171	255
ENSDART00000021417.9	p2rx3a	1	0	1	0	0	0	0	0	0	0	0	0	0	0	0	0	1	0	1	0	1	0	0	0	0	0	1	0	0	0	1	0	0	0	0	0	0	0	0	1	0	0	1	0	0	0	2	0
ENSDART00000021437.10	gria1a	16	15	12	24	29	12	21	24	26	20	21	31	19	12	18	7	10	9	15	7	13	13	5	10	11	12	17	15	10	6	9	9	5	7	14	5	9	5	6	12	19	10	9	14	6	3	9	20
ENSDART00000021462.6	rnf128a	7903	6727	6271	5068	3263	2834	2217	2342	9940	8257	7174	5237	3276	2895	2454	2419	6606	6612	5944	4789	2961	2203	2411	2738	9778	7561	7167	5970	3410	2515	2980	3493	9292	8234	7229	4343	2792	2420	2596	10318	8807	7218	4901	2377	2108	3180	3346	8162
ENSDART00000021491.9	csnk1db	3003	2356	2308	1953	2186	2406	2256	3082	4574	2474	1915	2132	2389	2403	2953	3557	3459	3012	3037	2868	2728	2936	3339	3741	3929	3062	3020	3292	3521	4390	4987	5680	4119	2361	1940	2138	2597	2988	3515	2940	2328	2220	2447	2745	3603	4635	5972	2121
ENSDART00000021502.9	mllt3	949	1077	967	582	497	418	410	476	490	569	577	456	360	302	170	125	1163	1098	988	722	543	237	155	111	895	988	838	627	395	287	122	66	547	608	542	450	372	258	170	609	640	511	346	252	118	56	28	828
ENSDART00000021504.9	smcr8b	33	26	21	10	46	25	34	66	12	19	15	15	34	59	69	77	6	5	11	17	42	58	70	94	27	27	23	34	61	135	128	150	9	9	10	16	32	34	39	14	14	13	29	58	113	80	57	10
ENSDART00000021528.7	agtr1a	4	2	2	0	3	5	7	1	1	3	1	4	3	1	0	0	2	0	2	2	1	2	2	2	1	0	0	4	2	3	0	0	1	3	2	2	0	0	0	1	3	1	2	2	1	2	0	3
ENSDART00000021533.9	fam8a1b	774	804	735	623	572	569	461	484	475	554	558	551	458	448	340	303	766	745	700	645	512	410	431	499	698	654	585	611	434	348	370	551	515	553	550	516	450	334	322	523	493	513	400	246	280	352	399	555
ENSDART00000021550.7	ralgps2	29	23	24	25	35	29	29	31	48	40	41	41	25	44	18	16	23	29	14	16	35	23	9	6	22	36	18	22	12	6	9	5	32	22	15	11	10	11	7	22	25	24	25	15	14	8	2	21
ENSDART00000021556.9	si:ch211-51a6.2	1	3	4	4	4	3	4	0	10	5	4	4	1	3	3	4	2	2	5	2	7	2	9	7	3	2	4	5	4	3	1	2	4	3	3	3	2	0	3	2	5	4	2	0	3	2	2	9
ENSDART00000021559.9	coro1b	588	531	529	393	344	507	504	510	406	424	382	366	356	258	202	148	358	392	385	422	432	323	207	163	808	705	702	682	612	503	244	132	558	548	491	435	361	275	187	267	252	307	294	264	143	89	57	481
ENSDART00000021575.8	adgb	159	127	123	166	150	89	72	241	321	298	342	308	260	314	297	290	242	215	225	253	257	345	387	419	307	235	201	191	279	259	378	384	124	120	111	122	166	151	144	324	285	276	308	351	448	419	424	123
ENSDART00000021577.11	phf21ab	22	18	17	11	39	25	22	19	18	21	23	16	15	47	78	141	20	22	23	13	40	94	179	205	10	14	15	11	37	110	230	353	44	24	23	23	35	59	72	16	11	15	26	56	206	299	395	22
ENSDART00000021604.7	gins4	4	3	4	2	2	0	2	2	6	1	4	5	0	5	6	0	9	9	7	5	7	7	0	3	8	3	0	1	3	1	0	2	2	2	2	2	0	0	0	3	2	1	5	8	0	2	2	1
ENSDART00000021609.10	gad2	30	28	33	14	13	42	41	48	16	22	22	25	25	23	31	18	5	2	9	5	11	11	22	14	6	11	7	8	14	12	34	17	12	16	20	16	15	21	26	10	14	22	24	19	43	32	32	12
ENSDART00000021610.10	recql	66	76	73	60	46	32	40	39	71	75	67	40	46	70	98	130	69	54	48	60	65	133	201	246	58	67	49	52	54	209	385	518	80	65	45	35	72	88	122	82	64	60	48	76	138	200	420	82
ENSDART00000021620.7	cldnd	40456	32215	29201	13419	9789	10535	9351	11134	19232	13897	11040	9105	7547	6340	4286	2660	32034	29073	21618	16068	11115	4868	2992	1489	26623	21654	20069	15257	9397	5196	2289	915	23375	19288	18023	13252	10259	7608	6510	33435	22779	16663	12253	6882	3546	2092	941	29512
ENSDART00000021628.9	reep3b	2968	2767	2505	2493	2538	1835	1761	2904	3548	3412	3078	3065	3564	3512	3951	4885	2537	2548	2263	2678	2462	2859	3164	3524	3097	3043	2916	2889	3415	4242	4855	5395	3280	2964	2580	2491	3032	3146	3432	3624	3141	2751	3036	3098	3831	4194	4748	3049
ENSDART00000021634.8	wfikkn2a	56	59	56	37	39	62	38	66	72	53	69	102	95	99	52	49	27	49	35	57	43	25	36	12	48	51	43	42	45	28	19	11	13	16	20	26	14	14	13	23	31	34	41	17	19	9	12	96
ENSDART00000021657.10	smyd5	691	776	811	694	656	751	831	720	483	561	617	672	599	703	644	565	869	979	924	869	847	627	529	507	541	622	728	672	565	627	488	354	570	744	845	826	814	675	657	505	567	541	588	502	442	301	304	699
ENSDART00000021664.7	cldnb	3	5	16	150	704	1347	2848	3160	3	1	43	360	1035	1449	2230	3096	2	5	33	215	1012	3104	5433	9033	2	3	19	145	1159	3426	8099	13479	2	3	14	252	656	2057	5222	2	8	31	198	1103	5029	10837	17417	4
ENSDART00000021666.10	rtca	2856	2728	2565	2213	2128	2353	3071	3016	3563	3413	3162	3132	3116	3087	3495	5012	2605	2644	2673	2681	3310	4872	6339	7907	3128	2773	2604	2601	3202	4127	6879	10930	2969	2573	2519	2725	2788	3380	4681	3490	3218	3123	3187	3947	6557	9525	15047	2937
ENSDART00000021672.7	epc2	8149	7010	6412	4207	3144	3751	3600	3793	6095	5210	4188	3203	2746	2851	3067	3170	6049	5141	4823	3485	3403	3151	3227	3525	5879	5625	5262	4332	3373	3318	3686	3515	6587	5776	5130	3966	3183	3393	3714	5961	5347	4488	3366	3134	3961	4613	4581	5749
ENSDART00000021683.10	csnk1g2b	195	233	204	270	251	249	166	164	196	282	342	299	203	178	162	183	286	257	300	316	212	154	178	178	244	293	296	294	189	236	270	320	304	312	287	283	236	151	145	339	358	300	235	141	131	135	244	297
ENSDART00000021693.9	ank2a	23	23	26	22	27	16	18	17	6	12	6	10	35	64	115	108	13	20	19	22	19	29	141	144	16	9	11	29	20	38	164	392	22	30	26	39	38	107	180	10	16	22	10	29	110	257	386	5
ENSDART00000021715.11	slc23a2	116	151	145	160	202	190	148	178	181	223	232	236	206	166	111	100	282	298	304	250	243	182	124	94	256	285	304	298	278	283	164	94	154	157	140	126	139	128	70	228	226	202	217	199	106	77	32	113
ENSDART00000021736.8	scocb	79	108	111	81	130	158	212	243	125	139	127	196	228	275	340	479	195	209	215	276	388	504	836	860	123	163	199	233	351	562	859	1450	111	143	182	208	252	313	393	84	100	115	153	250	387	466	774	85
ENSDART00000021753.8	ccnc	2756	2454	2334	2478	2604	2404	2174	2296	3908	3349	3227	2946	3039	2757	2609	2548	2515	2358	2599	2925	2916	3330	3259	3324	4108	3247	3025	2895	3386	3528	3380	3337	3593	3037	2611	2822	3179	3105	3092	4089	3685	3439	3479	3728	3917	3574	2860	3481
ENSDART00000021782.10	mcat	11	13	12	29	19	16	19	17	19	28	23	20	17	20	15	10	10	16	13	13	11	7	14	31	11	23	17	9	17	3	9	25	8	16	12	13	11	10	5	21	19	10	12	12	3	3	5	33
ENSDART00000021798.8	fabp11a	11	14	19	35	37	70	90	45	36	37	35	35	57	51	86	98	5	12	29	55	65	107	100	87	8	7	7	52	86	152	179	214	27	31	32	40	70	68	89	9	13	72	113	147	208	260	249	18
ENSDART00000021878.9	gcgrb	9	9	6	18	12	23	13	9	9	7	10	9	20	10	8	13	3	1	5	3	5	5	2	8	9	4	13	4	15	12	19	14	24	34	32	33	25	33	24	9	5	3	3	6	4	8	2	3
ENSDART00000021916.9	uts2b	0	0	0	0	0	0	1	0	0	0	0	0	0	1	0	0	0	0	0	0	0	0	0	0	0	0	1	0	0	0	0	0	0	0	0	0	0	0	0	0	0	0	0	0	0	2	4	0
ENSDART00000021942.5	eapp	1697	1731	1736	1749	1932	2073	2250	2397	1696	1711	1812	1952	2114	2331	2727	2972	1490	1470	1565	1816	1712	1604	1658	2210	2226	2066	1998	2056	2244	2128	2207	2547	1374	1319	1322	1656	1843	1886	2072	2287	2149	2182	2421	2518	2468	2527	2712	2230
ENSDART00000021947.9	AMDHD1	0	0	0	0	0	0	0	0	0	0	0	0	0	0	1	0	0	0	0	0	0	0	0	0	0	0	0	0	0	0	1	0	0	0	0	0	0	0	0	0	1	0	0	0	0	0	0	0
ENSDART00000021949.11	fam120a	32	41	35	29	45	32	53	35	39	40	35	35	33	34	55	35	44	33	47	48	61	59	63	44	50	52	47	56	75	116	123	129	36	25	19	33	34	38	50	59	49	57	61	80	98	118	101	35
ENSDART00000021950.10	mthfd1b	5428	5369	5412	5892	6029	6396	7496	6673	5256	5136	5704	5915	6803	6209	7383	8086	4844	4597	5124	5798	6106	7861	8477	10368	3498	3672	3567	3714	4401	4424	5534	6333	5025	4908	4814	5999	6289	6624	7626	5346	5494	6147	7039	8851	10745	11062	11308	6595
ENSDART00000021976.9	nsa2	101	160	230	519	808	850	1445	1659	68	105	210	435	851	1342	2600	3945	351	439	587	757	1189	2166	3218	4514	124	257	320	483	1094	2270	4599	6884	56	130	216	579	1057	1661	2818	65	110	222	557	1222	2820	4434	6524	93
ENSDART00000021977.5	dnmt1	53278	37798	32692	16014	12416	12788	10612	13319	56391	28958	19097	13384	9801	9593	7879	6445	42187	37371	30898	18089	12551	7937	6770	6880	40084	31208	30448	22374	12733	7353	6974	5796	44602	27582	22072	13537	10966	10435	8420	35845	28985	20598	12724	8156	5564	4498	3289	32938
ENSDART00000021987.6	ptf1a	0	0	1	1	0	1	3	1	0	1	0	0	0	0	1	14	0	3	1	0	0	1	9	17	0	1	1	1	0	1	7	3	0	0	0	0	1	1	13	1	0	2	0	2	9	24	23	0
ENSDART00000021997.10	med15	1417	1299	1307	1429	1121	1290	1390	1586	1118	1110	986	819	738	766	969	1130	907	804	938	723	917	928	1142	1447	848	735	750	663	595	669	801	1119	1466	1285	1182	943	964	1010	1247	980	911	808	690	679	927	1282	1472	1488
ENSDART00000022010.8	hivep2b	1	2	1	4	4	7	2	5	2	1	2	4	2	5	2	3	2	10	2	4	2	1	3	0	3	4	3	4	4	3	6	3	0	0	0	0	0	0	0	0	1	1	2	0	3	0	0	0
ENSDART00000022015.6	vps26b	229	226	226	168	189	229	285	309	286	275	285	310	339	356	345	403	156	173	180	207	230	258	252	202	286	235	238	253	334	482	449	307	180	189	174	222	276	237	277	270	228	282	300	383	395	317	164	223
ENSDART00000022042.10	scn8aa	0	0	0	0	0	0	0	0	0	0	0	0	0	0	0	1	0	0	0	0	0	0	0	0	0	0	0	0	0	0	0	0	0	0	0	0	0	0	0	0	0	0	0	0	0	0	0	0
ENSDART00000022043.10	stard8	0	0	0	0	0	0	0	0	0	0	0	0	0	0	0	0	0	0	0	0	0	0	0	0	0	0	0	0	0	0	0	0	0	0	0	0	0	0	0	0	0	0	0	0	0	0	0	0
ENSDART00000022051.9	gins1	1331	1424	1438	1242	1326	1649	1574	1679	1402	1442	1530	1651	1688	1598	1495	1188	1277	1190	1275	1557	1254	1177	997	774	1432	1627	1519	1563	1700	1498	1195	1041	1472	1517	1691	1934	1832	1607	1539	1734	1764	1766	1577	1568	1095	713	623	1452
ENSDART00000022060.8	atf3	147	180	167	184	212	322	388	261	65	67	135	158	184	294	162	134	773	757	833	836	769	628	520	488	307	403	497	674	684	573	587	893	92	128	150	192	193	146	161	39	64	96	107	148	135	130	117	95
ENSDART00000022074.8	dhrs9	14	11	12	13	35	18	45	73	12	10	10	28	72	129	341	393	26	25	25	43	80	150	293	190	23	25	28	35	61	129	211	239	17	21	43	62	129	332	606	23	25	35	28	100	239	370	479	33
ENSDART00000022076.9	tent5bb	18	20	22	8	7	2	8	11	10	17	14	7	7	4	6	8	7	14	16	6	6	16	21	31	18	9	11	7	7	12	24	19	9	11	11	13	10	2	11	3	3	6	5	2	6	15	11	8
ENSDART00000022132.9	haus4	2003	1959	1891	1438	1087	1059	904	929	1387	1505	1406	1361	1055	1104	888	720	1281	1178	1120	1103	909	599	475	457	1141	1201	1199	1221	991	910	731	729	2549	2501	2361	1663	1372	961	876	1860	1835	1479	1199	723	465	325	356	1800
ENSDART00000022139.9	zgc:136461	0	0	0	0	0	0	0	0	0	0	0	0	0	0	0	0	0	0	0	0	0	0	2	0	0	0	0	0	0	0	0	2	0	0	0	0	2	0	0	0	0	0	0	0	0	2	4	0
ENSDART00000022147.8	ndufab1b	7	15	11	9	11	10	10	17	14	17	16	20	18	20	46	43	3	3	5	12	10	29	25	26	7	13	8	17	21	47	60	99	18	16	18	20	29	37	49	14	6	13	18	24	64	47	43	7
ENSDART00000022163.9	exoc6	0	0	0	0	0	5	5	5	0	0	0	0	0	0	1	0	0	0	0	2	3	0	3	1	0	0	0	0	0	1	1	2	1	0	0	0	0	0	0	1	0	0	1	0	0	0	2	0
ENSDART00000022170.9	LTN1	19	16	18	32	37	33	43	48	9	10	15	16	17	24	26	35	18	22	31	39	44	59	64	68	17	24	27	38	45	111	126	137	14	18	15	28	43	31	31	11	12	7	15	20	59	48	59	33
ENSDART00000022179.9	prkag1	1085	856	769	615	713	958	1119	853	843	701	737	816	687	760	714	747	216	270	250	313	398	445	625	759	168	137	166	210	275	405	722	809	308	342	282	279	332	369	370	319	291	342	378	380	441	530	792	399
ENSDART00000022187.9	rfc2	0	0	0	0	0	0	0	0	0	0	0	0	0	0	0	0	0	0	0	0	0	1	0	1	0	0	0	0	0	0	0	0	0	0	0	0	0	0	0	0	0	0	0	0	0	0	0	0
ENSDART00000022204.5	zic5	68	85	101	78	94	95	71	46	51	68	65	58	80	47	48	46	29	18	17	15	6	24	33	76	11	28	32	29	7	2	22	71	62	58	59	69	54	55	43	10	15	18	18	3	8	33	55	34
ENSDART00000022236.9	emx3	133	95	107	40	32	31	31	25	92	77	90	95	62	58	26	9	472	441	407	406	380	161	132	96	644	519	478	505	311	200	88	85	217	268	221	201	158	97	78	262	239	250	175	118	45	48	73	187
ENSDART00000022246.8	bcs1l	289	309	302	268	195	191	108	108	213	285	302	269	210	169	107	105	215	201	183	149	105	45	30	28	157	186	246	173	101	69	32	14	263	329	331	269	190	131	98	202	219	175	160	98	48	15	28	322
ENSDART00000022290.11	mdh1aa	0	2	1	3	2	2	1	0	1	3	1	1	1	1	1	1	0	1	2	0	1	3	1	0	3	2	1	0	0	2	0	5	2	2	2	1	2	1	3	3	2	0	3	2	1	3	5	0
ENSDART00000022307.10	atic	577	786	999	1174	1193	1236	1342	1370	422	615	785	980	1133	1096	1293	1448	1086	1367	1444	1606	1742	1703	1595	1422	635	966	1217	1364	1500	1854	1986	1762	408	557	757	898	919	1027	1040	389	602	823	1014	1163	1005	762	586	571
ENSDART00000022325.8	parp16	13	16	15	11	11	30	39	17	15	15	10	15	17	31	46	60	15	14	18	27	31	34	64	120	18	11	17	12	27	40	112	173	11	6	11	14	18	22	35	28	18	22	23	33	68	119	303	20
ENSDART00000022348.8	prdm12b	35	42	88	196	156	153	355	228	60	46	55	80	80	132	272	327	26	73	159	312	345	515	222	105	12	19	178	283	306	355	270	43	56	36	87	124	155	285	276	12	27	62	78	73	38	26	4	32
ENSDART00000022349.9	epb41l3a	1	0	1	1	0	0	0	0	0	0	0	0	0	0	0	0	0	1	0	0	1	0	0	0	0	0	0	1	0	1	0	2	0	0	0	0	0	0	0	0	0	0	0	2	0	0	0	0
ENSDART00000022356.8	ppp1r7	2792	2593	2609	4532	5300	3705	4159	5575	6291	6043	6113	6335	6443	6528	6812	7346	4132	4087	4479	5329	5598	6019	6372	5699	6082	5383	5104	5806	7122	10214	8195	5480	5082	4133	3797	4095	5468	5241	5227	6229	5359	5919	6317	7335	7477	5521	3910	4360
ENSDART00000022358.8	zc3h15	9459	10017	9821	8158	7107	8821	7522	6505	8849	9996	10151	9063	7656	6658	6495	7298	8974	8591	9031	9060	6751	5355	5365	6668	10019	10407	9825	9395	7027	6108	6585	7763	8597	8751	8706	7683	6172	5077	4950	12393	12227	11477	8649	6623	5869	6371	7642	11358
ENSDART00000022377.7	nkx2.5	0	0	0	0	1	0	0	0	0	0	0	0	0	1	0	1	0	0	1	7	3	3	1	1	2	1	2	5	7	9	9	5	0	0	1	3	2	3	3	0	0	4	7	20	6	0	4	0
ENSDART00000022379.9	nr2f6a	902	895	889	884	804	707	820	924	392	353	298	340	405	476	784	1162	600	626	659	618	750	1102	1747	2526	654	659	573	502	620	1130	2063	2731	515	424	432	530	716	986	1358	471	366	414	447	586	1239	2060	3025	383
ENSDART00000022392.8	rnd3b	6	5	5	7	4	3	2	3	3	8	10	4	5	7	5	1	6	9	6	7	10	4	5	5	6	8	5	12	7	8	4	5	15	13	16	23	13	13	10	8	8	4	9	9	1	3	7	18
ENSDART00000022413.6	zhx3	1	3	5	15	16	7	6	1	9	9	6	5	8	9	7	7	15	10	13	14	9	17	7	10	18	11	12	13	13	18	13	11	15	13	20	23	15	17	16	14	23	26	18	22	11	12	14	11
ENSDART00000022437.9	gpia	543	576	593	696	664	686	734	701	989	962	797	730	707	686	742	595	703	745	766	714	773	692	539	553	763	822	807	731	759	750	610	383	757	821	917	883	859	869	902	473	602	625	628	609	632	515	497	831
ENSDART00000022441.10	dbx1a	7	6	7	2	24	33	26	7	1	0	1	5	5	28	21	31	2	6	10	49	171	98	31	18	4	2	10	52	223	211	70	30	0	0	0	4	8	3	2	1	1	4	12	15	9	20	123	0
ENSDART00000022471.11	mapk8b	231	220	225	213	200	351	352	349	213	207	196	211	188	302	212	319	126	127	131	151	220	262	290	255	241	157	161	170	164	152	142	255	188	167	156	144	192	245	235	89	98	97	93	114	182	261	313	161
ENSDART00000022481.9	mccc2	3085	3144	3311	2569	2547	2881	3054	3218	1658	1643	1672	1797	2064	2036	2509	2746	4096	4295	4359	5360	5650	5748	5293	4902	4159	4200	4445	4676	5573	5957	5903	5839	3152	3101	3425	3814	4119	4392	5115	2390	2877	3011	3577	3587	4057	4274	4757	2945
ENSDART00000022484.7	rnft1	166	131	124	132	84	82	54	58	221	184	162	148	108	84	64	40	134	159	160	160	119	74	59	39	198	154	138	124	88	43	33	22	214	193	178	132	114	85	57	240	175	167	153	70	52	45	53	185
ENSDART00000022495.8	ndel1a	2	2	2	1	0	0	2	2	6	6	5	6	6	4	5	0	23	18	18	13	15	5	7	3	11	12	13	9	9	11	4	2	16	12	9	9	15	15	4	5	8	4	8	9	11	2	0	4
ENSDART00000022498.7	tti1	169	186	195	241	235	128	98	113	233	277	304	260	183	204	228	269	138	151	147	116	160	267	403	599	71	119	139	112	122	154	396	578	345	430	415	352	271	248	270	202	247	241	216	208	343	407	628	171
ENSDART00000022499.9	psmb3	479	534	597	684	602	667	1074	893	387	552	625	706	912	970	1464	1933	765	816	774	1117	1238	1994	2626	3574	579	811	848	916	1299	1963	3327	5066	590	689	742	1012	1332	1744	2552	827	928	1015	1269	1777	2798	3466	5221	832
ENSDART00000022506.10	rab3il1	326	299	293	289	236	268	219	204	324	272	256	242	224	184	107	62	134	138	137	168	111	83	40	40	213	198	181	162	151	75	46	19	341	273	304	281	242	226	132	294	270	260	257	214	73	50	16	301
ENSDART00000022539.8	fgl2a	0	0	0	1	0	5	3	5	0	0	1	0	2	5	3	18	0	0	0	0	1	1	7	5	1	0	2	0	0	0	3	2	0	0	1	0	1	1	0	0	0	0	0	0	0	0	5	1
ENSDART00000022546.9	rgs12b	4	2	1	2	19	5	3	3	1	1	0	9	17	27	6	8	8	7	17	18	18	14	18	23	17	17	17	20	22	35	32	19	1	1	2	0	2	0	1	0	3	7	6	8	8	5	5	2
ENSDART00000022549.10	atp1b3a	1	1	0	19	46	9	43	72	14	23	19	34	60	88	227	469	0	2	4	44	123	323	704	1189	4	1	1	12	86	205	507	1020	10	7	13	40	78	150	341	2	1	13	48	112	310	621	1127	2
ENSDART00000022562.7	rhogb	5	5	4	3	4	5	5	11	10	7	7	12	6	11	11	29	3	6	9	5	11	5	9	15	15	8	13	19	8	25	26	16	16	20	19	17	32	18	34	15	9	4	11	9	34	29	16	8
ENSDART00000022574.9	stam2	2913	2890	2833	2949	3355	3462	3368	3045	3173	3367	3362	3316	3639	3262	3258	3027	2448	2345	2549	2615	2831	2552	2068	1625	3323	3053	2804	2812	2982	2782	2252	2139	3097	2973	2753	2887	3026	2746	2249	3695	3647	3660	3625	3677	3068	2417	2370	3499
ENSDART00000022579.9	CR407584.1	415	422	383	534	380	396	309	270	745	919	775	473	306	166	126	68	205	202	190	132	84	34	18	19	252	241	246	185	80	32	13	5	288	312	274	129	76	57	39	296	292	276	125	87	9	8	11	427
ENSDART00000022581.10	rab22a	100	114	101	126	125	138	147	143	130	157	132	142	155	122	127	98	160	164	146	150	155	119	82	68	158	150	129	152	162	141	73	33	132	144	123	112	126	97	83	177	133	142	159	99	88	51	16	125
ENSDART00000022586.10	lrrc40	568	656	612	652	617	531	456	520	563	661	679	631	464	475	353	281	1117	943	1042	905	734	516	306	256	932	1152	1180	1026	782	594	356	186	555	685	653	532	475	379	285	947	929	949	785	560	308	231	183	960
ENSDART00000022620.8	kalrnb	0	0	0	0	0	0	0	0	0	0	0	0	0	0	0	0	0	0	0	0	0	0	0	0	0	0	0	0	0	0	0	0	0	0	0	0	0	0	1	0	0	0	0	2	0	0	2	0
ENSDART00000022621.11	kdsr	819	912	877	794	739	979	775	797	472	618	746	721	702	588	506	328	913	957	884	886	628	376	221	188	824	1022	987	931	674	595	215	145	751	785	832	803	838	592	435	879	1000	949	860	582	276	184	130	744
ENSDART00000022625.10	nrarpb	17	20	16	38	41	33	25	26	21	15	19	27	24	36	33	82	17	24	27	37	46	77	237	371	25	30	35	54	58	75	201	479	10	11	13	10	18	12	11	9	17	12	11	17	22	29	105	17
ENSDART00000022643.7	znf622	5178	4903	4880	5131	5282	5750	6672	6429	4778	4876	4850	5304	5601	5362	5499	4921	3853	3667	3913	4635	4714	4930	4003	3380	4265	4100	4098	4321	4762	5025	3630	2487	3634	3901	3979	4863	4924	5000	4730	4388	4487	4933	5261	5641	4745	3454	2338	4328
ENSDART00000022646.7	cnot4b	4041	4996	5730	5504	4397	4207	3407	3750	1725	2904	3752	3614	2989	2664	1904	1353	5083	5411	6269	5038	4693	2772	1939	1538	3035	4817	5751	5630	4072	3094	1719	1256	2077	2916	3799	3776	2963	2540	1991	2838	4431	4607	3732	2686	1797	1366	1098	3753
ENSDART00000022654.8	sh3bp4a	0	0	0	1	0	0	0	1	0	0	0	0	0	0	0	0	0	0	0	0	0	0	0	0	0	0	1	0	0	0	0	0	0	0	0	0	0	0	0	0	0	0	1	1	0	2	4	0
ENSDART00000022667.8	fam8a1a	49	45	44	31	23	34	24	17	31	27	23	20	10	13	6	0	82	109	77	75	46	19	15	11	191	195	184	121	63	38	14	5	41	37	41	19	10	5	5	65	51	49	16	12	6	8	7	190
ENSDART00000022668.11	crybg1b	19	25	16	36	49	36	37	34	27	31	36	28	33	52	77	229	29	32	30	18	36	52	157	266	22	24	26	25	29	20	113	346	26	22	23	23	17	22	36	10	20	26	19	17	23	86	283	19
ENSDART00000022682.7	pdcd2	172	162	156	192	181	170	188	122	207	220	231	215	211	212	228	189	200	233	190	182	171	123	107	129	206	196	211	203	160	111	121	104	191	236	221	259	251	222	208	251	236	271	260	192	148	145	164	213
ENSDART00000022684.9	cnih1	0	0	0	0	0	0	0	0	1	0	0	1	0	2	1	1	0	0	0	0	2	0	0	2	0	0	0	0	1	0	1	2	0	1	0	1	0	0	0	0	0	0	1	1	1	2	0	0
ENSDART00000022685.9	nradd	12	11	14	82	135	135	287	249	49	40	44	106	187	315	750	1474	1	2	67	397	1155	2084	3846	6439	2	7	13	233	792	837	2382	6070	32	30	74	267	475	979	1893	3	7	93	356	742	2593	5695	10673	10
ENSDART00000022688.7	tob1b	4925	4499	4350	4027	3438	4947	5409	3972	5702	5665	5595	5115	4403	3696	3436	2944	3334	3150	3494	3677	3744	3105	2492	2368	4487	4249	4084	4600	5108	4870	3863	3041	6620	5927	5563	4825	3936	3109	2761	3981	3719	3844	3776	3617	2884	2604	2451	3368
ENSDART00000022694.7	ehd3	817	730	729	653	735	706	863	1377	1477	1235	1320	1349	1349	1723	1522	1826	563	470	511	516	616	810	859	836	505	462	497	416	509	461	510	510	2166	1931	1674	1930	2133	2348	2458	488	557	528	584	655	695	765	806	640
ENSDART00000022724.6	pnpo	24	40	50	40	32	52	48	53	11	18	16	26	21	37	31	25	51	57	49	50	41	34	34	31	14	25	31	37	33	27	24	28	8	17	20	27	21	15	23	16	15	33	41	29	32	26	16	27
ENSDART00000022725.9	si:ch1073-155h21.1	2	4	1	3	4	5	4	1	2	0	1	0	0	1	0	1	2	0	1	0	1	2	2	6	3	4	3	2	1	1	7	5	0	2	1	1	2	0	1	3	4	3	3	0	4	2	5	4
ENSDART00000022729.8	unm_sa808	1	1	0	1	2	0	0	0	0	0	0	0	0	2	2	7	0	2	0	0	2	4	5	0	1	1	0	0	0	0	1	2	0	0	0	1	0	2	2	0	0	1	0	0	3	5	14	1
ENSDART00000022758.7	setd3	855	843	850	999	1028	1118	970	992	1043	1000	1111	988	750	696	369	246	414	386	424	493	389	234	132	111	564	562	531	523	459	497	300	195	970	779	708	674	662	444	264	758	697	666	596	412	245	144	126	918
ENSDART00000022765.10	riok1	654	772	806	808	821	940	1029	818	582	828	831	919	865	837	788	708	838	819	884	928	788	639	665	626	993	985	903	910	798	751	718	760	400	564	588	612	682	652	631	896	892	1017	895	820	773	744	867	777
ENSDART00000022768.8	ak5	16	8	13	19	16	13	9	5	28	47	30	41	36	38	46	26	3	4	2	5	6	5	6	3	4	8	7	5	1	2	4	9	14	19	23	18	22	23	17	6	6	4	8	6	4	0	4	6
ENSDART00000022799.7	tial1	740	705	677	727	823	933	955	1103	1145	963	944	932	958	928	973	962	721	681	743	810	835	872	788	760	1363	1227	993	1063	1286	1856	1676	1563	1028	837	722	786	962	906	938	1449	1223	1165	1229	1424	1300	1029	950	915
ENSDART00000022830.9	pygb	418	433	448	488	547	512	559	665	491	478	521	531	551	523	641	623	414	411	428	530	533	682	710	779	357	325	289	325	405	317	421	420	493	445	437	536	539	647	668	405	409	455	478	664	711	629	586	374
ENSDART00000022840.8	riox2	391	437	596	582	696	885	1215	1127	178	158	204	304	469	642	918	1167	805	881	910	940	1781	2048	1804	1764	540	657	801	885	1288	1615	1737	1244	278	404	516	851	859	1100	1560	128	215	296	475	652	929	1150	1482	381
ENSDART00000022841.8	metap1d	73	63	64	55	41	41	28	35	63	73	56	71	55	54	40	18	57	88	56	57	50	36	31	14	71	58	65	56	56	45	13	22	50	54	63	35	31	25	21	66	70	63	67	30	14	15	21	74
ENSDART00000022866.10	pisd	23	20	21	14	14	11	10	12	22	15	15	18	12	16	15	20	27	16	30	12	10	12	20	20	22	28	17	22	17	13	22	20	19	8	10	11	9	19	9	16	14	19	11	15	18	15	21	18
ENSDART00000022870.6	fam110a	1099	1242	1304	1140	1069	871	799	837	779	940	1063	1044	1046	1038	1021	960	1770	1806	1873	1674	1537	1133	907	700	1481	1719	1830	1752	1376	878	560	556	1301	1363	1330	1330	1237	1162	966	1236	1452	1563	1210	1070	825	605	509	1597
ENSDART00000022874.8	psma6a	263	242	224	205	249	268	346	367	375	350	286	365	339	392	478	527	162	229	187	278	268	297	394	397	305	203	202	249	242	216	273	405	285	263	282	338	331	393	508	318	258	262	317	376	448	544	552	250
ENSDART00000022887.9	slc10a4	0	0	0	1	0	1	0	1	0	0	0	0	1	0	1	0	0	0	2	2	7	24	15	26	0	0	0	2	4	6	9	9	0	0	2	1	2	1	3	0	1	0	1	1	0	2	0	0
ENSDART00000022909.9	klhl18	3394	3052	2932	2474	2173	2155	1574	1522	3495	3066	2901	2493	2010	1513	807	496	2449	2289	2190	2083	1742	925	486	255	2589	2182	1974	1764	1234	549	201	126	2614	2364	2148	1695	1263	824	516	2821	2680	2414	1964	1154	438	227	73	2790
ENSDART00000022918.11	ankrd46b	3	1	2	1	0	1	6	2	1	2	2	3	0	2	1	1	5	5	3	1	1	2	2	1	0	1	2	0	1	0	0	2	1	1	1	0	2	4	2	1	3	1	1	0	1	2	5	1
ENSDART00000022949.8	parp3	84	71	83	60	100	160	205	167	236	193	131	109	155	177	154	233	216	219	184	113	132	144	179	134	280	180	139	126	183	279	356	247	313	220	115	117	123	152	247	240	140	91	125	162	218	204	196	210
ENSDART00000022951.7	kif25	0	1	0	1	4	1	0	1	0	0	0	2	3	1	1	4	0	0	0	2	0	0	1	5	0	1	0	2	2	3	0	9	0	0	2	2	1	0	4	1	0	0	1	2	0	6	2	3
ENSDART00000022963.6	cdc14aa	9	9	6	8	8	15	8	13	9	9	5	16	8	24	33	65	4	2	5	6	8	18	33	34	5	8	10	6	13	14	53	76	4	7	3	7	9	19	14	2	3	4	7	8	15	36	41	5
ENSDART00000022976.9	kctd16b	1	2	2	2	0	3	1	0	2	0	1	2	1	1	1	0	0	0	1	2	0	0	2	1	0	0	0	0	0	0	0	0	0	2	1	0	0	0	1	0	2	3	1	0	0	2	0	3
ENSDART00000022999.8	ube2ib	6588	5584	4469	3176	2847	2165	2135	2598	8929	6910	5018	4102	3869	3685	4245	4558	4885	4319	3787	3488	3023	2759	2869	3651	8077	5678	4506	3778	3348	3537	4041	4993	8165	6738	5818	4836	4608	4487	4837	8437	6086	4371	3878	3659	4375	5553	7311	6409
ENSDART00000023006.5	fam84a	94	94	87	254	272	313	661	257	518	505	443	472	469	667	1335	1763	425	431	422	571	627	934	883	926	483	429	537	678	565	695	1093	1195	428	400	420	408	443	559	971	473	442	514	480	518	782	1188	1192	546
ENSDART00000023038.8	dacha	86	77	67	27	26	28	26	19	39	60	40	38	32	30	41	33	166	152	170	190	144	146	93	23	170	164	150	197	175	148	99	79	121	116	99	117	98	100	115	287	233	233	236	227	173	133	91	211
ENSDART00000023039.11	sept9a	341	253	231	175	150	140	141	111	290	218	170	137	103	99	61	47	261	232	224	229	148	111	61	61	251	203	215	178	110	40	22	20	235	152	168	105	94	72	64	281	214	204	153	120	74	42	20	199
ENSDART00000023040.8	hes6	0	0	1	2	4	10	50	78	0	0	1	3	8	15	65	264	1	2	2	2	8	84	396	990	0	2	4	4	13	75	872	2086	3	1	1	2	2	7	38	0	3	2	2	1	69	268	692	2
ENSDART00000023054.10	atl3	1435	1459	1448	633	476	569	476	535	1259	1381	1180	563	349	282	184	142	1625	1620	1449	933	578	285	254	298	1939	2072	1572	772	259	273	260	373	1530	1422	1082	442	374	253	173	2022	1833	827	339	149	84	159	279	1522
ENSDART00000023058.8	efhc1	63	79	78	61	73	91	89	97	34	44	40	60	50	46	45	35	141	134	130	128	138	126	107	77	77	71	78	85	85	59	56	47	42	54	64	53	43	48	51	64	69	91	76	92	68	50	37	112
ENSDART00000023059.8	zgc:153846	0	0	0	0	0	0	0	0	0	0	0	0	0	0	0	0	0	0	0	0	0	0	0	0	0	0	0	0	0	0	0	0	1	0	0	0	0	0	0	0	0	0	0	0	0	0	0	0
ENSDART00000023064.9	slc35b2	5	4	2	2	2	1	0	3	4	1	2	1	0	1	1	3	2	2	2	2	1	2	4	8	0	0	0	0	0	3	7	20	3	5	2	3	3	0	0	2	2	2	0	0	1	6	0	2
ENSDART00000023074.8	mrps18b	382	525	498	673	752	714	883	821	291	477	528	640	707	878	1015	1238	1097	1201	1128	1146	859	726	758	902	912	1187	1191	1092	894	1068	1213	1278	481	619	711	751	858	821	996	561	741	686	641	673	806	913	1098	923
ENSDART00000023089.9	acadvl	1	1	1	0	1	3	0	0	0	2	2	1	1	1	1	1	0	1	2	0	0	1	0	1	1	0	0	0	1	0	0	0	4	2	2	2	0	0	1	3	3	3	1	0	1	3	2	1
ENSDART00000023094.9	acvr1ba	6698	6358	6021	6456	7369	6494	6881	6813	11618	10416	9807	9727	10648	10865	12412	14342	6161	6003	5931	6289	6725	7039	7104	8386	8621	7616	7455	7813	8584	8900	8113	8117	8774	7967	7438	7855	8091	8402	8645	9100	8596	8457	8837	8623	8016	7028	6295	7937
ENSDART00000023099.8	slc16a7	301	265	264	575	442	180	162	173	208	264	225	241	183	158	108	64	3	3	2	2	1	2	0	5	4	2	4	4	3	5	1	0	184	180	167	131	131	81	64	8	8	26	22	19	6	12	14	114
ENSDART00000023101.7	pes	429	511	529	886	953	774	812	772	551	725	774	920	1104	1100	1446	1899	271	294	285	350	366	482	705	928	194	195	211	247	254	259	505	803	606	721	753	996	1109	1297	1509	707	714	742	809	899	1278	1546	1767	747
ENSDART00000023105.8	fign	7	9	6	12	4	5	5	5	4	4	10	9	7	1	6	0	8	7	9	5	4	2	3	3	7	8	7	7	5	2	0	0	5	9	10	14	5	5	2	8	9	12	9	3	1	2	0	14
ENSDART00000023123.8	nup88	1418	1266	1232	1339	1253	1556	1749	1422	1408	1184	1098	1076	1267	1278	1499	1585	1031	979	1049	1061	1239	1399	1419	1703	1125	1010	929	918	998	982	1229	1609	1568	1530	1504	1718	1518	1825	1911	1216	1178	1057	1105	1189	1205	1534	1812	1397
ENSDART00000023153.9	rabgef1l	107	119	132	94	120	84	95	109	61	67	63	72	49	54	49	53	211	225	217	151	180	99	90	68	73	85	117	127	98	51	56	49	67	67	81	68	67	42	39	47	47	44	58	63	42	42	87	76
ENSDART00000023156.7	eef1a1l1	11485	10677	11333	14488	24519	31681	56960	67962	7529	7017	7809	12857	25099	36434	71415	112175	9895	9278	10601	16035	25303	48436	70818	104706	11096	10582	9848	13505	29079	74153	135328	156872	8778	8601	9289	15855	24684	39846	72030	12789	11094	13200	20013	33994	70426	102802	146084	12411
ENSDART00000023206.8	plk2b	0	1	1	0	1	1	4	1	0	0	0	0	0	1	5	3	0	0	0	0	2	0	0	16	0	2	1	0	0	0	7	14	1	0	0	2	1	0	1	0	1	1	0	2	4	8	41	0
ENSDART00000023208.7	odf3l2a	9	11	9	3	10	515	539	9	37	41	34	36	19	60	71	55	846	829	825	932	1274	1416	1618	1835	847	926	975	907	1224	1505	1926	1459	1589	1725	1865	1977	1882	2240	2832	1518	1667	1509	1975	2150	2770	2588	3034	1302
ENSDART00000023211.7	pla2g4ab	0	0	0	0	0	0	0	0	0	0	0	0	0	0	0	0	0	0	0	0	0	0	0	0	0	0	0	0	1	0	0	0	0	0	0	0	0	0	0	0	0	0	0	2	0	0	0	0
ENSDART00000023218.9	stat6	5	4	2	2	3	7	11	9	1	2	4	1	2	4	7	1	3	3	4	7	4	8	4	5	4	4	7	6	9	18	10	14	7	4	1	2	1	5	1	1	7	5	8	5	6	2	2	2
ENSDART00000023238.10	emc2	574	516	543	611	614	609	623	527	735	739	723	732	795	809	821	752	421	429	446	469	597	653	568	508	602	496	468	504	579	477	432	302	632	602	587	630	658	710	780	706	708	726	817	905	850	641	472	792
ENSDART00000023262.9	si:dkey-27p23.3	0	0	0	0	0	0	0	0	0	0	0	0	0	0	0	0	0	0	0	0	0	0	0	0	0	0	0	0	0	0	0	0	0	0	0	0	0	0	0	0	0	0	0	0	0	0	0	0
ENSDART00000023265.9	ush1ga	1	1	0	1	0	2	1	1	1	0	1	2	2	0	1	1	2	1	2	1	4	3	3	3	1	0	0	4	2	2	4	2	1	0	2	0	0	0	0	1	0	0	1	0	0	0	2	0
ENSDART00000023293.7	kcnk5b	1514	1242	1216	540	405	457	495	386	1062	866	735	678	435	452	422	603	1395	1501	1466	1266	858	466	407	460	2927	2519	2494	2181	1045	646	533	647	868	797	768	416	312	254	269	1369	1246	937	624	374	357	527	657	1419
ENSDART00000023304.11	gabrr2b	1	1	1	0	0	3	2	0	1	1	2	1	0	0	0	1	0	0	0	0	1	0	1	0	0	0	1	1	0	2	1	0	0	0	1	0	0	0	1	0	0	0	0	0	0	0	2	0
ENSDART00000023306.8	asb12a	19	25	26	25	24	25	32	27	8	14	15	9	10	15	24	33	17	21	18	27	22	36	38	61	21	24	22	25	17	27	39	60	14	30	27	18	34	41	39	19	17	24	15	22	39	48	75	23
ENSDART00000023323.6	zgc:172270	1	1	0	1	0	0	1	2	0	0	0	0	0	0	0	0	0	0	0	0	0	0	0	0	0	0	0	0	1	0	0	0	1	0	0	0	1	1	2	0	0	0	0	0	0	0	0	0
ENSDART00000023336.9	rps6	20	30	30	22	35	29	65	76	15	19	16	21	29	46	94	134	26	19	20	35	53	98	150	214	26	30	29	36	76	169	290	449	16	17	18	27	42	65	119	21	13	27	37	76	143	218	313	19
ENSDART00000023379.7	mgme1	527	528	511	403	387	401	294	387	528	581	558	579	562	427	310	252	571	581	496	503	439	222	142	119	764	758	688	621	516	359	149	165	700	673	635	591	562	442	275	702	610	628	595	401	194	124	130	548
ENSDART00000023449.9	pygl	0	0	0	0	0	0	0	0	0	0	0	0	0	0	0	0	0	0	0	0	0	0	0	0	0	0	0	0	0	0	0	0	0	0	0	0	0	0	0	0	0	0	0	0	0	0	0	0
ENSDART00000023452.10	dpy19l1l	1110	1011	961	1018	1070	1278	1430	1117	1874	1520	1497	1511	1621	1657	1666	1883	823	800	825	1021	1009	1274	1470	1453	1225	977	949	911	982	931	1007	1067	1924	1716	1526	1552	1850	2051	2058	1077	1041	969	1152	1228	1256	1315	886	1402
ENSDART00000023453.9	lsm14aa	3043	2714	2689	2662	2519	2709	2879	2638	3987	3310	3216	3069	3059	2734	2790	2870	2736	2534	2704	3093	3330	3204	2911	3099	4560	4035	3584	3836	4229	4628	4582	3416	3312	2928	2680	2766	2682	2606	2654	3972	3722	3782	3674	3813	3740	3224	2465	3455
ENSDART00000023454.11	adsl	76	105	134	220	239	268	299	291	31	39	72	75	119	159	194	271	94	144	174	181	215	244	271	377	36	42	75	91	142	188	266	362	31	59	110	137	150	227	325	20	50	56	91	111	187	246	297	43
ENSDART00000023463.8	uap1l1	65	84	82	76	64	95	86	92	70	83	60	70	69	63	44	43	13	18	16	10	8	13	1	2	10	20	20	13	12	5	1	9	30	42	45	34	26	36	35	73	59	64	74	43	53	38	11	41
ENSDART00000023470.6	pgrmc2	557	469	465	566	590	585	743	636	762	567	452	467	546	552	683	747	460	407	406	492	662	851	889	1177	580	448	428	409	534	607	691	600	653	574	528	655	642	752	829	490	438	422	483	651	805	822	772	624
ENSDART00000023483.7	sim1b	20	15	18	23	23	12	25	14	14	10	9	19	17	18	9	10	8	6	18	12	16	15	13	12	8	10	15	18	18	13	9	8	17	16	20	23	24	23	25	10	8	9	10	9	8	15	9	19
ENSDART00000023488.6	atp6v1d	726	791	725	517	582	834	908	850	514	479	429	425	457	453	500	448	1013	952	919	1004	893	988	840	988	1019	1064	931	963	989	1280	1018	889	311	305	322	332	313	301	300	707	646	554	628	585	520	440	361	750
ENSDART00000023515.8	chmp4ba	1781	1640	1558	1652	1376	1480	1264	909	1954	1846	1683	1616	1216	1032	699	462	1531	1404	1494	1734	1466	899	562	496	2474	1988	1837	1823	1390	1091	455	345	2205	1835	1611	1513	1431	1040	723	2421	2054	2008	1698	1158	671	384	402	1985
ENSDART00000023521.6	odf3l2b	0	0	0	0	0	1	0	0	0	0	0	0	3	3	1	0	0	0	0	1	1	1	0	0	0	0	0	1	2	0	6	8	0	0	0	0	0	2	2	0	0	0	1	1	4	2	0	0
ENSDART00000023531.5	hey2	216	263	262	274	188	110	79	56	341	399	402	300	184	138	91	74	52	51	55	36	27	18	21	26	186	189	271	202	68	28	16	13	170	207	182	130	98	87	84	288	280	232	150	68	50	74	100	376
ENSDART00000023537.5	tnnc1a	3	3	1	0	2	0	4	0	0	2	1	1	0	1	1	1	1	0	4	0	2	0	0	1	0	0	2	0	0	2	0	0	1	0	2	2	3	0	0	0	2	0	2	0	0	2	0	0
ENSDART00000023539.8	cyba	53	53	40	22	14	25	30	11	11	9	11	14	12	11	15	23	2	17	10	10	9	11	16	34	3	6	11	12	7	8	19	168	16	24	19	25	38	21	23	15	12	7	8	7	6	14	73	13
ENSDART00000023540.11	sash3	81	89	88	109	106	72	78	106	63	95	85	69	92	75	87	72	65	79	98	86	109	65	60	43	76	67	72	97	85	80	78	41	140	205	176	200	211	205	176	52	72	99	87	75	65	57	21	67
ENSDART00000023543.9	rcvrn2	0	0	0	0	0	0	0	0	0	0	0	0	0	0	0	0	0	0	0	0	0	0	0	0	0	0	0	0	0	2	0	0	0	0	0	0	0	0	0	0	0	0	0	0	0	0	0	0
ENSDART00000023545.10	ints2	0	0	1	2	6	7	9	25	0	0	0	1	4	2	1	0	0	0	2	2	5	9	2	11	0	0	0	0	2	2	0	0	0	0	0	1	0	0	0	0	0	0	0	0	0	0	0	0
ENSDART00000023549.7	phb2b	121	136	138	143	136	158	194	165	86	125	128	143	184	151	177	194	123	120	124	169	190	181	212	179	115	129	137	176	202	247	287	225	76	115	120	137	159	170	158	88	134	122	121	157	171	148	100	131
ENSDART00000023550.11	hsp90aa1.2	148	144	143	178	207	473	1934	7390	293	219	247	290	552	5473	3031	4042	65	55	69	75	127	628	892	561	98	83	63	123	378	1411	3428	6294	256	178	165	177	262	209	390	151	101	122	143	290	858	1262	2084	82
ENSDART00000023562.8	CABZ01041610.1	4	2	3	1	1	0	0	4	14	9	10	12	7	4	11	10	10	5	14	8	11	10	14	2	6	8	3	7	7	11	7	8	5	5	7	9	14	3	3	25	10	11	9	10	10	21	9	31
ENSDART00000023568.10	kif18a	104	131	126	121	98	139	59	96	111	137	139	106	64	67	48	86	284	286	261	216	152	123	134	171	276	230	239	212	139	128	179	172	134	121	128	91	59	55	66	155	158	131	100	92	69	91	142	228
ENSDART00000023571.9	u2af2b	1101	1126	1101	1375	1816	1880	2283	2459	2046	1928	1985	2025	2123	2319	3025	4239	1475	1278	1524	1827	1957	2870	3692	4586	2307	2071	1798	2134	3182	5653	8156	8825	1933	1522	1396	1846	2262	2297	2999	2584	2168	2253	2348	3367	4824	5311	6777	1702
ENSDART00000023575.9	robo3	10	10	5	15	20	7	9	12	6	6	6	12	11	2	11	0	6	6	11	12	5	7	3	5	7	10	12	9	11	5	3	2	8	7	4	7	4	5	5	10	9	13	18	7	5	3	4	9
ENSDART00000023580.7	srsf5b	0	0	0	0	0	3	6	6	0	0	0	0	2	4	10	18	0	0	0	0	3	11	16	11	0	0	0	0	3	1	19	47	0	1	0	2	5	8	10	0	0	0	0	5	8	26	53	0
ENSDART00000023588.8	guca1a	0	1	0	0	4	0	0	3	2	2	2	1	3	4	9	10	1	0	0	1	16	18	34	33	0	0	0	2	3	25	29	36	0	0	0	0	5	4	11	0	0	1	2	12	13	38	52	2
ENSDART00000023639.7	nkx2.7	0	1	1	4	1	1	7	6	1	1	1	1	1	3	8	34	1	0	2	0	1	0	7	24	0	1	1	1	2	1	10	55	1	7	2	3	5	3	4	1	3	1	0	0	9	35	116	0
ENSDART00000023654.6	sfxn1	1314	1179	1187	1471	1608	1709	1846	1563	2254	1944	1821	1877	2097	1957	2128	2242	1043	1008	1076	1079	1297	1468	1755	1757	1744	1349	1256	1259	1400	1805	1979	1840	2112	1630	1611	1566	2064	2085	2189	1913	1773	1715	1838	2219	2551	2501	1926	1038
ENSDART00000023674.8	hoxb9a	1	1	12	1	4	19	13	26	0	3	2	7	5	4	1	3	0	3	4	7	6	2	3	1	0	0	8	8	3	3	1	3	1	0	5	5	11	9	6	0	5	11	20	15	11	6	5	0
ENSDART00000023676.6	bckdk	8909	7707	7816	8374	9135	9616	11683	11492	11206	10193	9708	9844	10866	11105	12388	13693	6862	6756	6855	7797	9696	12425	13498	14264	11262	9317	8623	8879	11142	13439	14684	12983	11388	10244	9503	10368	11852	13183	14390	11202	10117	10352	11914	13951	16906	15945	12328	10525
ENSDART00000023677.10	si:ch211-121a2.2	0	0	0	2	1	0	2	3	0	0	2	2	4	3	0	1	1	7	9	4	9	3	6	2	6	4	6	9	11	12	11	6	0	2	0	1	1	1	3	1	1	2	1	7	1	0	0	1
ENSDART00000023684.10	cwc22	5461	5758	5862	7013	6984	7222	7566	6162	5104	5686	6060	6655	7688	8090	9277	10271	4927	4800	5258	5825	6154	6141	6331	6957	4509	5163	5516	5689	6252	6908	7342	7692	4683	5211	5419	6708	6965	8618	8794	5836	7022	7403	7523	8483	9329	9508	9194	5754
ENSDART00000023686.9	ankrd33ab	0	0	0	0	0	0	0	0	0	0	0	0	0	0	0	0	0	0	0	0	0	0	0	0	0	0	0	0	0	0	0	0	0	0	0	0	0	0	0	0	0	0	0	0	0	0	0	0
ENSDART00000023721.8	nudt21	2899	3022	2848	2733	2699	3008	3581	3728	2136	2372	2542	2794	3206	3408	4409	5027	2908	3037	2865	3585	3693	5329	6146	7284	3442	3113	3000	3148	4138	5721	7666	9688	2593	2655	2712	3081	3464	3999	5051	3181	3152	3122	3574	4486	5883	6733	8683	2666
ENSDART00000023745.8	ccdc114	72	85	94	29	34	44	22	17	63	77	86	90	80	94	99	74	19	24	22	17	16	10	21	1	30	36	33	49	40	41	20	16	106	113	121	155	118	150	119	59	80	72	71	69	43	17	9	20
ENSDART00000023757.8	rab3da	251	285	328	361	409	485	591	545	179	237	261	358	415	398	451	450	335	406	406	484	550	605	677	564	309	352	347	424	457	521	620	472	219	295	316	402	381	518	481	289	374	394	464	580	588	559	384	332
ENSDART00000023763.7	wdcp	1151	1109	997	869	779	569	414	376	1022	974	872	835	665	510	317	234	526	502	507	520	413	217	134	99	653	600	480	498	392	221	116	71	1027	861	810	685	545	458	305	1548	1328	1230	1062	677	303	141	123	646
ENSDART00000023766.9	vldlr	30	31	48	28	26	37	24	21	20	30	19	31	42	19	11	13	49	61	40	43	28	28	21	15	32	43	45	29	20	7	19	6	25	17	27	23	16	10	13	24	27	28	20	15	11	3	9	26
ENSDART00000023779.9	vcp	219	306	324	418	399	346	386	410	224	265	299	362	399	427	524	686	262	317	309	424	429	747	797	1038	186	239	246	248	400	275	475	833	222	280	316	446	433	528	612	291	314	437	472	622	976	1191	1393	307
ENSDART00000023784.7	pdha1a	0	0	0	0	0	0	0	0	0	0	0	0	0	0	0	0	0	0	0	0	1	0	0	0	0	0	0	0	0	0	0	0	0	0	0	0	1	0	0	0	0	0	0	0	0	0	0	0
ENSDART00000023793.8	mipb	4	5	7	1	2	0	5	3	2	3	1	1	1	1	1	1	0	3	2	2	2	22	18	22	1	1	0	2	2	20	16	11	1	1	2	0	2	2	2	0	0	1	2	3	5	3	7	5
ENSDART00000023796.9	dcxr	26	28	30	46	34	44	52	29	27	29	32	20	26	31	34	48	36	33	37	45	54	67	93	129	57	62	47	65	91	125	161	107	8	12	13	11	26	16	27	21	18	23	16	27	22	41	32	77
ENSDART00000023803.6	c1d	6	8	8	5	6	7	11	15	9	13	10	5	16	9	7	18	6	18	6	9	13	12	15	6	8	9	5	5	4	14	32	17	4	2	2	3	9	6	9	8	4	8	6	12	18	24	27	5
ENSDART00000023806.9	zgc:110319	0	0	0	0	0	0	0	0	0	0	0	0	0	0	0	0	2	0	0	0	0	0	0	0	0	0	2	0	0	0	0	0	0	0	0	0	0	0	0	0	0	0	0	0	0	0	0	0
ENSDART00000023823.11	cass4	166	150	136	279	229	573	421	201	386	406	411	387	265	223	146	78	328	327	360	291	244	120	58	29	351	350	356	403	219	102	23	9	936	949	982	772	631	416	256	392	461	490	386	208	84	50	37	264
ENSDART00000023831.6	cry5	15	10	16	14	15	12	12	17	10	9	10	5	9	7	8	13	2	6	11	3	8	5	5	5	11	7	5	5	4	4	1	0	8	11	7	8	12	12	15	9	12	6	6	13	6	15	12	10
ENSDART00000023833.6	eif2s3	714	930	1057	968	1063	1211	1385	1409	386	570	725	804	961	1179	1498	1966	954	960	1083	1281	1346	1879	2262	2728	661	895	1050	1191	1492	2683	3548	3830	463	680	823	960	1161	1418	1853	633	835	872	1105	1303	1964	2320	3063	816
ENSDART00000023838.8	lipia	304	333	345	175	116	243	156	228	147	164	191	161	145	128	95	65	601	531	502	363	245	123	101	87	333	451	465	434	231	146	63	47	323	389	354	359	269	211	212	339	376	369	321	179	88	56	25	139
ENSDART00000023842.8	ppm1da	3774	3967	4006	4066	4583	4657	5413	5671	3792	4261	4246	4655	5163	5923	7458	9379	3874	3664	3566	4267	4555	5782	7063	8553	4035	4290	4163	4357	5150	6216	8515	10004	4519	4660	4497	4893	5360	5971	7343	4681	4841	4739	5137	5850	8663	10959	13589	4811
ENSDART00000023851.10	abhd3	66	57	48	17	18	41	32	16	30	26	13	15	14	13	11	20	21	24	11	7	10	6	5	6	42	28	27	12	10	9	13	9	87	69	48	28	36	36	34	70	64	22	15	33	31	23	18	79
ENSDART00000023857.8	galr2a	0	0	0	0	0	0	0	0	0	0	0	0	0	1	0	0	0	0	0	0	0	0	0	0	0	0	0	0	0	0	0	0	0	0	0	0	0	0	0	0	0	0	0	0	0	0	0	0
ENSDART00000023859.9	atp6v0ca	94	110	110	101	190	170	231	287	113	102	129	141	176	188	237	312	157	124	142	174	170	236	346	389	87	130	126	139	234	435	754	880	136	169	149	182	269	257	331	172	125	127	153	235	330	517	577	161
ENSDART00000023889.9	barx1	12	15	12	29	38	78	94	64	37	53	40	42	32	53	59	36	22	28	26	16	62	84	43	32	34	32	36	28	77	128	90	28	41	47	41	33	39	123	225	27	29	24	34	69	132	189	158	18
ENSDART00000023894.11	braf	1	0	0	0	0	0	0	0	0	0	1	0	0	0	0	0	0	0	0	0	0	0	0	0	0	0	0	0	0	0	0	0	0	0	0	0	0	0	0	0	0	0	0	0	0	0	0	1
ENSDART00000023904.10	ppa2	0	0	0	0	0	0	0	0	0	0	0	0	0	0	0	0	0	0	0	0	0	0	0	0	0	0	0	0	0	0	0	2	0	0	0	0	0	0	0	0	0	0	0	0	0	0	0	0
ENSDART00000023926.11	eif3eb	0	1	0	0	0	1	0	4	1	0	0	0	0	0	0	0	0	0	0	0	0	0	2	1	1	0	0	1	1	1	0	5	0	0	0	0	0	1	0	4	0	0	1	0	0	3	0	1
ENSDART00000023944.9	lmnl3	425	388	351	337	337	303	310	345	630	494	406	360	340	309	322	305	469	523	457	425	339	233	154	168	500	530	517	374	262	168	115	69	393	344	322	301	281	291	260	683	602	572	504	432	368	316	233	391
ENSDART00000023953.8	reep1	0	0	0	0	0	0	0	0	0	0	0	0	0	0	0	0	0	0	0	0	0	0	0	0	0	0	0	0	0	0	0	0	0	0	0	0	0	0	0	0	0	0	0	0	0	0	0	0
ENSDART00000023959.10	arntl1a	94	94	77	77	60	76	45	48	61	64	73	58	58	33	33	23	120	104	93	62	39	26	9	7	89	104	96	80	39	22	11	3	77	66	72	52	41	39	20	64	86	70	59	33	11	8	12	66
ENSDART00000023963.10	ddx1	4	3	5	2	2	1	2	1	8	7	2	5	0	2	1	1	2	3	2	2	1	0	0	0	4	1	4	3	4	1	1	0	5	9	2	1	1	0	0	3	5	4	2	0	0	0	0	3
ENSDART00000023977.10	fbxw2	5748	5134	4993	5142	4825	4373	2944	3011	7497	6931	6466	6101	4949	3478	1853	1078	5192	5080	5229	5294	4359	2046	1224	983	7238	6587	5930	5891	4407	2968	1228	951	6992	6303	5719	5034	4207	2384	1376	7371	6605	5777	4954	2896	1002	629	612	6016
ENSDART00000023983.8	psat1	0	1	1	0	0	1	0	0	0	1	0	0	1	1	1	1	0	0	0	0	0	0	0	0	0	0	0	0	0	0	0	0	0	0	0	0	0	0	0	0	0	0	0	0	0	0	0	0
ENSDART00000023985.10	stk17al	2217	2776	2913	2490	2658	2495	2616	3259	718	1089	1186	1712	1665	1739	1899	2028	2595	2816	2705	2290	2062	2389	2896	3367	1125	1756	2146	2041	1793	2748	3871	4181	1088	1509	1885	2297	2119	2278	2721	1400	1856	1742	1711	1856	2719	3751	3246	1741
ENSDART00000023995.9	calhm5.2	71	112	103	99	72	66	47	62	31	34	56	46	36	46	15	8	332	299	283	259	207	141	95	52	180	243	292	286	234	218	112	39	150	200	185	192	189	118	74	161	208	216	187	157	65	39	39	141
ENSDART00000023997.8	tbca	903	874	846	870	912	1250	1389	1272	1271	1318	1271	1411	1532	1489	1823	2064	1018	1023	1017	1463	1385	1584	1790	2140	1678	1517	1277	1574	1860	2614	3030	2996	1337	1392	1273	1336	1708	1816	2184	1698	1412	1503	1682	1891	2267	2223	1874	1182
ENSDART00000024027.3	bdkrb1	0	1	1	1	4	3	2	0	0	6	2	2	1	2	1	5	1	0	0	0	0	0	0	0	0	0	0	2	0	0	0	0	0	0	0	0	0	0	0	0	1	2	1	0	0	0	0	1
ENSDART00000024031.11	dnm2a	0	1	0	0	0	1	0	1	0	0	1	0	0	0	0	0	2	0	0	0	0	1	0	0	0	1	1	0	0	0	0	0	0	0	1	0	0	0	1	0	0	3	1	0	1	0	0	2
ENSDART00000024034.7	gpsm2	123	108	108	50	37	62	61	43	162	152	106	49	25	28	26	23	77	68	90	39	28	12	3	11	71	81	90	37	15	14	4	13	192	221	146	58	29	28	20	172	147	72	31	31	13	14	25	97
ENSDART00000024058.10	kcnh2a	64	64	73	58	61	104	100	110	23	32	44	44	19	33	13	17	78	65	83	88	73	31	11	6	90	87	106	87	71	36	13	2	13	24	11	21	10	7	11	48	60	57	45	30	9	5	0	54
ENSDART00000024064.10	galnt6	1895	2351	2521	2439	2396	2258	1931	2176	1152	1517	1753	1919	1705	1646	1155	960	2666	2813	2910	2578	2336	1325	945	483	1598	2397	2617	2876	2791	2698	1446	710	1202	1388	1583	1746	1723	1367	988	1582	1852	2129	1991	1615	809	473	258	1715
ENSDART00000024068.7	mmp23bb	22	16	17	11	8	8	5	19	8	7	10	9	6	10	17	8	6	5	3	5	7	6	11	6	9	6	8	7	13	14	4	19	18	11	13	13	15	15	13	11	20	13	9	13	11	9	16	14
ENSDART00000024076.10	scamp2l	4093	3800	3503	3772	3665	3963	3317	3859	5779	5152	4710	3756	2783	2441	2016	1884	3227	3229	3195	3098	2453	1815	1363	1623	6236	5361	5193	4914	4121	3345	2210	2081	5515	4532	3864	3130	2662	2176	1911	6062	5220	4930	4089	3285	2028	1720	1760	3131
ENSDART00000024082.7	psmb6	143	140	148	133	151	66	109	157	9	15	30	45	112	176	364	511	36	44	26	45	108	263	529	708	9	14	13	15	72	177	518	1023	100	134	133	184	251	375	659	39	53	66	115	240	592	948	1707	70
ENSDART00000024084.7	pck2	4	4	2	5	4	5	21	11	6	4	3	7	7	12	38	250	2	0	1	4	10	101	302	714	10	8	8	4	7	35	214	809	6	4	2	2	4	11	59	4	3	5	2	5	65	370	1698	1
ENSDART00000024087.7	fzd9b	0	0	0	0	0	0	0	0	1	0	0	0	0	0	0	0	0	0	0	0	0	0	0	0	0	0	0	0	0	0	0	0	0	0	0	0	0	0	0	0	0	0	0	0	0	0	0	0
ENSDART00000024088.10	wdr21	1	1	0	676	597	9	27	0	0	0	0	2	0	0	0	0	936	920	978	988	1094	804	623	584	621	833	825	973	845	700	441	422	779	1183	1227	1252	1023	813	639	576	755	596	681	445	362	351	356	604
ENSDART00000024104.7	mycn	98	80	154	545	1531	3668	6499	7012	153	134	158	540	1615	2239	3411	3188	48	71	144	338	787	2375	3990	5161	201	157	220	309	414	1053	3099	5477	177	177	239	757	1271	2062	2164	53	90	421	861	1464	2172	3168	8501	128
ENSDART00000024135.8	tubb2	10	6	11	12	16	14	19	17	4	3	6	6	15	18	30	27	31	30	32	36	47	35	41	66	23	22	35	27	47	28	45	50	3	9	13	11	20	20	14	7	7	13	12	12	17	36	46	14
ENSDART00000024137.8	p4ha2	0	0	0	1	2	0	0	0	0	0	0	1	1	7	7	21	0	0	0	0	0	3	11	42	0	0	0	0	1	1	11	49	0	0	0	0	0	0	6	0	0	0	2	1	6	32	107	0
ENSDART00000024185.8	zgc:56231	8124	7766	5606	3021	2678	1877	1363	2157	11601	8580	4758	2747	1867	1726	1178	839	12540	10960	7808	3923	2052	871	554	312	11070	10260	7628	3526	1589	1178	472	287	10324	7637	4728	2602	2251	1656	1084	12889	9762	3959	2104	1616	1086	713	319	10050
ENSDART00000024193.8	rnf19a	10565	10693	11171	12326	12160	9978	8414	8789	6668	7203	7662	7740	7678	7186	7804	9476	10775	10335	10771	9177	9976	8516	8656	11734	9754	10628	10450	10383	8747	7161	8054	9447	9306	10047	10205	10526	8558	7951	7023	8946	9665	9634	8248	7072	6720	9319	11222	11319
ENSDART00000024194.9	kif11	1581	1509	1558	1340	1991	2573	3692	4247	456	448	570	1189	2500	3339	4453	6399	4919	4458	4311	3612	3207	3549	5302	6930	1683	1722	2078	2570	2568	2217	4112	8589	1355	1388	1712	2524	3146	3932	5532	1170	1035	1569	1811	2958	6260	10630	18955	802
ENSDART00000024199.8	atp5fa1	6077	7440	8789	8964	9092	11777	13447	10846	4928	5777	5959	6460	8194	7490	10103	10876	11478	12636	14011	15641	19499	21089	20567	23751	7841	11395	12816	14262	17148	22671	23350	20723	4151	5725	7493	10060	10177	12533	15446	5779	7741	10063	12555	13676	17042	19054	18964	8721
ENSDART00000024206.9	celf3b	0	0	0	0	0	0	0	0	0	0	0	1	1	0	5	12	0	0	1	0	0	1	2	1	0	0	0	0	2	3	1	6	0	0	0	0	1	1	1	0	0	0	0	1	5	5	16	0
ENSDART00000024207.10	tbx2a	0	0	0	1	9	0	1	0	3	2	7	2	5	1	0	0	1	1	3	2	1	2	4	16	1	1	0	1	0	1	1	16	10	6	11	4	3	3	4	0	1	0	1	0	5	9	7	1
ENSDART00000024208.7	nutf2l	1041	1613	1889	1929	2276	2621	2770	2551	432	770	1044	1235	1449	1647	1735	1702	2941	3544	3386	4270	3604	3036	2772	2579	1019	1904	2661	2962	3286	3766	3242	2538	407	763	1015	1302	1348	1392	1624	733	1274	1489	1947	1865	2016	2080	1844	965
ENSDART00000024213.7	cxcr5	0	0	1	0	1	2	0	0	0	1	2	0	0	0	1	0	0	0	1	1	1	1	0	0	0	1	2	0	1	1	0	0	2	2	1	1	1	0	0	0	1	0	0	0	1	0	0	0
ENSDART00000024224.4	fen1	68	80	67	79	71	55	56	48	60	76	66	83	66	69	71	68	106	98	99	104	81	79	75	109	66	64	87	62	50	47	32	60	71	66	83	67	75	83	75	83	96	76	55	76	76	103	75	94
ENSDART00000024225.7	chata	0	0	0	0	0	1	0	0	0	0	0	0	0	0	0	0	0	0	0	0	0	0	0	0	0	0	1	0	0	0	0	0	0	0	0	0	0	0	0	0	0	0	0	0	1	0	0	0
ENSDART00000024256.7	hoxb6a	0	0	0	1	0	0	1	0	0	1	0	0	0	0	0	0	2	0	1	0	0	0	0	0	0	0	0	3	0	0	0	0	0	0	1	0	0	0	1	0	0	0	1	0	0	0	0	0
ENSDART00000024282.9	ewsr1a	79	66	63	81	146	111	198	160	48	50	40	49	94	169	380	617	29	27	33	67	128	332	599	763	26	37	27	44	95	298	771	1269	26	33	34	63	116	217	375	70	53	49	76	160	380	623	1022	72
ENSDART00000024296.8	egln1b	1189	1256	1312	1234	1112	1199	1007	977	1140	1256	1312	1357	1017	886	608	553	1201	1301	1244	1447	1065	599	398	315	1704	1741	1674	1624	1220	813	434	299	1197	1354	1330	1118	945	705	556	1277	1386	1337	1161	699	360	231	153	1414
ENSDART00000024302.8	kdm4ab	2509	2172	1971	955	455	366	275	371	2599	2265	1731	736	317	295	228	293	2316	2015	1755	856	454	231	261	412	2818	2688	2133	1064	337	328	368	573	2943	2229	1759	585	368	263	245	3108	2449	1247	379	227	297	355	475	2222
ENSDART00000024304.10	per3	388	403	398	418	534	829	758	502	445	412	412	469	492	548	511	523	381	347	351	424	558	564	554	479	427	468	464	486	602	872	625	386	612	538	547	696	664	668	539	274	335	328	394	477	557	485	424	291
ENSDART00000024309.10	rb1	5514	5368	5256	5793	6070	5667	6804	6491	5085	5310	5412	5681	6893	7223	8415	10596	4215	3818	3988	4476	5141	7327	8113	9919	5283	4628	4505	4361	5384	5618	7989	9283	5227	4709	4445	5012	5467	6557	7524	6655	6443	6970	6752	9352	12232	14000	12806	6303
ENSDART00000024312.10	dera	481	441	465	488	519	554	607	584	383	436	482	484	492	446	509	501	330	329	370	392	438	493	612	773	318	313	334	328	461	463	689	623	367	380	465	438	430	454	501	332	385	368	403	459	563	527	411	389
ENSDART00000024313.9	rnf150b	2711	2456	2604	1895	1575	2138	2329	1913	1720	1936	1539	1597	1369	1484	1496	1724	2355	2397	2213	1634	1624	1442	1449	1702	1972	2110	2169	1844	1351	1229	1325	1401	1769	2073	1895	1444	1206	1241	1222	1490	1824	1495	1417	1002	1168	1374	1570	2347
ENSDART00000024316.9	mcm5	4155	5342	5580	5305	5680	7087	9014	7831	2148	3407	4011	4816	5833	6005	7223	8359	7745	7683	7649	9690	11224	15331	14722	17293	5474	6602	6434	7664	11072	12297	14618	13982	3659	5098	5679	6328	6631	6818	7219	3974	4639	5013	5231	5935	6296	5533	4597	6322
ENSDART00000024318.9	rnf207a	0	0	0	0	0	0	0	0	0	0	0	0	0	0	0	0	0	0	0	0	0	0	0	0	0	0	0	0	1	0	0	0	0	0	0	0	0	0	0	0	0	0	0	0	0	0	0	0
ENSDART00000024320.11	ybx1	21	19	14	22	17	15	27	17	14	15	10	10	7	9	20	18	10	8	6	5	15	20	22	20	11	9	10	3	10	7	14	19	21	24	21	34	32	30	30	13	10	7	9	17	25	27	30	16
ENSDART00000024328.9	slc34a2a	10	10	11	8	11	17	17	13	19	18	20	26	20	10	11	13	9	10	11	25	23	23	20	20	8	4	5	9	15	18	24	11	12	6	13	11	14	17	19	16	9	8	21	19	19	15	12	6
ENSDART00000024330.9	creb3l1	5	3	3	12	34	5	21	9	17	7	5	36	63	133	68	151	3	5	9	8	15	23	44	28	22	18	13	10	22	33	75	72	9	8	13	16	30	39	65	8	7	11	14	45	29	44	75	2
ENSDART00000024331.8	glsb	1	0	0	2	0	0	2	0	3	2	2	0	1	1	0	0	7	5	2	2	1	0	0	0	4	1	0	2	1	0	0	0	2	2	1	0	0	0	0	1	2	1	0	0	1	0	0	0
ENSDART00000024342.8	slc22a4	0	0	1	1	0	0	0	1	1	0	1	2	0	0	3	1	0	0	0	0	1	1	1	1	1	0	0	1	1	0	3	3	1	0	1	2	3	2	0	3	0	1	1	0	1	2	4	0
ENSDART00000024350.7	cyp2ad2	0	0	0	1	0	0	2	0	1	1	1	3	0	0	1	0	0	0	0	2	1	0	0	0	1	0	0	0	1	0	0	0	0	0	0	0	0	0	1	2	2	1	0	3	1	0	4	0
ENSDART00000024354.8	csad	354	396	397	166	213	425	492	616	343	361	422	449	424	395	424	459	108	100	119	145	131	153	164	163	136	159	145	179	203	278	283	249	283	304	295	284	318	331	336	159	153	175	154	168	186	237	358	108
ENSDART00000024358.9	prkag3a	0	0	0	0	0	0	0	0	0	0	0	0	1	0	0	0	0	0	0	0	0	0	0	0	0	0	0	0	0	0	0	0	0	0	0	0	0	0	0	0	0	0	0	0	0	0	0	0
ENSDART00000024379.7	gnmt	560	651	654	680	716	736	717	788	448	609	551	668	689	617	702	593	709	836	825	959	1119	1042	993	915	679	693	754	869	1153	1336	1302	1157	500	573	615	616	737	737	682	686	720	711	834	734	657	520	335	701
ENSDART00000024386.11	frmd6	64	71	87	74	74	73	127	104	37	28	39	44	40	55	61	73	71	69	51	42	44	37	44	32	18	24	47	29	19	14	13	19	45	44	49	45	41	50	28	34	56	50	58	38	32	45	34	25
ENSDART00000024407.10	tmigd1	0	0	0	0	0	0	0	0	0	0	0	0	0	1	0	0	0	0	0	1	1	0	2	1	0	0	1	0	0	0	0	3	0	0	0	0	0	0	0	0	0	0	0	0	0	0	0	0
ENSDART00000024415.9	epas1a	0	0	1	0	1	0	1	2	0	0	0	0	0	0	7	51	0	0	0	0	1	24	84	133	0	0	0	2	1	25	148	238	0	0	1	0	0	1	14	0	0	1	3	0	8	53	171	0
ENSDART00000024433.9	slc5a9	1	1	1	12	28	3	4	2	2	0	4	13	20	22	11	14	2	2	3	6	13	19	13	9	1	2	4	5	28	36	34	22	0	1	5	18	16	9	11	1	0	2	20	29	31	29	23	0
ENSDART00000024440.4	foxi3b	0	0	0	0	0	0	0	0	0	0	0	0	0	0	0	0	0	0	0	0	0	0	0	0	0	0	0	0	0	0	0	0	0	0	0	0	0	0	0	0	0	0	0	0	0	0	0	0
ENSDART00000024450.8	zfand5b	8011	9011	9088	8912	8130	6229	5368	6083	6540	7276	7682	6790	5953	5719	5884	6459	10249	10212	10195	9994	8348	6621	6270	7411	9377	10926	10263	9633	8622	10659	10466	10351	7436	7488	7546	6405	5807	5036	5389	8601	8549	7511	6057	5344	6295	7506	9416	8076
ENSDART00000024453.10	usp7	1	2	1	2	0	1	3	4	0	2	0	1	1	0	0	8	1	2	4	2	4	2	4	9	5	4	6	4	4	6	10	13	1	2	0	1	0	2	4	3	1	0	0	0	4	5	12	3
ENSDART00000024514.8	chordc1b	336	390	332	329	371	301	316	343	270	356	362	388	442	487	570	742	765	789	629	718	629	815	951	1179	614	663	611	582	658	831	1114	1584	311	311	333	358	483	521	651	462	491	434	447	600	848	998	1436	378
ENSDART00000024528.9	emc7	1980	2201	2113	2114	2045	1934	1747	2014	2281	2793	2979	2715	2437	2058	1824	1711	2684	2890	2754	2861	2297	1961	1899	1870	2065	2579	2705	2724	2528	2453	2289	2309	2019	2153	2277	2041	2159	1884	2010	2456	2543	2521	2218	1930	1693	1734	2198	2409
ENSDART00000024555.7	gli2a	26	34	28	34	34	33	35	22	28	35	35	38	33	26	8	21	37	37	41	22	27	31	40	52	26	27	24	27	16	13	22	39	26	34	30	26	22	20	28	28	25	39	30	30	27	54	77	16
ENSDART00000024558.5	zgc:92137	0	0	1	0	0	0	1	0	0	1	0	0	2	1	0	1	0	0	0	0	1	1	1	6	0	2	0	0	0	2	4	5	1	0	0	2	0	0	0	1	1	0	1	1	0	3	2	2
ENSDART00000024572.7	gtdc1	0	1	0	0	0	0	0	0	0	0	0	0	0	0	0	0	0	0	0	0	0	0	0	0	0	0	0	0	1	1	0	0	0	0	0	0	0	0	0	0	0	0	0	0	0	0	0	0
ENSDART00000024576.9	fkbp4	347	274	293	372	336	238	192	187	590	585	518	388	345	278	217	199	480	385	425	447	316	217	165	181	668	489	436	422	259	124	119	140	429	366	384	311	199	159	145	692	616	648	521	313	200	206	190	531
ENSDART00000024578.8	npepl1	5095	4872	4686	5900	5853	5343	6113	5674	6906	6223	5865	6049	6751	6737	7543	7684	4724	4430	4814	5602	6703	8182	8346	9679	6604	6106	5739	5905	7315	9084	9972	8833	7455	6737	6951	8065	8003	8488	9707	6824	6146	6596	6960	8304	10143	9898	8453	7709
ENSDART00000024590.8	syt13	591	647	647	510	538	545	547	977	501	615	664	737	753	646	599	458	741	720	784	748	712	602	564	394	627	736	716	808	765	690	510	329	871	876	962	974	1044	875	648	428	506	543	485	432	274	206	93	394
ENSDART00000024595.5	ubr7	1510	1415	1388	2132	2148	1432	1087	1133	2821	2668	2554	2339	2146	1743	1458	1057	1597	1468	1492	1689	1216	773	590	577	2100	1804	1722	1502	1170	847	566	480	3438	2872	2816	2972	2956	2869	2290	2885	2607	2636	2497	2028	1218	670	370	2219
ENSDART00000024598.9	zp2.5	17	18	17	22	11	12	16	36	20	20	30	19	30	28	30	35	32	22	27	34	29	39	40	32	46	31	27	31	44	94	76	61	31	28	21	30	30	25	42	35	32	34	26	24	41	57	28	25
ENSDART00000024604.7	mars2	3	7	7	12	5	5	3	2	10	9	11	12	13	7	10	5	12	10	7	10	10	5	4	3	9	8	19	13	9	2	6	0	10	11	10	9	2	2	1	15	11	21	10	7	6	2	2	8
ENSDART00000024606.9	zgc:112982	1	1	0	1	1	2	6	2	1	0	2	3	4	4	7	13	0	0	0	0	0	0	0	0	0	0	0	0	0	0	0	0	0	1	0	2	4	6	6	2	1	0	0	2	14	14	36	0
ENSDART00000024615.10	rnpepl1	5115	5006	4782	3344	2214	1849	1325	1481	5668	5534	4927	2781	1435	1012	638	424	4454	4124	4023	2634	1631	738	593	432	5545	5100	4746	3016	1219	730	399	338	5389	4847	3899	1788	1106	621	463	5632	5705	3754	1750	776	391	293	313	5113
ENSDART00000024616.9	fam219aa	129	115	117	123	93	182	125	143	172	208	193	183	137	95	72	60	206	213	223	268	194	132	81	52	263	232	247	282	207	216	82	20	192	166	127	131	102	74	51	239	200	241	193	142	71	36	14	153
ENSDART00000024619.6	gorasp1a	3488	3218	3070	2866	2980	4754	5323	4200	5289	4581	4128	4335	4561	4827	5015	5325	2035	1889	1969	2298	2431	3087	3600	3974	3500	2860	2685	2752	3251	3319	4013	4743	4599	4060	3660	3870	4473	4726	4920	3466	3210	3258	3603	4177	5168	5444	5341	3305
ENSDART00000024627.11	cdh2	8	7	11	9	15	44	73	88	9	11	13	11	23	46	145	226	14	9	13	22	39	128	279	451	17	14	15	25	49	97	325	529	1	4	9	15	21	43	128	9	7	8	13	35	141	323	552	12
ENSDART00000024633.9	dusp8a	1821	1636	1671	1023	757	663	393	692	1483	1293	1144	1004	706	628	416	246	1086	1009	1060	781	718	285	150	97	1267	1046	1001	824	606	354	112	44	1668	1522	1365	1090	729	462	261	1065	1003	880	647	342	129	80	41	916
ENSDART00000024639.7	tshz1	4	1	4	3	4	4	3	1	4	3	4	1	4	0	1	3	10	5	4	2	3	0	1	6	4	3	5	3	3	3	0	3	8	2	1	1	1	1	2	2	3	4	0	3	0	3	2	7
ENSDART00000024644.9	xrcc4	112	108	100	83	78	66	74	79	111	95	84	103	95	66	48	57	73	83	79	75	67	68	63	61	63	75	87	77	92	60	34	30	69	75	64	78	72	96	54	105	86	73	102	106	85	83	50	81
ENSDART00000024647.8	dennd6b	6024	5059	4952	3951	2865	2926	1988	1961	7048	5632	5388	4446	2979	2516	1572	1312	4834	4468	4650	4366	3064	2012	1487	1308	8936	7030	6498	6390	4490	3142	1745	1288	6234	5206	4381	2737	2149	1763	1265	7465	6792	6221	4847	3292	2000	1353	1054	6603
ENSDART00000024662.8	plppr3a	34	33	39	28	25	24	45	58	13	17	22	17	22	25	16	46	0	6	6	29	65	120	150	202	4	4	3	16	55	70	115	139	18	18	18	25	30	30	48	9	11	10	25	44	73	109	183	10
ENSDART00000024677.7	dia1a	1767	1987	1993	1627	1233	1021	798	745	1329	1567	1509	1438	1099	850	614	413	1305	1431	1424	1176	948	446	307	244	1187	1480	1413	1129	629	452	230	142	1766	2075	2190	1778	1262	886	758	1266	1506	1144	914	517	346	326	320	1488
ENSDART00000024691.9	cul1b	0	1	1	0	1	1	1	2	0	2	2	0	1	1	0	1	1	1	2	1	0	0	0	0	1	0	3	1	1	0	0	2	1	2	1	2	0	0	0	0	1	1	2	0	5	3	0	1
ENSDART00000024695.9	dazap2	3735	3305	3227	3245	3494	3486	3667	3503	4545	4214	4249	3947	3921	3836	4044	4107	2803	2653	3043	3325	3706	4009	4096	4339	4218	3644	3401	3598	4279	4985	4684	4490	4655	4092	3900	3731	4010	3995	4458	4467	4005	4194	4286	4628	4973	4944	4990	4157
ENSDART00000024720.7	si:ch211-282j22.3	1976	1942	1965	1652	1503	1617	1295	1298	1974	1949	1859	1589	1145	1018	719	662	2052	2106	2091	1740	1620	1398	1123	1332	1679	1864	1961	1949	1510	1005	899	1075	2173	2261	2164	1767	1476	1267	1029	1462	1829	1711	1597	1273	1009	1096	1228	1709
ENSDART00000024722.10	ezh2	186	223	248	402	536	353	349	567	205	273	302	296	369	370	344	401	351	341	434	427	437	470	544	638	230	355	341	412	485	903	1084	1067	355	388	344	412	524	501	513	351	318	411	364	497	660	674	819	246
ENSDART00000024726.8	daam1a	0	0	0	0	0	0	0	1	0	0	0	0	0	0	0	0	0	0	0	0	0	0	0	0	0	0	0	0	0	0	0	0	0	0	0	0	0	0	0	0	0	0	0	0	0	0	0	0
ENSDART00000024729.9	pabpc1a	413	401	371	469	657	670	1004	1109	531	479	521	521	582	754	1137	1622	643	495	612	674	771	1221	1583	2033	759	723	722	816	1050	2969	4325	4357	636	456	469	601	823	1017	1242	900	702	785	932	1085	2080	2464	2755	604
ENSDART00000024743.8	dpy30	10	14	9	12	11	10	13	7	12	10	11	11	16	16	14	10	9	6	10	19	16	13	21	19	12	6	11	8	12	17	24	17	16	11	17	10	16	13	31	11	9	11	7	21	20	14	20	14
ENSDART00000024750.8	hmgb3b	1502	1533	1407	1482	1779	2054	2525	2575	2077	2020	2193	2265	2356	2277	3043	3604	2269	2274	2216	2855	2737	3622	4302	5769	3324	2893	2664	3103	4183	7463	9425	8844	3465	2969	2715	3364	3987	3955	4917	3505	2538	2972	3217	4126	5827	6112	6382	2219
ENSDART00000024768.6	ttc36	0	0	0	1	1	0	0	0	0	1	0	1	1	1	0	0	0	1	0	0	0	1	2	0	0	1	1	0	0	1	0	2	0	0	0	0	0	0	1	0	0	0	0	0	0	0	0	0
ENSDART00000024775.10	mybpc1	6	5	4	6	6	3	3	0	4	3	1	4	6	2	11	10	7	6	4	2	3	2	3	2	3	7	5	3	6	2	7	2	2	6	9	7	8	8	4	4	4	4	2	3	10	6	11	0
ENSDART00000024777.8	c19h1orf109	13	11	20	25	19	30	36	34	4	9	15	20	31	28	54	62	18	15	21	17	27	34	39	54	13	13	29	27	30	63	79	98	8	21	12	28	42	40	51	9	15	15	24	40	68	68	71	12
ENSDART00000024778.9	robo3	0	0	0	0	1	0	3	0	0	0	0	0	0	0	2	3	0	0	0	0	0	0	2	3	1	0	0	0	0	0	0	2	0	0	0	0	0	0	0	0	0	0	0	1	1	0	0	0
ENSDART00000024795.8	gpr34b	0	0	0	0	0	3	6	13	0	0	0	1	0	5	21	14	0	0	0	0	0	2	1	0	1	0	0	0	0	1	0	0	0	0	0	0	0	1	2	0	0	1	1	0	1	0	7	0
ENSDART00000024815.8	fam76b	9260	8454	8208	8421	9542	9227	8891	10213	12011	11053	10386	10750	12195	12164	12839	13173	7192	6800	7143	8342	7969	7742	8197	9893	11880	9482	8878	8891	9915	9087	10620	14373	12765	10560	9529	10412	12619	12907	12694	11431	9796	9717	10196	10634	11453	13338	16722	8906
ENSDART00000024822.7	dnajb9b	1	0	2	2	3	2	4	9	1	3	4	4	2	7	11	10	10	14	21	25	11	6	12	6	5	23	19	27	16	21	6	22	1	0	1	0	3	6	8	2	1	1	3	2	1	5	78	7
ENSDART00000024832.8	stat5a	46	51	52	61	85	53	45	76	47	48	65	68	76	59	71	51	25	22	22	22	29	47	37	31	33	40	46	27	35	19	33	38	64	66	68	70	87	88	90	31	27	35	26	43	45	33	28	25
ENSDART00000024858.7	chchd10	7	7	8	11	7	16	20	12	12	13	19	20	22	15	22	26	10	7	10	19	7	11	16	15	6	2	10	18	15	19	24	33	21	15	23	21	26	32	34	13	11	15	15	10	8	26	7	19
ENSDART00000024861.11	cpsf1	46	73	70	77	92	87	108	131	28	53	67	82	123	106	150	170	82	81	96	104	102	119	164	244	42	66	55	73	81	119	175	198	33	64	59	99	105	132	136	56	70	112	100	168	238	240	299	56
ENSDART00000024866.10	cyp11a1	361	334	345	191	241	106	104	664	83	127	95	119	86	121	171	216	588	610	541	487	397	373	317	391	429	498	514	585	598	903	722	612	402	410	426	393	499	472	522	274	221	273	275	268	304	437	454	187
ENSDART00000024869.10	tex9	15	24	21	23	35	14	10	9	23	31	40	31	40	30	25	30	20	22	28	29	21	28	20	10	29	33	22	34	31	25	30	9	34	21	26	21	30	16	16	43	32	40	33	51	19	20	20	22
ENSDART00000024882.9	fgfr1a	1	1	2	0	3	0	1	1	1	1	0	1	1	7	10	18	1	1	0	1	2	2	7	17	1	1	1	0	1	3	7	14	0	1	0	1	6	13	7	0	1	0	3	6	15	12	25	0
ENSDART00000024900.10	zgc:165453	150	118	131	107	94	128	127	162	94	87	106	96	113	98	122	157	93	75	97	220	623	1747	2646	2650	116	98	104	150	627	2569	5362	3392	210	262	275	243	304	351	495	133	134	146	148	284	804	1319	1203	582
ENSDART00000024922.7	jag2b	0	1	0	0	0	0	0	0	0	0	0	0	0	0	0	0	0	0	0	0	0	0	0	0	0	0	0	0	0	0	0	0	0	0	0	0	0	0	0	0	0	0	0	0	0	0	0	0
ENSDART00000024925.6	gcc1	2551	2388	2349	2526	2085	1491	1145	826	2952	2905	2802	2490	1977	1686	1356	1387	3385	3085	3116	2841	2160	1551	1562	1657	3517	3347	3127	2866	1811	1311	1351	1817	3039	2647	2573	2067	1447	1083	1024	2932	2905	2668	1826	1253	1238	1443	2187	2621
ENSDART00000024935.8	gsk3ab	2486	2369	2451	2298	2905	2691	2722	3416	2371	1797	1795	2253	2760	3198	3975	4772	2828	2612	2832	2852	3124	3636	4657	5595	2118	1934	2134	2344	2866	3293	5258	7347	2521	2124	2290	2998	3489	4223	4751	1903	1889	2242	2325	3163	4416	5495	8032	2000
ENSDART00000024967.10	ripk1l	52	67	75	67	91	116	130	96	9	21	18	36	68	79	104	161	0	4	7	18	48	173	249	307	1	3	3	9	40	60	134	272	0	2	1	11	34	56	98	1	4	9	31	109	245	381	553	41
ENSDART00000024984.9	papss1	2559	2419	2435	2569	2328	2374	2240	2138	3049	2787	2746	2499	2339	2288	2103	2309	2664	2515	2603	2217	2518	2562	2330	1989	2877	2690	2711	2598	2227	1504	1333	1470	3379	2896	2928	2528	1899	1839	1674	2804	2849	2914	2663	2390	2158	2411	2627	2989
ENSDART00000025007.10	jag2a	69	67	76	30	24	19	8	13	27	22	19	14	2	4	2	12	79	81	61	35	18	9	11	6	48	64	50	29	9	2	6	11	79	84	65	31	21	14	3	39	52	28	17	12	4	8	27	22
ENSDART00000025008.8	stc1	0	1	0	2	3	4	0	3	0	0	1	1	0	1	0	4	1	0	0	1	2	2	1	0	0	1	0	0	0	0	4	0	0	0	0	2	0	0	0	1	1	0	0	0	0	0	0	0
ENSDART00000025013.9	kptn	100	115	84	123	113	109	64	67	124	127	129	127	120	90	63	60	209	199	207	183	128	97	57	42	193	216	216	203	118	99	52	49	166	188	180	177	138	103	78	164	196	175	191	123	68	67	57	137
ENSDART00000025024.7	slc38a5b	1	2	0	15	14	7	29	36	2	1	1	3	4	20	131	371	693	523	614	747	657	865	953	875	848	745	786	875	997	1208	1643	2967	675	605	545	527	629	662	866	406	412	447	488	502	715	1304	2527	235
ENSDART00000025031.10	pou4f1	48	53	85	118	111	70	49	21	22	28	28	57	49	43	33	22	5	5	7	12	10	12	7	1	0	0	3	9	4	2	3	0	6	10	9	20	13	9	7	7	4	13	16	13	4	6	4	11
[truncated: 36,150 more rows]
[truncated: 30 more columns]
